# Supplementary material for: Immune profiling-based targeting of pathogenic T cells with ustekinumab in ANCA-associated glomerulonephritis
Source: Nat Commun. 2024 Sep 19;15:8220. doi: 10.1038/s41467-024-52525-w (PMC11413367; doi:10.1038/s41467-024-52525-w)
Supplement: Supplementary file 4 — Supplementary Data 1 [file 41467_2024_52525_MOESM4_ESM.xlsx]

## Sheet: Supplementary Data 1
Supplementary Data 1: Alignment metrics of ST data from the ANCA-GN exploratory group.
Sample ID	Number of Spots Under Tissue	Number of Reads	Mean Reads per Spot	Mean Reads Under Tissue per Spot	Fraction of Spots Under Tissue	Valid Barcodes	Valid UMIs	Sequencing Saturation	Q30 Bases in Barcode	Q30 Bases in Probe Read	Q30 Bases in UMI	Reads Mapped to Probe Set	Reads Mapped Confidently to Probe Set	Fraction Reads in Spots Under Tissue	Median Genes per Spot	Median UMI Counts per Spot	Genes Detected	Reads Mapped Confidently to the Filtered Probe Set	Number of Genes	Number of Genes >= 10 UMIs
V6_A	537	22467339	41838.6	22568.2	0.107572	0.982188	0.999883	0.502414	0.954711	0.971824	0.924779	0.980592	0.924895	0.580619	4370	8183	16756	0.795966	17943	13664
V5_B	549	21529670	39216.2	20678.7	0.109976	0.981566	0.999862	0.600456	0.954193	0.972761	0.923846	0.980414	0.90659	0.578944	3843	6635	17336	0.765575	17943	13543
V2_B	724	19012776	26260.7	15352.2	0.145032	0.97956	0.999925	0.277733	0.952996	0.968371	0.910184	0.977387	0.935774	0.621141	4807.5	9551	15789	0.814113	17943	13810
V3_D	489	21406076	43775.2	15917.7	0.0979567	0.971054	0.999837	0.465152	0.955679	0.970258	0.928039	0.964691	0.604377	0.553811	3715	6447	15599	0.525533	17943	13061
V5_D	869	17760437	20437.8	10861.7	0.174079	0.983776	0.99987	0.385393	0.954143	0.969615	0.925011	0.984	0.908058	0.573334	3382	5373	16388	0.778109	17943	13622
V1_D	580	31257497	53892.2	15297.9	0.116186	0.982936	0.999894	0.474055	0.955339	0.97079	0.910149	0.976951	0.572535	0.484628	3560.5	5874	15481	0.501578	17943	13322
V3_A	719	15529627	21598.9	11693.5	0.14403	0.981787	0.999866	0.518957	0.954716	0.97077	0.92366	0.980239	0.890509	0.596802	2872	4530	17551	0.733957	17943	13455
V3_C	944	11778779	12477.5	5043.34	0.189103	0.983471	0.999861	0.284463	0.954111	0.969076	0.925927	0.98136	0.590012	0.625635	2049	2830.5	15560	0.512164	17943	12949
V1_A	749	18295181	24426.1	10987	0.15004	0.978472	0.999859	0.318738	0.954262	0.968497	0.921742	0.976629	0.955344	0.468916	3490	5901	15549	0.836823	17943	13473
V5_A	624	17820143	28557.9	7634.27	0.125	0.983786	0.999866	0.266755	0.956296	0.969521	0.923831	0.966583	0.419105	0.579224	2688.5	3945	15520	0.360271	17943	12973
V6_D	632	20677039	32716.8	18248.1	0.126603	0.982882	0.999878	0.512715	0.955005	0.973271	0.930344	0.985109	0.957565	0.581823	3628.5	5875	16770	0.810132	17943	13653
V4_D	388	26977580	69529.8	32912.2	0.0777244	0.983254	0.999872	0.500502	0.954408	0.970132	0.924563	0.979068	0.763243	0.61597	5748	13409	15683	0.668447	17943	13585
V5_C	469	27510296	58657.3	21289.9	0.0939503	0.981864	0.999874	0.713845	0.953791	0.972532	0.925568	0.979401	0.833394	0.423465	2422	3570	16595	0.714152	17943	12891
V2_D	698	20895875	29936.8	15538.1	0.139824	0.983833	0.99989	0.313613	0.954915	0.970165	0.924178	0.988232	0.943687	0.546109	4657	9225.5	15807	0.827998	17943	13795
V4_C	696	28397985	40801.7	17616	0.139423	0.980066	0.99986	0.514437	0.954273	0.969609	0.927015	0.967833	0.752473	0.56315	3840.5	6887.5	16632	0.651216	17943	13481
V2_C	484	20956540	43298.6	12175.1	0.0969551	0.98097	0.999871	0.473918	0.955831	0.97237	0.926443	0.978753	0.911343	0.300751	1946.5	2541	15082	0.811722	17943	12711
V6_B	724	15352565	21205.2	13302.7	0.145032	0.984151	0.999877	0.361067	0.95469	0.970918	0.927275	0.985406	0.855491	0.720373	2497	3748	15752	0.746478	17943	13633
V4_A	999	13689889	13703.6	7097.56	0.20012	0.969074	0.999888	0.704775	0.957641	0.969939	0.926975	0.938486	0.819685	0.605449	280	301	16458	0.698869	17943	12237
V6_C	686	18244736	26595.8	11537.7	0.13742	0.984517	0.999888	0.388575	0.955786	0.969516	0.927014	0.984095	0.777331	0.541701	3235	5315.5	17072	0.663274	17943	13510
V4_B	883	21047098	23835.9	13587.3	0.176883	0.983368	0.999864	0.412648	0.955499	0.972652	0.925376	0.984846	0.922057	0.615841	3740	6481	17151	0.791931	17943	13851
Note: V4_A was excluded from the analysis as both the median gene- and UMI-counts were different from the other slides.
