# Supplementary material for: Immune profiling-based targeting of pathogenic T cells with ustekinumab in ANCA-associated glomerulonephritis
Source: Nat Commun. 2024 Sep 19;15:8220. doi: 10.1038/s41467-024-52525-w (PMC11413367; doi:10.1038/s41467-024-52525-w)
Supplement: Supplementary file 5 — Supplementary Data 2 [file 41467_2024_52525_MOESM5_ESM.xlsx]

## Sheet: Supplementary Data 2
Supplementary Data 2: Summary for differential population analysis (Control vs ANCA) with scCODA results. True in Final Parameter indicates differential abundance.
Covariate	Cell Type	Final Parameter	log2-fold change	Final Parameter	HDI 3%	HDI 97%	SD	Inclusion probability	Expected Sample
condition[T.CTRL]	CNT/PC	FALSE	0.683912	0	0	0	0	0	63.2091
condition[T.CTRL]	CNT/PC/IC	FALSE	0.683912	0	-0.428	0.499	0.132	0.289667	214.744
condition[T.CTRL]	DCT/CNT	FALSE	0.683912	0	-0.035	1.179	0.386	0.625267	55.6148
condition[T.CTRL]	Inflamed glomerular	TRUE	-0.909005	-1.10413	-1.786	-0.404	0.396	0.981133	25.67
condition[T.CTRL]	Inflamed tubulointerstitial	TRUE	-1.66467	-1.62792	-2.369	-1.032	0.362	1	43.9272
condition[T.CTRL]	LOH	FALSE	0.683912	0	-0.853	0.19	0.224	0.379067	212.395
condition[T.CTRL]	Normal glomerular	FALSE	0.683912	0	-0.055	1.029	0.331	0.656133	121.201
condition[T.CTRL]	PT	TRUE	-0.741526	-0.988039	-1.557	-0.528	0.273	1	192.368
condition[T.CTRL]	PT/DCT	FALSE	0.683912	0	-0.309	0.785	0.21	0.395067	104.946
condition[T.CTRL]	PT/TAL	TRUE	-0.589979	-0.882994	-1.486	-0.296	0.347	0.9698	93.921
condition[T.CTRL]	Tubulointerstitial	FALSE	0.683912	0	-1.253	0.071	0.412	0.6098	47.3444
condition[T.CTRL]	Tubulointerstitial/Vessels	TRUE	-0.266434	-0.65873	-1.222	0.006	0.388	0.821733	72.8731
