# Supplementary material for: Immune profiling-based targeting of pathogenic T cells with ustekinumab in ANCA-associated glomerulonephritis
Source: Nat Commun. 2024 Sep 19;15:8220. doi: 10.1038/s41467-024-52525-w (PMC11413367; doi:10.1038/s41467-024-52525-w)
Supplement: Supplementary file 6 — Supplementary Data 3 [file 41467_2024_52525_MOESM6_ESM.xlsx]

## Sheet: Supplementary Data 3
Supplementary Data 3: Differential gene expression of the renal compartments in the ST data from the ANCA-GN exploratory group
compartment	gene	scores	logfoldchanges	pvals	pvals_adj
CNT_PC	AQP2	20.8242	4.33012	2.61499e-96	4.66593e-92
CNT_PC	FXYD4	19.984	3.7554	7.58789e-89	6.76954e-85
CNT_PC	SCNN1G	17.0865	3.01999	1.87215e-65	1.11349e-61
CNT_PC	AQP3	16.568	2.72297	1.18716e-61	5.29563e-58
CNT_PC	HSD11B2	16.4481	2.24435	8.65024e-61	3.08692e-57
CNT_PC	GATA3	13.8436	2.18301	1.39158e-43	4.13833e-40
CNT_PC	L1CAM	12.6137	2.52388	1.77418e-36	4.52238e-33
CNT_PC	PTGER1	12.56	2.20273	3.50368e-36	7.81453e-33
CNT_PC	HMGCS2	12.429	2.56652	1.81991e-35	3.60808e-32
CNT_PC	CDH16	11.747	1.01572	7.31641e-32	1.30547e-28
CNT_PC	AIF1L	11.6893	1.14013	1.44586e-31	2.34531e-28
CNT_PC	COBLL1	11.3725	1.30788	5.73393e-30	8.52588e-27
CNT_PC	ST6GAL1	11.1882	1.62767	4.65607e-29	6.39063e-26
CNT_PC	PRR35	10.9268	3.30502	8.58232e-28	1.09382e-24
CNT_PC	SCIN	10.9141	1.37778	9.87166e-28	1.17427e-24
CNT_PC	EPCAM	10.7346	1.09115	7.00322e-27	7.80991e-24
CNT_PC	CALB1	10.5453	2.09957	5.33743e-26	5.60211e-23
CNT_PC	PFKFB3	10.463	1.38887	1.27687e-25	1.26573e-22
CNT_PC	CA12	10.4184	1.16427	2.04316e-25	1.91874e-22
CNT_PC	NDRG1	10.3303	1.31421	5.13891e-25	4.58468e-22
CNT_PC	HS6ST1	10.3031	1.375	6.82613e-25	5.79993e-22
CNT_PC	CTSH	10.1954	1.03312	2.07825e-24	1.68555e-21
CNT_PC	SLC4A9	10.006	2.49167	1.43467e-23	1.11299e-20
CNT_PC	STC1	9.844	2.59472	7.27609e-23	5.40947e-20
CNT_PC	PIK3C2G	9.5807	2.28784	9.63859e-22	6.87926e-19
CNT_PC	SLC22A12	9.57424	1.39488	1.02608e-21	7.0417e-19
CNT_PC	KCNJ15	9.55555	1.05169	1.22925e-21	8.1235e-19
CNT_PC	PIGQ	9.53056	1.42124	1.56439e-21	9.96907e-19
CNT_PC	CA2	9.30026	1.2003	1.40105e-20	8.62031e-18
CNT_PC	PCK1	9.27502	1.3827	1.77577e-20	1.05617e-17
CNT_PC	MAL2	9.06951	1.33613	1.19558e-19	6.88153e-17
CNT_PC	ACY1	9.01991	1.14254	1.88247e-19	1.04965e-16
CNT_PC	SCNN1B	8.91868	2.31368	4.71887e-19	2.47644e-16
CNT_PC	RBP4	8.90818	1.76111	5.18771e-19	2.64469e-16
CNT_PC	MIOX	8.80322	1.4184	1.3294e-18	6.58905e-16
CNT_PC	OGDHL	8.7499	0.89983	2.13539e-18	1.02978e-15
CNT_PC	CLDN8	8.50769	1.74913	1.77438e-17	7.91506e-15
CNT_PC	EMX1	8.49349	1.79441	2.00528e-17	8.72687e-15
CNT_PC	DCXR	8.48961	1.04055	2.07337e-17	8.80838e-15
CNT_PC	COL9A2	8.42225	2.04457	3.69319e-17	1.5325e-14
CNT_PC	WFDC2	8.40391	0.99302	4.31856e-17	1.75128e-14
CNT_PC	ATP1B1	8.34297	0.660945	7.24483e-17	2.81021e-14
CNT_PC	GSTM3	8.306	1.18072	9.89824e-17	3.75775e-14
CNT_PC	PNP	8.28317	1.08353	1.19938e-16	4.36746e-14
CNT_PC	MAP3K21	8.254	1.27353	1.53182e-16	5.46645e-14
CNT_PC	CYP4A11	8.20479	1.17544	2.30988e-16	7.92599e-14
CNT_PC	MUC1	8.19424	1.02972	2.5219e-16	8.49024e-14
CNT_PC	ATP6V0A4	8.18959	1.27399	2.62109e-16	8.66076e-14
CNT_PC	GPRC5B	8.1385	1.23279	4.00216e-16	1.29032e-13
CNT_PC	ID1	8.13707	1.06436	4.04964e-16	1.29032e-13
CNT_PC	INPP5J	8.11167	1.49979	4.99293e-16	1.56296e-13
CNT_PC	FBP1	8.09789	1.02563	5.59226e-16	1.72039e-13
CNT_PC	MUC20	8.05544	1.03184	7.91924e-16	2.35505e-13
CNT_PC	CYFIP2	8.03817	1.02025	9.11892e-16	2.66736e-13
CNT_PC	RDH10	7.9688	1.15316	1.60218e-15	4.61091e-13
CNT_PC	FGL2	7.96576	1.15907	1.64216e-15	4.65096e-13
CNT_PC	CYB5A	7.91771	0.770182	2.41932e-15	6.67434e-13
CNT_PC	SLC22A7	7.91709	1.38556	2.43139e-15	6.67434e-13
CNT_PC	EPOR	7.89771	1.30666	2.84073e-15	7.67988e-13
CNT_PC	FOLR1	7.87172	1.15905	3.49811e-15	9.31594e-13
CNT_PC	HOXB3	7.8544	1.01315	4.01699e-15	1.05405e-12
CNT_PC	TFCP2L1	7.81204	0.878938	5.62712e-15	1.45514e-12
CNT_PC	PATJ	7.76386	0.642464	8.23857e-15	2.07043e-12
CNT_PC	ALDOB	7.74285	1.50711	9.72145e-15	2.37616e-12
CNT_PC	TMEM72	7.72572	1.23511	1.11223e-14	2.68182e-12
CNT_PC	UMOD	7.7219	1.37321	1.14609e-14	2.72662e-12
CNT_PC	KRT7	7.6995	1.11555	1.36601e-14	3.20706e-12
CNT_PC	DEFB1	7.58128	0.950846	3.42152e-14	7.92859e-12
CNT_PC	ASAH1	7.56437	0.729106	3.89747e-14	8.91571e-12
CNT_PC	CLU	7.41993	0.607303	1.17178e-13	2.61352e-11
CNT_PC	PRPS2	7.40358	1.54795	1.32561e-13	2.9201e-11
CNT_PC	ABTB2	7.36096	1.06361	1.82595e-13	3.97323e-11
CNT_PC	PCDH1	7.2986	1.09774	2.90775e-13	6.25097e-11
CNT_PC	BEX3	7.29128	0.565759	3.07022e-13	6.52165e-11
CNT_PC	ERBB2	7.28545	0.771143	3.20601e-13	6.71664e-11
CNT_PC	RHBG	7.28414	1.46471	3.2373e-13	6.71664e-11
CNT_PC	KITLG	7.27399	1.2613	3.4903e-13	7.15833e-11
CNT_PC	ASAP2	7.27011	0.832062	3.59204e-13	7.28327e-11
CNT_PC	S100A2	7.21101	1.13167	5.5538e-13	1.08897e-10
CNT_PC	BTG2	7.18912	1.07423	6.52091e-13	1.2647e-10
CNT_PC	RALBP1	7.16002	0.964944	8.06648e-13	1.54764e-10
CNT_PC	SLC34A1	7.1348	1.13754	9.69283e-13	1.83988e-10
CNT_PC	MPPED2	7.10874	1.44615	1.17103e-12	2.19944e-10
CNT_PC	CLDN7	7.09286	0.894525	1.31373e-12	2.41658e-10
CNT_PC	WSB1	7.06976	0.60307	1.55197e-12	2.79715e-10
CNT_PC	MECOM	7.03387	1.10822	2.00887e-12	3.58442e-10
CNT_PC	CAMK2N1	7.02844	0.920227	2.08856e-12	3.68973e-10
CNT_PC	SLC28A1	7.00884	0.942358	2.40309e-12	4.16578e-10
CNT_PC	CADPS2	7.00874	1.4249	2.40472e-12	4.16578e-10
CNT_PC	AOC1	7.00546	1.00743	2.46183e-12	4.2237e-10
CNT_PC	KCNC3	6.92644	1.17244	4.31577e-12	7.19684e-10
CNT_PC	RASL11A	6.90259	1.35805	5.10611e-12	8.35856e-10
CNT_PC	NR3C2	6.88913	0.987597	5.61334e-12	9.02331e-10
CNT_PC	FAM102A	6.88338	0.886652	5.84471e-12	9.31135e-10
CNT_PC	MAL	6.88035	0.832033	5.9706e-12	9.42774e-10
CNT_PC	BMPR1B	6.87545	2.13933	6.17965e-12	9.67223e-10
CNT_PC	ATP6V1G3	6.84186	1.66058	7.81733e-12	1.20245e-09
CNT_PC	RGL3	6.81014	0.973224	9.75061e-12	1.48701e-09
CNT_PC	TRPM3	6.78706	1.4025	1.14443e-11	1.73052e-09
CNT_PC	CCDC198	6.70667	0.725915	1.99118e-11	2.93624e-09
CNT_PC	CLDN16	6.66107	1.31276	2.7184e-11	3.95336e-09
CNT_PC	AZGP1	6.6607	0.945177	2.72524e-11	3.95336e-09
CNT_PC	FUT6	6.64478	0.907646	3.03678e-11	4.36979e-09
CNT_PC	ANXA9	6.64286	1.69531	3.07655e-11	4.39158e-09
CNT_PC	SLC12A1	6.62962	1.0337	3.36542e-11	4.76581e-09
CNT_PC	ADH1C	6.60696	3.03639	3.92287e-11	5.51147e-09
CNT_PC	CDH1	6.54425	1.14967	5.97955e-11	8.27078e-09
CNT_PC	SLC13A1	6.43841	0.972625	1.2073e-10	1.63196e-08
CNT_PC	ELF5	6.39397	2.20591	1.61635e-10	2.15228e-08
CNT_PC	SMIM24	6.35431	0.822242	2.09366e-10	2.7672e-08
CNT_PC	PLA2G4F	6.34807	1.42365	2.1803e-10	2.86052e-08
CNT_PC	CUBN	6.32564	0.879496	2.52192e-10	3.28457e-08
CNT_PC	SLC22A6	6.32002	0.904837	2.61533e-10	3.35722e-08
CNT_PC	FRAS1	6.30194	1.10721	2.93947e-10	3.74635e-08
CNT_PC	SLC13A3	6.28918	0.90852	3.1915e-10	4.03872e-08
CNT_PC	BHMT2	6.25602	0.698728	3.9493e-10	4.96249e-08
CNT_PC	PPDPF	6.25165	0.429085	4.06138e-10	5.06764e-08
CNT_PC	AGMAT	6.23769	0.87421	4.44083e-10	5.50262e-08
CNT_PC	ALDH2	6.20868	0.687634	5.34306e-10	6.56956e-08
CNT_PC	BBOX1	6.19899	0.825655	5.68252e-10	6.8975e-08
CNT_PC	BHMT	6.19589	0.835101	5.79576e-10	6.98741e-08
CNT_PC	RASAL1	6.18756	1.13126	6.11043e-10	7.31734e-08
CNT_PC	PAX2	6.17815	0.719065	6.4856e-10	7.71483e-08
CNT_PC	LHX1	6.14268	1.25386	8.11389e-10	9.58782e-08
CNT_PC	TLDC2	6.13573	3.15201	8.47677e-10	9.88569e-08
CNT_PC	GATA2	6.09995	1.53969	1.06099e-09	1.22137e-07
CNT_PC	SCNN1A	6.07896	0.798732	1.20966e-09	1.38359e-07
CNT_PC	AFAP1L2	6.0591	1.1137	1.36881e-09	1.55565e-07
CNT_PC	LCN12	6.05067	1.17351	1.44249e-09	1.629e-07
CNT_PC	KIAA1522	6.04512	0.664359	1.493e-09	1.67544e-07
CNT_PC	UPP2	6.00249	1.61304	1.94321e-09	2.16704e-07
CNT_PC	PLCG2	5.99206	1.03379	2.07202e-09	2.29634e-07
CNT_PC	TMEM213	5.98205	0.973714	2.20349e-09	2.41208e-07
CNT_PC	ENO1	5.91976	0.423725	3.22407e-09	3.44473e-07
CNT_PC	DIO1	5.90385	1.02654	3.55117e-09	3.77164e-07
CNT_PC	RTN4	5.89173	0.365187	3.82168e-09	4.03492e-07
CNT_PC	ACSF2	5.88076	0.774182	4.08391e-09	4.28642e-07
CNT_PC	KCNJ16	5.87706	0.557538	4.17625e-09	4.35771e-07
CNT_PC	TMBIM6	5.86862	0.38787	4.39443e-09	4.55871e-07
CNT_PC	SCAMP5	5.85987	0.972126	4.63231e-09	4.7777e-07
CNT_PC	C11orf80	5.82553	1.1297	5.69313e-09	5.83807e-07
CNT_PC	MT1G	5.82152	0.945022	5.83149e-09	5.94578e-07
CNT_PC	AVPR2	5.79618	2.72239	6.78426e-09	6.83907e-07
CNT_PC	SLC6A13	5.79411	0.807075	6.8685e-09	6.88509e-07
CNT_PC	HPD	5.76867	0.807076	7.98981e-09	7.92013e-07
CNT_PC	NAT8	5.76398	0.903251	8.21515e-09	8.0985e-07
CNT_PC	SLC5A10	5.76095	1.06532	8.36426e-09	8.20019e-07
CNT_PC	NHLRC4	5.7497	2.18052	8.94016e-09	8.66953e-07
CNT_PC	OBSL1	5.73278	0.550211	9.88005e-09	9.52917e-07
CNT_PC	UGT1A6	5.70566	0.769874	1.15892e-08	1.11175e-06
CNT_PC	FAM81A	5.69592	1.90752	1.22705e-08	1.17081e-06
CNT_PC	MYO6	5.69112	0.745948	1.26211e-08	1.19786e-06
CNT_PC	UCHL1	5.64835	0.828242	1.61994e-08	1.52934e-06
CNT_PC	SEMA3F	5.64479	1.11115	1.65381e-08	1.5531e-06
CNT_PC	CTSD	5.64092	0.32567	1.6914e-08	1.58009e-06
CNT_PC	MPC1	5.63837	0.726313	1.71672e-08	1.59539e-06
CNT_PC	GATM	5.62855	0.74756	1.81735e-08	1.68016e-06
CNT_PC	EPB41L4B	5.62083	1.63257	1.90039e-08	1.74787e-06
CNT_PC	INSRR	5.61375	2.76671	1.97987e-08	1.80525e-06
CNT_PC	GLDC	5.61348	1.07852	1.98301e-08	1.80525e-06
CNT_PC	TMEM30B	5.5941	1.38182	2.21769e-08	2.00864e-06
CNT_PC	SLC13A2	5.57637	1.02689	2.45596e-08	2.21322e-06
CNT_PC	CTNND1	5.57322	0.497706	2.50069e-08	2.2422e-06
CNT_PC	HIST1H4C	5.57035	0.48376	2.54221e-08	2.26804e-06
CNT_PC	RAPGEF3	5.56643	0.696516	2.60016e-08	2.30819e-06
CNT_PC	FAM3B	5.56218	1.41965	2.66429e-08	2.35341e-06
CNT_PC	JUP	5.56079	0.592598	2.68564e-08	2.36058e-06
CNT_PC	ATP5IF1	5.53348	0.500424	3.13937e-08	2.74587e-06
CNT_PC	TPD52	5.5233	0.892722	3.32683e-08	2.89564e-06
CNT_PC	AKR7A3	5.51961	0.782625	3.39744e-08	2.92853e-06
CNT_PC	ECHS1	5.4933	0.59118	3.94496e-08	3.38413e-06
CNT_PC	GPD1	5.49093	0.75188	3.99824e-08	3.41342e-06
CNT_PC	EPS8L2	5.48443	0.519392	4.14803e-08	3.52444e-06
CNT_PC	ALDH6A1	5.40784	0.722759	6.37899e-08	5.34367e-06
CNT_PC	PLXNB1	5.39071	0.557491	7.01795e-08	5.82424e-06
CNT_PC	PRSS8	5.3735	0.830919	7.72228e-08	6.35516e-06
CNT_PC	SLC5A12	5.37235	0.767317	7.7719e-08	6.36119e-06
CNT_PC	SLC25A30	5.36767	0.733721	7.97613e-08	6.49854e-06
CNT_PC	CDHR5	5.3583	0.756798	8.40084e-08	6.78531e-06
CNT_PC	ATP6V1C2	5.35823	0.966732	8.40416e-08	6.78531e-06
CNT_PC	HAO2	5.35673	1.07712	8.47418e-08	6.81103e-06
CNT_PC	AQP7	5.35043	0.927981	8.7744e-08	7.0207e-06
CNT_PC	EFHD1	5.33672	0.530072	9.46422e-08	7.53884e-06
CNT_PC	FABP1	5.3354	0.781223	9.5334e-08	7.5602e-06
CNT_PC	SULT1C2	5.32506	0.661951	1.00921e-07	7.93277e-06
CNT_PC	POU3F3	5.32174	0.78327	1.02781e-07	8.04355e-06
CNT_PC	SPINT2	5.31331	0.476425	1.07652e-07	8.38792e-06
CNT_PC	CAPS	5.265	0.816782	1.40191e-07	1.08287e-05
CNT_PC	SLC38A1	5.24804	0.824809	1.53729e-07	1.18232e-05
CNT_PC	HOXD4	5.24542	0.671103	1.55928e-07	1.19409e-05
CNT_PC	VAV3	5.23327	0.690422	1.66541e-07	1.26991e-05
CNT_PC	SLC2A4RG	5.2249	0.494647	1.74251e-07	1.32305e-05
CNT_PC	UQCRQ	5.22139	0.395531	1.77588e-07	1.33864e-05
CNT_PC	ACAT1	5.22116	0.56997	1.77805e-07	1.33864e-05
CNT_PC	CMBL	5.21804	0.664668	1.80824e-07	1.35565e-05
CNT_PC	APOM	5.21282	0.826038	1.85994e-07	1.38858e-05
CNT_PC	ERC1	5.2047	0.820907	1.94311e-07	1.43145e-05
CNT_PC	ABCB1	5.20406	0.903128	1.94984e-07	1.43145e-05
CNT_PC	PTGER3	5.20339	0.717596	1.95685e-07	1.43145e-05
CNT_PC	PTER	5.19567	0.836891	2.03989e-07	1.48562e-05
CNT_PC	TBX2	5.19304	0.66197	2.06893e-07	1.50065e-05
CNT_PC	MT1H	5.18391	0.724267	2.17286e-07	1.56965e-05
CNT_PC	MTMR10	5.16725	0.802968	2.37558e-07	1.70917e-05
CNT_PC	BEX4	5.13872	0.69109	2.7661e-07	1.96635e-05
CNT_PC	APOE	5.13449	0.730641	2.82914e-07	2.00319e-05
CNT_PC	FOXI1	5.12732	1.34083	2.93893e-07	2.0727e-05
CNT_PC	AOX1	5.11188	0.811257	3.18961e-07	2.24064e-05
CNT_PC	RAB3IP	5.0918	0.653042	3.54671e-07	2.48172e-05
CNT_PC	CYP17A1	5.08433	1.37641	3.68926e-07	2.57138e-05
CNT_PC	PRSS22	5.08303	1.24323	3.71455e-07	2.57894e-05
CNT_PC	PEBP1	5.07577	0.394665	3.85925e-07	2.66902e-05
CNT_PC	SLC39A6	5.06924	1.06916	3.99412e-07	2.75162e-05
CNT_PC	EPN1	5.06004	0.542007	4.19174e-07	2.86564e-05
CNT_PC	HIP1R	5.05341	0.758064	4.33996e-07	2.95565e-05
CNT_PC	TFAP2A	5.05249	1.42198	4.36084e-07	2.95858e-05
CNT_PC	MYH10	5.04355	0.633025	4.56967e-07	3.07686e-05
CNT_PC	SGPP1	5.04112	0.708689	4.62804e-07	3.10444e-05
CNT_PC	SIGIRR	5.03221	0.580204	4.84859e-07	3.22811e-05
CNT_PC	ACO2	5.02529	0.568768	5.02661e-07	3.3342e-05
CNT_PC	FAM149A	5.0218	0.867653	5.11908e-07	3.38296e-05
CNT_PC	ARG2	5.01464	0.86485	5.31324e-07	3.49831e-05
CNT_PC	MOB1B	5.01151	0.75081	5.40043e-07	3.54264e-05
CNT_PC	GPT	4.99806	0.992353	5.79096e-07	3.7711e-05
CNT_PC	ATP8B1	4.98391	1.073	6.23123e-07	4.04305e-05
CNT_PC	HDHD3	4.98186	0.668889	6.29753e-07	4.07126e-05
CNT_PC	PDHA1	4.97415	0.503755	6.55348e-07	4.22143e-05
CNT_PC	MYO1B	4.96676	0.782315	6.80815e-07	4.3697e-05
CNT_PC	PTGR1	4.95212	0.5808	7.34101e-07	4.69483e-05
CNT_PC	TSPAN1	4.94116	0.50154	7.76608e-07	4.94894e-05
CNT_PC	PTPRF	4.93819	0.66609	7.88502e-07	5.00684e-05
CNT_PC	AGXT2	4.9331	0.70128	8.09356e-07	5.12104e-05
CNT_PC	AKT3	4.93194	0.769031	8.14156e-07	5.13321e-05
CNT_PC	IVNS1ABP	4.92604	0.575811	8.3913e-07	5.26618e-05
CNT_PC	SLC25A23	4.92518	0.777711	8.42816e-07	5.26618e-05
CNT_PC	SLC9A4	4.92489	2.06002	8.44099e-07	5.26618e-05
CNT_PC	MMP24OS	4.91641	0.539513	8.81454e-07	5.48006e-05
CNT_PC	KCNC4	4.91478	1.02962	8.88822e-07	5.50669e-05
CNT_PC	SCRN2	4.89471	0.62681	9.84496e-07	6.07832e-05
CNT_PC	LDHD	4.88218	1.0261	1.0492e-06	6.43328e-05
CNT_PC	TINAG	4.87444	0.725659	1.09116e-06	6.66767e-05
CNT_PC	TFAP2B	4.86915	0.965453	1.12082e-06	6.8255e-05
CNT_PC	ACADM	4.86083	0.546765	1.16897e-06	7.09452e-05
CNT_PC	SGPP2	4.85695	0.878827	1.1921e-06	7.21039e-05
CNT_PC	TOM1L1	4.84897	0.704457	1.24103e-06	7.481e-05
CNT_PC	PDZK1	4.84554	0.595414	1.26266e-06	7.58571e-05
CNT_PC	IQUB	4.83802	1.50943	1.31138e-06	7.85201e-05
CNT_PC	GLRX5	4.82702	0.576251	1.38589e-06	8.27038e-05
CNT_PC	PBLD	4.81873	0.59855	1.44477e-06	8.593e-05
CNT_PC	PAX8	4.818	0.41528	1.45003e-06	8.59567e-05
CNT_PC	GPX3	4.81616	0.613371	1.4635e-06	8.64676e-05
CNT_PC	ATP6V0D2	4.81091	1.21437	1.50247e-06	8.84769e-05
CNT_PC	EHF	4.77769	0.959438	1.77323e-06	0.000104078
CNT_PC	SLC16A5	4.77488	0.803505	1.79816e-06	0.000105195
CNT_PC	BSPRY	4.76742	0.860898	1.86604e-06	0.00010881
CNT_PC	SLC6A19	4.76038	0.681911	1.93227e-06	0.000112305
CNT_PC	RBP5	4.73343	0.637279	2.20752e-06	0.000127886
CNT_PC	WNK4	4.72986	0.789227	2.24671e-06	0.000129735
CNT_PC	SLC39A5	4.71681	0.715208	2.39575e-06	0.000137895
CNT_PC	RIDA	4.70467	0.646911	2.54282e-06	0.000144765
CNT_PC	KHK	4.70428	0.636318	2.54757e-06	0.000144765
CNT_PC	PALM3	4.70148	0.692648	2.58287e-06	0.000146305
CNT_PC	CD9	4.69682	0.565859	2.6424e-06	0.000149204
CNT_PC	ANPEP	4.68494	0.717508	2.80037e-06	0.000157624
CNT_PC	GABARAPL1	4.67745	0.388862	2.90471e-06	0.000162983
CNT_PC	SH3GLB2	4.6738	0.572284	2.95673e-06	0.000165382
CNT_PC	TNFSF13	4.66858	0.668119	3.03292e-06	0.000169114
CNT_PC	HIST1H4D	4.65713	0.592497	3.20651e-06	0.000178236
CNT_PC	SMIM5	4.6555	1.60872	3.232e-06	0.000179095
CNT_PC	SLC52A3	4.64878	1.40804	3.33897e-06	0.00018445
CNT_PC	PPARGC1A	4.64593	0.571529	3.38552e-06	0.000186444
CNT_PC	CYSTM1	4.63795	0.511546	3.51877e-06	0.000193186
CNT_PC	SDC4	4.62054	0.438146	3.82743e-06	0.000209487
CNT_PC	TACSTD2	4.60844	0.520329	4.05711e-06	0.000221379
CNT_PC	CCSER1	4.60376	0.858804	4.14936e-06	0.000225723
CNT_PC	DDR1	4.58483	0.495882	4.54351e-06	0.000246413
CNT_PC	PABPC1L	4.58306	0.511106	4.58223e-06	0.00024776
CNT_PC	DCPS	4.58142	1.00495	4.61837e-06	0.00024896
CNT_PC	PEPD	4.57832	0.594193	4.68721e-06	0.000251897
CNT_PC	ACY3	4.5777	0.825264	4.7011e-06	0.000251897
CNT_PC	GPRC5C	4.57627	0.596691	4.73329e-06	0.000252863
CNT_PC	RASL11B	4.57413	1.29278	4.78198e-06	0.000254362
CNT_PC	MAP7	4.57036	0.613105	4.86889e-06	0.000257791
CNT_PC	PROM2	4.5665	0.668442	4.95929e-06	0.000261801
CNT_PC	PLIN5	4.55566	0.719851	5.22215e-06	0.000274086
CNT_PC	BCL7C	4.55564	0.544992	5.22274e-06	0.000274086
CNT_PC	ARL4D	4.5507	1.15427	5.34687e-06	0.00027896
CNT_PC	SCPEP1	4.54284	0.660572	5.55012e-06	0.00028788
CNT_PC	PHLDA1	4.53679	0.679954	5.71158e-06	0.000295396
CNT_PC	SLC11A2	4.52393	0.798123	6.07025e-06	0.000312137
CNT_PC	BAG1	4.51363	0.562066	6.37268e-06	0.000326746
CNT_PC	HNF1B	4.50609	0.483203	6.60344e-06	0.000337608
CNT_PC	ADGRF1	4.49748	0.659824	6.87635e-06	0.000347577
CNT_PC	SLC25A10	4.49027	0.652177	7.11338e-06	0.000358542
CNT_PC	OVCH2	4.48952	1.97085	7.13846e-06	0.000358793
CNT_PC	KIF12	4.48603	0.501761	7.25625e-06	0.000363689
CNT_PC	ASPA	4.48421	0.773501	7.31849e-06	0.00036484
CNT_PC	EYA3	4.48416	1.20161	7.32012e-06	0.00036484
CNT_PC	ARHGEF10L	4.46712	0.545403	7.92807e-06	0.000391857
CNT_PC	OAT	4.45305	0.662427	8.46596e-06	0.000414995
CNT_PC	PAQR7	4.44822	0.721159	8.65864e-06	0.00042212
CNT_PC	SLC4A1	4.44557	0.819981	8.76576e-06	0.000426178
CNT_PC	VASN	4.43819	0.717555	9.07167e-06	0.000439853
CNT_PC	LAMB1	4.43333	0.475709	9.27903e-06	0.000448688
CNT_PC	VEPH1	4.42586	0.990416	9.60573e-06	0.00046323
CNT_PC	GLYATL1	4.4231	0.759794	9.72938e-06	0.00046667
CNT_PC	TMC4	4.40437	0.791819	1.06093e-05	0.000507511
CNT_PC	FTCD	4.3936	0.683356	1.11491e-05	0.000531907
CNT_PC	FAM83H	4.39235	0.752111	1.12134e-05	0.000532479
CNT_PC	LIMCH1	4.3922	0.783279	1.12208e-05	0.000532479
CNT_PC	TLE2	4.38432	0.515909	1.16347e-05	0.000550656
CNT_PC	SUCLG1	4.37091	0.485958	1.2373e-05	0.00058251
CNT_PC	CAPN3	4.36936	0.609897	1.2461e-05	0.000585108
CNT_PC	BTG3	4.3504	0.93562	1.35888e-05	0.000633069
CNT_PC	TPD52L1	4.34753	0.729833	1.37677e-05	0.000637523
CNT_PC	C7orf50	4.34715	0.553758	1.37916e-05	0.000637523
CNT_PC	MFHAS1	4.34293	0.594076	1.40597e-05	0.000648235
CNT_PC	LRP2	4.34228	0.672698	1.41009e-05	0.000648459
CNT_PC	NAA20	4.32585	0.614062	1.51947e-05	0.000695176
CNT_PC	BDH1	4.32044	0.750329	1.55716e-05	0.000710598
CNT_PC	SOD1	4.31741	0.349476	1.57872e-05	0.000718599
CNT_PC	ATP5F1B	4.31479	0.301131	1.59755e-05	0.000725319
CNT_PC	MAN1A1	4.31178	0.527763	1.61947e-05	0.000733405
CNT_PC	KRT18	4.30891	0.508617	1.64061e-05	0.000739228
CNT_PC	SGMS1	4.30784	0.664863	1.64857e-05	0.00073964
CNT_PC	ASS1	4.30767	0.613229	1.64982e-05	0.00073964
CNT_PC	FAM107B	4.30708	0.547918	1.65426e-05	0.000739774
CNT_PC	KRT8	4.30421	0.419676	1.67584e-05	0.00074717
CNT_PC	MID1	4.30377	1.09042	1.67917e-05	0.00074717
CNT_PC	COX5B	4.30105	0.445915	1.69987e-05	0.000754498
CNT_PC	BCAM	4.29882	0.427758	1.71712e-05	0.000760264
CNT_PC	ATP6V1A	4.29465	0.518853	1.74968e-05	0.000772763
CNT_PC	PIPOX	4.28174	0.709902	1.8544e-05	0.000812976
CNT_PC	FAM20C	4.27152	0.540621	1.94141e-05	0.000846959
CNT_PC	HELLS	4.269	0.942229	1.9635e-05	0.000854507
CNT_PC	HAGH	4.26224	0.531289	2.02387e-05	0.000878637
CNT_PC	ABAT	4.25919	0.646008	2.05166e-05	0.000888537
CNT_PC	PIGR	4.25558	0.523352	2.08512e-05	0.000897982
CNT_PC	MAGI1	4.25521	0.676029	2.08856e-05	0.000897982
CNT_PC	SAMD11	4.2493	1.26237	2.14437e-05	0.00091976
CNT_PC	SPTLC2	4.24679	0.5836	2.16854e-05	0.000927896
CNT_PC	CD2AP	4.24307	0.584358	2.20487e-05	0.000941183
CNT_PC	RAB11FIP5	4.23611	0.616864	2.27421e-05	0.000968465
CNT_PC	ABHD14B	4.23354	0.567801	2.30037e-05	0.000977276
CNT_PC	DDC	4.23129	0.589184	2.32351e-05	0.000984758
CNT_PC	ROMO1	4.23066	0.52059	2.33003e-05	0.000985184
CNT_PC	CHCHD10	4.22675	0.486369	2.37094e-05	0.00100011
CNT_PC	PLXNB2	4.2237	0.307474	2.40323e-05	0.00101134
CNT_PC	PECR	4.21552	0.705076	2.492e-05	0.00104623
CNT_PC	TMEM252	4.21325	0.651419	2.51722e-05	0.00105434
CNT_PC	CRYZ	4.20952	0.546797	2.55909e-05	0.00106936
CNT_PC	METRNL	4.20537	0.504012	2.60655e-05	0.00108665
CNT_PC	ROGDI	4.20417	0.896553	2.62044e-05	0.00108989
CNT_PC	HOXB8	4.20279	0.788866	2.63648e-05	0.00109402
CNT_PC	PCK2	4.20069	0.539978	2.66099e-05	0.00110163
CNT_PC	HIST1H4B	4.19184	0.634908	2.76704e-05	0.00114288
CNT_PC	ITM2C	4.18374	0.521201	2.86747e-05	0.0011789
CNT_PC	MTR	4.17388	0.63818	2.9946e-05	0.00122834
CNT_PC	PCBD1	4.16701	0.516107	3.08622e-05	0.00126302
CNT_PC	GTF3C6	4.16433	0.487572	3.12267e-05	0.00127501
CNT_PC	MACROD1	4.16309	0.573359	3.13965e-05	0.00127901
CNT_PC	EPHX2	4.16233	0.544292	3.15015e-05	0.00128037
CNT_PC	BLNK	4.15921	0.791617	3.19346e-05	0.00129208
CNT_PC	MFF	4.15845	0.548183	3.20413e-05	0.00129347
CNT_PC	ARHGEF16	4.15221	0.768937	3.29274e-05	0.00132624
CNT_PC	METTL9	4.14551	0.545056	3.39053e-05	0.00135949
CNT_PC	EPB41L1	4.14479	0.464774	3.40129e-05	0.00136075
CNT_PC	HSPE1	4.144	0.411868	3.41297e-05	0.00136236
CNT_PC	SYNJ2BP	4.14337	0.648473	3.42238e-05	0.00136307
CNT_PC	UGT2B7	4.14264	0.513726	3.43323e-05	0.00136358
CNT_PC	ZNF503	4.14226	0.623528	3.43894e-05	0.00136358
CNT_PC	UBB	4.13674	0.314066	3.52273e-05	0.00139062
CNT_PC	DDAH1	4.11817	0.552865	3.81887e-05	0.00149759
CNT_PC	PC	4.1156	0.853366	3.86169e-05	0.00150775
CNT_PC	MSRA	4.11333	0.558052	3.89994e-05	0.00151605
CNT_PC	ZNF208	4.1067	1.79147	4.01353e-05	0.00155681
CNT_PC	ESPN	4.10177	0.87206	4.09999e-05	0.0015869
CNT_PC	PDZD3	4.10027	0.757132	4.12665e-05	0.00159376
CNT_PC	S100A1	4.09745	0.551945	4.17724e-05	0.00160982
CNT_PC	ECHDC2	4.08926	0.415853	4.32747e-05	0.00166412
CNT_PC	RAB25	4.08487	0.896555	4.41014e-05	0.00169226
CNT_PC	SLC16A9	4.07587	0.570609	4.58422e-05	0.00174778
CNT_PC	FTL	4.07327	0.258794	4.63585e-05	0.0017637
CNT_PC	COX8A	4.07184	0.410171	4.66438e-05	0.00177078
CNT_PC	INSR	4.0704	0.477217	4.69331e-05	0.00177798
CNT_PC	LAD1	4.06698	0.622299	4.76261e-05	0.00180041
CNT_PC	AFMID	4.06616	0.506539	4.77942e-05	0.00180294
CNT_PC	RAB11FIP3	4.05986	0.462267	4.91015e-05	0.00184822
CNT_PC	HSPB1	4.05939	0.199573	4.92017e-05	0.00184822
CNT_PC	XPNPEP2	4.05421	0.761035	5.03041e-05	0.00188566
CNT_PC	RPH3AL	4.05348	0.782986	5.04605e-05	0.00188756
CNT_PC	SERTAD3	4.04119	0.722278	5.3181e-05	0.00198102
CNT_PC	HOXD8	4.03212	0.5881	5.52762e-05	0.00205478
CNT_PC	ACOT2	4.02718	0.607343	5.645e-05	0.0020897
CNT_PC	TTC38	4.02551	0.5531	5.68513e-05	0.0021002
CNT_PC	HOXB4	4.0238	0.636327	5.72668e-05	0.00211118
CNT_PC	HSPA1B	4.01194	0.492604	6.02208e-05	0.00221094
CNT_PC	IQCK	4.01087	0.717346	6.04947e-05	0.00221201
CNT_PC	ACVR1B	4.01086	0.590453	6.04977e-05	0.00221201
CNT_PC	CNKSR1	4.0095	0.996572	6.08464e-05	0.00222021
CNT_PC	PUF60	4.0088	0.503316	6.10276e-05	0.00222228
CNT_PC	RCE1	4.00408	0.72506	6.22602e-05	0.00226254
CNT_PC	NQO2	4.00299	0.559968	6.2546e-05	0.0022669
CNT_PC	TMED4	4.00266	0.525494	6.26342e-05	0.0022669
CNT_PC	METAP2	3.99617	0.609663	6.43746e-05	0.0023158
CNT_PC	BSG	3.99317	0.288679	6.51947e-05	0.00234058
CNT_PC	GGT2	3.99206	0.523598	6.55031e-05	0.00234693
CNT_PC	SORL1	3.98656	0.682312	6.70393e-05	0.00239716
CNT_PC	TRPV4	3.98383	1.0908	6.78132e-05	0.00241998
CNT_PC	SLC25A29	3.97456	1.07678	7.05099e-05	0.00251119
CNT_PC	PPP1R16A	3.96937	0.655404	7.20632e-05	0.0025614
CNT_PC	SERINC2	3.96402	0.497628	7.36966e-05	0.00261425
CNT_PC	PPL	3.95964	0.781794	7.50613e-05	0.00265335
CNT_PC	SLC22A8	3.95906	0.582942	7.52449e-05	0.00265335
CNT_PC	NFE2L2	3.957	0.456459	7.58962e-05	0.00266644
CNT_PC	PKHD1	3.95694	0.483553	7.59151e-05	0.00266644
CNT_PC	COQ9	3.94052	0.529495	8.1306e-05	0.00284544
CNT_PC	F11R	3.94045	0.669713	8.13302e-05	0.00284544
CNT_PC	SH2D3A	3.9345	0.79078	8.33718e-05	0.00291009
CNT_PC	SLC47A1	3.93061	0.551339	8.4729e-05	0.00294702
CNT_PC	CIAO2B	3.92721	0.522998	8.59367e-05	0.00298321
CNT_PC	SHB	3.91796	0.706272	8.93006e-05	0.00309396
CNT_PC	NEDD4L	3.90681	0.56545	9.35227e-05	0.00323396
CNT_PC	RIPK4	3.90563	0.771092	9.39796e-05	0.00324348
CNT_PC	MIF	3.89986	0.308078	9.62488e-05	0.00331538
CNT_PC	GOT2	3.89676	0.524571	9.74865e-05	0.00335154
CNT_PC	PLLP	3.88929	0.804478	0.000100538	0.00344981
CNT_PC	SH3D21	3.88528	0.866815	0.000102213	0.00350054
CNT_PC	SLC45A4	3.87854	0.674559	0.000105085	0.00359075
CNT_PC	FAH	3.87816	0.5755	0.000105249	0.00359075
CNT_PC	QPRT	3.8741	0.535126	0.000107019	0.00364005
CNT_PC	PTPN13	3.87391	0.625439	0.000107102	0.00364005
CNT_PC	PPFIBP2	3.86911	0.669621	0.000109231	0.00370535
CNT_PC	RALGPS1	3.86645	0.730612	0.000110432	0.00373896
CNT_PC	GGT6	3.85958	0.769616	0.000113582	0.00383833
CNT_PC	CAMSAP3	3.85	0.54284	0.000118118	0.00396985
CNT_PC	ANK3	3.84995	0.448579	0.000118141	0.00396985
CNT_PC	PDZK1IP1	3.84427	0.680531	0.00012091	0.00405525
CNT_PC	LYG1	3.83908	0.833222	0.000123494	0.00413414
CNT_PC	SYK	3.83312	0.858855	0.000126527	0.00422776
CNT_PC	RCAN1	3.82903	0.592535	0.000128651	0.00429068
CNT_PC	FGFR3	3.82373	0.575399	0.000131447	0.00437438
CNT_PC	GLYAT	3.80397	0.519573	0.000142394	0.00472255
CNT_PC	SEPHS2	3.80171	0.494369	0.0001437	0.00475703
CNT_PC	MACC1	3.80046	0.657762	0.000144427	0.00477224
CNT_PC	ME3	3.79932	0.587915	0.000145094	0.00478543
CNT_PC	MYO7B	3.79803	0.889413	0.000145849	0.00480111
CNT_PC	BCKDHB	3.79759	0.56855	0.000146108	0.00480111
CNT_PC	CKMT2	3.78348	1.04102	0.000154653	0.00507255
CNT_PC	AMN	3.77628	0.49776	0.000159191	0.00521182
CNT_PC	ECHDC3	3.76615	0.642476	0.000165786	0.00540791
CNT_PC	SLC26A4	3.75862	2.90589	0.00017085	0.00555622
CNT_PC	HOXB6	3.75847	0.53454	0.000170956	0.00555622
CNT_PC	PTK2	3.75317	0.377015	0.00017461	0.00566467
CNT_PC	TSTD1	3.74814	0.692064	0.000178152	0.00576908
CNT_PC	PLEKHJ1	3.74612	0.54852	0.000179594	0.00579503
CNT_PC	LRRC19	3.74467	0.680966	0.000180628	0.00581758
CNT_PC	AGT	3.73833	0.614482	0.000185246	0.00595558
CNT_PC	COA3	3.73251	0.524174	0.000189581	0.0060602
CNT_PC	GRHL2	3.7323	0.888685	0.000189742	0.0060602
CNT_PC	FYB2	3.73214	1.17423	0.000189859	0.0060602
CNT_PC	RAB11FIP4	3.72969	0.793086	0.000191716	0.00610855
CNT_PC	FMO5	3.72701	0.967295	0.000193764	0.00616279
CNT_PC	MAP3K13	3.72355	0.687986	0.000196443	0.00623167
CNT_PC	ANAPC13	3.72331	0.519932	0.000196628	0.00623167
CNT_PC	ADAMTS16	3.71856	0.924438	0.000200361	0.00633873
CNT_PC	COLCA2	3.71682	1.0772	0.000201744	0.00637117
CNT_PC	GPX4	3.71543	0.279884	0.000202858	0.00639505
CNT_PC	EMX2	3.71125	0.510976	0.000206236	0.00649007
CNT_PC	CAPG	3.70892	0.457204	0.000208145	0.00653862
CNT_PC	S100A14	3.70812	0.952675	0.000208802	0.00654084
CNT_PC	SPIRE1	3.70794	0.740669	0.000208949	0.00654084
CNT_PC	ODC1	3.70741	0.517102	0.000209391	0.0065419
CNT_PC	LIME1	3.70581	0.499081	0.000210713	0.00656154
CNT_PC	CD82	3.69708	0.693521	0.000218096	0.0067796
CNT_PC	THRB	3.69641	0.842663	0.000218669	0.0067856
CNT_PC	CLDN3	3.69355	0.52794	0.000221142	0.0068504
CNT_PC	GK5	3.69209	0.732769	0.000222419	0.00687803
CNT_PC	MTURN	3.69073	0.539042	0.000223609	0.00690126
CNT_PC	DUSP6	3.69035	0.612205	0.000223944	0.00690126
CNT_PC	HMG20B	3.68884	0.456313	0.000225278	0.00693042
CNT_PC	KLHDC9	3.68545	0.7987	0.000228301	0.00699925
CNT_PC	AIFM1	3.68412	0.519898	0.000229498	0.00701975
CNT_PC	CBR4	3.67993	0.545456	0.000233302	0.00710377
CNT_PC	SLC17A1	3.67884	0.514999	0.000234295	0.00712185
CNT_PC	SPINT1	3.67753	0.501388	0.000235501	0.00714632
CNT_PC	DCUN1D1	3.6755	0.515977	0.000237386	0.00718448
CNT_PC	LRPPRC	3.66901	0.7347	0.000243491	0.00734604
CNT_PC	ID4	3.66876	0.5656	0.000243729	0.00734604
CNT_PC	VEGFA	3.65905	0.434877	0.000253153	0.00761723
CNT_PC	DZIP3	3.65832	0.74357	0.000253871	0.00762597
CNT_PC	SLC36A2	3.65757	0.509978	0.000254615	0.00763546
CNT_PC	RAB17	3.65176	0.495239	0.000260445	0.00775813
CNT_PC	CPAMD8	3.64943	0.834047	0.000262821	0.00781587
CNT_PC	CCDC24	3.64367	0.795415	0.000268777	0.00797381
CNT_PC	MYO10	3.64343	0.54635	0.000269026	0.00797381
CNT_PC	SLC4A4	3.64261	0.502892	0.000269886	0.00798604
CNT_PC	SRGAP3	3.63934	1.01199	0.00027334	0.00807483
CNT_PC	NAXD	3.63727	0.633506	0.000275546	0.00812656
CNT_PC	SLC7A13	3.63629	1.89594	0.000276592	0.00814394
CNT_PC	PAPPA	3.63457	0.86066	0.00027845	0.00818514
CNT_PC	SGK2	3.63255	0.651076	0.00028063	0.00823566
CNT_PC	GLS	3.63035	0.39075	0.000283035	0.00829261
CNT_PC	USP11	3.61862	0.523166	0.000296183	0.00863528
CNT_PC	CA4	3.61708	1.00429	0.000297945	0.00867247
CNT_PC	STK33	3.61532	0.66128	0.000299978	0.00871744
CNT_PC	PCDH7	3.61164	1.34357	0.000304265	0.00882765
CNT_PC	SPIN1	3.61044	0.441233	0.000305679	0.00885427
CNT_PC	ELF3	3.60745	0.42781	0.000309219	0.00892783
CNT_PC	SPAG5	3.60688	0.602939	0.000309901	0.00893305
CNT_PC	ENOSF1	3.60573	0.501138	0.000311282	0.00894397
CNT_PC	SLC7A9	3.60235	0.498072	0.000315359	0.00903202
CNT_PC	FARS2	3.59968	0.599257	0.00031861	0.00911051
CNT_PC	PLEKHA6	3.59756	0.54138	0.000321216	0.00917032
CNT_PC	SCP2	3.59519	0.463982	0.000324152	0.00923688
CNT_PC	NRCAM	3.59485	0.847669	0.000324582	0.00923688
CNT_PC	GABARAPL2	3.59119	0.388279	0.000329168	0.00932533
CNT_PC	ZSCAN18	3.59112	0.51293	0.000329258	0.00932533
CNT_PC	TRIM8	3.5906	0.34088	0.000329921	0.00932928
CNT_PC	SLC25A11	3.58866	0.466831	0.000332385	0.00938409
CNT_PC	TMEM116	3.58565	0.760541	0.000336245	0.00947806
CNT_PC	DLD	3.57929	0.502759	0.000344529	0.00969625
CNT_PC	NUAK2	3.57697	0.633918	0.000347601	0.00976731
CNT_PC	ARSB	3.57411	0.553782	0.000351417	0.00985903
CNT_PC	MCF2L	3.56914	0.512023	0.000358158	0.0100324
CNT_PC	UQCRB	3.56819	0.309326	0.000359462	0.0100506
CNT_PC	PRKAG2	3.56784	0.670927	0.000359936	0.0100506
CNT_PC	PRODH2	3.56673	0.504915	0.000361459	0.0100774
CNT_PC	LRATD1	3.55624	1.34763	0.000376207	0.0104722
CNT_PC	NFIB	3.55479	0.389708	0.000378274	0.0105133
CNT_PC	SOWAHA	3.55343	1.08504	0.000380248	0.0105517
CNT_PC	TMEM9B	3.55188	0.516226	0.000382491	0.0105975
CNT_PC	GLIS2	3.55141	0.542812	0.000383166	0.0105997
CNT_PC	ESRP1	3.54723	0.798689	0.000389312	0.0107365
CNT_PC	MBOAT2	3.54723	0.755816	0.000389312	0.0107365
CNT_PC	STAC2	3.54319	1.23529	0.000395317	0.0108853
CNT_PC	RHOBTB3	3.54258	0.535884	0.000396228	0.0108935
CNT_PC	AK4	3.53841	0.477977	0.000402551	0.0110503
CNT_PC	ANKRD9	3.53588	0.541963	0.000406416	0.0111262
CNT_PC	ERP27	3.53557	1.31681	0.000406892	0.0111262
CNT_PC	LLGL2	3.53538	0.432774	0.000407186	0.0111262
CNT_PC	PAN2	3.5347	0.53473	0.000408233	0.0111378
CNT_PC	EFCAB14	3.53181	0.580941	0.000412723	0.0112431
CNT_PC	SPHK2	3.52999	0.520993	0.000415575	0.0113035
CNT_PC	CXCL14	3.52887	0.484158	0.000417336	0.0113341
CNT_PC	AGPS	3.52654	0.600868	0.00042103	0.0114171
CNT_PC	TUB	3.52455	0.654093	0.000424201	0.0114856
CNT_PC	ZMAT1	3.52011	0.574249	0.000431366	0.0116443
CNT_PC	FN3K	3.51856	0.453865	0.000433889	0.0116947
CNT_PC	PLEKHB1	3.51808	1.27481	0.000434688	0.0116985
CNT_PC	GAS8	3.51464	0.515754	0.000440357	0.0118333
CNT_PC	FZD4	3.51274	0.625718	0.000443505	0.0118821
CNT_PC	POLDIP2	3.51014	0.467234	0.000447876	0.0119812
CNT_PC	HIBADH	3.50604	0.452664	0.000454822	0.0121306
CNT_PC	IRF6	3.50501	0.736709	0.000456595	0.012159
CNT_PC	GCAT	3.50463	0.894459	0.000457249	0.012159
CNT_PC	FUZ	3.49938	0.655534	0.000466346	0.0123641
CNT_PC	SLC25A35	3.49789	0.961756	0.000468955	0.012403
CNT_PC	SLC47A2	3.49596	0.491338	0.000472357	0.0124679
CNT_PC	PAK4	3.48877	0.656572	0.000485244	0.0127514
CNT_PC	AKR1A1	3.4828	0.432799	0.000496204	0.0130011
CNT_PC	TKFC	3.4792	0.501639	0.000502908	0.0131575
CNT_PC	IFT140	3.46887	0.687226	0.00052265	0.013634
CNT_PC	PTH1R	3.46813	0.45395	0.000524087	0.0136515
CNT_PC	CLUH	3.46449	0.478602	0.000531235	0.0138084
CNT_PC	ISCU	3.46428	0.452627	0.000531659	0.0138084
CNT_PC	PRKAB1	3.4638	0.378528	0.0005326	0.0138128
CNT_PC	DCDC2	3.45841	0.490007	0.000543376	0.0140718
CNT_PC	GLYCTK	3.45598	0.479195	0.000548294	0.0141786
CNT_PC	ACPP	3.45452	0.91624	0.000551279	0.0142146
CNT_PC	SAMD12	3.45166	0.711328	0.000557148	0.0143452
CNT_PC	EYA4	3.4486	1.37586	0.000563498	0.0144877
CNT_PC	COL4A6	3.44645	2.18786	0.00056801	0.0145827
CNT_PC	TBC1D7	3.44536	0.543148	0.000570291	0.0146195
CNT_PC	PRKN	3.4446	0.617992	0.0005719	0.0146195
CNT_PC	ABCC5	3.44079	0.44574	0.000580011	0.0147845
CNT_PC	KCP	3.44023	0.576417	0.000581211	0.0147939
CNT_PC	DOCK8-AS1	3.43382	0.787174	0.000595142	0.015127
CNT_PC	TMEM139	3.43264	0.562362	0.000597734	0.0151712
CNT_PC	KCNJ1	3.4299	0.731303	0.000603798	0.0153034
CNT_PC	SMS	3.42881	0.415629	0.000606239	0.0153217
CNT_PC	KLHDC2	3.4267	0.479898	0.000610961	0.0153974
CNT_PC	TRAF4	3.42052	0.479933	0.000625007	0.0157292
CNT_PC	GDF15	3.41933	0.588382	0.000627748	0.0157759
CNT_PC	DMGDH	3.4183	0.602044	0.000630141	0.0158138
CNT_PC	DEGS2	3.41398	1.30406	0.000640219	0.0159992
CNT_PC	YY1	3.41222	0.443058	0.000644371	0.0160755
CNT_PC	GUCD1	3.41192	0.467748	0.000645075	0.0160755
CNT_PC	SNX29	3.41029	0.413787	0.000648944	0.0161494
CNT_PC	TMPRSS2	3.40755	0.689238	0.000655489	0.0162895
CNT_PC	SHCBP1	3.4061	1.9796	0.000658985	0.0163537
CNT_PC	NTRK1	3.40431	2.56456	0.000663308	0.0164381
CNT_PC	KIFC3	3.39042	0.396205	0.00069785	0.0172701
CNT_PC	BOK	3.38972	0.517634	0.00069964	0.0172904
CNT_PC	HMX2	3.38753	2.89706	0.00070525	0.0174049
CNT_PC	GRHPR	3.3854	0.394589	0.000710747	0.0174645
CNT_PC	SLC22A2	3.38508	0.474323	0.00071158	0.0174645
CNT_PC	ACOT11	3.38405	0.597324	0.000714238	0.0175057
CNT_PC	ABLIM1	3.38171	0.424255	0.000720362	0.0176074
CNT_PC	TBC1D24	3.38171	0.502496	0.000720362	0.0176074
CNT_PC	LZTS3	3.38059	0.490264	0.000723301	0.0176551
CNT_PC	AFF1	3.37685	0.350909	0.000733201	0.0178723
CNT_PC	MINDY1	3.3707	0.53573	0.000749774	0.0182265
CNT_PC	ARHGEF38	3.36981	0.752383	0.000752208	0.0182604
CNT_PC	POU3F4	3.36944	2.96256	0.000753215	0.0182604
CNT_PC	PRXL2A	3.36577	0.441774	0.000763297	0.0184296
CNT_PC	ATP6V1F	3.36224	0.42478	0.000773136	0.0185998
CNT_PC	PNPO	3.36212	0.515206	0.00077347	0.0185998
CNT_PC	BAIAP2	3.36156	0.645688	0.000775038	0.0186124
CNT_PC	ALDH4A1	3.3609	0.456044	0.000776877	0.0186315
CNT_PC	CKB	3.35502	0.389351	0.000793579	0.018981
CNT_PC	SDSL	3.34756	0.617138	0.000815258	0.0194558
CNT_PC	MAPK4	3.34744	1.2063	0.000815609	0.0194558
CNT_PC	PRRG1	3.34562	0.533502	0.000820984	0.0195578
CNT_PC	FAM171A1	3.34473	0.528481	0.00082363	0.0195947
CNT_PC	RENBP	3.34317	0.450351	0.000828272	0.0196789
CNT_PC	SRSF5	3.34104	0.300879	0.000834655	0.0197855
CNT_PC	NDUFA2	3.34093	0.409763	0.000834977	0.0197855
CNT_PC	ZNF134	3.33822	0.701999	0.000843175	0.0199533
CNT_PC	FAAH2	3.33629	0.754879	0.000849045	0.020039
CNT_PC	SCCPDH	3.33469	0.584407	0.00085393	0.0200747
CNT_PC	SCAND1	3.33314	0.48175	0.00085873	0.0201609
CNT_PC	ATIC	3.33214	0.524179	0.000861821	0.0202069
CNT_PC	NIT1	3.33174	0.495741	0.000863038	0.0202089
CNT_PC	PGPEP1	3.3279	0.435595	0.000875036	0.020463
CNT_PC	EIPR1	3.32255	0.663124	0.000891972	0.0208045
CNT_PC	HIST2H2AB	3.32069	0.516159	0.000897965	0.0208897
CNT_PC	CRYM	3.31861	0.563649	0.000904651	0.0210178
CNT_PC	NARS2	3.31717	1.00735	0.000909327	0.021099
CNT_PC	COQ7	3.31413	0.557872	0.000919295	0.0212749
CNT_PC	LRATD2	3.313	0.543103	0.00092302	0.0213131
CNT_PC	SLC25A4	3.3129	0.438631	0.000923334	0.0213131
CNT_PC	DOC2B	3.31038	0.863063	0.000931699	0.021469
CNT_PC	HPN	3.31014	0.432915	0.000932492	0.021469
CNT_PC	CCDC30	3.30932	0.562086	0.000935232	0.0215043
CNT_PC	TSPYL1	3.30777	0.39362	0.000940414	0.0215956
CNT_PC	TWSG1	3.30536	0.515606	0.00094856	0.0217547
CNT_PC	MTCH2	3.30073	0.4652	0.000964352	0.0220885
CNT_PC	G6PC	3.29818	0.482623	0.000973143	0.0222328
CNT_PC	PTGES3	3.29518	0.274615	0.00098359	0.022414
CNT_PC	COX5A	3.29398	0.317683	0.000987806	0.0224785
CNT_PC	TRO	3.29366	0.804694	0.000988936	0.0224785
CNT_PC	AFM	3.28893	0.599618	0.00100569	0.0228302
CNT_PC	FLNB	3.28541	0.416391	0.00101835	0.0230882
CNT_PC	PDE4D	3.28471	0.533508	0.00102089	0.0231165
CNT_PC	IFITM10	3.28172	0.68765	0.00103177	0.0232742
CNT_PC	ZFAND3	3.2791	0.440005	0.00104139	0.0234616
CNT_PC	HSPD1	3.2748	0.338973	0.00105736	0.0237604
CNT_PC	PKIA	3.2745	1.89502	0.00105847	0.0237604
CNT_PC	ARHGAP8	3.27446	0.524951	0.00105865	0.0237604
CNT_PC	SLC9A2	3.27237	1.87424	0.00106648	0.0238761
CNT_PC	MTX2	3.27106	0.501136	0.00107143	0.0239569
CNT_PC	MNS1	3.26861	1.10975	0.00108076	0.0241352
CNT_PC	NDUFB7	3.26701	0.309505	0.00108691	0.0242423
CNT_PC	UQCRC2	3.26445	0.440473	0.00109678	0.0244318
CNT_PC	HOXB9	3.26339	1.06975	0.00110089	0.0244657
CNT_PC	TSC22D2	3.26309	0.472254	0.00110204	0.0244657
CNT_PC	SUOX	3.26299	0.652463	0.00110242	0.0244657
CNT_PC	NME5	3.25984	0.831796	0.00111475	0.024678
CNT_PC	DUSP15	3.25672	0.585299	0.00112707	0.0248889
CNT_PC	HSPA1A	3.25226	0.447601	0.00114492	0.0252519
CNT_PC	RTKN	3.25053	0.438098	0.00115189	0.0253743
CNT_PC	CROT	3.24935	0.832594	0.00115667	0.0254482
CNT_PC	SEC62	3.24875	0.455927	0.00115914	0.0254558
CNT_PC	DDT	3.24857	0.379179	0.00115987	0.0254558
CNT_PC	DPYS	3.24815	0.455962	0.00116157	0.0254572
CNT_PC	MOCS1	3.24785	0.596495	0.00116279	0.0254572
CNT_PC	PLCL2	3.24715	0.887557	0.00116566	0.0254888
CNT_PC	SLC22A13	3.24255	0.694008	0.00118467	0.0258519
CNT_PC	ZDHHC2	3.23342	0.478327	0.00122319	0.0266163
CNT_PC	ARMCX2	3.23245	0.637345	0.00122732	0.0266566
CNT_PC	PAPSS1	3.23025	0.508787	0.00123681	0.0267407
CNT_PC	MYH14	3.23022	0.604483	0.00123697	0.0267407
CNT_PC	CLTRN	3.23	0.471597	0.0012379	0.0267407
CNT_PC	FMO1	3.22511	0.449948	0.00125925	0.0271689
CNT_PC	SH3TC1	3.22012	0.464552	0.00128136	0.0276127
CNT_PC	ZNF44	3.21321	0.602197	0.00131262	0.0282122
CNT_PC	ACTR3C	3.21292	0.483504	0.00131392	0.0282122
CNT_PC	SLC23A1	3.21215	0.712037	0.00131747	0.0282543
CNT_PC	ST13	3.20867	0.338543	0.00133349	0.0285448
CNT_PC	ARHGEF11	3.20852	0.507719	0.00133421	0.0285448
CNT_PC	PFKL	3.20676	0.312713	0.00134241	0.0286858
CNT_PC	SLC2A11	3.20316	0.459485	0.00135928	0.0290115
CNT_PC	GALNT11	3.19775	0.429734	0.00138506	0.0295169
CNT_PC	NAXE	3.1975	0.521805	0.00138626	0.0295169
CNT_PC	UCP2	3.19595	0.569536	0.00139372	0.0296184
CNT_PC	GCDH	3.19582	0.663614	0.00139435	0.0296184
CNT_PC	UGT3A1	3.19325	0.631187	0.00140683	0.0298478
CNT_PC	EMC10	3.19153	0.346586	0.0014152	0.0299898
CNT_PC	ZMPSTE24	3.18958	0.46065	0.00142479	0.0301573
CNT_PC	PER3	3.189	0.623655	0.00142767	0.0301824
CNT_PC	UGT1A1	3.18684	0.532528	0.00143835	0.0303721
CNT_PC	GABRA2	3.18606	1.50593	0.00144226	0.0304187
CNT_PC	KNG1	3.18461	0.420346	0.00144952	0.0305357
CNT_PC	ARF3	3.18048	0.326045	0.00147034	0.0309378
CNT_PC	F8A1	3.17794	0.735768	0.00148325	0.0311361
CNT_PC	DSP	3.17546	0.501815	0.00149597	0.0313661
CNT_PC	ALDH3A2	3.17474	0.366859	0.00149972	0.0314078
CNT_PC	TMEM178A	3.17281	0.874083	0.00150971	0.0315801
CNT_PC	KLHDC7A	3.17095	0.689513	0.0015194	0.0317454
CNT_PC	KANSL1L	3.1701	0.543544	0.00152388	0.031802
CNT_PC	PTPN3	3.16948	0.502912	0.00152713	0.0318325
CNT_PC	ST14	3.16722	0.464604	0.00153906	0.0320437
CNT_PC	PAPSS2	3.16272	0.525333	0.00156304	0.0324673
CNT_PC	PPM1A	3.16211	0.387906	0.00156631	0.0324972
CNT_PC	HSP90AA1	3.16081	0.229523	0.0015733	0.0326044
CNT_PC	CMTM4	3.16035	0.467912	0.00157581	0.0326185
CNT_PC	PHYH	3.15965	0.492546	0.00157961	0.0326593
CNT_PC	LHPP	3.1561	0.563825	0.00159895	0.0329826
CNT_PC	SLC66A3	3.14806	0.520845	0.00164355	0.0338636
CNT_PC	HMGN3	3.14727	0.386441	0.00164804	0.0338779
CNT_PC	DEPTOR	3.14524	0.477076	0.00165948	0.0340374
CNT_PC	ERLIN2	3.14522	0.512197	0.00165962	0.0340374
CNT_PC	ESRP2	3.14455	0.670101	0.0016634	0.0340759
CNT_PC	DALRD3	3.14336	0.554689	0.00167018	0.0341756
CNT_PC	SLC7A8	3.14266	0.399918	0.0016742	0.0342184
CNT_PC	RNF11	3.14133	0.365083	0.00168184	0.0343352
CNT_PC	GCHFR	3.14003	0.560176	0.0016893	0.0344482
CNT_PC	IFT80	3.13632	0.477762	0.00171084	0.0348476
CNT_PC	MLEC	3.1331	0.377249	0.00172968	0.0351913
CNT_PC	DBI	3.1321	0.323444	0.00173559	0.035231
CNT_PC	RBM47	3.13163	0.369086	0.0017384	0.0352338
CNT_PC	TRUB2	3.13141	0.555151	0.00173967	0.0352338
CNT_PC	COL4A5	3.12944	0.600705	0.00175141	0.0353912
CNT_PC	TYSND1	3.12488	0.57399	0.00177878	0.035824
CNT_PC	NR2F6	3.12487	0.489655	0.00177885	0.035824
CNT_PC	HUWE1	3.12294	0.434206	0.00179055	0.0360189
CNT_PC	SOCS1	3.11805	0.771498	0.00182054	0.0365809
CNT_PC	RAB36	3.1092	0.76192	0.00187593	0.0376514
CNT_PC	DAPK1	3.10538	0.435356	0.00190033	0.0380984
CNT_PC	MCCC1	3.1043	0.426149	0.0019073	0.0381953
CNT_PC	ACAA2	3.10361	0.351446	0.00191176	0.0382064
CNT_PC	MICOS10	3.10355	0.300056	0.00191214	0.0382064
CNT_PC	ACSS2	3.10292	0.590134	0.00191622	0.0382451
CNT_PC	ILVBL	3.09813	0.411688	0.00194743	0.0387813
CNT_PC	ATXN7L3B	3.09704	0.384277	0.00195464	0.0388814
CNT_PC	MTUS1	3.09537	0.653889	0.00196566	0.0390136
CNT_PC	HSPA8	3.09473	0.234059	0.00196992	0.0390208
CNT_PC	UGT1A7	3.09466	0.557082	0.0019704	0.0390208
CNT_PC	SCML1	3.09214	0.631011	0.00198722	0.0392669
CNT_PC	VWA1	3.08967	0.463197	0.00200378	0.0395066
CNT_PC	WDR25	3.08904	1.06138	0.00200804	0.0395469
CNT_PC	NDUFS6	3.088	0.330228	0.00201505	0.0396054
CNT_PC	TMEM42	3.08795	0.799721	0.00201545	0.0396054
CNT_PC	CYC1	3.0861	0.353526	0.002028	0.0397644
CNT_PC	ARHGEF28	3.08572	0.413509	0.0020306	0.0397717
CNT_PC	TMEM174	3.08377	0.694579	0.00204397	0.0399896
CNT_PC	FGD3	3.07482	0.62299	0.00210632	0.0410743
CNT_PC	LSR	3.07383	0.487336	0.0021133	0.0411656
CNT_PC	C1orf116	3.0712	1.11391	0.00213201	0.0414395
CNT_PC	FREM1	3.06849	0.6491	0.00215147	0.0417722
CNT_PC	ATP6V1H	3.06703	0.497562	0.00216195	0.0418912
CNT_PC	UBL3	3.06699	0.424743	0.00216229	0.0418912
CNT_PC	HOOK1	3.06518	0.552591	0.00217542	0.0420998
CNT_PC	IMP3	3.06268	0.475695	0.00219367	0.042407
CNT_PC	CASZ1	3.05802	0.605508	0.00222803	0.0429951
CNT_PC	GGT1	3.0579	0.4121	0.00222891	0.0429951
CNT_PC	TOB1	3.05713	0.417063	0.00223467	0.0430597
CNT_PC	AGGF1	3.05583	0.492042	0.00224436	0.0431926
CNT_PC	GALNT18	3.05556	0.682795	0.00224641	0.0431926
CNT_PC	PCP2	3.05174	0.974233	0.0022752	0.0436521
CNT_PC	SUMO1	3.04795	0.389538	0.00230406	0.0441582
CNT_PC	PPIL2	3.04683	0.416572	0.00231265	0.0442085
CNT_PC	SUSD1	3.04664	0.661718	0.00231411	0.0442085
CNT_PC	ACSM3	3.04632	0.462018	0.00231659	0.0442085
CNT_PC	DDX17	3.0457	0.161007	0.00232136	0.0442522
CNT_PC	ITGA6	3.04362	0.459617	0.00233749	0.0444647
CNT_PC	PCSK1N	3.04105	0.480029	0.00235755	0.0447984
CNT_PC	TRHDE	3.04041	0.712742	0.00236258	0.044822
CNT_PC	CETN2	3.04005	0.477943	0.00236539	0.044822
CNT_PC	ABCA5	3.03993	0.523431	0.00236632	0.044822
CNT_PC	CELSR2	3.03448	0.588962	0.00240951	0.0455613
CNT_PC	NIT2	3.03436	0.378435	0.00241046	0.0455613
CNT_PC	BCL7A	3.034	0.579442	0.00241331	0.0455669
CNT_PC	HOGA1	3.03325	0.424394	0.00241932	0.045632
CNT_PC	SFXN2	3.03071	0.509106	0.00243982	0.0459701
CNT_PC	FERMT2	3.02956	0.393697	0.00244907	0.0460957
CNT_PC	BCAR3	3.02339	0.746609	0.00249963	0.0469482
CNT_PC	TOX3	3.02104	0.729457	0.00251906	0.0472636
CNT_PC	TAX1BP1	3.01506	0.39562	0.00256933	0.048156
CNT_PC	STIM2	3.01458	0.71849	0.00257336	0.048181
CNT_PC	SLC22A11	3.00946	0.427464	0.00261712	0.0489489
CNT_PC	CHKB	3.00891	0.382162	0.00262184	0.0489858
CNT_PC	HNF1A	3.00724	0.458862	0.00263636	0.0492056
CNT_PC	CISH	3.00353	0.466877	0.00266864	0.0497561
CNT_PC	ENPP6	3.00155	0.783622	0.00268613	0.0499776
CNT_PC	EML3	-3.00307	-0.678318	0.00267272	0.04978
CNT_PC	MFAP4	-3.02871	-1.14089	0.00245603	0.0461779
CNT_PC	TRBC2	-3.04441	-1.75235	0.0023314	0.0443961
CNT_PC	COL7A1	-3.04664	-0.895647	0.00231411	0.0442085
CNT_PC	PTGDS	-3.05425	-0.815296	0.00225624	0.0433349
CNT_PC	LTF	-3.07313	-0.611907	0.00211828	0.0412176
CNT_PC	ANK2	-3.07552	-0.610446	0.00210136	0.0410225
CNT_PC	MEIS2	-3.07929	-0.693573	0.00207493	0.0405509
CNT_PC	SYNE1	-3.08615	-0.523768	0.00202768	0.0397644
CNT_PC	MXRA8	-3.09029	-0.848028	0.00199961	0.0394679
CNT_PC	PPP1R18	-3.09298	-0.93751	0.00198157	0.0391987
CNT_PC	COL16A1	-3.09546	-0.60648	0.0019651	0.0390136
CNT_PC	ZBTB16	-3.09956	-0.921711	0.00193807	0.0386379
CNT_PC	CRISPLD2	-3.12845	-0.668667	0.00175731	0.0354703
CNT_PC	SYNPO2	-3.12987	-1.04247	0.00174886	0.0353797
CNT_PC	MRC1	-3.13212	-1.34053	0.00173552	0.035231
CNT_PC	RASGRP2	-3.14728	-1.02862	0.00164797	0.0338779
CNT_PC	MPEG1	-3.15768	-0.946267	0.00159029	0.032842
CNT_PC	ADAMTSL2	-3.165	-0.568705	0.00155082	0.0322509
CNT_PC	CRIP1	-3.17963	-0.710846	0.00147463	0.0309916
CNT_PC	FCGR3A	-3.21408	-1.17486	0.00130865	0.0281668
CNT_PC	TNS1	-3.23194	-0.211704	0.00122952	0.0266566
CNT_PC	CPE	-3.23227	-1.18183	0.00122809	0.0266566
CNT_PC	S100A10	-3.23586	-0.235576	0.00121278	0.026422
CNT_PC	NRGN	-3.24243	-2.56368	0.00118516	0.0258519
CNT_PC	C11orf96	-3.25709	-0.683198	0.0011256	0.0248874
CNT_PC	CST3	-3.26038	-0.179751	0.00111264	0.024662
CNT_PC	CARD8	-3.27378	-0.509548	0.0010612	0.0237876
CNT_PC	HLA-F	-3.28268	-0.476435	0.00102825	0.0232241
CNT_PC	PTPRC	-3.28407	-0.906	0.00102318	0.0231389
CNT_PC	CIITA	-3.29558	-0.517509	0.000982174	0.0224104
CNT_PC	TNS2	-3.29992	-0.445597	0.000967137	0.0221239
CNT_PC	INF2	-3.31571	-0.359779	0.000914104	0.0211823
CNT_PC	ANXA1	-3.32138	-0.711743	0.000895747	0.0208653
CNT_PC	LIMD2	-3.32696	-0.931293	0.000877994	0.0205053
CNT_PC	POSTN	-3.3351	-1.51878	0.000852688	0.0200719
CNT_PC	COL4A4	-3.33527	-0.557108	0.000852177	0.0200719
CNT_PC	FBLIM1	-3.33713	-0.635938	0.000846468	0.0200047
CNT_PC	ANXA5	-3.3585	-0.340689	0.000783667	0.0187691
CNT_PC	ZYX	-3.36299	-0.350438	0.000771039	0.0185914
CNT_PC	ETS2	-3.36615	-0.633097	0.000762243	0.0184291
CNT_PC	PLXND1	-3.36752	-0.500472	0.00075847	0.0183628
CNT_PC	NPC2	-3.37119	-0.303541	0.000748448	0.018219
CNT_PC	PHLDB1	-3.38547	-0.322296	0.000710562	0.0174645
CNT_PC	IL7R	-3.3866	-1.59593	0.00070764	0.0174398
CNT_PC	GNAI2	-3.41693	-0.286863	0.000633318	0.0158489
CNT_PC	TRIM22	-3.41732	-0.620066	0.000632405	0.0158483
CNT_PC	DEPP1	-3.42671	-0.714682	0.000610935	0.0153974
CNT_PC	ARHGAP9	-3.42939	-1.15918	0.000604937	0.0153105
CNT_PC	SPOCK2	-3.44347	-1.43491	0.000574297	0.0146598
CNT_PC	HLA-DMB	-3.44498	-0.683822	0.000571095	0.0146195
CNT_PC	PLEC	-3.4554	-0.296625	0.000549481	0.0141887
CNT_PC	GLUL	-3.47713	-0.251568	0.000506809	0.0132401
CNT_PC	FBLN5	-3.48349	-0.47254	0.000494926	0.0129867
CNT_PC	TMSB4X	-3.49476	-0.153158	0.00047449	0.0124872
CNT_PC	NRP1	-3.49487	-0.257959	0.000474299	0.0124872
CNT_PC	SLIT3	-3.49775	-0.7721	0.000469207	0.012403
CNT_PC	SPI1	-3.50331	-0.997376	0.000459523	0.0122013
CNT_PC	TINAGL1	-3.50769	-0.340803	0.000452024	0.012074
CNT_PC	CALU	-3.51373	-0.732032	0.000441859	0.0118558
CNT_PC	CDH11	-3.5238	-0.997357	0.000425403	0.0115007
CNT_PC	PLEKHO1	-3.59403	-0.94342	0.000325608	0.00925131
CNT_PC	PALLD	-3.60344	-0.539711	0.000314033	0.0090085
CNT_PC	FHL3	-3.60576	-1.37337	0.000311239	0.00894397
CNT_PC	COL6A3	-3.60788	-0.839695	0.000308709	0.00892755
CNT_PC	HCLS1	-3.62176	-0.87312	0.000292608	0.008545
CNT_PC	SERPINF1	-3.62989	-0.985482	0.000283545	0.00829391
CNT_PC	VPS13C	-3.65303	-0.571566	0.000259168	0.007733
CNT_PC	MCL1	-3.65607	-0.252788	0.000256108	0.00765451
CNT_PC	CCN2	-3.65686	-0.585489	0.000255325	0.0076439
CNT_PC	SLC40A1	-3.67531	-0.503528	0.000237563	0.00718448
CNT_PC	CDC42EP5	-3.68073	-0.974321	0.000232563	0.00709336
CNT_PC	TAPBP	-3.68383	-0.383866	0.000229756	0.00701975
CNT_PC	FBN1	-3.6866	-0.785474	0.000227268	0.00697958
CNT_PC	CMTM3	-3.70702	-0.997571	0.000209716	0.0065419
CNT_PC	S100A4	-3.73785	-0.866367	0.000185597	0.00595613
CNT_PC	MMP7	-3.7461	-0.620811	0.000179603	0.00579503
CNT_PC	CD53	-3.77042	-1.19932	0.000162973	0.00532588
CNT_PC	LRP1	-3.82335	-0.682686	0.000131651	0.00437438
CNT_PC	RNASE1	-3.85495	-0.488221	0.000115753	0.00390431
CNT_PC	TMEM173	-3.93411	-0.79742	8.35041e-05	0.00291009
CNT_PC	STAT2	-3.95914	-0.623579	7.52186e-05	0.00265335
CNT_PC	ACTB	-3.99839	-0.189335	6.37756e-05	0.00229888
CNT_PC	C1QC	-4.00191	-0.642191	6.28331e-05	0.0022695
CNT_PC	PABPC1	-4.02208	-0.272694	5.76852e-05	0.00212222
CNT_PC	ENG	-4.0286	-0.454885	5.6111e-05	0.00208147
CNT_PC	SULF1	-4.04564	-2.14378	5.21804e-05	0.00194781
CNT_PC	LIMS2	-4.07796	-0.752144	4.54336e-05	0.00173591
CNT_PC	BST2	-4.07917	-0.697148	4.5197e-05	0.00173058
CNT_PC	ADGRE5	-4.11484	-0.884876	3.87447e-05	0.00150944
CNT_PC	ARPC1B	-4.11615	-0.444098	3.85254e-05	0.00150747
CNT_PC	CTSZ	-4.13011	-0.330641	3.62587e-05	0.00142503
CNT_PC	NR2F1	-4.13144	-0.664983	3.60491e-05	0.00141992
CNT_PC	ITGB1	-4.13761	-0.427824	3.50942e-05	0.00138844
CNT_PC	PDLIM7	-4.1478	-0.575827	3.35688e-05	0.00134903
CNT_PC	PDGFRA	-4.16015	-0.698119	3.18034e-05	0.0012897
CNT_PC	HLA-E	-4.18477	-0.289343	2.85458e-05	0.00117631
CNT_PC	GSN	-4.25619	-0.381076	2.07936e-05	0.000897982
CNT_PC	HLA-DPB1	-4.27936	-0.545127	1.87435e-05	0.000819705
CNT_PC	S100A9	-4.28392	-1.437	1.83633e-05	0.000807036
CNT_PC	LYZ	-4.29128	-0.953653	1.77644e-05	0.000782643
CNT_PC	ITGB3	-4.30948	-0.637509	1.63638e-05	0.000739188
CNT_PC	SYNPO	-4.33343	-0.958554	1.46805e-05	0.000673377
CNT_PC	IGHG1	-4.34907	-1.33986	1.36717e-05	0.00063527
CNT_PC	THY1	-4.36308	-0.789381	1.28245e-05	0.000599026
CNT_PC	FKBP5	-4.36646	-0.744606	1.26277e-05	0.000591382
CNT_PC	IGKC	-4.38165	-1.09491	1.17786e-05	0.000555994
CNT_PC	EHBP1L1	-4.42492	-0.729386	9.64766e-06	0.000463998
CNT_PC	GGT5	-4.4505	-0.646853	8.567e-06	0.000418797
CNT_PC	HTRA1	-4.45623	-1.37122	8.34149e-06	0.00041002
CNT_PC	SERPING1	-4.4563	-0.42525	8.33871e-06	0.00041002
CNT_PC	DST	-4.46945	-0.677839	7.84209e-06	0.000388685
CNT_PC	COL5A1	-4.47596	-1.26477	7.60685e-06	0.000378075
CNT_PC	CD163	-4.49811	-0.953729	6.85598e-06	0.000347532
CNT_PC	NUPR1	-4.50187	-0.623982	6.73574e-06	0.00034241
CNT_PC	PEA15	-4.50468	-0.582774	6.64726e-06	0.000338877
CNT_PC	TACC1	-4.52983	-0.620829	5.90308e-06	0.000304418
CNT_PC	VCAN	-4.54473	-1.23654	5.50049e-06	0.000286138
CNT_PC	TYROBP	-4.55103	-0.81068	5.33841e-06	0.00027896
CNT_PC	TSC22D3	-4.57379	-0.972583	4.78987e-06	0.000254362
CNT_PC	COL4A1	-4.7122	-0.480693	2.45056e-06	0.000140145
CNT_PC	IFI16	-4.71365	-1.06306	2.43315e-06	0.000139597
CNT_PC	TPM2	-4.89184	-0.660512	9.98956e-07	6.14634e-05
CNT_PC	LAPTM5	-5.0102	-0.862944	5.4373e-07	3.55376e-05
CNT_PC	HLA-DPA1	-5.03698	-0.653331	4.72928e-07	3.16047e-05
CNT_PC	TGFBI	-5.05093	-0.986556	4.3966e-07	2.97153e-05
CNT_PC	TIMP2	-5.06089	-0.633776	4.17294e-07	2.86376e-05
CNT_PC	FN1	-5.14376	-0.950547	2.69295e-07	1.92201e-05
CNT_PC	MFGE8	-5.15122	-1.1776	2.58795e-07	1.85449e-05
CNT_PC	C7	-5.20333	-0.384494	1.95748e-07	1.43145e-05
CNT_PC	PFN1	-5.20782	-0.3233	1.91074e-07	1.42056e-05
CNT_PC	C3	-5.28377	-1.03544	1.26554e-07	9.81782e-06
CNT_PC	STAB1	-5.32879	-0.815983	9.88668e-08	7.80566e-06
CNT_PC	PDGFRB	-5.37335	-0.924603	7.72891e-08	6.35516e-06
CNT_PC	C1QB	-5.39646	-0.854035	6.79686e-08	5.66712e-06
CNT_PC	LBH	-5.46127	-0.785935	4.72744e-08	3.97885e-06
CNT_PC	COL6A2	-5.47469	-0.748387	4.38267e-08	3.70616e-06
CNT_PC	HLA-DRA	-5.5198	-0.549351	3.39376e-08	2.92853e-06
CNT_PC	RARRES2	-5.75439	-0.855203	8.69551e-09	8.47836e-07
CNT_PC	EMILIN1	-5.76933	-0.906297	7.95884e-09	7.92013e-07
CNT_PC	MYH9	-5.81133	-0.373293	6.19779e-09	6.28337e-07
CNT_PC	COL1A1	-5.92257	-0.836711	3.16946e-09	3.40678e-07
CNT_PC	ACTN1	-5.93295	-0.952134	2.97539e-09	3.21756e-07
CNT_PC	FSTL1	-5.95042	-0.759879	2.6745e-09	2.90982e-07
CNT_PC	C1S	-5.98718	-0.830912	2.13513e-09	2.35167e-07
CNT_PC	IFITM2	-6.12607	-0.556874	9.00775e-10	1.04367e-07
CNT_PC	TIMP3	-6.13924	-0.650041	8.29153e-10	9.73327e-08
CNT_PC	NNMT	-6.20773	-1.30387	5.37553e-10	6.56956e-08
CNT_PC	TGM2	-6.32236	-0.859271	2.57594e-10	3.33061e-08
CNT_PC	COL1A2	-6.39571	-0.706374	1.59808e-10	2.14395e-08
CNT_PC	MYL9	-6.45703	-0.693498	1.0678e-10	1.45441e-08
CNT_PC	IGFBP7	-6.52425	-0.284097	6.83418e-11	9.38017e-09
CNT_PC	MGP	-6.5846	-1.0955	4.5612e-11	6.35824e-09
CNT_PC	ACTA2	-6.72888	-0.926536	1.70975e-11	2.54226e-09
CNT_PC	MYLK	-6.78525	-0.967614	1.15887e-11	1.73762e-09
CNT_PC	B2M	-6.86839	-0.384462	6.49318e-12	1.00746e-09
CNT_PC	CAVIN1	-6.89257	-0.957894	5.47922e-12	8.88779e-10
CNT_PC	FLNA	-6.92496	-0.603599	4.361e-12	7.20494e-10
CNT_PC	TIMP1	-6.939	-0.997066	3.94873e-12	6.6469e-10
CNT_PC	CALD1	-6.99639	-0.746923	2.62649e-12	4.46328e-10
CNT_PC	SPARC	-7.0895	-0.676367	1.34598e-12	2.45065e-10
CNT_PC	CD74	-7.1046	-0.473253	1.20669e-12	2.24281e-10
CNT_PC	COL3A1	-7.21588	-0.931202	5.35867e-13	1.06239e-10
CNT_PC	TPM1	-7.23466	-0.502952	4.66693e-13	9.35641e-11
CNT_PC	A2M	-7.51383	-0.740626	5.74209e-14	1.29691e-11
CNT_PC	IFITM3	-7.744	-0.596588	9.63353e-15	2.37616e-12
CNT_PC	LUM	-7.76722	-0.977676	8.0225e-15	2.04493e-12
CNT_PC	TNC	-8.08338	-1.47695	6.29977e-16	1.9052e-13
CNT_PC	VIM	-8.21515	-0.788209	2.11902e-16	7.41366e-14
CNT_PC	C1R	-8.29232	-0.838873	1.11057e-16	4.12831e-14
CNT_PC	TAGLN	-8.35954	-1.17288	6.29649e-17	2.49663e-14
CNT_PC	AEBP1	-8.67308	-1.06344	4.20575e-18	1.92418e-15
CNT_PC	BGN	-8.69122	-1.10091	3.5856e-18	1.68363e-15
CNT_PC	DCN	-8.97721	-0.896296	2.77709e-19	1.50156e-16
CNT_PC_IC	HSD11B2	35.7832	2.3126	2.01438e-280	3.59427e-276
CNT_PC_IC	SLC4A1	33.2414	3.09367	2.71341e-242	2.42077e-238
CNT_PC_IC	ATP6V1C2	31.3304	2.89378	1.79922e-215	1.07012e-211
CNT_PC_IC	SCNN1G	30.9489	2.88217	2.62981e-210	1.17309e-206
CNT_PC_IC	SCIN	30.8897	1.88286	1.64172e-209	5.85863e-206
CNT_PC_IC	CDH16	29.6361	1.24658	5.12158e-193	1.52307e-189
CNT_PC_IC	ATP6V0A4	29.4359	2.23572	1.9063e-190	4.85915e-187
CNT_PC_IC	RHCG	29.3304	2.92849	4.24502e-189	9.468e-186
CNT_PC_IC	AQP2	28.526	2.85002	5.57495e-179	1.10527e-175
CNT_PC_IC	TMEM213	27.6229	2.35542	5.90785e-168	1.05414e-164
CNT_PC_IC	FXYD4	27.5958	2.70307	1.25116e-167	2.0295e-164
CNT_PC_IC	SLC26A7	27.2308	2.93936	2.80463e-163	4.17025e-160
CNT_PC_IC	COBLL1	27.186	1.47393	9.51326e-163	1.30573e-159
CNT_PC_IC	ADGRF1	27.1556	2.07551	2.17567e-162	2.77289e-159
CNT_PC_IC	MAL	27.0582	1.51366	3.0619e-161	3.64223e-158
CNT_PC_IC	MUC1	26.7751	1.53845	6.30039e-158	7.02612e-155
CNT_PC_IC	PTGER3	26.5788	1.78686	1.19373e-155	1.25292e-152
CNT_PC_IC	DMRT2	26.2876	2.87919	2.65517e-152	2.63201e-149
CNT_PC_IC	EPCAM	25.8285	1.28583	4.23863e-147	3.98052e-144
CNT_PC_IC	HS6ST1	25.4973	1.65387	2.11188e-143	1.79439e-140
CNT_PC_IC	ATP6V1G3	25.0537	2.95236	1.59084e-138	1.29024e-135
CNT_PC_IC	MUC20	24.986	1.57581	8.67231e-138	6.72783e-135
CNT_PC_IC	WFDC2	24.8481	1.36592	2.71365e-136	2.01749e-133
CNT_PC_IC	ATP1B1	24.634	0.909689	5.45911e-134	3.89628e-131
CNT_PC_IC	CLDN8	24.351	2.52699	5.66326e-131	3.88652e-128
CNT_PC_IC	RHBG	24.0048	2.43937	2.47976e-127	1.63875e-124
CNT_PC_IC	PFKFB3	23.8226	1.74285	1.94792e-125	1.24131e-122
CNT_PC_IC	DEFB1	23.5349	1.44697	1.79182e-122	1.10247e-119
CNT_PC_IC	GATA3	23.3012	1.85002	4.30733e-120	2.56186e-117
CNT_PC_IC	FOXI1	22.6425	2.80464	1.65426e-113	9.52162e-111
CNT_PC_IC	CA12	22.2427	1.15898	1.32698e-109	7.17497e-107
CNT_PC_IC	AQP3	22.2387	1.98954	1.44992e-109	7.60911e-107
CNT_PC_IC	CDH1	22.2323	1.86807	1.6717e-109	8.52232e-107
CNT_PC_IC	CLU	22.2071	0.892198	2.93579e-109	1.45509e-106
CNT_PC_IC	INPP5J	21.8871	2.18718	3.44616e-106	1.66189e-103
CNT_PC_IC	CLNK	21.8736	2.48477	4.63117e-106	2.17458e-103
CNT_PC_IC	TACSTD2	21.0594	1.52733	1.87704e-98	8.16878e-96
CNT_PC_IC	ATP6V0D2	21.0559	2.64433	2.02093e-98	8.58557e-96
CNT_PC_IC	TFCP2L1	21.0338	1.09615	3.2167e-98	1.33478e-95
CNT_PC_IC	GPRC5B	20.9275	1.50092	3.01008e-97	1.22066e-94
CNT_PC_IC	CD9	20.8579	1.21255	1.29119e-96	5.11971e-94
CNT_PC_IC	CA2	20.8563	1.29803	1.33544e-96	5.18006e-94
CNT_PC_IC	CLEC3B	20.7306	1.48449	1.83603e-95	6.97028e-93
CNT_PC_IC	HMGCS2	20.5146	2.47881	1.59528e-93	5.9301e-91
CNT_PC_IC	RTN4	20.4697	0.594176	4.00911e-93	1.45989e-90
CNT_PC_IC	ST6GAL1	20.4285	1.53454	9.32773e-93	3.32869e-90
CNT_PC_IC	SCNN1A	20.3562	1.25563	4.09112e-92	1.43133e-89
CNT_PC_IC	SCNN1B	20.3156	2.80071	9.35601e-92	3.21037e-89
CNT_PC_IC	AIF1L	19.9758	0.9631	8.95003e-89	3.01312e-86
CNT_PC_IC	CLDN7	19.82	1.20032	2.00217e-87	6.61569e-85
CNT_PC_IC	CLCNKA	19.8063	1.56086	2.62786e-87	8.52526e-85
CNT_PC_IC	CPAMD8	19.6449	2.28428	6.39343e-86	2.03711e-83
CNT_PC_IC	L1CAM	19.5857	2.15698	2.04821e-85	6.41162e-83
CNT_PC_IC	PLCG2	19.5711	1.58901	2.72618e-85	8.38676e-83
CNT_PC_IC	DDR1	19.1799	0.948237	5.45343e-82	1.62176e-79
CNT_PC_IC	TMPRSS2	19.0275	1.94215	1.00956e-80	2.9054e-78
CNT_PC_IC	CKB	18.7733	0.995208	1.24859e-78	3.53629e-76
CNT_PC_IC	BCAM	18.7548	0.792682	1.76775e-78	4.92844e-76
CNT_PC_IC	ATP6V1A	18.7051	1.02448	4.49472e-78	1.23384e-75
CNT_PC_IC	IGFBP5	18.6311	0.771109	1.79941e-77	4.86469e-75
CNT_PC_IC	LITAF	18.3463	0.841378	3.53421e-75	9.27366e-73
CNT_PC_IC	PPDPF	18.3192	0.524323	5.81345e-75	1.50332e-72
CNT_PC_IC	SLC4A9	18.2896	2.22298	1.00059e-74	2.55049e-72
CNT_PC_IC	MAL2	18.1074	1.30841	2.78632e-73	6.90503e-71
CNT_PC_IC	AFAP1L2	17.9466	1.54305	5.10275e-72	1.23038e-69
CNT_PC_IC	RAP1GAP	17.7921	1.09641	8.13224e-71	1.93472e-68
CNT_PC_IC	HOXB6	17.6871	1.20121	5.27449e-70	1.23832e-67
CNT_PC_IC	C12orf75	17.6399	1.02418	1.21675e-69	2.81955e-67
CNT_PC_IC	SLC38A1	17.6221	1.37272	1.66576e-69	3.81053e-67
CNT_PC_IC	NR3C2	17.6124	1.22717	1.97816e-69	4.46789e-67
CNT_PC_IC	AQP6	17.495	2.91574	1.5635e-68	3.44415e-66
CNT_PC_IC	CAPS	17.2436	1.24472	1.25001e-66	2.71998e-64
CNT_PC_IC	ATP6V0B	17.1828	0.804445	3.57224e-66	7.49877e-64
CNT_PC_IC	TBC1D9	17.0849	1.17116	1.92367e-65	3.99117e-63
CNT_PC_IC	TXNIP	17.0803	0.64809	2.08218e-65	4.27039e-63
CNT_PC_IC	ADGRF5	17.0726	1.29996	2.37551e-65	4.81661e-63
CNT_PC_IC	MPPED2	16.8868	1.8437	5.63196e-64	1.1043e-61
CNT_PC_IC	C11orf80	16.548	1.63409	1.65553e-61	3.07705e-59
CNT_PC_IC	SLC52A3	16.3111	2.52333	8.22785e-60	1.49806e-57
CNT_PC_IC	ABCC5	16.2479	0.92194	2.31034e-59	4.16398e-57
CNT_PC_IC	PTBP3	16.2133	0.990743	4.06048e-59	7.24511e-57
CNT_PC_IC	PIK3C2G	16.164	2.21288	9.05149e-59	1.59907e-56
CNT_PC_IC	EXOSC7	16.1466	1.18343	1.19941e-58	2.08797e-56
CNT_PC_IC	CALB1	16.146	1.99592	1.21093e-58	2.08797e-56
CNT_PC_IC	GSTM3	16.1398	1.18523	1.339e-58	2.27541e-56
CNT_PC_IC	CAMK2N1	16.1249	1.01772	1.7058e-58	2.87138e-56
CNT_PC_IC	METRNL	16.08	0.874619	3.52171e-58	5.87269e-56
CNT_PC_IC	HOXD8	15.8749	1.14586	9.45837e-57	1.54831e-54
CNT_PC_IC	TMEM101	15.8303	1.29508	1.92441e-56	3.12156e-54
CNT_PC_IC	S100A6	15.7622	0.58081	5.66294e-56	9.02178e-54
CNT_PC_IC	ARHGAP18	15.7192	1.1117	1.11697e-55	1.74825e-53
CNT_PC_IC	KIT	15.6904	2.39677	1.75878e-55	2.68221e-53
CNT_PC_IC	KITLG	15.6276	1.34354	4.72402e-55	7.14328e-53
CNT_PC_IC	MAGI1	15.4224	1.17991	1.15699e-53	1.73481e-51
CNT_PC_IC	SLC16A5	15.4164	1.44143	1.26971e-53	1.88796e-51
CNT_PC_IC	RASD1	15.4156	1.01428	1.2863e-53	1.89681e-51
CNT_PC_IC	SH3GLB2	15.4129	0.892051	1.34017e-53	1.96005e-51
CNT_PC_IC	TBX2	15.2388	0.932047	1.95489e-52	2.83587e-50
CNT_PC_IC	PAX8	15.1969	0.565353	3.7093e-52	5.3375e-50
CNT_PC_IC	HOXB3	15.1573	0.929812	6.77814e-52	9.5986e-50
CNT_PC_IC	RALBP1	15.0983	0.987982	1.66288e-51	2.31802e-49
CNT_PC_IC	SLC5A3	15.0695	1.05477	2.569e-51	3.55339e-49
CNT_PC_IC	SPINK1	15.0324	2.56483	4.50684e-51	6.18581e-49
CNT_PC_IC	PROM2	15.0283	1.14101	4.795e-51	6.53108e-49
CNT_PC_IC	ARHGAP8	14.9477	1.16441	1.61291e-50	2.13179e-48
CNT_PC_IC	LGALS3	14.884	1.15777	4.18594e-50	5.4123e-48
CNT_PC_IC	STAP1	14.8697	2.80296	5.18249e-50	6.65261e-48
CNT_PC_IC	CKMT2	14.8407	1.87462	7.98781e-50	1.01805e-47
CNT_PC_IC	SNTB1	14.7696	1.53298	2.30174e-49	2.8324e-47
CNT_PC_IC	SLC8A1	14.7044	1.69668	6.04456e-49	7.33695e-47
CNT_PC_IC	LHX1	14.6926	1.62805	7.18675e-49	8.6644e-47
CNT_PC_IC	IDH2	14.6748	0.79149	9.3449e-49	1.11161e-46
CNT_PC_IC	EMX1	14.4416	1.59086	2.83123e-47	3.30181e-45
CNT_PC_IC	EHF	14.4103	1.80161	4.45715e-47	5.1309e-45
CNT_PC_IC	FAM102A	14.3901	0.870967	5.97468e-47	6.79021e-45
CNT_PC_IC	ARMC7	14.3825	1.14306	6.66845e-47	7.5307e-45
CNT_PC_IC	GRB14	14.379	1.2266	7.0094e-47	7.86596e-45
CNT_PC_IC	FAM107B	14.3198	0.868045	1.64653e-46	1.81352e-44
CNT_PC_IC	SEMA3F	14.309	1.42334	1.92314e-46	2.10519e-44
CNT_PC_IC	BLNK	14.3005	1.28312	2.17232e-46	2.36346e-44
CNT_PC_IC	ATP1A1	14.2657	0.596243	3.58031e-46	3.87172e-44
CNT_PC_IC	ERBB2	14.1144	0.699917	3.09556e-45	3.23006e-43
CNT_PC_IC	PTGER1	13.9961	1.38398	1.64686e-44	1.70843e-42
CNT_PC_IC	STC1	13.9026	2.07926	6.10691e-44	6.29859e-42
CNT_PC_IC	TMEM72	13.8779	1.08772	8.62917e-44	8.84886e-42
CNT_PC_IC	SPIRE1	13.8615	1.33158	1.08434e-43	1.09932e-41
CNT_PC_IC	CAPG	13.8496	0.743574	1.27855e-43	1.28888e-41
CNT_PC_IC	RHOBTB3	13.7943	1.02434	2.75911e-43	2.73504e-41
CNT_PC_IC	GLTP	13.6809	0.988846	1.32037e-42	1.29447e-40
CNT_PC_IC	SCPEP1	13.5922	0.884043	4.45277e-42	4.29463e-40
CNT_PC_IC	HOXB8	13.4215	1.23402	4.52653e-41	4.27338e-39
CNT_PC_IC	ARG2	13.3968	1.27749	6.31288e-41	5.89742e-39
CNT_PC_IC	ZDHHC3	13.3127	0.965905	1.95388e-40	1.80637e-38
CNT_PC_IC	PDHA1	13.2798	0.622931	3.03296e-40	2.78954e-38
CNT_PC_IC	MOB1B	13.2656	0.958692	3.66319e-40	3.35191e-38
CNT_PC_IC	NFAT5	12.9633	0.683052	1.97463e-38	1.76166e-36
CNT_PC_IC	GATA2	12.9443	1.86053	2.52976e-38	2.24569e-36
CNT_PC_IC	FAM3B	12.9225	1.76547	3.3621e-38	2.9698e-36
CNT_PC_IC	COL9A2	12.9031	1.73994	4.32394e-38	3.8006e-36
CNT_PC_IC	MYO10	12.8608	0.976301	7.48215e-38	6.54431e-36
CNT_PC_IC	PLA2G4F	12.8281	1.50334	1.14113e-37	9.93229e-36
CNT_PC_IC	KIAA1522	12.7859	0.644316	1.96579e-37	1.7027e-35
CNT_PC_IC	PACRG	12.7688	1.76699	2.448e-37	2.11013e-35
CNT_PC_IC	PPARGC1A	12.7532	0.766284	2.99311e-37	2.54314e-35
CNT_PC_IC	KCTD12	12.7282	0.771366	4.12153e-37	3.46889e-35
CNT_PC_IC	S100A11	12.7038	0.635669	5.63279e-37	4.69654e-35
CNT_PC_IC	AMFR	12.6436	0.863776	1.214e-36	1.00284e-34
CNT_PC_IC	HOXD4	12.6346	0.759666	1.36141e-36	1.11943e-34
CNT_PC_IC	STAC2	12.6076	2.15202	1.91763e-36	1.56138e-34
CNT_PC_IC	ASAP2	12.5886	0.695875	2.43977e-36	1.96981e-34
CNT_PC_IC	MINDY1	12.5789	0.938308	2.75894e-36	2.19767e-34
CNT_PC_IC	DCDC2	12.5713	0.782012	3.03805e-36	2.40924e-34
CNT_PC_IC	ERP27	12.5141	2.114	6.24777e-36	4.88943e-34
CNT_PC_IC	HSPA2	12.4954	1.12397	7.91228e-36	6.13821e-34
CNT_PC_IC	TRIM2	12.4585	0.729218	1.25755e-35	9.71359e-34
CNT_PC_IC	CTSD	12.4459	0.334585	1.47161e-35	1.1318e-33
CNT_PC_IC	PALM3	12.3894	0.940433	2.9837e-35	2.2849e-33
CNT_PC_IC	RCAN2	12.3493	1.5695	4.91594e-35	3.70106e-33
CNT_PC_IC	ITM2C	12.3178	0.73347	7.26163e-35	5.44408e-33
CNT_PC_IC	MECOM	12.2877	0.970393	1.05475e-34	7.87444e-33
CNT_PC_IC	CD82	12.2449	1.29253	1.79005e-34	1.33082e-32
CNT_PC_IC	CD24	12.2202	0.742339	2.42513e-34	1.7955e-32
CNT_PC_IC	WSB1	12.1983	0.485969	3.1721e-34	2.33883e-32
CNT_PC_IC	TLE2	12.1853	0.65799	3.72467e-34	2.73495e-32
CNT_PC_IC	ERMP1	12.1155	1.06389	8.74258e-34	6.34121e-32
CNT_PC_IC	RGL3	12.1128	0.83774	9.03575e-34	6.52732e-32
CNT_PC_IC	PFN2	12.104	0.80861	1.00577e-33	7.23625e-32
CNT_PC_IC	ST14	12.1025	0.845297	1.02437e-33	7.34046e-32
CNT_PC_IC	ANXA11	12.0966	0.470214	1.10115e-33	7.85911e-32
CNT_PC_IC	INSYN1	11.9986	1.75324	3.61303e-33	2.53808e-31
CNT_PC_IC	CADPS2	11.9904	1.35085	3.98993e-33	2.79186e-31
CNT_PC_IC	APP	11.9737	0.403332	4.88198e-33	3.38946e-31
CNT_PC_IC	PLS3	11.947	0.821601	6.72993e-33	4.65435e-31
CNT_PC_IC	MIF	11.8677	0.389751	1.7411e-32	1.19948e-30
CNT_PC_IC	TFAP2A	11.863	1.92054	1.84299e-32	1.25994e-30
CNT_PC_IC	FYB2	11.8387	1.8836	2.46168e-32	1.66378e-30
CNT_PC_IC	BSND	11.783	1.73001	4.77594e-32	3.21574e-30
CNT_PC_IC	EPOR	11.7269	0.953552	9.28169e-32	6.22606e-30
CNT_PC_IC	NFE2L2	11.6586	0.589883	2.0737e-31	1.3755e-29
CNT_PC_IC	COX5A	11.6581	0.47134	2.08718e-31	1.37931e-29
CNT_PC_IC	VAV3	11.6226	0.724246	3.16427e-31	2.06814e-29
CNT_PC_IC	HOXB4	11.5739	0.853955	5.59118e-31	3.58861e-29
CNT_PC_IC	TLE5	11.5622	0.358391	6.40588e-31	4.09678e-29
CNT_PC_IC	MICOS10	11.5017	0.503288	1.29304e-30	8.18144e-29
CNT_PC_IC	ATP6AP2	11.4315	0.800627	2.91039e-30	1.82853e-28
CNT_PC_IC	RAB25	11.4222	1.3075	3.23985e-30	2.02837e-28
CNT_PC_IC	HEPACAM2	11.3887	2.9492	4.75877e-30	2.96891e-28
CNT_PC_IC	PAX2	11.3803	0.59495	5.24308e-30	3.25966e-28
CNT_PC_IC	MTURN	11.3584	0.80818	6.74e-30	4.17576e-28
CNT_PC_IC	TOX3	11.2991	1.36386	1.32634e-29	8.13261e-28
CNT_PC_IC	TMSB4X	11.2942	0.370453	1.40123e-29	8.56238e-28
CNT_PC_IC	RASL11A	11.2765	1.13798	1.71461e-29	1.04415e-27
CNT_PC_IC	DSP	11.2761	0.873361	1.72232e-29	1.04528e-27
CNT_PC_IC	MAN1A1	11.2492	0.664912	2.3377e-29	1.41395e-27
CNT_PC_IC	BMPR1B	11.1686	2.10544	5.81067e-29	3.4909e-27
CNT_PC_IC	KRT7	11.1202	0.73671	1.00096e-28	5.93362e-27
CNT_PC_IC	SKAP1	11.0735	0.822027	1.68747e-28	9.97006e-27
CNT_PC_IC	UBL3	11.0688	0.734225	1.77696e-28	1.04641e-26
CNT_PC_IC	PLLP	10.9894	1.2007	4.29585e-28	2.51314e-26
CNT_PC_IC	GABARAPL1	10.9769	0.455656	4.93771e-28	2.8792e-26
CNT_PC_IC	PCDH1	10.9282	0.791291	8.45404e-28	4.88173e-26
CNT_PC_IC	TMEM116	10.9233	1.23324	8.9166e-28	5.11572e-26
CNT_PC_IC	CYFIP2	10.8947	0.720142	1.22213e-27	6.98927e-26
CNT_PC_IC	LLGL2	10.8777	0.592486	1.47208e-27	8.3385e-26
CNT_PC_IC	ANKRD9	10.823	0.848523	2.6797e-27	1.50832e-25
CNT_PC_IC	MAP3K21	10.8031	0.8553	3.32653e-27	1.86652e-25
CNT_PC_IC	HOXD10	10.7507	0.955131	5.88219e-27	3.27987e-25
CNT_PC_IC	SLC9A4	10.7112	2.46012	9.0169e-27	4.99654e-25
CNT_PC_IC	PPL	10.6812	1.09343	1.24713e-26	6.86808e-25
CNT_PC_IC	ATP8B1	10.6729	1.15673	1.36243e-26	7.47997e-25
CNT_PC_IC	SLC44A2	10.6478	0.604198	1.78586e-26	9.74468e-25
CNT_PC_IC	LAMB1	10.6327	0.525902	2.10047e-26	1.13917e-24
CNT_PC_IC	ARL4D	10.6099	1.50113	2.68118e-26	1.4497e-24
CNT_PC_IC	POU3F3	10.594	0.707652	3.17623e-26	1.71219e-24
CNT_PC_IC	ITGA6	10.5787	0.806885	3.74118e-26	2.01066e-24
CNT_PC_IC	MPP7	10.5726	1.37347	3.99189e-26	2.13896e-24
CNT_PC_IC	TBC1D24	10.5605	0.841788	4.54381e-26	2.4274e-24
CNT_PC_IC	CHCHD10	10.5577	0.546412	4.67958e-26	2.49093e-24
CNT_PC_IC	BACE2	10.5575	0.922602	4.69065e-26	2.49093e-24
CNT_PC_IC	PHLDA1	10.5305	0.821952	6.24992e-26	3.2896e-24
CNT_PC_IC	SERINC2	10.5252	0.603975	6.61266e-26	3.47029e-24
CNT_PC_IC	PRR35	10.4411	2.3527	1.60978e-25	8.30152e-24
CNT_PC_IC	DOC2B	10.3566	1.47065	3.90731e-25	1.98627e-23
CNT_PC_IC	JUP	10.2484	0.530483	1.20323e-24	6.05477e-23
CNT_PC_IC	ARL15	10.2483	1.06888	1.20464e-24	6.05477e-23
CNT_PC_IC	LAPTM4B	10.233	0.704807	1.41084e-24	7.03176e-23
CNT_PC_IC	SUSD1	10.2318	1.10901	1.42885e-24	7.10166e-23
CNT_PC_IC	ELF5	10.221	2.58422	1.59721e-24	7.89448e-23
CNT_PC_IC	GOT2	10.2127	0.626293	1.73962e-24	8.57459e-23
CNT_PC_IC	CLDN4	10.1597	0.643282	2.99971e-24	1.4664e-22
CNT_PC_IC	ABTB2	10.0978	0.749798	5.64757e-24	2.73831e-22
CNT_PC_IC	CYCS	10.0971	0.695003	5.69009e-24	2.75144e-22
CNT_PC_IC	SPARCL1	10.0893	0.989855	6.16218e-24	2.96366e-22
CNT_PC_IC	AGRN	10.0798	0.529366	6.78828e-24	3.24727e-22
CNT_PC_IC	UCP2	10.0483	0.946331	9.34324e-24	4.45753e-22
CNT_PC_IC	HK1	9.99573	0.799619	1.59117e-23	7.57098e-22
CNT_PC_IC	LMO7	9.98449	0.641666	1.78212e-23	8.45703e-22
CNT_PC_IC	KCNQ1	9.92532	1.12419	3.23078e-23	1.51702e-21
CNT_PC_IC	TBC1D14	9.92087	0.662303	3.378e-23	1.58199e-21
CNT_PC_IC	LURAP1	9.90575	0.992096	3.93006e-23	1.83092e-21
CNT_PC_IC	SORL1	9.88395	0.906255	4.88693e-23	2.259e-21
CNT_PC_IC	PRSS22	9.86013	1.39234	6.19687e-23	2.85713e-21
CNT_PC_IC	MYH14	9.8565	0.962229	6.42528e-23	2.94721e-21
CNT_PC_IC	GNA11	9.83819	0.616958	7.70883e-23	3.51787e-21
CNT_PC_IC	SLC43A2	9.78809	0.594837	1.2667e-22	5.73649e-21
CNT_PC_IC	BTG3	9.78571	1.12325	1.29679e-22	5.85789e-21
CNT_PC_IC	COA3	9.77675	0.601233	1.41688e-22	6.38421e-21
CNT_PC_IC	GRHL2	9.76951	1.31551	1.52192e-22	6.8402e-21
CNT_PC_IC	RDH10	9.76857	0.754964	1.53612e-22	6.88669e-21
CNT_PC_IC	MYH10	9.75024	0.574766	1.84025e-22	8.20888e-21
CNT_PC_IC	THSD7A	9.74268	1.20549	1.98251e-22	8.77763e-21
CNT_PC_IC	SPTLC2	9.73534	0.629335	2.13099e-22	9.41169e-21
CNT_PC_IC	ATP5F1B	9.72456	0.317152	2.36935e-22	1.04129e-20
CNT_PC_IC	LRATD1	9.68957	1.91382	3.3393e-22	1.46037e-20
CNT_PC_IC	HOXB5	9.63507	1.04236	5.68542e-22	2.46226e-20
CNT_PC_IC	SGMS1	9.61866	0.747434	6.66963e-22	2.8815e-20
CNT_PC_IC	FREM1	9.60117	1.1516	7.90384e-22	3.39827e-20
CNT_PC_IC	CNKSR1	9.59098	1.26133	8.72535e-22	3.74246e-20
CNT_PC_IC	OGDHL	9.52067	0.487627	1.72065e-21	7.30988e-20
CNT_PC_IC	HACD3	9.51772	0.829361	1.77024e-21	7.50272e-20
CNT_PC_IC	ZMPSTE24	9.45536	0.689464	3.21925e-21	1.35474e-19
CNT_PC_IC	CASZ1	9.45369	1.01131	3.27075e-21	1.37318e-19
CNT_PC_IC	MID1	9.43904	1.17203	3.76223e-21	1.57581e-19
CNT_PC_IC	CMTM4	9.43432	0.699923	3.93519e-21	1.64439e-19
CNT_PC_IC	CYSTM1	9.39748	0.497256	5.58835e-21	2.32974e-19
CNT_PC_IC	MTR	9.38742	0.659891	6.14863e-21	2.55734e-19
CNT_PC_IC	EFCAB14	9.3824	0.708759	6.44859e-21	2.67586e-19
CNT_PC_IC	SLC25A4	9.37667	0.550589	6.80895e-21	2.81884e-19
CNT_PC_IC	TRPV5	9.37614	2.38259	6.84326e-21	2.82649e-19
CNT_PC_IC	KDM1A	9.33846	0.653053	9.77408e-21	4.01841e-19
CNT_PC_IC	PIGQ	9.33587	0.715378	1.00161e-20	4.09904e-19
CNT_PC_IC	MPC1	9.33455	0.571035	1.01417e-20	4.14093e-19
CNT_PC_IC	GPI	9.28383	0.384073	1.63497e-20	6.63019e-19
CNT_PC_IC	ESRP1	9.24748	1.24198	2.2984e-20	9.23655e-19
CNT_PC_IC	METAP2	9.21978	0.667537	2.97715e-20	1.19374e-18
CNT_PC_IC	OLFM4	9.203	2.1491	3.48096e-20	1.39262e-18
CNT_PC_IC	HOXD3	9.18972	1.10948	3.93846e-20	1.56862e-18
CNT_PC_IC	GMPR	9.17031	1.18636	4.71652e-20	1.87432e-18
CNT_PC_IC	ADTRP	9.1539	2.71712	5.49168e-20	2.17269e-18
CNT_PC_IC	BAG1	9.13757	0.526912	6.3871e-20	2.50473e-18
CNT_PC_IC	PTK2	9.12404	0.41724	7.23769e-20	2.82587e-18
CNT_PC_IC	SPINT2	9.09474	0.401517	9.48167e-20	3.67786e-18
CNT_PC_IC	ID1	9.08593	0.557168	1.02816e-19	3.9795e-18
CNT_PC_IC	OSBPL3	9.07512	0.773758	1.13556e-19	4.38565e-18
CNT_PC_IC	SLC25A39	9.07421	0.494528	1.14501e-19	4.41263e-18
CNT_PC_IC	UBE2QL1	9.07044	2.17594	1.18534e-19	4.55818e-18
CNT_PC_IC	FGL2	9.04706	0.674691	1.4687e-19	5.62359e-18
CNT_PC_IC	GPRC5C	9.00447	0.513723	2.16713e-19	8.2448e-18
CNT_PC_IC	CPVL	8.99407	0.586794	2.38236e-19	9.02514e-18
CNT_PC_IC	SYT17	8.97352	1.9536	2.87193e-19	1.08567e-17
CNT_PC_IC	KCNC4	8.96491	0.965621	3.10545e-19	1.17147e-17
CNT_PC_IC	PGGHG	8.95489	0.649048	3.40079e-19	1.28017e-17
CNT_PC_IC	LGALS3BP	8.89992	0.409625	5.58864e-19	2.09052e-17
CNT_PC_IC	SPINT1	8.89768	0.553362	5.7028e-19	2.12877e-17
CNT_PC_IC	TWSG1	8.88359	0.769918	6.47391e-19	2.40154e-17
CNT_PC_IC	SERPINA5	8.87814	0.696619	6.79851e-19	2.51672e-17
CNT_PC_IC	PXK	8.87414	0.887184	7.0475e-19	2.60349e-17
CNT_PC_IC	SLC2A1	8.86954	0.991967	7.34499e-19	2.70778e-17
CNT_PC_IC	PTPN13	8.85864	0.761924	8.09934e-19	2.97972e-17
CNT_PC_IC	TSPAN7	8.84568	0.966211	9.09738e-19	3.34001e-17
CNT_PC_IC	KCNC3	8.83833	0.784971	9.71573e-19	3.55971e-17
CNT_PC_IC	LIMCH1	8.82057	0.831436	1.13874e-18	4.14662e-17
CNT_PC_IC	FAM171A1	8.80704	0.766529	1.28499e-18	4.66016e-17
CNT_PC_IC	DDX17	8.79268	0.201203	1.46034e-18	5.28536e-17
CNT_PC_IC	PDE1A	8.7732	0.795871	1.73656e-18	6.27174e-17
CNT_PC_IC	GMNN	8.77299	1.35414	1.7399e-18	6.27174e-17
CNT_PC_IC	PRKAG2	8.74093	0.777366	2.31208e-18	8.30069e-17
CNT_PC_IC	MTMR10	8.7368	0.656025	2.39798e-18	8.5918e-17
CNT_PC_IC	PTPRF	8.72694	0.56479	2.61661e-18	9.35635e-17
CNT_PC_IC	CD2AP	8.71983	0.568138	2.78606e-18	9.94234e-17
CNT_PC_IC	OXCT1	8.69918	1.09693	3.34296e-18	1.18822e-16
CNT_PC_IC	PLAAT4	8.65425	0.513784	4.96163e-18	1.73586e-16
CNT_PC_IC	RCE1	8.65403	0.817856	4.97129e-18	1.73586e-16
CNT_PC_IC	MFF	8.63028	0.52828	6.12036e-18	2.13292e-16
CNT_PC_IC	ITGA2	8.62098	0.808329	6.63843e-18	2.30896e-16
CNT_PC_IC	STARD10	8.60089	0.704704	7.90971e-18	2.74578e-16
CNT_PC_IC	CCDC8	8.59688	0.796375	8.19157e-18	2.8381e-16
CNT_PC_IC	KCNJ1	8.57914	0.91607	9.55858e-18	3.3053e-16
CNT_PC_IC	MYO1B	8.56136	0.669998	1.11544e-17	3.84968e-16
CNT_PC_IC	TMEM9B	8.56041	0.610843	1.12469e-17	3.87264e-16
CNT_PC_IC	MAPRE3	8.56023	0.882559	1.12644e-17	3.87264e-16
CNT_PC_IC	SH2D4A	8.54422	1.18325	1.29404e-17	4.44028e-16
CNT_PC_IC	SIM1	8.50324	1.38201	1.84365e-17	6.27791e-16
CNT_PC_IC	FAM107A	8.49677	0.92815	1.94941e-17	6.62538e-16
CNT_PC_IC	MAPK10	8.48847	0.575268	2.09382e-17	7.10267e-16
CNT_PC_IC	HOXD9	8.48035	0.736162	2.24513e-17	7.60148e-16
CNT_PC_IC	DUSP15	8.47289	0.936175	2.39372e-17	8.08922e-16
CNT_PC_IC	SCCPDH	8.46964	0.851621	2.46159e-17	8.30286e-16
CNT_PC_IC	SGK2	8.4249	0.722569	3.61047e-17	1.21321e-15
CNT_PC_IC	IVNS1ABP	8.42283	0.443571	3.67491e-17	1.23171e-15
CNT_PC_IC	HOXB2	8.40547	0.706588	4.26156e-17	1.41864e-15
CNT_PC_IC	ERO1A	8.39737	0.738247	4.56605e-17	1.51435e-15
CNT_PC_IC	RNASEK	8.39542	0.414325	4.64237e-17	1.53681e-15
CNT_PC_IC	NPTN	8.39481	0.435557	4.66658e-17	1.54196e-15
CNT_PC_IC	SCN2A	8.39298	1.54972	4.73954e-17	1.56317e-15
CNT_PC_IC	PTGR1	8.37192	0.469866	5.66862e-17	1.86615e-15
CNT_PC_IC	COX6A1	8.3336	0.301576	7.84219e-17	2.57221e-15
CNT_PC_IC	DHRS7	8.32341	0.75674	8.54663e-17	2.79812e-15
CNT_PC_IC	TRAK1	8.31562	0.586065	9.12712e-17	2.9827e-15
CNT_PC_IC	TPD52L1	8.30913	0.735837	9.64086e-17	3.14482e-15
CNT_PC_IC	PRDM16	8.28815	1.50371	1.15023e-16	3.74517e-15
CNT_PC_IC	COX8A	8.26274	0.371739	1.42368e-16	4.62709e-15
CNT_PC_IC	SLPI	8.22034	0.723434	2.02933e-16	6.55966e-15
CNT_PC_IC	ADAM22	8.21739	1.12914	2.07982e-16	6.71072e-15
CNT_PC_IC	PAK4	8.17354	0.660886	2.99478e-16	9.57631e-15
CNT_PC_IC	SREBF2	8.17088	0.648217	3.06159e-16	9.77245e-15
CNT_PC_IC	DMKN	8.16338	1.14203	3.25767e-16	1.03797e-14
CNT_PC_IC	HOXB9	8.15861	1.50571	3.38908e-16	1.07792e-14
CNT_PC_IC	FLNB	8.15611	0.465818	3.45991e-16	1.09849e-14
CNT_PC_IC	SLC29A2	8.14539	1.29799	3.78051e-16	1.19815e-14
CNT_PC_IC	VWA5B1	8.13686	2.60007	4.05651e-16	1.28334e-14
CNT_PC_IC	HIF1A	8.13373	0.422295	4.16275e-16	1.31462e-14
CNT_PC_IC	PDE1C	8.11918	1.99135	4.69341e-16	1.47251e-14
CNT_PC_IC	TRIM8	8.11912	0.371603	4.69571e-16	1.47251e-14
CNT_PC_IC	PVALB	8.11685	1.33773	4.78421e-16	1.49762e-14
CNT_PC_IC	ANKRD13A	8.09638	0.681189	5.66182e-16	1.76924e-14
CNT_PC_IC	EMX2	8.08769	0.522878	6.08075e-16	1.89683e-14
CNT_PC_IC	CAPN2	8.08543	0.414901	6.19436e-16	1.9289e-14
CNT_PC_IC	ACTR3C	8.06113	0.564586	7.55923e-16	2.34573e-14
CNT_PC_IC	GNAQ	8.04972	0.520082	8.29858e-16	2.56338e-14
CNT_PC_IC	EFHD1	8.04964	0.39597	8.30372e-16	2.56338e-14
CNT_PC_IC	TMEM30B	8.01796	1.19303	1.07521e-15	3.31345e-14
CNT_PC_IC	TRPM4	8.01735	0.538776	1.08052e-15	3.32409e-14
CNT_PC_IC	PLSCR1	8.01168	0.418265	1.13157e-15	3.47515e-14
CNT_PC_IC	RANBP3L	7.97701	0.964996	1.49924e-15	4.55722e-14
CNT_PC_IC	CCPG1	7.97527	0.626646	1.52053e-15	4.61409e-14
CNT_PC_IC	SYK	7.97409	0.949408	1.53512e-15	4.65044e-14
CNT_PC_IC	HSPA1B	7.97233	0.473892	1.55705e-15	4.70093e-14
CNT_PC_IC	BTG2	7.96827	0.572423	1.60909e-15	4.84982e-14
CNT_PC_IC	SMIM5	7.95575	1.65011	1.78042e-15	5.35718e-14
CNT_PC_IC	UBL5	7.94798	0.400349	1.89582e-15	5.68523e-14
CNT_PC_IC	TMCO4	7.90176	0.863614	2.74989e-15	8.16412e-14
CNT_PC_IC	NIPSNAP2	7.88504	0.593115	3.14444e-15	9.31997e-14
CNT_PC_IC	SOWAHA	7.81516	1.28473	5.48926e-15	1.61359e-13
CNT_PC_IC	CBX5	7.79818	0.51683	6.28052e-15	1.8371e-13
CNT_PC_IC	FAM81A	7.78436	1.77722	7.00659e-15	2.04279e-13
CNT_PC_IC	GAS6	7.77386	0.468468	7.61314e-15	2.21601e-13
CNT_PC_IC	SGPP2	7.7736	0.728907	7.62844e-15	2.21684e-13
CNT_PC_IC	ATP6AP1	7.7641	0.457715	8.22238e-15	2.38169e-13
CNT_PC_IC	GSR	7.75807	0.548951	8.62327e-15	2.49376e-13
CNT_PC_IC	CCNI	7.73739	0.305232	1.01479e-14	2.92047e-13
CNT_PC_IC	DAB2IP	7.7301	0.541572	1.07459e-14	3.0876e-13
CNT_PC_IC	S100A2	7.69657	0.520623	1.39765e-14	4.00937e-13
CNT_PC_IC	CIRBP	7.69038	0.207858	1.467e-14	4.20156e-13
CNT_PC_IC	COL4A5	7.68294	0.858717	1.55477e-14	4.43868e-13
CNT_PC_IC	GNAS	7.66909	0.276991	1.73216e-14	4.9372e-13
CNT_PC_IC	TMEM123	7.668	0.496514	1.74705e-14	4.9717e-13
CNT_PC_IC	FAM234B	7.66218	1.40123	1.82809e-14	5.19406e-13
CNT_PC_IC	TMEM59	7.6326	0.370434	2.30059e-14	6.46447e-13
CNT_PC_IC	TMEM178A	7.63076	1.17537	2.33375e-14	6.54734e-13
CNT_PC_IC	NDRG1	7.62946	0.480944	2.35747e-14	6.6035e-13
CNT_PC_IC	ADAMTS16	7.61742	1.04449	2.58806e-14	7.22672e-13
CNT_PC_IC	FGF9	7.61611	1.21885	2.61432e-14	7.28863e-13
CNT_PC_IC	TSPAN1	7.61569	0.411877	2.62276e-14	7.30077e-13
CNT_PC_IC	ANAPC16	7.60587	0.397591	2.83001e-14	7.86539e-13
CNT_PC_IC	COX7B	7.59147	0.433918	3.16302e-14	8.77726e-13
CNT_PC_IC	TRNP1	7.58289	0.819909	3.3793e-14	9.34836e-13
CNT_PC_IC	PPP2R5A	7.56502	0.650565	3.87797e-14	1.07113e-12
CNT_PC_IC	IQUB	7.5566	1.38072	4.13757e-14	1.14106e-12
CNT_PC_IC	PRRC2B	7.54703	0.28221	4.45308e-14	1.22618e-12
CNT_PC_IC	ATP6V1H	7.53706	0.568705	4.80695e-14	1.31954e-12
CNT_PC_IC	NUDT3	7.51365	0.441475	5.75026e-14	1.57124e-12
CNT_PC_IC	ACOT11	7.50158	0.639058	6.3051e-14	1.72021e-12
CNT_PC_IC	CHCHD2	7.49808	0.269499	6.4757e-14	1.76406e-12
CNT_PC_IC	RASAL1	7.49647	0.741157	6.55607e-14	1.78323e-12
CNT_PC_IC	HPRT1	7.47225	0.800119	7.88346e-14	2.13451e-12
CNT_PC_IC	TNFSF13	7.45498	0.511263	8.98818e-14	2.42626e-12
CNT_PC_IC	RAB15	7.44874	0.928835	9.42377e-14	2.53617e-12
CNT_PC_IC	STAT3	7.43714	0.337429	1.02888e-13	2.76481e-12
CNT_PC_IC	SHROOM3	7.43433	0.83452	1.05101e-13	2.82003e-12
CNT_PC_IC	ERC1	7.42853	0.599557	1.09812e-13	2.94201e-12
CNT_PC_IC	ARL4A	7.42177	0.851312	1.15563e-13	3.09143e-12
CNT_PC_IC	SH3BP4	7.4174	0.626679	1.19444e-13	3.19049e-12
CNT_PC_IC	TMTC2	7.41616	1.34034	1.20566e-13	3.21564e-12
CNT_PC_IC	CDC42BPB	7.40556	0.422623	1.30602e-13	3.4781e-12
CNT_PC_IC	BEX3	7.40257	0.294381	1.33579e-13	3.55207e-12
CNT_PC_IC	YPEL5	7.39764	0.38497	1.38623e-13	3.68073e-12
CNT_PC_IC	ST5	7.38745	0.481204	1.49675e-13	3.96828e-12
CNT_PC_IC	VPS37B	7.38542	0.552548	1.51969e-13	4.02311e-12
CNT_PC_IC	CD81	7.38124	0.273418	1.56819e-13	4.14537e-12
CNT_PC_IC	COX6B1	7.3707	0.319289	1.69734e-13	4.45378e-12
CNT_PC_IC	B4GALNT3	7.36591	1.30923	1.75946e-13	4.60998e-12
CNT_PC_IC	COX7A2	7.36016	0.359869	1.83686e-13	4.79868e-12
CNT_PC_IC	CFAP221	7.35712	0.764949	1.87923e-13	4.90222e-12
CNT_PC_IC	FBXO44	7.35369	0.547484	1.92803e-13	5.00755e-12
CNT_PC_IC	CLCNKB	7.34688	1.42247	2.02889e-13	5.25421e-12
CNT_PC_IC	CCSER1	7.32702	0.673806	2.35324e-13	6.08074e-12
CNT_PC_IC	NNT	7.32684	0.523284	2.35637e-13	6.08074e-12
CNT_PC_IC	NBEAL2	7.32461	0.514378	2.39596e-13	6.16899e-12
CNT_PC_IC	GABRA2	7.31947	1.9505	2.48961e-13	6.40089e-12
CNT_PC_IC	CAB39L	7.31848	1.13235	2.50794e-13	6.42949e-12
CNT_PC_IC	TLK1	7.31015	0.548461	2.66843e-13	6.83111e-12
CNT_PC_IC	HP1BP3	7.27579	0.289796	3.44394e-13	8.74115e-12
CNT_PC_IC	EPS8L1	7.2684	1.01019	3.63777e-13	9.21998e-12
CNT_PC_IC	SELENOM	7.26222	0.416682	3.80802e-13	9.62416e-12
CNT_PC_IC	HIPK2	7.24302	0.400089	4.38791e-13	1.10428e-11
CNT_PC_IC	CRYBG1	7.23514	0.681809	4.6506e-13	1.16874e-11
CNT_PC_IC	TJP3	7.23063	1.09367	4.80774e-13	1.20315e-11
CNT_PC_IC	H1F0	7.2291	0.507229	4.86223e-13	1.21508e-11
CNT_PC_IC	DSG2	7.2262	0.964177	4.96692e-13	1.23951e-11
CNT_PC_IC	KCP	7.22237	0.702905	5.10887e-13	1.27315e-11
CNT_PC_IC	ABCA5	7.2203	0.698513	5.18731e-13	1.29089e-11
CNT_PC_IC	REEP5	7.21419	0.347766	5.4257e-13	1.34834e-11
CNT_PC_IC	NEDD4L	7.21379	0.495827	5.44168e-13	1.35043e-11
CNT_PC_IC	MBP	7.21297	0.673829	5.47443e-13	1.35667e-11
CNT_PC_IC	KIAA1217	7.20136	0.430474	5.96138e-13	1.47174e-11
CNT_PC_IC	NAPA	7.19917	0.370846	6.05794e-13	1.49298e-11
CNT_PC_IC	COX7C	7.16101	0.243804	8.00877e-13	1.96562e-11
CNT_PC_IC	MSI2	7.15418	0.465625	8.41753e-13	2.0631e-11
CNT_PC_IC	VDAC1	7.15303	0.369119	8.48818e-13	2.07472e-11
CNT_PC_IC	ELF3	7.1499	0.427449	8.6841e-13	2.11971e-11
CNT_PC_IC	FAM24B	7.14775	1.36299	8.82135e-13	2.15026e-11
CNT_PC_IC	ESRP2	7.1152	0.796739	1.1175e-12	2.71656e-11
CNT_PC_IC	HIST1H4D	7.10949	0.429236	1.16469e-12	2.82358e-11
CNT_PC_IC	SNX18	7.10897	0.750213	1.16913e-12	2.83049e-11
CNT_PC_IC	SLC66A3	7.09373	0.608077	1.30543e-12	3.15193e-11
CNT_PC_IC	NAP1L4	7.0869	0.333288	1.37149e-12	3.30696e-11
CNT_PC_IC	GALNT3	7.05533	1.0427	1.72195e-12	4.12967e-11
CNT_PC_IC	SLC9A2	7.04534	2.22368	1.85014e-12	4.4252e-11
CNT_PC_IC	FAM110B	7.03443	0.894193	2.00082e-12	4.77921e-11
CNT_PC_IC	IFT80	7.03019	0.546446	2.06259e-12	4.92016e-11
CNT_PC_IC	ACVR1B	7.01965	0.519212	2.22418e-12	5.29147e-11
CNT_PC_IC	RAPGEF3	7.01219	0.444909	2.34617e-12	5.57426e-11
CNT_PC_IC	S100A10	7.00747	0.318537	2.4267e-12	5.75794e-11
CNT_PC_IC	SYNJ2BP	7.00674	0.533999	2.4394e-12	5.78037e-11
CNT_PC_IC	SYTL2	7.00168	0.596696	2.52912e-12	5.96919e-11
CNT_PC_IC	CELSR2	6.99722	0.794625	2.61096e-12	6.15422e-11
CNT_PC_IC	RDH13	6.99156	0.656927	2.71837e-12	6.39894e-11
CNT_PC_IC	KCNK1	6.98384	1.06413	2.87229e-12	6.75235e-11
CNT_PC_IC	TSPAN15	6.97427	0.834797	3.07459e-12	7.21842e-11
CNT_PC_IC	MMP24OS	6.96548	0.366576	3.27282e-12	7.6737e-11
CNT_PC_IC	SCAMP4	6.9314	0.47194	4.16683e-12	9.73151e-11
CNT_PC_IC	FOXP1	6.92456	0.426075	4.37343e-12	1.01874e-10
CNT_PC_IC	IQCK	6.90697	0.648637	4.95128e-12	1.15033e-10
CNT_PC_IC	GLO1	6.9048	0.517965	5.02752e-12	1.16653e-10
CNT_PC_IC	EYA4	6.8979	1.69311	5.27767e-12	1.22298e-10
CNT_PC_IC	PTGS1	6.89332	1.30649	5.45034e-12	1.26135e-10
CNT_PC_IC	ARMCX2	6.88231	0.704006	5.88891e-12	1.35933e-10
CNT_PC_IC	PARD6B	6.87	0.41871	6.42018e-12	1.48004e-10
CNT_PC_IC	TP53I11	6.86226	0.625213	6.77796e-12	1.56051e-10
CNT_PC_IC	CACNA2D2	6.84532	1.94837	7.6303e-12	1.75448e-10
CNT_PC_IC	C6orf136	6.84233	0.873029	7.79139e-12	1.78921e-10
CNT_PC_IC	RBPMS	6.83374	0.32102	8.27303e-12	1.89494e-10
CNT_PC_IC	SNX2	6.82856	0.469308	8.57738e-12	1.96213e-10
CNT_PC_IC	RALGPS1	6.81031	0.636119	9.73882e-12	2.22212e-10
CNT_PC_IC	ATP6V1F	6.80403	0.421317	1.01736e-11	2.31835e-10
CNT_PC_IC	F11R	6.79685	0.620431	1.06929e-11	2.4336e-10
CNT_PC_IC	SLC29A1	6.79636	0.611287	1.07299e-11	2.4389e-10
CNT_PC_IC	SRGAP3	6.79527	0.954721	1.08107e-11	2.45415e-10
CNT_PC_IC	ITIH5	6.78629	0.835726	1.1505e-11	2.60844e-10
CNT_PC_IC	MLLT6	6.78129	0.288283	1.19107e-11	2.69698e-10
CNT_PC_IC	ABHD2	6.77128	0.447864	1.27644e-11	2.88664e-10
CNT_PC_IC	SERPING1	6.77082	0.3625	1.28056e-11	2.89227e-10
CNT_PC_IC	IER3	6.7679	0.437604	1.30662e-11	2.94741e-10
CNT_PC_IC	ATP9A	6.76416	0.647498	1.34085e-11	3.0208e-10
CNT_PC_IC	EPN1	6.76126	0.338839	1.36801e-11	3.07423e-10
CNT_PC_IC	ARHGEF38	6.75514	0.800092	1.42694e-11	3.20263e-10
CNT_PC_IC	COMMD6	6.75322	0.433912	1.44602e-11	3.24137e-10
CNT_PC_IC	OCLN	6.75156	0.59309	1.46267e-11	3.27458e-10
CNT_PC_IC	DAP	6.73936	0.451665	1.59081e-11	3.55699e-10
CNT_PC_IC	PCM1	6.70939	0.376662	1.95443e-11	4.35367e-10
CNT_PC_IC	ZSCAN18	6.70708	0.476727	1.98553e-11	4.41744e-10
CNT_PC_IC	COX4I1	6.69703	0.286334	2.12701e-11	4.72632e-10
CNT_PC_IC	HADHB	6.69505	0.418597	2.15601e-11	4.78479e-10
CNT_PC_IC	PFKM	6.67903	0.436548	2.40535e-11	5.3183e-10
CNT_PC_IC	PPP2R3A	6.67691	0.50162	2.4404e-11	5.38911e-10
CNT_PC_IC	MMP7	6.67526	0.460632	2.46801e-11	5.44335e-10
CNT_PC_IC	EYA3	6.67397	0.947695	2.48977e-11	5.48456e-10
CNT_PC_IC	AKR1C1	6.67308	0.769994	2.50496e-11	5.51123e-10
CNT_PC_IC	OSBP	6.64547	0.444365	3.02244e-11	6.63338e-10
CNT_PC_IC	ZDHHC2	6.62878	0.471071	3.38471e-11	7.41022e-10
CNT_PC_IC	ATP6V1E1	6.62069	0.405623	3.57529e-11	7.81788e-10
CNT_PC_IC	ICA1	6.6205	0.575934	3.57974e-11	7.81803e-10
CNT_PC_IC	CAPNS1	6.60675	0.289561	3.92835e-11	8.55844e-10
CNT_PC_IC	TBC1D4	6.59704	0.458135	4.19447e-11	9.11595e-10
CNT_PC_IC	ASAH1	6.5925	0.346868	4.32491e-11	9.38801e-10
CNT_PC_IC	MBOAT2	6.57722	0.729399	4.79339e-11	1.03797e-09
CNT_PC_IC	ITPR2	6.57692	0.440839	4.80299e-11	1.03878e-09
CNT_PC_IC	LCN12	6.56968	0.781616	5.04232e-11	1.08791e-09
CNT_PC_IC	PRRG1	6.56734	0.562185	5.12206e-11	1.10378e-09
CNT_PC_IC	NCOR1	6.55517	0.409229	5.55792e-11	1.19626e-09
CNT_PC_IC	HADHA	6.54419	0.347883	5.98174e-11	1.28593e-09
CNT_PC_IC	SMIM6	6.54321	1.49102	6.02105e-11	1.29282e-09
CNT_PC_IC	NEURL1	6.54169	2.28446	6.08258e-11	1.30446e-09
CNT_PC_IC	TRIB2	6.53651	0.424778	6.29723e-11	1.34888e-09
CNT_PC_IC	C4orf19	6.52924	0.754016	6.61056e-11	1.4126e-09
CNT_PC_IC	PDE9A	6.5226	0.639758	6.9099e-11	1.47304e-09
CNT_PC_IC	HNRNPA2B1	6.51336	0.207908	7.34901e-11	1.56478e-09
CNT_PC_IC	UQCRB	6.51056	0.260065	7.48688e-11	1.59223e-09
CNT_PC_IC	PAQR8	6.50111	1.11991	7.97297e-11	1.69158e-09
CNT_PC_IC	NUMA1	6.49524	0.297877	8.29037e-11	1.75683e-09
CNT_PC_IC	AGFG2	6.48109	0.684757	9.10653e-11	1.9275e-09
CNT_PC_IC	PRPS2	6.45182	0.84755	1.10517e-10	2.33368e-09
CNT_PC_IC	ATP5PF	6.45151	0.308889	1.10739e-10	2.33559e-09
CNT_PC_IC	TPST1	6.44563	0.540654	1.15118e-10	2.42224e-09
CNT_PC_IC	WWP1	6.44483	0.507287	1.15728e-10	2.43219e-09
CNT_PC_IC	HELLS	6.44351	0.848504	1.16739e-10	2.45056e-09
CNT_PC_IC	FAM241A	6.44202	1.1884	1.17893e-10	2.47188e-09
CNT_PC_IC	SMARCA2	6.43815	0.428312	1.2094e-10	2.52982e-09
CNT_PC_IC	IQGAP1	6.4351	0.373201	1.2339e-10	2.57805e-09
CNT_PC_IC	GABARAPL2	6.42493	0.301149	1.31928e-10	2.74038e-09
CNT_PC_IC	TMC4	6.42253	0.631048	1.34031e-10	2.78084e-09
CNT_PC_IC	RNF24	6.41892	1.04493	1.37241e-10	2.84413e-09
CNT_PC_IC	MAN1C1	6.41397	0.432955	1.41774e-10	2.93126e-09
CNT_PC_IC	SCRN1	6.39794	0.773971	1.57486e-10	3.25064e-09
CNT_PC_IC	SCML1	6.39784	0.734757	1.57586e-10	3.25064e-09
CNT_PC_IC	TMEM238	6.393	0.562802	1.62665e-10	3.34767e-09
CNT_PC_IC	COX5B	6.39262	0.296492	1.63068e-10	3.34848e-09
CNT_PC_IC	EPB41L4B	6.39183	1.15803	1.63907e-10	3.3616e-09
CNT_PC_IC	RAB11FIP4	6.37756	0.685558	1.79932e-10	3.67757e-09
CNT_PC_IC	USP11	6.35849	0.468792	2.0375e-10	4.15962e-09
CNT_PC_IC	PROM1	6.35135	0.592448	2.13437e-10	4.35241e-09
CNT_PC_IC	TOM1L1	6.34474	0.458003	2.22797e-10	4.53292e-09
CNT_PC_IC	USP53	6.33693	0.527257	2.34393e-10	4.73727e-09
CNT_PC_IC	ANXA3	6.3369	0.663143	2.34434e-10	4.73727e-09
CNT_PC_IC	TBC1D16	6.31749	0.416049	2.65852e-10	5.35999e-09
CNT_PC_IC	PRKCI	6.30473	0.515488	2.88693e-10	5.79247e-09
CNT_PC_IC	PTP4A3	6.30263	0.507763	2.92631e-10	5.86018e-09
CNT_PC_IC	DLL1	6.30058	0.906038	2.96528e-10	5.93156e-09
CNT_PC_IC	LSR	6.29843	0.448941	3.00675e-10	6.00106e-09
CNT_PC_IC	ABHD12	6.29375	0.443153	3.09884e-10	6.17795e-09
CNT_PC_IC	NDUFA10	6.28221	0.380085	3.33797e-10	6.64726e-09
CNT_PC_IC	BCL7C	6.27671	0.356906	3.45807e-10	6.87874e-09
CNT_PC_IC	AFF1	6.26833	0.317637	3.64932e-10	7.24302e-09
CNT_PC_IC	VEPH1	6.25312	0.824674	4.02338e-10	7.97657e-09
CNT_PC_IC	HIP1R	6.24582	0.46536	4.21579e-10	8.33952e-09
CNT_PC_IC	SOCS1	6.23475	0.84175	4.52488e-10	8.93114e-09
CNT_PC_IC	ACBD5	6.23306	0.614875	4.57424e-10	9.01858e-09
CNT_PC_IC	ATP5MG	6.22761	0.277557	4.73608e-10	9.30682e-09
CNT_PC_IC	ZNF254	6.22426	0.434612	4.83833e-10	9.49728e-09
CNT_PC_IC	OBSCN	6.21369	0.529486	5.17543e-10	1.01367e-08
CNT_PC_IC	AKIRIN1	6.19974	0.448359	5.65562e-10	1.1065e-08
CNT_PC_IC	CTNND1	6.19804	0.279924	5.71697e-10	1.11606e-08
CNT_PC_IC	BCL6	6.18242	0.414453	6.31259e-10	1.22965e-08
CNT_PC_IC	RAB3IP	6.18124	0.400465	6.35994e-10	1.23752e-08
CNT_PC_IC	PLXNB1	6.18071	0.315467	6.38155e-10	1.24037e-08
CNT_PC_IC	B4GALNT2	6.17388	2.05648	6.66342e-10	1.29375e-08
CNT_PC_IC	DCUN1D1	6.16936	0.438521	6.85655e-10	1.32949e-08
CNT_PC_IC	DAG1	6.15771	0.446845	7.38034e-10	1.42365e-08
CNT_PC_IC	SLC39A6	6.15751	0.784704	7.38992e-10	1.42396e-08
CNT_PC_IC	MNS1	6.15719	1.3019	7.40482e-10	1.42529e-08
CNT_PC_IC	EFNA5	6.14474	0.802594	8.00941e-10	1.54e-08
CNT_PC_IC	CDC42EP2	6.14308	0.820518	8.09363e-10	1.55452e-08
CNT_PC_IC	ATP10D	6.14009	0.475853	8.24724e-10	1.58159e-08
CNT_PC_IC	COX6C	6.14	0.311394	8.25229e-10	1.58159e-08
CNT_PC_IC	PRPF40B	6.13975	0.611635	8.26523e-10	1.58237e-08
CNT_PC_IC	NHLRC4	6.12275	1.66796	9.19722e-10	1.75514e-08
CNT_PC_IC	TMEM117	6.12115	1.28824	9.29013e-10	1.77098e-08
CNT_PC_IC	UHMK1	6.11877	0.622288	9.43025e-10	1.79577e-08
CNT_PC_IC	DLD	6.11786	0.391441	9.48417e-10	1.80412e-08
CNT_PC_IC	B3GNT8	6.10218	1.51999	1.04634e-09	1.98193e-08
CNT_PC_IC	PRKAB1	6.10053	0.317702	1.05716e-09	2.0003e-08
CNT_PC_IC	ANP32E	6.09813	0.39717	1.0732e-09	2.0285e-08
CNT_PC_IC	NDUFA1	6.09157	0.273461	1.11809e-09	2.10444e-08
CNT_PC_IC	GIPC1	6.09085	0.376509	1.12313e-09	2.11169e-08
CNT_PC_IC	PPFIBP2	6.06613	0.533239	1.31029e-09	2.45583e-08
CNT_PC_IC	SHOC1	6.06575	2.30483	1.31338e-09	2.45904e-08
CNT_PC_IC	HECTD1	6.06191	0.357429	1.34518e-09	2.5133e-08
CNT_PC_IC	SEMA4B	6.04336	0.493455	1.50939e-09	2.81128e-08
CNT_PC_IC	EMC10	6.02272	0.320814	1.71508e-09	3.17779e-08
CNT_PC_IC	BAIAP2L1	6.01956	0.852682	1.74888e-09	3.23371e-08
CNT_PC_IC	BTBD7	6.01855	0.325006	1.75984e-09	3.25061e-08
CNT_PC_IC	ANXA9	5.99615	0.9577	2.02047e-09	3.72815e-08
CNT_PC_IC	SVIP	5.99562	0.841901	2.02714e-09	3.7366e-08
CNT_PC_IC	TWF1	5.99429	0.52725	2.04374e-09	3.76331e-08
CNT_PC_IC	GK5	5.99289	0.695122	2.0615e-09	3.7921e-08
CNT_PC_IC	LMO3	5.98595	1.51351	2.15129e-09	3.94912e-08
CNT_PC_IC	KIF13B	5.98538	0.470604	2.15888e-09	3.95899e-08
CNT_PC_IC	OSBPL2	5.98508	0.50444	2.1629e-09	3.96229e-08
CNT_PC_IC	IRF6	5.98377	0.727165	2.18037e-09	3.99018e-08
CNT_PC_IC	FRAS1	5.98028	0.626417	2.22751e-09	4.06812e-08
CNT_PC_IC	LTBP3	5.96966	0.285508	2.37742e-09	4.33303e-08
CNT_PC_IC	CLCN3	5.96853	0.438679	2.39403e-09	4.35885e-08
CNT_PC_IC	TMEM51	5.96277	0.597733	2.47993e-09	4.50604e-08
CNT_PC_IC	KIF12	5.95992	0.331164	2.52358e-09	4.58069e-08
CNT_PC_IC	AKAP9	5.95284	0.409454	2.63535e-09	4.77871e-08
CNT_PC_IC	DCPS	5.9477	0.76154	2.7194e-09	4.92612e-08
CNT_PC_IC	SEMA3C	5.9467	0.863646	2.73598e-09	4.95112e-08
CNT_PC_IC	SRSF5	5.9439	0.184199	2.78318e-09	5.02635e-08
CNT_PC_IC	FBXO2	5.94013	1.25633	2.84795e-09	5.13293e-08
CNT_PC_IC	MYO19	5.93923	0.621028	2.86359e-09	5.15591e-08
CNT_PC_IC	GPD1L	5.93824	0.498254	2.88093e-09	5.1819e-08
CNT_PC_IC	STK33	5.93692	0.583572	2.90421e-09	5.21851e-08
CNT_PC_IC	SH3TC1	5.92119	0.423905	3.19625e-09	5.73172e-08
CNT_PC_IC	TTC3	5.91249	0.280238	3.36963e-09	6.03053e-08
CNT_PC_IC	NFYC	5.90842	0.423063	3.454e-09	6.16297e-08
CNT_PC_IC	ZNF483	5.90689	0.885291	3.48623e-09	6.21427e-08
CNT_PC_IC	PTPN3	5.89694	0.4328	3.70295e-09	6.5743e-08
CNT_PC_IC	DYNLT3	5.89667	0.544779	3.70902e-09	6.57854e-08
CNT_PC_IC	PGD	5.89453	0.36766	3.75745e-09	6.64789e-08
CNT_PC_IC	SEPTIN6	5.89445	0.541576	3.7593e-09	6.64789e-08
CNT_PC_IC	TOMM7	5.89267	0.236394	3.80015e-09	6.71347e-08
CNT_PC_IC	CD46	5.89216	0.360387	3.81187e-09	6.72751e-08
CNT_PC_IC	RCN2	5.88901	0.389485	3.88518e-09	6.85013e-08
CNT_PC_IC	PTPRJ	5.88375	0.504072	4.0107e-09	7.06446e-08
CNT_PC_IC	AMD1	5.88358	0.428341	4.0149e-09	7.06488e-08
CNT_PC_IC	AMY2B	5.8782	0.389974	4.14761e-09	7.28404e-08
CNT_PC_IC	EIF3K	5.87727	0.30848	4.17098e-09	7.31788e-08
CNT_PC_IC	SAMD12	5.85424	0.700948	4.79183e-09	8.38241e-08
CNT_PC_IC	SGPP1	5.84762	0.420491	4.98661e-09	8.7146e-08
CNT_PC_IC	LNPEP	5.82425	0.433651	5.73711e-09	9.99681e-08
CNT_PC_IC	PWWP2B	5.80673	0.719604	6.37044e-09	1.10679e-07
CNT_PC_IC	TFEB	5.80089	0.584281	6.59621e-09	1.14438e-07
CNT_PC_IC	RILP	5.80081	0.542385	6.59961e-09	1.14438e-07
CNT_PC_IC	IDH3A	5.79388	0.497886	6.87768e-09	1.19144e-07
CNT_PC_IC	XRCC6	5.77229	0.347712	7.82033e-09	1.35081e-07
CNT_PC_IC	SLC25A23	5.76892	0.462301	7.97806e-09	1.37672e-07
CNT_PC_IC	AVPR2	5.75956	2.11647	8.43317e-09	1.45104e-07
CNT_PC_IC	COL6A1	5.75428	0.304306	8.70097e-09	1.49424e-07
CNT_PC_IC	PNKD	5.75294	0.403591	8.77032e-09	1.50325e-07
CNT_PC_IC	EPB41L5	5.75132	0.491896	8.85493e-09	1.5163e-07
CNT_PC_IC	REV1	5.74548	0.592869	9.16586e-09	1.56804e-07
CNT_PC_IC	RASL11B	5.74522	0.998851	9.17994e-09	1.56894e-07
CNT_PC_IC	PAFAH1B2	5.7375	0.399822	9.60844e-09	1.63747e-07
CNT_PC_IC	KRT18	5.73196	0.324165	9.92794e-09	1.69031e-07
CNT_PC_IC	JMJD7	5.72515	0.510564	1.03342e-08	1.7578e-07
CNT_PC_IC	FASTKD1	5.72109	0.705471	1.0584e-08	1.79858e-07
CNT_PC_IC	TBL1XR1	5.72041	0.357932	1.06269e-08	1.80415e-07
CNT_PC_IC	SOCS2	5.71969	0.701234	1.0672e-08	1.81008e-07
CNT_PC_IC	ARNT2	5.71885	0.576468	1.07248e-08	1.81731e-07
CNT_PC_IC	UXS1	5.71639	0.485709	1.08809e-08	1.84026e-07
CNT_PC_IC	EPB41L1	5.71229	0.312841	1.11467e-08	1.88166e-07
CNT_PC_IC	LDB1	5.71095	0.320197	1.1235e-08	1.89476e-07
CNT_PC_IC	RAB11FIP2	5.7095	0.49775	1.13311e-08	1.90736e-07
CNT_PC_IC	SPATA13	5.70887	0.429274	1.13726e-08	1.91254e-07
CNT_PC_IC	KIF3B	5.70435	0.455201	1.1679e-08	1.96222e-07
CNT_PC_IC	SEMA4A	5.6978	0.802616	1.21362e-08	2.03139e-07
CNT_PC_IC	TPD52	5.68971	0.478137	1.27255e-08	2.12604e-07
CNT_PC_IC	VPS36	5.68421	0.355821	1.31415e-08	2.19349e-07
CNT_PC_IC	SPAG16	5.67713	0.480556	1.36974e-08	2.28201e-07
CNT_PC_IC	FRK	5.6763	0.611787	1.37638e-08	2.29094e-07
CNT_PC_IC	OVCH2	5.6725	1.71388	1.4073e-08	2.34021e-07
CNT_PC_IC	FLOT2	5.672	0.296176	1.41139e-08	2.34483e-07
CNT_PC_IC	ECI1	5.66325	0.371459	1.48533e-08	2.4608e-07
CNT_PC_IC	LGR4	5.6588	0.342136	1.52438e-08	2.51847e-07
CNT_PC_IC	ARID1B	5.65562	0.410044	1.55283e-08	2.5631e-07
CNT_PC_IC	KCTD1	5.64511	0.456441	1.65079e-08	2.71526e-07
CNT_PC_IC	ITPR1	5.64507	0.615612	1.6511e-08	2.71526e-07
CNT_PC_IC	NCOA1	5.64415	0.426902	1.65995e-08	2.7273e-07
CNT_PC_IC	TMEM35B	5.6359	0.525126	1.74146e-08	2.85859e-07
CNT_PC_IC	SLC38A2	5.62873	0.387933	1.81538e-08	2.97719e-07
CNT_PC_IC	ZFR	5.62542	0.374128	1.85054e-08	3.03206e-07
CNT_PC_IC	TP53INP2	5.61499	0.450451	1.96575e-08	3.21788e-07
CNT_PC_IC	NF2	5.59948	0.521321	2.15001e-08	3.51629e-07
CNT_PC_IC	RAB11A	5.58408	0.326916	2.34946e-08	3.82845e-07
CNT_PC_IC	ZMIZ1	5.5544	0.338802	2.78565e-08	4.52681e-07
CNT_PC_IC	SHB	5.55115	0.56014	2.83796e-08	4.60761e-07
CNT_PC_IC	MATR3	5.5486	0.316674	2.87962e-08	4.66676e-07
CNT_PC_IC	HOOK1	5.54766	0.510901	2.89525e-08	4.68783e-07
CNT_PC_IC	MAGI3	5.54645	1.00034	2.91528e-08	4.71599e-07
CNT_PC_IC	TRPV6	5.54187	1.86552	2.99252e-08	4.83217e-07
CNT_PC_IC	UBB	5.54096	0.184319	3.00809e-08	4.85293e-07
CNT_PC_IC	PIK3IP1	5.54025	0.418385	3.02038e-08	4.86396e-07
CNT_PC_IC	PABPC1L	5.53569	0.314622	3.10013e-08	4.98788e-07
CNT_PC_IC	PLEKHB2	5.52505	0.349059	3.29399e-08	5.28875e-07
CNT_PC_IC	YAP1	5.52494	0.449739	3.29602e-08	5.28875e-07
CNT_PC_IC	LPCAT2	5.52334	0.879498	3.32611e-08	5.32366e-07
CNT_PC_IC	JADE1	5.52208	0.342082	3.35006e-08	5.3562e-07
CNT_PC_IC	DEGS2	5.52175	1.21131	3.35647e-08	5.36163e-07
CNT_PC_IC	PCNX4	5.51786	0.428427	3.43147e-08	5.47654e-07
CNT_PC_IC	ANKS1A	5.51168	0.554139	3.55435e-08	5.66253e-07
CNT_PC_IC	ZFP36L2	5.5114	0.286255	3.55993e-08	5.66635e-07
CNT_PC_IC	INPP4A	5.49726	0.603562	3.85727e-08	6.1287e-07
CNT_PC_IC	PDCL3	5.48677	0.503706	4.09347e-08	6.4982e-07
CNT_PC_IC	TMEM141	5.48653	0.450128	4.09911e-08	6.50137e-07
CNT_PC_IC	CLMN	5.48158	0.355636	4.21535e-08	6.67979e-07
CNT_PC_IC	SERTAD3	5.47718	0.534199	4.32156e-08	6.83595e-07
CNT_PC_IC	MAPK13	5.46593	0.506164	4.60472e-08	7.27742e-07
CNT_PC_IC	HSP90AB1	5.46181	0.214745	4.71309e-08	7.4421e-07
CNT_PC_IC	CERCAM	5.45746	0.5791	4.82981e-08	7.60621e-07
CNT_PC_IC	ZFYVE16	5.45445	0.495837	4.91257e-08	7.72971e-07
CNT_PC_IC	NDFIP1	5.45363	0.283925	4.9352e-08	7.75448e-07
CNT_PC_IC	TBC1D7	5.45356	0.439572	4.937e-08	7.75448e-07
CNT_PC_IC	DNMBP	5.44857	0.600508	5.07774e-08	7.96852e-07
CNT_PC_IC	MINDY2	5.4447	0.384875	5.18915e-08	8.1362e-07
CNT_PC_IC	CDA	5.44352	1.53787	5.22379e-08	8.18333e-07
CNT_PC_IC	EIPR1	5.44217	0.6348	5.26345e-08	8.231e-07
CNT_PC_IC	LIMA1	5.44001	0.481176	5.32761e-08	8.31677e-07
CNT_PC_IC	MTUS1	5.43306	0.544798	5.53945e-08	8.6399e-07
CNT_PC_IC	HNRNPDL	5.43068	0.191526	5.61401e-08	8.74091e-07
CNT_PC_IC	DMTN	5.42711	0.328526	5.72725e-08	8.90945e-07
CNT_PC_IC	PSMG4	5.4265	0.588475	5.74707e-08	8.93248e-07
CNT_PC_IC	PNISR	5.42295	0.225637	5.86219e-08	9.10349e-07
CNT_PC_IC	ADGRL2	5.4165	0.450287	6.07765e-08	9.42168e-07
CNT_PC_IC	AVPR1A	5.41513	2.08122	6.12432e-08	9.48579e-07
CNT_PC_IC	STAT1	5.41412	0.364442	6.15904e-08	9.53128e-07
CNT_PC_IC	NUAK2	5.40484	0.505425	6.48665e-08	1.00296e-06
CNT_PC_IC	FAM169A	5.39898	1.50872	6.70204e-08	1.03536e-06
CNT_PC_IC	NFKBIZ	5.39697	0.417567	6.77761e-08	1.04613e-06
CNT_PC_IC	GOLM1	5.39052	0.345609	7.02557e-08	1.08253e-06
CNT_PC_IC	RCAN3	5.38611	0.603801	7.19999e-08	1.10749e-06
CNT_PC_IC	CYHR1	5.38425	0.386319	7.27486e-08	1.11805e-06
CNT_PC_IC	PCP2	5.38331	0.968582	7.3128e-08	1.12291e-06
CNT_PC_IC	CUEDC1	5.38214	0.401417	7.36066e-08	1.12929e-06
CNT_PC_IC	FAM83B	5.37633	1.11893	7.6018e-08	1.16328e-06
CNT_PC_IC	TMEM263	5.3761	0.377232	7.61185e-08	1.16382e-06
CNT_PC_IC	MORF4L1	5.36587	0.256046	8.0559e-08	1.23066e-06
CNT_PC_IC	AGPAT2	5.36274	0.411787	8.19689e-08	1.25113e-06
CNT_PC_IC	CBFB	5.33669	0.351863	9.46587e-08	1.44235e-06
CNT_PC_IC	AHSA1	5.33488	0.338909	9.56089e-08	1.45559e-06
CNT_PC_IC	KLF5	5.32557	0.824395	1.00638e-07	1.52824e-06
CNT_PC_IC	STIM2	5.3205	0.689593	1.03485e-07	1.56881e-06
CNT_PC_IC	SLC37A1	5.31253	0.654328	1.08115e-07	1.6376e-06
CNT_PC_IC	RRAGD	5.31223	0.517474	1.08292e-07	1.63889e-06
CNT_PC_IC	RNF150	5.30722	0.554516	1.11309e-07	1.68313e-06
CNT_PC_IC	SLIT2	5.29914	0.675571	1.16349e-07	1.75785e-06
CNT_PC_IC	ZDHHC23	5.29032	0.609679	1.22101e-07	1.84162e-06
CNT_PC_IC	ADH1C	5.28921	2.05973	1.22847e-07	1.85131e-06
CNT_PC_IC	FRMD7	5.28807	2.46681	1.23612e-07	1.86127e-06
CNT_PC_IC	LARP4B	5.28616	0.336713	1.24908e-07	1.87921e-06
CNT_PC_IC	PHKB	5.28488	0.492208	1.2579e-07	1.89088e-06
CNT_PC_IC	PKHD1	5.28085	0.300945	1.28589e-07	1.93132e-06
CNT_PC_IC	ZNF503	5.27976	0.394346	1.2935e-07	1.94112e-06
CNT_PC_IC	OGT	5.27202	0.276462	1.34927e-07	2.02312e-06
CNT_PC_IC	PRUNE1	5.2663	0.583575	1.392e-07	2.08543e-06
CNT_PC_IC	TSC22D1	5.26227	0.389667	1.42287e-07	2.12988e-06
CNT_PC_IC	TMEM168	5.26013	0.441413	1.4395e-07	2.15206e-06
CNT_PC_IC	HIST1H4B	5.26006	0.38213	1.44009e-07	2.15206e-06
CNT_PC_IC	MFSD4A	5.25497	0.65617	1.48049e-07	2.21058e-06
CNT_PC_IC	CFTR	5.24991	1.97331	1.52177e-07	2.26841e-06
CNT_PC_IC	FURIN	5.24871	0.421998	1.53172e-07	2.27944e-06
CNT_PC_IC	LRBA	5.24329	0.392405	1.57742e-07	2.3455e-06
CNT_PC_IC	KCNJ16	5.23518	0.289835	1.64827e-07	2.4488e-06
CNT_PC_IC	KTN1	5.22862	0.301071	1.70784e-07	2.53308e-06
CNT_PC_IC	TCEA3	5.22431	0.329139	1.74806e-07	2.59058e-06
CNT_PC_IC	HDGFL3	5.22243	0.445547	1.76592e-07	2.61489e-06
CNT_PC_IC	IDS	5.22069	0.359168	1.78256e-07	2.63715e-06
CNT_PC_IC	VAT1L	5.22055	1.20796	1.78392e-07	2.63715e-06
CNT_PC_IC	SLC44A1	5.22028	0.457498	1.78652e-07	2.63882e-06
CNT_PC_IC	TNKS1BP1	5.21876	0.36181	1.80125e-07	2.65836e-06
CNT_PC_IC	VGLL4	5.21674	0.331475	1.82102e-07	2.68533e-06
CNT_PC_IC	ARHGEF10L	5.21257	0.289703	1.86245e-07	2.74189e-06
CNT_PC_IC	SPTSSA	5.20687	0.520026	1.92051e-07	2.82504e-06
CNT_PC_IC	NTN4	5.20654	0.300236	1.92393e-07	2.82773e-06
CNT_PC_IC	PEX2	5.20568	0.493998	1.93286e-07	2.83619e-06
CNT_PC_IC	IFNAR1	5.19447	0.313102	2.053e-07	3.00303e-06
CNT_PC_IC	ACACB	5.19445	0.45515	2.0533e-07	3.00303e-06
CNT_PC_IC	PCMTD2	5.18959	0.352917	2.10753e-07	3.07478e-06
CNT_PC_IC	EML2	5.17492	0.489618	2.28009e-07	3.32112e-06
CNT_PC_IC	THRA	5.17207	0.341219	2.31516e-07	3.3667e-06
CNT_PC_IC	STARD7	5.16717	0.368167	2.37667e-07	3.45334e-06
CNT_PC_IC	IGSF8	5.16666	0.422057	2.38314e-07	3.45992e-06
CNT_PC_IC	ADAMTSL1	5.16231	0.950676	2.4392e-07	3.53268e-06
CNT_PC_IC	CDK6	5.15975	0.334447	2.47284e-07	3.57849e-06
CNT_PC_IC	APLP2	5.15576	0.204122	2.52604e-07	3.64661e-06
CNT_PC_IC	SLC25A29	5.15413	0.849394	2.54808e-07	3.67545e-06
CNT_PC_IC	NSD3	5.14721	0.363736	2.64383e-07	3.80742e-06
CNT_PC_IC	POLR2A	5.14603	0.319316	2.6605e-07	3.82833e-06
CNT_PC_IC	RGCC	5.13066	0.619786	2.88725e-07	4.14458e-06
CNT_PC_IC	INSRR	5.12924	1.95814	2.90915e-07	4.17266e-06
CNT_PC_IC	ME3	5.12325	0.41266	3.0032e-07	4.3041e-06
CNT_PC_IC	TRAPPC6B	5.11271	0.358292	3.17571e-07	4.54768e-06
CNT_PC_IC	CHST2	5.1091	0.696304	3.23694e-07	4.63166e-06
CNT_PC_IC	TOP2B	5.1068	0.300774	3.27665e-07	4.68097e-06
CNT_PC_IC	NUDT21	5.10428	0.391804	3.32053e-07	4.73985e-06
CNT_PC_IC	BEX4	5.10377	0.332469	3.32947e-07	4.74881e-06
CNT_PC_IC	NDUFB2	5.10091	0.274925	3.3802e-07	4.81349e-06
CNT_PC_IC	ARHGAP35	5.09733	0.355531	3.44475e-07	4.90149e-06
CNT_PC_IC	FZD7	5.09118	0.823888	3.5585e-07	5.05357e-06
CNT_PC_IC	SH2D3A	5.0883	0.621128	3.61291e-07	5.12442e-06
CNT_PC_IC	GSE1	5.08716	0.474647	3.63461e-07	5.1511e-06
CNT_PC_IC	CHL1	5.08357	0.591483	3.70416e-07	5.2455e-06
CNT_PC_IC	ULK1	5.08139	0.341856	3.74682e-07	5.2975e-06
CNT_PC_IC	LIN7A	5.0791	0.656682	3.79233e-07	5.3576e-06
CNT_PC_IC	FAM83H	5.07132	0.439162	3.95057e-07	5.57233e-06
CNT_PC_IC	KIAA0232	5.06911	0.396597	3.99676e-07	5.63303e-06
CNT_PC_IC	CRYBG3	5.05905	0.662088	4.21348e-07	5.92911e-06
CNT_PC_IC	QSOX1	5.05887	0.422563	4.21755e-07	5.93016e-06
CNT_PC_IC	ATAD1	5.05216	0.412325	4.36842e-07	6.13263e-06
CNT_PC_IC	PLEKHB1	5.05168	1.05299	4.37932e-07	6.1431e-06
CNT_PC_IC	MFN1	5.04724	0.355047	4.48244e-07	6.28281e-06
CNT_PC_IC	ACACA	5.04257	0.530641	4.59322e-07	6.43303e-06
CNT_PC_IC	IFT122	5.04121	0.432069	4.62593e-07	6.47377e-06
CNT_PC_IC	RNF10	5.04088	0.389638	4.63392e-07	6.47986e-06
CNT_PC_IC	FBN3	5.04023	2.366	4.64979e-07	6.49697e-06
CNT_PC_IC	COLCA2	5.03968	0.897553	4.66322e-07	6.51062e-06
CNT_PC_IC	MITF	5.03718	0.440326	4.72436e-07	6.59083e-06
CNT_PC_IC	CAAP1	5.03354	0.557835	4.815e-07	6.7068e-06
CNT_PC_IC	GSPT1	5.0294	0.402931	4.92022e-07	6.848e-06
CNT_PC_IC	TACC2	5.02899	0.387457	4.93064e-07	6.85716e-06
CNT_PC_IC	ITPK1	5.02332	0.359601	5.07862e-07	7.05747e-06
CNT_PC_IC	ISCU	5.02304	0.299679	5.08593e-07	7.06212e-06
CNT_PC_IC	PRKCE	5.02153	0.522848	5.12606e-07	7.11231e-06
CNT_PC_IC	ABHD4	5.01786	0.410426	5.22501e-07	7.24396e-06
CNT_PC_IC	PIEZO1	5.01768	0.325193	5.22986e-07	7.24506e-06
CNT_PC_IC	PLPP4	5.01356	1.17353	5.34335e-07	7.39654e-06
CNT_PC_IC	ITPRIPL2	5.0129	0.521679	5.36156e-07	7.416e-06
CNT_PC_IC	ENO1	5.01049	0.186544	5.42907e-07	7.50355e-06
CNT_PC_IC	DBN1	5.00894	0.379594	5.47319e-07	7.55868e-06
CNT_PC_IC	PATJ	5.00537	0.241044	5.57546e-07	7.69396e-06
CNT_PC_IC	NDUFA8	5.00122	0.414717	5.6968e-07	7.85533e-06
CNT_PC_IC	LSM12	4.99721	0.445247	5.81645e-07	8.00794e-06
CNT_PC_IC	SAV1	4.99579	0.552751	5.85966e-07	8.06121e-06
CNT_PC_IC	TMX4	4.98731	0.333612	6.12258e-07	8.41643e-06
CNT_PC_IC	RER1	4.98595	0.287993	6.16574e-07	8.46923e-06
CNT_PC_IC	KAZN	4.9831	0.456774	6.25748e-07	8.58863e-06
CNT_PC_IC	TBX3	4.9817	0.5713	6.30296e-07	8.63777e-06
CNT_PC_IC	LEF1	4.97854	1.01444	6.40669e-07	8.76646e-06
CNT_PC_IC	FBXL17	4.97656	0.486279	6.47235e-07	8.84952e-06
CNT_PC_IC	STARD13	4.97121	0.433382	6.65374e-07	9.06972e-06
CNT_PC_IC	MICU2	4.97046	0.357705	6.67959e-07	9.09801e-06
CNT_PC_IC	RAB17	4.97022	0.323024	6.6878e-07	9.10224e-06
CNT_PC_IC	NUCKS1	4.96454	0.22756	6.8865e-07	9.3584e-06
CNT_PC_IC	GRB7	4.96252	0.44162	6.95844e-07	9.44897e-06
CNT_PC_IC	SGSM3	4.95576	0.401882	7.20486e-07	9.76068e-06
CNT_PC_IC	GTF2IRD1	4.95562	0.417897	7.20988e-07	9.76068e-06
CNT_PC_IC	EGFR	4.94334	0.53024	7.67957e-07	1.03729e-05
CNT_PC_IC	DPY19L4	4.94115	0.569001	7.76637e-07	1.04822e-05
CNT_PC_IC	ZMAT1	4.93487	0.374956	8.02025e-07	1.08086e-05
CNT_PC_IC	RERE	4.93472	0.194296	8.02648e-07	1.08088e-05
CNT_PC_IC	GSTP1	4.93107	0.194107	8.17821e-07	1.09854e-05
CNT_PC_IC	DOCK1	4.92607	0.341007	8.38985e-07	1.12556e-05
CNT_PC_IC	THRB	4.92454	0.71876	8.45579e-07	1.13356e-05
CNT_PC_IC	NIPAL1	4.9232	1.94221	8.51422e-07	1.14053e-05
CNT_PC_IC	RANBP2	4.92002	0.344583	8.65375e-07	1.15749e-05
CNT_PC_IC	PLPP5	4.90375	0.541546	9.40242e-07	1.25293e-05
CNT_PC_IC	NDRG2	4.90145	0.271546	9.51313e-07	1.26674e-05
CNT_PC_IC	HTATSF1	4.89779	0.483056	9.6921e-07	1.28864e-05
CNT_PC_IC	ABO	4.89756	0.637667	9.70331e-07	1.28917e-05
CNT_PC_IC	EIF1	4.89248	0.221762	9.95718e-07	1.32094e-05
CNT_PC_IC	GNG7	4.89146	0.633394	1.00091e-06	1.32683e-05
CNT_PC_IC	ARPP19	4.88788	0.271145	1.01928e-06	1.34918e-05
CNT_PC_IC	HEBP1	4.88738	0.474824	1.02186e-06	1.35159e-05
CNT_PC_IC	ATP12A	4.88685	2.91367	1.02461e-06	1.35423e-05
CNT_PC_IC	ARGLU1	4.8859	0.196605	1.02958e-06	1.35979e-05
CNT_PC_IC	KREMEN1	4.87711	0.444387	1.07651e-06	1.41968e-05
CNT_PC_IC	KLHL3	4.87165	0.823372	1.10672e-06	1.45692e-05
CNT_PC_IC	SLC49A3	4.87156	0.620675	1.1072e-06	1.45692e-05
CNT_PC_IC	TRIOBP	4.87117	0.264805	1.10939e-06	1.45872e-05
CNT_PC_IC	HNRNPU	4.8692	0.281745	1.12053e-06	1.47228e-05
CNT_PC_IC	RBBP8	4.86671	0.56298	1.13469e-06	1.48979e-05
CNT_PC_IC	PLA2G4B	4.86377	0.461864	1.15173e-06	1.51106e-05
CNT_PC_IC	ZNF680	4.86125	0.432379	1.1665e-06	1.5293e-05
CNT_PC_IC	WDR1	4.85867	0.261506	1.1818e-06	1.54596e-05
CNT_PC_IC	ATF6	4.85762	0.348013	1.18808e-06	1.55303e-05
CNT_PC_IC	SREK1	4.85444	0.340149	1.20727e-06	1.57696e-05
CNT_PC_IC	SUN1	4.85206	0.362519	1.22185e-06	1.59368e-05
CNT_PC_IC	NDUFS5	4.85063	0.235173	1.23068e-06	1.60285e-05
CNT_PC_IC	CWH43	4.84727	1.70419	1.25173e-06	1.62908e-05
CNT_PC_IC	NDUFA6	4.84669	0.406122	1.25535e-06	1.6326e-05
CNT_PC_IC	RNPC3	4.84574	0.283847	1.26139e-06	1.63926e-05
CNT_PC_IC	ATP6V1D	4.84464	0.440516	1.26842e-06	1.64719e-05
CNT_PC_IC	TRO	4.84395	0.788424	1.27282e-06	1.6517e-05
CNT_PC_IC	CAB39	4.8404	0.417415	1.29579e-06	1.68029e-05
CNT_PC_IC	BICDL2	4.82968	1.7123	1.36754e-06	1.76948e-05
CNT_PC_IC	HDAC1	4.82301	0.352423	1.41405e-06	1.82833e-05
CNT_PC_IC	MKRN1	4.82033	0.297879	1.43324e-06	1.85046e-05
CNT_PC_IC	HIPK1	4.81898	0.537146	1.44291e-06	1.8616e-05
CNT_PC_IC	CCDC115	4.81726	0.467078	1.45544e-06	1.87641e-05
CNT_PC_IC	FNBP1L	4.81372	0.470917	1.48146e-06	1.90857e-05
CNT_PC_IC	PRRG4	4.8115	0.780682	1.49804e-06	1.92853e-05
CNT_PC_IC	C6orf62	4.80925	0.304052	1.515e-06	1.94756e-05
CNT_PC_IC	SAMD4B	4.80205	0.354597	1.57047e-06	2.01596e-05
CNT_PC_IC	DLG1	4.80185	0.352393	1.57208e-06	2.01658e-05
CNT_PC_IC	SLC11A2	4.79535	0.397252	1.62394e-06	2.08161e-05
CNT_PC_IC	TBC1D3B	4.79019	0.359241	1.66627e-06	2.1267e-05
CNT_PC_IC	TM9SF3	4.78868	0.28206	1.6788e-06	2.14116e-05
CNT_PC_IC	AHNAK	4.78775	0.236793	1.68665e-06	2.14963e-05
CNT_PC_IC	TRA2A	4.78741	0.218757	1.68951e-06	2.15175e-05
CNT_PC_IC	LRP11	4.78236	0.531371	1.73246e-06	2.20329e-05
CNT_PC_IC	WNK4	4.78179	0.394173	1.73745e-06	2.2065e-05
CNT_PC_IC	SETBP1	4.78051	0.304992	1.74852e-06	2.21898e-05
CNT_PC_IC	FAM149A	4.78034	0.480136	1.74998e-06	2.21925e-05
CNT_PC_IC	DZIP3	4.77801	0.569214	1.77039e-06	2.24354e-05
CNT_PC_IC	NUCB2	4.77313	0.538234	1.81389e-06	2.29378e-05
CNT_PC_IC	ADCY6	4.7707	0.308364	1.8359e-06	2.31997e-05
CNT_PC_IC	ARPC1A	4.76938	0.332162	1.84792e-06	2.33242e-05
CNT_PC_IC	C4orf48	4.76933	0.480547	1.84836e-06	2.33242e-05
CNT_PC_IC	PCMT1	4.76722	0.431698	1.86787e-06	2.35536e-05
CNT_PC_IC	WDR83OS	4.76669	0.279622	1.87279e-06	2.35989e-05
CNT_PC_IC	CGN	4.76558	0.392934	1.88312e-06	2.37124e-05
CNT_PC_IC	VAMP2	4.76528	0.362078	1.8859e-06	2.37306e-05
CNT_PC_IC	IGFBP2	4.75575	0.3196	1.9771e-06	2.48257e-05
CNT_PC_IC	CHMP4B	4.75473	0.270999	1.98713e-06	2.49166e-05
CNT_PC_IC	WLS	4.75333	0.318087	2.00095e-06	2.50554e-05
CNT_PC_IC	SCRIB	4.75332	0.329187	2.00101e-06	2.50554e-05
CNT_PC_IC	ZNF676	4.75246	1.22082	2.00959e-06	2.51453e-05
CNT_PC_IC	TMEM8B	4.74505	0.484096	2.08458e-06	2.60106e-05
CNT_PC_IC	BSPRY	4.73927	0.505726	2.1449e-06	2.67445e-05
CNT_PC_IC	PRDM4	4.73484	0.585134	2.19228e-06	2.73163e-05
CNT_PC_IC	SLC23A2	4.73394	0.570873	2.20207e-06	2.73999e-05
CNT_PC_IC	SLC25A35	4.73165	0.819067	2.22704e-06	2.76914e-05
CNT_PC_IC	SH2B1	4.73137	0.289778	2.23013e-06	2.77104e-05
CNT_PC_IC	HDDC2	4.73077	0.428307	2.23668e-06	2.77725e-05
CNT_PC_IC	KIZ	4.7262	0.689142	2.28765e-06	2.83659e-05
CNT_PC_IC	VWA1	4.7248	0.334998	2.30348e-06	2.85423e-05
CNT_PC_IC	COQ9	4.72238	0.306393	2.33098e-06	2.8823e-05
CNT_PC_IC	SVOPL	4.72121	1.62916	2.34447e-06	2.89698e-05
CNT_PC_IC	SMDT1	4.72022	0.296053	2.35591e-06	2.9091e-05
CNT_PC_IC	FAM3C	4.71695	0.339708	2.39411e-06	2.95218e-05
CNT_PC_IC	COX7A1	4.71334	0.5949	2.43685e-06	3.00073e-05
CNT_PC_IC	LSM1	4.71101	0.37433	2.46489e-06	3.03109e-05
CNT_PC_IC	PRKN	4.70645	0.441487	2.52065e-06	3.09645e-05
CNT_PC_IC	RPH3AL	4.70635	0.497965	2.52192e-06	3.09645e-05
CNT_PC_IC	EMD	4.70624	0.313807	2.52325e-06	3.09645e-05
CNT_PC_IC	ASXL1	4.69726	0.498625	2.63678e-06	3.22911e-05
CNT_PC_IC	ATP2C1	4.69369	0.408961	2.68317e-06	3.28367e-05
CNT_PC_IC	ADNP	4.6919	0.305663	2.70677e-06	3.31027e-05
CNT_PC_IC	ESRRG	4.69064	0.762541	2.72349e-06	3.32845e-05
CNT_PC_IC	SCAMP1	4.69012	0.512166	2.73049e-06	3.33471e-05
CNT_PC_IC	AC007906.2	4.67908	0.568149	2.88162e-06	3.51447e-05
CNT_PC_IC	RCAN1	4.67624	0.338907	2.92187e-06	3.56112e-05
CNT_PC_IC	PKIA	4.6734	1.89614	2.96258e-06	3.60581e-05
CNT_PC_IC	IRAK4	4.6691	0.488663	3.02526e-06	3.67277e-05
CNT_PC_IC	PPP1R9A	4.66045	0.537638	3.15522e-06	3.82203e-05
CNT_PC_IC	ACSL3	4.65947	0.458634	3.17026e-06	3.83765e-05
CNT_PC_IC	PFDN5	4.65786	0.225856	3.19518e-06	3.86257e-05
CNT_PC_IC	ST3GAL4	4.65627	0.47614	3.21995e-06	3.88988e-05
CNT_PC_IC	SEPTIN11	4.65604	0.330739	3.22341e-06	3.89143e-05
CNT_PC_IC	HMBOX1	4.64958	0.420255	3.32618e-06	4.01279e-05
CNT_PC_IC	LRCH4	4.6465	0.256938	3.37617e-06	4.07034e-05
CNT_PC_IC	MARK3	4.64115	0.262873	3.46478e-06	4.17153e-05
CNT_PC_IC	FZR1	4.63985	0.339773	3.48662e-06	4.19499e-05
CNT_PC_IC	NR4A1	4.63946	0.520203	3.49329e-06	4.20018e-05
CNT_PC_IC	SS18	4.63929	0.315648	3.49612e-06	4.20076e-05
CNT_PC_IC	SEPTIN10	4.63775	0.324964	3.5222e-06	4.22925e-05
CNT_PC_IC	PITPNM2	4.63674	0.418933	3.53947e-06	4.24713e-05
CNT_PC_IC	NDUFB9	4.62514	0.270257	3.7435e-06	4.48893e-05
CNT_PC_IC	CNN3	4.62378	0.23566	3.7681e-06	4.51539e-05
CNT_PC_IC	PLVAP	4.62054	0.302344	3.82733e-06	4.58329e-05
CNT_PC_IC	FAM20A	4.61601	0.534641	3.91194e-06	4.6752e-05
CNT_PC_IC	GPR160	4.61566	0.483613	3.91857e-06	4.67999e-05
CNT_PC_IC	SLC39A13	4.60787	0.285773	4.06812e-06	4.8521e-05
CNT_PC_IC	KLK1	4.60522	1.95971	4.12028e-06	4.91103e-05
CNT_PC_IC	CLK1	4.60252	0.249071	4.17406e-06	4.97181e-05
CNT_PC_IC	MYO5C	4.6013	0.671904	4.19863e-06	4.98997e-05
CNT_PC_IC	VGLL3	4.60121	1.36365	4.20049e-06	4.98997e-05
CNT_PC_IC	CDC42EP4	4.59145	0.412169	4.40178e-06	5.22214e-05
CNT_PC_IC	NRXN3	4.59112	1.17832	4.40875e-06	5.22693e-05
CNT_PC_IC	KIF3A	4.58919	0.45137	4.44973e-06	5.27201e-05
CNT_PC_IC	CRABP2	4.58216	1.455	4.60205e-06	5.44164e-05
CNT_PC_IC	ACSS1	4.57801	0.257488	4.69413e-06	5.54685e-05
CNT_PC_IC	FAM98B	4.57577	0.401909	4.74463e-06	5.60281e-05
CNT_PC_IC	CIB1	4.56861	0.308525	4.90977e-06	5.79015e-05
CNT_PC_IC	MAFK	4.56806	0.426507	4.92271e-06	5.80158e-05
CNT_PC_IC	TRAK2	4.56673	0.330781	4.95392e-06	5.83451e-05
CNT_PC_IC	CTSH	4.56609	0.247105	4.96915e-06	5.84858e-05
CNT_PC_IC	TMEM129	4.56431	0.294874	5.01148e-06	5.89452e-05
CNT_PC_IC	PERP	4.56408	0.824214	5.01678e-06	5.89687e-05
CNT_PC_IC	NIPAL3	4.55736	0.677551	5.18003e-06	6.07275e-05
CNT_PC_IC	TMEM38A	4.55521	1.29629	5.23323e-06	6.12707e-05
CNT_PC_IC	ICE2	4.55229	0.44556	5.30658e-06	6.20887e-05
CNT_PC_IC	EIF4B	4.54643	0.162489	5.45637e-06	6.37577e-05
CNT_PC_IC	EIF3L	4.5425	0.321344	5.55904e-06	6.48724e-05
CNT_PC_IC	CLASP1	4.54077	0.322774	5.60488e-06	6.53646e-05
CNT_PC_IC	RBX1	4.53921	0.268646	5.64644e-06	6.58063e-05
CNT_PC_IC	KMT2C	4.53793	0.286784	5.68101e-06	6.6166e-05
CNT_PC_IC	TMEM61	4.53643	2.02652	5.7215e-06	6.65941e-05
CNT_PC_IC	PRKCD	4.53165	0.471038	5.85258e-06	6.79867e-05
CNT_PC_IC	NEBL	4.52655	0.705813	5.99542e-06	6.95554e-05
CNT_PC_IC	TMEM265	4.52463	0.3928	6.05011e-06	7.00987e-05
CNT_PC_IC	SLC45A4	4.51675	0.453897	6.27961e-06	7.27106e-05
CNT_PC_IC	SGPL1	4.51642	0.338937	6.28924e-06	7.27749e-05
CNT_PC_IC	TSPAN14	4.5128	0.288122	6.39787e-06	7.39839e-05
CNT_PC_IC	HOOK2	4.51229	0.330567	6.41307e-06	7.41116e-05
CNT_PC_IC	DOCK7	4.51165	0.699915	6.43256e-06	7.42408e-05
CNT_PC_IC	SEPTIN8	4.50565	0.299508	6.617e-06	7.61724e-05
CNT_PC_IC	AP2B1	4.5048	0.286955	6.64369e-06	7.64303e-05
CNT_PC_IC	AKAP1	4.50398	0.381918	6.66912e-06	7.66079e-05
CNT_PC_IC	GRIK5	4.50389	0.703874	6.67201e-06	7.66079e-05
CNT_PC_IC	ARHGEF16	4.50189	0.415203	6.73516e-06	7.72832e-05
CNT_PC_IC	PSCA	4.49931	2.92388	6.81742e-06	7.81266e-05
CNT_PC_IC	POGK	4.49885	0.589939	6.83218e-06	7.82455e-05
CNT_PC_IC	PIP4K2C	4.48747	0.424997	7.20739e-06	8.24897e-05
CNT_PC_IC	CNOT1	4.4864	0.326572	7.2437e-06	8.28521e-05
CNT_PC_IC	MKKS	4.48352	0.566974	7.34231e-06	8.39262e-05
CNT_PC_IC	BCKDHA	4.47894	0.472287	7.50146e-06	8.5581e-05
CNT_PC_IC	SPIRE2	4.47875	1.28212	7.50812e-06	8.56022e-05
CNT_PC_IC	ARFGEF2	4.47826	0.37952	7.52526e-06	8.57428e-05
CNT_PC_IC	RIOX2	4.47678	0.557512	7.57767e-06	8.62848e-05
CNT_PC_IC	KANSL1L	4.47617	0.396648	7.59938e-06	8.64769e-05
CNT_PC_IC	TDRP	4.4758	0.340371	7.61267e-06	8.65729e-05
CNT_PC_IC	MAPRE1	4.47438	0.272859	7.66353e-06	8.70958e-05
CNT_PC_IC	CCNB1IP1	4.47078	0.446225	7.79357e-06	8.8461e-05
CNT_PC_IC	ZNF532	4.47032	0.370789	7.81015e-06	8.85928e-05
CNT_PC_IC	MAP2K1	4.46246	0.362381	8.10226e-06	9.17314e-05
CNT_PC_IC	BSG	4.46156	0.157537	8.1365e-06	9.20606e-05
CNT_PC_IC	ADK	4.45971	0.453926	8.20704e-06	9.27999e-05
CNT_PC_IC	RASSF7	4.45887	0.509256	8.23921e-06	9.31046e-05
CNT_PC_IC	HIST1H1E	4.45846	0.212615	8.25523e-06	9.32266e-05
CNT_PC_IC	WDR34	4.45606	0.400397	8.34778e-06	9.42122e-05
CNT_PC_IC	GLYR1	4.4557	0.269676	8.36211e-06	9.43141e-05
CNT_PC_IC	HNRNPA3	4.45328	0.189175	8.45666e-06	9.52602e-05
CNT_PC_IC	MARVELD2	4.44963	0.471618	8.6017e-06	9.68329e-05
CNT_PC_IC	PPIL2	4.44745	0.310243	8.68965e-06	9.76997e-05
CNT_PC_IC	IFIT3	4.44621	0.438908	8.73988e-06	9.82025e-05
CNT_PC_IC	TRMT2B	4.44056	0.427892	8.97241e-06	0.000100625
CNT_PC_IC	SLC7A6	4.43846	0.457154	9.06033e-06	0.000101547
CNT_PC_IC	ARAF	4.43522	0.345669	9.19791e-06	0.000102896
CNT_PC_IC	SACM1L	4.43294	0.347507	9.29564e-06	0.000103924
CNT_PC_IC	C1orf116	4.42919	0.829302	9.45867e-06	0.00010568
CNT_PC_IC	ARHGAP12	4.42385	0.357215	9.69558e-06	0.000108259
CNT_PC_IC	VPS13C	4.42277	0.281521	9.74451e-06	0.000108738
CNT_PC_IC	FREM2	4.42213	0.76214	9.77335e-06	0.000108991
CNT_PC_IC	RAB11B	4.41755	0.273884	9.98276e-06	0.000111188
CNT_PC_IC	AP1M2	4.41558	0.374028	1.00741e-05	0.000112134
CNT_PC_IC	PTGES2	4.41334	0.264896	1.01789e-05	0.000113231
CNT_PC_IC	AKAP8L	4.41011	0.311537	1.03319e-05	0.000114801
CNT_PC_IC	HINT3	4.41009	0.474965	1.03329e-05	0.000114801
[truncated: 36,742 more rows]
