# Supplementary material for: Immune profiling-based targeting of pathogenic T cells with ustekinumab in ANCA-associated glomerulonephritis
Source: Nat Commun. 2024 Sep 19;15:8220. doi: 10.1038/s41467-024-52525-w (PMC11413367; doi:10.1038/s41467-024-52525-w)
Supplement: Supplementary file 7 — Supplementary Data 4 [file 41467_2024_52525_MOESM7_ESM.xlsx]

## Sheet: Supplementary Data 1
Supplementary Data 4: Gene set enrichment analysis of the inflamed interstitial compartment in the ANCA-GN exploratory group
	ID	Description	GeneRatio	BgRatio	pvalue	p.adjust	qvalue	geneID	Count
GO:0042110	GO:0042110	T cell activation	205/2225	487/18723	9.3399e-66	5.60487e-62	4.03483e-62	LAPTM5/CD74/HLA-DRA/HLA-DPA1/HLA-DPB1/CORO1A/B2M/IL7R/PTPRC/HLA-E/RAC2/CD44/JAK3/CCL21/SPI1/XBP1/CCL19/APBB1IP/FCER1G/HLA-DMB/HLA-DMA/RUNX1/CCDC88B/CCL5/LCP1/AIF1/PTPN6/DOCK2/VSIG4/SASH3/ANXA1/CD4/JAML/TCIRG1/IRF1/VSIR/PREX1/CSK/VAV1/ZAP70/CD3D/RIPOR2/TNFRSF1B/WDFY4/CD3E/IRF4/DOCK8/NCKAP1L/PIK3CD/PSMB10/ZFP36L2/ICAM1/FCGR2B/IL27RA/TCF7/LCK/CLEC7A/IL4R/RASAL3/MYH9/LILRB2/PRDM1/MAFB/WAS/ZFP36L1/VCA…	205
GO:1903131	GO:1903131	mononuclear cell differentiation	181/2225	426/18723	9.47576e-59	2.8432e-55	2.04677e-55	CD74/HLA-DRA/B2M/IL7R/PTPRC/IKZF1/CSF1R/JAK3/SPI1/XBP1/CCL19/IFI16/FCER1G/RUNX1/PTPN6/DOCK2/SASH3/ANXA1/ITGA4/CD4/IRF8/TCIRG1/IRF1/MYC/VSIR/PREX1/VAV1/ZAP70/CD3D/IRF7/CD3E/POU2AF1/INPP5D/IRF4/NCKAP1L/PIK3CD/DOCK11/ZFP36L2/FCGR2B/IKZF3/TCF7/LCK/IL4R/CD79A/INHBA/DOCK10/MYH9/LILRB2/PRDM1/MAFB/ZFP36L1/VCAM1/LGALS1/MS4A1/MMP14/RUNX3/ATM/MFNG/SPN/LYL1/CMTM7/HLA-DOA/CARD11/FGL2/CD27/PTK2B/SLAMF6/SLAMF8/…	181
GO:0030098	GO:0030098	lymphocyte differentiation	163/2225	374/18723	9.22372e-55	1.84505e-51	1.32822e-51	CD74/HLA-DRA/B2M/IL7R/PTPRC/IKZF1/JAK3/SPI1/XBP1/CCL19/FCER1G/RUNX1/PTPN6/DOCK2/SASH3/ANXA1/ITGA4/CD4/IRF8/TCIRG1/IRF1/VSIR/PREX1/VAV1/ZAP70/CD3D/CD3E/POU2AF1/INPP5D/IRF4/NCKAP1L/PIK3CD/DOCK11/ZFP36L2/FCGR2B/IKZF3/TCF7/LCK/IL4R/CD79A/INHBA/DOCK10/LILRB2/PRDM1/MAFB/ZFP36L1/VCAM1/LGALS1/MS4A1/MMP14/RUNX3/ATM/MFNG/SPN/LYL1/CMTM7/HLA-DOA/CARD11/FGL2/CD27/PTK2B/SLAMF6/SLAMF8/TGFBR2/BCL3/AXL/CD3G/CCR2/…	163
GO:0007159	GO:0007159	leukocyte cell-cell adhesion	161/2225	371/18723	8.83854e-54	1.326e-50	9.54562e-51	LAPTM5/CD74/HLA-DRA/HLA-DPA1/HLA-DPB1/CORO1A/B2M/ITGB2/IL7R/PTPRC/HLA-E/RAC2/CD44/JAK3/CCL21/S100A9/XBP1/CCL19/HLA-DMB/HLA-DMA/RUNX1/CCDC88B/CCL5/AIF1/ALOX5/PTPN6/VSIG4/SASH3/ANXA1/ITGA4/CD4/IRF1/SELPLG/STK10/VSIR/CSK/VAV1/ZAP70/RIPOR2/CD3E/DOCK8/NCKAP1L/S100A8/WNK1/ICAM1/SELL/FCGR2B/IL27RA/LCK/ETS1/IL4R/RASAL3/LILRB2/SKAP1/VCAM1/LGALS1/PYCARD/CD6/PAG1/FERMT3/RUNX3/CCL2/SPN/HLA-DOA/CARD11/FGL2/CD…	161
GO:0002764	GO:0002764	immune response-regulating signaling pathway	177/2225	468/18723	1.1589e-48	1.39091e-45	1.00129e-45	LAPTM5/IGKC/HLA-DPB1/IGHG1/TYROBP/PTPRC/IGHM/FYB1/CTSS/IGLC1/IGHG2/TRBC2/CYBA/FCER1G/TRBC1/IGHG3/IGHA1/PTPN6/IGHG4/MYO1G/CD14/IRF1/BIRC3/CSK/VAV1/ZAP70/LTF/IRF7/THEMIS2/CD3E/FCN1/CMTM3/INPP5D/IRF4/NOP53/NCKAP1L/PIK3CD/FPR3/UNC93B1/LCP2/WNK1/FCGR2B/LCK/CLEC7A/ARRB2/FGR/CD79A/MYD88/LILRB2/SKAP1/PLSCR1/SLC15A3/MS4A1/CD40/KLHL6/IRAK3/CARD11/BTN3A2/LAT2/TLR2/NFATC2/IGHD/NFKBIA/BTN3A1/CD247/LPXN/BTN3A3…	177
GO:1903037	GO:1903037	regulation of leukocyte cell-cell adhesion	145/2225	336/18723	4.17266e-48	4.17336e-45	3.00432e-45	LAPTM5/CD74/HLA-DRA/HLA-DPA1/HLA-DPB1/CORO1A/B2M/ITGB2/IL7R/PTPRC/HLA-E/CD44/JAK3/CCL21/XBP1/CCL19/HLA-DMB/HLA-DMA/RUNX1/CCDC88B/CCL5/AIF1/ALOX5/PTPN6/VSIG4/SASH3/ANXA1/ITGA4/CD4/IRF1/VSIR/CSK/VAV1/ZAP70/RIPOR2/CD3E/DOCK8/NCKAP1L/WNK1/ICAM1/FCGR2B/IL27RA/LCK/ETS1/IL4R/RASAL3/LILRB2/SKAP1/VCAM1/LGALS1/PYCARD/CD6/PAG1/RUNX3/CCL2/SPN/HLA-DOA/CARD11/FGL2/CD27/TGFBR2/CCR2/CXCL12/IRAK1/CD1D/AGER/KLRK1/…	145
GO:0050867	GO:0050867	positive regulation of cell activation	165/2225	420/18723	5.67451e-48	4.86468e-45	3.50199e-45	CD74/HLA-DRA/IGKC/HLA-DPA1/HLA-DPB1/IGHG1/TYROBP/CORO1A/B2M/ITGB2/IL7R/PTPRC/IGHM/HLA-E/HLA-F/JAK3/CCL21/IGLC1/IGHG2/TRBC2/XBP1/CCL19/HLA-DMB/HLA-DMA/TRBC1/IGHG3/RUNX1/CCDC88B/CCL5/IGHA1/AIF1/PTPN6/SASH3/ANXA1/CD4/IGHG4/VSIR/CTSC/CSK/VAV1/ZAP70/CD3E/PLEK/INPP5D/DOCK8/NCKAP1L/TGFB1/IL27RA/LCK/CLEC7A/IL4R/FGR/MYD88/RASAL3/LILRB2/VCAM1/LGALS1/PYCARD/CD6/MMP14/RUNX3/CCL2/CD40/HLA-DOA/CARD11/CD27/THBS…	165
GO:0001819	GO:0001819	positive regulation of cytokine production	175/2225	467/18723	1.86854e-47	1.40164e-44	1.00901e-44	LAPTM5/CD74/HLA-DPA1/HLA-DPB1/LUM/TYROBP/B2M/PTPRC/LTB/CSF1R/HLA-E/HLA-F/C3/XBP1/CCL19/CYBA/IFI16/FCER1G/CYBB/RUNX1/CCDC88B/AIF1/IL16/GPSM3/SASH3/ANXA1/CD4/IRF8/CD14/CARD8/IRF1/IRF7/CD3E/FCN1/POU2AF1/POSTN/IRF4/PIK3CD/TGFB1/OAS2/CYP1B1/NLRP1/STAT1/IL27RA/CLEC7A/IL1R1/IL4R/FGR/MYD88/LILRB2/GBP5/PYCARD/CD6/SULF1/CD40/SPON2/SPN/CASP8/LRP1/IRAK3/CARD11/BTN3A2/ARHGEF2/TLR2/SLC11A1/SLAMF6/THBS1/CD84/IG…	175
GO:1903039	GO:1903039	positive regulation of leukocyte cell-cell adhesion	118/2225	239/18723	1.01538e-46	6.77036e-44	4.87384e-44	CD74/HLA-DRA/HLA-DPA1/HLA-DPB1/CORO1A/B2M/ITGB2/IL7R/PTPRC/HLA-E/CD44/JAK3/CCL21/XBP1/CCL19/HLA-DMB/HLA-DMA/RUNX1/CCDC88B/CCL5/AIF1/ALOX5/PTPN6/SASH3/ANXA1/ITGA4/CD4/VSIR/CSK/VAV1/ZAP70/CD3E/DOCK8/NCKAP1L/ICAM1/IL27RA/LCK/ETS1/IL4R/RASAL3/LILRB2/SKAP1/VCAM1/LGALS1/PYCARD/CD6/RUNX3/CCL2/HLA-DOA/CARD11/CD27/TGFBR2/CCR2/IRAK1/CD1D/AGER/KLRK1/CCR7/ADA/RHOH/FYN/CBFB/SIRPG/RASGRP1/CD86/PTAFR/IL4I1/MAP3…	118
GO:0045785	GO:0045785	positive regulation of cell adhesion	167/2225	437/18723	1.24123e-46	7.44864e-44	5.36212e-44	CD74/HLA-DRA/HLA-DPA1/HLA-DPB1/CORO1A/B2M/ITGB2/IL7R/PTPRC/HLA-E/CD44/JAK3/CCL21/XBP1/CCL19/APBB1IP/FLNA/HLA-DMB/HLA-DMA/RUNX1/CCDC88B/CCL5/EMILIN1/AIF1/ALOX5/PTPN6/TGM2/SASH3/ANXA1/ITGA4/CD4/VSIR/PREX1/CSK/VAV1/ZAP70/FN1/STK4/CD3E/DOCK8/NCKAP1L/ARPC2/ICAM1/ADAM19/IL27RA/LCK/ETS1/IL4R/CCDC80/RASAL3/LILRB2/SKAP1/VCAM1/LGALS1/PYCARD/CD6/NRP1/RUNX3/COL8A1/ATM/CCL2/FSTL3/PLAUR/HLA-DOA/SPOCK2/CARD11/C…	167
GO:0002696	GO:0002696	positive regulation of leukocyte activation	159/2225	409/18723	1.53497e-45	8.37398e-43	6.02826e-43	CD74/HLA-DRA/IGKC/HLA-DPA1/HLA-DPB1/IGHG1/TYROBP/CORO1A/B2M/ITGB2/IL7R/PTPRC/IGHM/HLA-E/HLA-F/JAK3/CCL21/IGLC1/IGHG2/TRBC2/XBP1/CCL19/HLA-DMB/HLA-DMA/TRBC1/IGHG3/RUNX1/CCDC88B/CCL5/IGHA1/AIF1/PTPN6/SASH3/ANXA1/CD4/IGHG4/VSIR/CTSC/CSK/VAV1/ZAP70/CD3E/INPP5D/DOCK8/NCKAP1L/TGFB1/IL27RA/LCK/CLEC7A/IL4R/FGR/MYD88/RASAL3/LILRB2/VCAM1/LGALS1/PYCARD/CD6/MMP14/RUNX3/CCL2/CD40/HLA-DOA/CARD11/CD27/THBS1/NFA…	159
GO:0050863	GO:0050863	regulation of T cell activation	139/2225	329/18723	7.90068e-45	3.951e-42	2.84424e-42	LAPTM5/CD74/HLA-DRA/HLA-DPA1/HLA-DPB1/CORO1A/B2M/IL7R/PTPRC/HLA-E/RAC2/JAK3/CCL21/XBP1/CCL19/HLA-DMB/HLA-DMA/RUNX1/CCDC88B/CCL5/AIF1/PTPN6/VSIG4/SASH3/ANXA1/CD4/IRF1/VSIR/CSK/VAV1/ZAP70/RIPOR2/TNFRSF1B/CD3E/IRF4/DOCK8/NCKAP1L/FCGR2B/IL27RA/TCF7/LCK/IL4R/RASAL3/LILRB2/PRDM1/VCAM1/LGALS1/PYCARD/CD6/PAG1/RUNX3/CCL2/SPN/HLA-DOA/CARD11/FGL2/CD27/TGFBR2/CCR2/CD1D/AGER/KLRK1/CCR7/ADA/RHOH/FYN/CBFB/LAT/S…	139
GO:0022407	GO:0022407	regulation of cell-cell adhesion	166/2225	448/18723	2.87405e-44	1.26194e-41	9.08443e-42	LAPTM5/CD74/HLA-DRA/HLA-DPA1/HLA-DPB1/CORO1A/B2M/ITGB2/IL7R/AKNA/PTPRC/HLA-E/CD44/JAK3/CCL21/SPI1/XBP1/FXYD5/CCL19/HLA-DMB/HLA-DMA/RUNX1/CCDC88B/CCL5/AIF1/ALOX5/PTPN6/VSIG4/SASH3/ANXA1/ITGA4/CD4/IRF1/VSIR/CSK/VAV1/ZAP70/RIPOR2/CD3E/DOCK8/NCKAP1L/TGFB1/WNK1/ICAM1/ADAM19/FCGR2B/IL27RA/LCK/ETS1/IL4R/RASAL3/LILRB2/SKAP1/VCAM1/LGALS1/PYCARD/CD6/PAG1/FERMT3/RUNX3/CCL2/FSTL3/PLAUR/SPN/C1QTNF1/HLA-DOA/CA…	166
GO:0022409	GO:0022409	positive regulation of cell-cell adhesion	127/2225	284/18723	2.94403e-44	1.26194e-41	9.08443e-42	CD74/HLA-DRA/HLA-DPA1/HLA-DPB1/CORO1A/B2M/ITGB2/IL7R/PTPRC/HLA-E/CD44/JAK3/CCL21/XBP1/CCL19/HLA-DMB/HLA-DMA/RUNX1/CCDC88B/CCL5/AIF1/ALOX5/PTPN6/SASH3/ANXA1/ITGA4/CD4/VSIR/CSK/VAV1/ZAP70/CD3E/DOCK8/NCKAP1L/ICAM1/ADAM19/IL27RA/LCK/ETS1/IL4R/RASAL3/LILRB2/SKAP1/VCAM1/LGALS1/PYCARD/CD6/RUNX3/CCL2/FSTL3/PLAUR/HLA-DOA/CARD11/CD27/TGFBR2/CCR2/IRAK1/CD1D/AGER/KLRK1/CCR7/ADA/RHOH/FYN/CBFB/SIRPG/RASGRP1/CD…	127
GO:0019221	GO:0019221	cytokine-mediated signaling pathway	170/2225	472/18723	2.09953e-43	8.06648e-41	5.8069e-41	LAPTM5/CD74/TMSB4X/IL7R/PTPRC/CSF1R/CD44/JAK3/CCL21/SPI1/IL10RA/CCL19/FCER1G/CXCR4/SAMHD1/CCL5/IL2RG/PTPN6/IFITM3/IFITM2/CD4/CARD8/IRF1/BIRC3/TNFRSF1B/IRF7/OAS2/CSF3R/STAT1/WNK1/IFNAR2/TRAF1/IFITM1/IL27RA/CSF2RB/IL1R1/IL4R/MYD88/LILRB2/PYCARD/CASP4/CARD16/TNFRSF1A/ZBP1/CCL2/ACKR1/STAT2/CASP8/IRAK3/CSF2RA/TNFRSF25/PTPN1/IL2RB/SLIT3/PTK2B/IL21R/NFKBIA/FAS/ISG15/SH2B3/AXL/SP100/TRAF5/NLRC5/CCR2/OAS3…	170
GO:0051251	GO:0051251	positive regulation of lymphocyte activation	145/2225	362/18723	2.1507e-43	8.06648e-41	5.8069e-41	CD74/HLA-DRA/IGKC/HLA-DPA1/HLA-DPB1/IGHG1/TYROBP/CORO1A/B2M/IL7R/PTPRC/IGHM/HLA-E/HLA-F/JAK3/CCL21/IGLC1/IGHG2/TRBC2/XBP1/CCL19/HLA-DMB/HLA-DMA/TRBC1/IGHG3/RUNX1/CCDC88B/CCL5/IGHA1/AIF1/PTPN6/SASH3/ANXA1/CD4/IGHG4/VSIR/CSK/VAV1/ZAP70/CD3E/INPP5D/DOCK8/NCKAP1L/TGFB1/IL27RA/LCK/CLEC7A/IL4R/MYD88/RASAL3/LILRB2/VCAM1/LGALS1/PYCARD/CD6/MMP14/RUNX3/CCL2/CD40/HLA-DOA/CARD11/CD27/NFATC2/IGHD/TGFBR2/AXL/C…	145
GO:0002443	GO:0002443	leukocyte mediated immunity	162/2225	440/18723	8.55502e-43	3.01992e-40	2.17398e-40	CD74/HLA-DRA/IGKC/HLA-DPA1/HLA-DPB1/C1QC/IGHG1/TYROBP/CORO1A/B2M/C1QB/ITGB2/IL7R/PTPRC/IGHM/C1S/C1R/HLA-E/HLA-F/RAC2/JAK3/PTGDS/SPI1/IGLC1/C3/IGHG2/TRBC2/FCER1G/HLA-DMB/C1QA/HLA-DMA/TRBC1/IGHG3/IGHA1/PTPN6/BST2/SASH3/IGHG4/MYO1G/C7/TCIRG1/CTSC/VAV1/TNFRSF1B/IRF7/INPP5D/NCKAP1L/PIK3CD/TGFB1/ADGRE2/ICAM1/FCGR2B/IL27RA/CLEC7A/IL1R1/IL4R/ARRB2/FGR/MYD88/WAS/CD96/SERPINB9/CD40/SPON2/PRF1/HLA-DOA/SLAMF…	162
GO:0070661	GO:0070661	leukocyte proliferation	131/2225	318/18723	7.66043e-41	2.5539e-38	1.8385e-38	CD74/HLA-DPA1/HLA-DPB1/TYROBP/CORO1A/IL7R/PTPRC/CSF1R/HLA-E/RAC2/JAK3/CCL19/HLA-DMB/MZB1/CCDC88B/CCL5/AIF1/PTPN6/BST2/DOCK2/VSIG4/SASH3/ANXA1/TCIRG1/IRF1/LST1/VSIR/ZAP70/TNFRSF1B/CD3E/INPP5D/DOCK8/NCKAP1L/PSMB10/FCGR2B/IKZF3/IL27RA/CD79A/MYD88/RASAL3/LILRB2/VCAM1/PYCARD/CD6/MS4A1/ATM/CD40/SPN/CCND3/CARD11/SLC11A1/NFATC2/MSN/TGFBR2/BTN3A1/CCR2/PIK3CG/MNDA/CD1D/AGER/ADA/CSF1/FYN/TNFAIP3/RASGRP1/TLR…	131
GO:0002253	GO:0002253	activation of immune response	144/2225	375/18723	1.48067e-40	4.67658e-38	3.36658e-38	LAPTM5/IGKC/HLA-DPB1/C1QC/IGHG1/TYROBP/C1QB/PTPRC/IGHM/C1S/C1R/FYB1/IGLC1/C3/IGHG2/TRBC2/IFI16/FCER1G/C1QA/TRBC1/IGHG3/IGHA1/PTPN6/VSIG4/CFH/IGHG4/MYO1G/C7/CSK/VAV1/ZAP70/THEMIS2/CD3E/FCN1/CMTM3/INPP5D/NCKAP1L/PIK3CD/FPR3/LCP2/WNK1/FCGR2B/LCK/CLEC7A/FGR/CD79A/SKAP1/PLSCR1/PYCARD/MS4A1/CFD/ZBP1/KLHL6/CARD11/BTN3A2/MFAP4/LAT2/NFATC2/A2M/IGHD/BTN3A1/CD247/LPXN/BTN3A3/ITK/SERPING1/MNDA/CCR7/ADA/NFAM1…	144
GO:0050870	GO:0050870	positive regulation of T cell activation	104/2225	216/18723	5.16579e-40	1.55e-37	1.11581e-37	CD74/HLA-DRA/HLA-DPA1/HLA-DPB1/CORO1A/B2M/IL7R/PTPRC/HLA-E/JAK3/CCL21/XBP1/CCL19/HLA-DMB/HLA-DMA/RUNX1/CCDC88B/CCL5/AIF1/PTPN6/SASH3/ANXA1/CD4/VSIR/CSK/VAV1/ZAP70/CD3E/DOCK8/NCKAP1L/IL27RA/LCK/IL4R/RASAL3/LILRB2/VCAM1/LGALS1/PYCARD/CD6/RUNX3/CCL2/HLA-DOA/CARD11/CD27/TGFBR2/CCR2/CD1D/AGER/KLRK1/CCR7/ADA/RHOH/FYN/CBFB/SIRPG/RASGRP1/CD86/IL4I1/MAP3K8/LYN/TNFSF13B/CD47/TNFSF14/NFKBIZ/SLAMF1/NFKBID/TE…	104
GO:0032943	GO:0032943	mononuclear cell proliferation	123/2225	291/18723	8.9198e-40	2.46884e-37	1.77727e-37	CD74/HLA-DPA1/HLA-DPB1/TYROBP/CORO1A/IL7R/PTPRC/HLA-E/RAC2/JAK3/CCL19/HLA-DMB/MZB1/CCDC88B/CCL5/AIF1/PTPN6/DOCK2/VSIG4/SASH3/ANXA1/IRF1/LST1/VSIR/ZAP70/TNFRSF1B/CD3E/INPP5D/DOCK8/NCKAP1L/PSMB10/FCGR2B/IKZF3/IL27RA/CD79A/MYD88/RASAL3/LILRB2/VCAM1/PYCARD/CD6/MS4A1/ATM/CD40/SPN/CCND3/CARD11/SLC11A1/NFATC2/MSN/TGFBR2/BTN3A1/CCR2/PIK3CG/MNDA/CD1D/AGER/ADA/CSF1/FYN/RASGRP1/TLR4/CD86/CD300A/IL4I1/LYN/TN…	123
GO:0002263	GO:0002263	cell activation involved in immune response	120/2225	279/18723	9.42877e-40	2.46884e-37	1.77727e-37	CD74/HLA-DRA/TYROBP/CORO1A/ITGB2/PTPRC/HLA-F/RAC2/JAK3/PTGDS/SPI1/XBP1/CCL19/APBB1IP/FCER1G/HLA-DMB/LCP1/DOCK2/ANXA1/IRF8/POU2AF1/IRF4/NCKAP1L/PIK3CD/TGFB1/DOCK11/ADGRE2/ICAM1/FCGR2B/IL27RA/CLEC7A/IL4R/FGR/DOCK10/MYD88/LGALS1/PYCARD/SBNO2/MFNG/CD40/SPN/LRP1/GRN/FGL2/PTK2B/LAT2/SLC11A1/SLAMF6/CD84/FES/BCL3/UNC13D/ITGAL/CCR2/NOTCH2/CRACR2A/PIK3CG/ADA/LY9/ITGAM/PRAM1/LAT/RASGRP1/TLR4/CD86/PTAFR/CD30…	120
GO:0002366	GO:0002366	leukocyte activation involved in immune response	119/2225	275/18723	9.46232e-40	2.46884e-37	1.77727e-37	CD74/HLA-DRA/TYROBP/CORO1A/ITGB2/PTPRC/HLA-F/RAC2/JAK3/PTGDS/SPI1/XBP1/CCL19/APBB1IP/FCER1G/HLA-DMB/LCP1/DOCK2/ANXA1/IRF8/POU2AF1/IRF4/NCKAP1L/PIK3CD/TGFB1/DOCK11/ADGRE2/ICAM1/FCGR2B/IL27RA/CLEC7A/IL4R/FGR/DOCK10/MYD88/LGALS1/PYCARD/SBNO2/MFNG/CD40/SPN/GRN/FGL2/PTK2B/LAT2/SLC11A1/SLAMF6/CD84/FES/BCL3/UNC13D/ITGAL/CCR2/NOTCH2/CRACR2A/PIK3CG/ADA/LY9/ITGAM/PRAM1/LAT/RASGRP1/TLR4/CD86/PTAFR/CD300A/LY…	119
GO:0046651	GO:0046651	lymphocyte proliferation	122/2225	288/18723	1.40845e-39	3.52171e-37	2.53521e-37	CD74/HLA-DPA1/HLA-DPB1/TYROBP/CORO1A/IL7R/PTPRC/HLA-E/RAC2/JAK3/CCL19/HLA-DMB/MZB1/CCDC88B/CCL5/AIF1/PTPN6/DOCK2/VSIG4/SASH3/ANXA1/IRF1/LST1/VSIR/ZAP70/TNFRSF1B/CD3E/INPP5D/DOCK8/NCKAP1L/PSMB10/FCGR2B/IKZF3/IL27RA/CD79A/MYD88/RASAL3/LILRB2/VCAM1/PYCARD/CD6/MS4A1/ATM/CD40/SPN/CCND3/CARD11/SLC11A1/NFATC2/MSN/TGFBR2/BTN3A1/CCR2/PIK3CG/MNDA/CD1D/AGER/ADA/FYN/RASGRP1/TLR4/CD86/CD300A/IL4I1/LYN/TNFSF13…	122
GO:0042113	GO:0042113	B cell activation	133/2225	334/18723	1.58958e-39	3.81563e-37	2.7468e-37	LAPTM5/CD74/IGKC/IGHG1/TYROBP/IL7R/PTPRC/IGHM/JAK3/SPI1/IGLC1/IGHG2/TRBC2/XBP1/TRBC1/TBC1D10C/MZB1/IGHG3/IGHA1/PTPN6/BST2/SASH3/ITGA4/IGHG4/IRF8/TCIRG1/ZAP70/THEMIS2/POU2AF1/INPP5D/NCKAP1L/PIK3CD/TGFB1/DOCK11/ZFP36L2/FCGR2B/IKZF3/IL27RA/CD79A/INHBA/DOCK10/ZFP36L1/VCAM1/LGALS1/MS4A1/MMP14/ATM/MFNG/CD40/CASP8/LYL1/CMTM7/CARD11/CD27/PTK2B/LAT2/FCRL1/SLAMF8/NFATC2/IGHD/BCL3/SH3KBP1/KLF6/NOTCH2/MNDA/A…	133
GO:0002768	GO:0002768	immune response-regulating cell surface receptor signaling pathway	127/2225	315/18723	1.91037e-38	4.40928e-36	3.17415e-36	LAPTM5/IGKC/HLA-DPB1/IGHG1/TYROBP/PTPRC/IGHM/FYB1/IGLC1/IGHG2/TRBC2/FCER1G/TRBC1/IGHG3/IGHA1/PTPN6/IGHG4/MYO1G/CSK/VAV1/ZAP70/THEMIS2/CD3E/FCN1/CMTM3/INPP5D/NCKAP1L/PIK3CD/FPR3/LCP2/WNK1/FCGR2B/LCK/CLEC7A/FGR/CD79A/LILRB2/SKAP1/PLSCR1/MS4A1/CD40/KLHL6/CARD11/BTN3A2/LAT2/NFATC2/IGHD/BTN3A1/CD247/LPXN/BTN3A3/ITK/MNDA/CCR7/ADA/NFAM1/CD79B/FYN/PRAM1/CD300A/LYN/FOXP1/IKBKB/PRKD2/PIGR/CD47/BLK/BTK/NFKB…	127
GO:0002460	GO:0002460	adaptive immune response based on somatic recombination of immune receptors built from immunoglobulin superfamily domains	136/2225	356/18723	4.73143e-38	1.0516e-35	7.57029e-36	CD74/HLA-DRA/IGKC/HLA-DPA1/HLA-DPB1/C1QC/IGHG1/B2M/C1QB/IL7R/PTPRC/IGHM/C1S/C1R/HLA-E/HLA-F/JAK3/IGLC1/C3/IGHG2/TRBC2/CCL19/FCER1G/HLA-DMB/C1QA/HLA-DMA/TRBC1/IGHG3/IGHA1/PTPN6/SASH3/ANXA1/CD4/IGHG4/MYO1G/C7/TCIRG1/CTSC/TNFRSF1B/IRF7/NFKB2/INPP5D/IRF4/NCKAP1L/TGFB1/ICAM1/FCGR2B/IL27RA/CLEC7A/IL1R1/IL4R/MYD88/WAS/CD40/SPN/PRF1/KLHL6/HLA-DOA/BTN3A2/CD27/SLC11A1/SLAMF6/IGHD/BCL3/UNC13D/BTN3A3/CCR2/SE…	136
GO:0030217	GO:0030217	T cell differentiation	112/2225	257/18723	8.04444e-38	1.7241e-35	1.24114e-35	CD74/HLA-DRA/B2M/IL7R/PTPRC/JAK3/SPI1/XBP1/CCL19/FCER1G/RUNX1/DOCK2/SASH3/ANXA1/CD4/TCIRG1/IRF1/VSIR/PREX1/VAV1/ZAP70/CD3D/CD3E/IRF4/NCKAP1L/PIK3CD/ZFP36L2/TCF7/LCK/IL4R/LILRB2/PRDM1/MAFB/ZFP36L1/RUNX3/SPN/HLA-DOA/CARD11/FGL2/CD27/SLAMF6/TGFBR2/BCL3/CD3G/CCR2/ITK/CRACR2A/CD1D/CCR7/ADA/RHOH/LY9/CBFB/RASGRP1/CD86/IL4I1/FOXP1/STAT6/CD8A/NFKBIZ/TP53/NFKBID/TESPA1/ZC3H12A/LEF1/CR1/IL6R/RELB/SYK/BCL2/C…	112
GO:0002429	GO:0002429	immune response-activating cell surface receptor signaling pathway	119/2225	291/18723	8.4417e-37	1.68862e-34	1.2156e-34	LAPTM5/IGKC/HLA-DPB1/IGHG1/TYROBP/PTPRC/IGHM/FYB1/IGLC1/IGHG2/TRBC2/FCER1G/TRBC1/IGHG3/IGHA1/PTPN6/IGHG4/MYO1G/CSK/VAV1/ZAP70/THEMIS2/CD3E/FCN1/CMTM3/INPP5D/NCKAP1L/PIK3CD/FPR3/LCP2/WNK1/FCGR2B/LCK/CLEC7A/FGR/CD79A/SKAP1/PLSCR1/MS4A1/KLHL6/CARD11/BTN3A2/LAT2/NFATC2/IGHD/BTN3A1/CD247/LPXN/BTN3A3/ITK/MNDA/CCR7/ADA/NFAM1/CD79B/FYN/PRAM1/CD300A/LYN/FOXP1/IKBKB/PRKD2/CD47/BLK/BTK/NFKBIZ/CBLB/SH2D1A/NF…	119
GO:0002757	GO:0002757	immune response-activating signal transduction	119/2225	291/18723	8.4417e-37	1.68862e-34	1.2156e-34	LAPTM5/IGKC/HLA-DPB1/IGHG1/TYROBP/PTPRC/IGHM/FYB1/IGLC1/IGHG2/TRBC2/FCER1G/TRBC1/IGHG3/IGHA1/PTPN6/IGHG4/MYO1G/CSK/VAV1/ZAP70/THEMIS2/CD3E/FCN1/CMTM3/INPP5D/NCKAP1L/PIK3CD/FPR3/LCP2/WNK1/FCGR2B/LCK/CLEC7A/FGR/CD79A/SKAP1/PLSCR1/MS4A1/KLHL6/CARD11/BTN3A2/LAT2/NFATC2/IGHD/BTN3A1/CD247/LPXN/BTN3A3/ITK/MNDA/CCR7/ADA/NFAM1/CD79B/FYN/PRAM1/CD300A/LYN/FOXP1/IKBKB/PRKD2/CD47/BLK/BTK/NFKBIZ/CBLB/SH2D1A/NF…	119
GO:0002683	GO:0002683	negative regulation of immune system process	151/2225	434/18723	1.43889e-36	2.78542e-34	2.00517e-34	LAPTM5/CD74/C1QC/TYROBP/IL7R/PTPRC/COL3A1/HLA-E/HLA-F/JAK3/CCL21/SPI1/IFI16/SAMHD1/TBC1D10C/RUNX1/EMILIN1/PTPN6/BST2/VSIG4/ANXA1/IRF1/LST1/MYC/VSIR/LTF/RIN3/RIPOR2/CD68/INPP5D/NCKAP1L/TGFB1/FCGR2B/IL27RA/IL4R/ARRB2/FGR/NBL1/INHBA/RHBDF2/LILRB2/MAFB/FBXW7/CD96/SERPINB9/PAG1/RUNX3/ATM/CCL2/FSTL3/STAT2/SPN/IRAK3/HLA-DOA/GRN/FGL2/SLAMF8/THBS1/A2M/CD84/ISG15/AXL/LPXN/NLRC5/CCR2/OAS3/CXCL12/SERPING1/TS…	151
GO:0050900	GO:0050900	leukocyte migration	133/2225	369/18723	4.03322e-34	7.56355e-32	5.44485e-32	CD74/CORO1A/ITGB2/CSF1R/RAC2/CCL21/SPI1/S100A9/CCL19/FCER1G/CXCR4/CCL5/EMILIN1/AIF1/ALOX5/IL16/GPSM3/ANXA1/ITGA4/MYO1G/JAML/SELPLG/STK10/PREX1/VAV1/ZAP70/RIN3/RIPOR2/CD99/DOCK8/NCKAP1L/PIK3CD/CSF3R/S100A8/WNK1/ADGRE2/ICAM1/SELL/IL27RA/LCK/PLEC/IL1R1/NBL1/MYD88/MYH9/VCAM1/PYCARD/RHOG/MMP14/CCL2/SPN/CKLF/PPIB/PTK2B/SLAMF8/THBS1/MSN/ITGAL/CCR2/CXCL12/PIK3CG/AGER/KLRK1/CCR7/ADA/RHOH/CSF1/FYN/CCR1/PTA…	133
GO:1902105	GO:1902105	regulation of leukocyte differentiation	111/2225	279/18723	4.29663e-33	7.81336e-31	5.62468e-31	CD74/HLA-DRA/C1QC/TYROBP/IL7R/PTPRC/HCLS1/JAK3/XBP1/CCL19/RUNX1/PTPN6/SASH3/ANXA1/CD4/IRF1/MYC/VSIR/ZAP70/LTF/IRF7/INPP5D/IRF4/NCKAP1L/TGFB1/ZFP36L2/FCGR2B/IKZF3/TCF7/IL4R/INHBA/LILRB2/PRDM1/MAFB/FBXW7/ZFP36L1/MMP14/RUNX3/FSTL3/CASP8/HLA-DOA/CARD11/FGL2/CD27/EVI2B/SLAMF8/TGFBR2/FES/AXL/CCR2/RASSF2/NOTCH2/AGER/ADA/FBN1/RHOH/NFAM1/CSF1/CBFB/CCR1/RASGRP1/TLR4/CD86/IL4I1/LYN/FOXP1/BTK/NFKBIZ/NFKBID/T…	111
GO:0032103	GO:0032103	positive regulation of response to external stimulus	143/2225	427/18723	1.33609e-32	2.33262e-30	1.67921e-30	CD74/TMSB4X/TYROBP/CSF1R/HLA-E/HLA-F/RAC2/CCL21/SPI1/C3/S100A9/CCL19/CYBA/IFI16/FLNA/CXCR4/CCL5/AIF1/IL16/TGM2/GPSM3/CTSC/VAV1/RIPOR2/IRF7/FCN1/NCKAP1L/TGFB1/S100A8/WNK1/ETS1/CLEC7A/PLSCR1/GBP5/PYCARD/NRP1/TNFRSF1A/ZBP1/LRP1/GRN/PTK2B/TLR2/SLAMF6/THBS1/NFKBIA/ALOX5AP/NLRC5/CCR2/CXCL12/LY96/CEBPA/PIK3CG/MNDA/CD1D/LY86/AGER/KLRK1/CCR7/USP15/CSF1/IKBKE/FYN/CCR1/RASGRP1/TLR4/CGAS/PDCD4/LYN/IKBKB/STX4…	143
GO:0002697	GO:0002697	regulation of immune effector process	124/2225	339/18723	1.36047e-32	2.33262e-30	1.67921e-30	LAPTM5/CD74/HLA-DRA/TYROBP/B2M/ITGB2/IL7R/PTPRC/HLA-E/HLA-F/RAC2/JAK3/SPI1/C3/XBP1/CCL19/HLA-DMB/MZB1/PTPN6/BST2/VSIG4/SASH3/ANXA1/CFH/VAV1/TNFRSF1B/IRF4/NCKAP1L/TGFB1/ADGRE2/ICAM1/FCGR2B/IL27RA/CLEC7A/IL1R1/IL4R/ARRB2/FGR/WAS/CD96/SERPINB9/CD40/SPON2/IRAK3/GRN/FGL2/SLAMF6/SLAMF8/A2M/CD84/FES/UNC13D/CCR2/SERPING1/CD1D/AGER/KLRK1/ITGAM/PRAM1/RASGRP1/TLR4/CD86/CGAS/PTAFR/CD300A/IL4I1/LYN/STX4/STAT6…	124
GO:0070663	GO:0070663	regulation of leukocyte proliferation	101/2225	245/18723	9.73689e-32	1.62309e-29	1.16843e-29	CD74/HLA-DPA1/HLA-DPB1/TYROBP/CORO1A/PTPRC/CSF1R/HLA-E/RAC2/JAK3/CCL19/HLA-DMB/MZB1/CCDC88B/CCL5/AIF1/PTPN6/BST2/VSIG4/SASH3/ANXA1/IRF1/LST1/VSIR/ZAP70/TNFRSF1B/CD3E/INPP5D/NCKAP1L/FCGR2B/IKZF3/IL27RA/MYD88/RASAL3/LILRB2/VCAM1/PYCARD/CD6/ATM/CD40/SPN/CARD11/NFATC2/TGFBR2/CCR2/MNDA/CD1D/AGER/ADA/CSF1/TNFAIP3/TLR4/CD86/CD300A/IL4I1/LYN/TNFSF13B/BLK/BTK/AHR/CBLB/SLAMF1/IGF1/CR1/SYK/BCL2/NCK2/CD28/CD…	101
GO:0006909	GO:0006909	phagocytosis	114/2225	308/18723	1.40083e-30	2.27199e-28	1.63556e-28	IGKC/IGHG1/TYROBP/CORO1A/ITGB2/PTPRC/IGHM/RAC2/IGLC1/C3/IGHG2/TRBC2/CYBA/FCER1G/TRBC1/IGHG3/IGHA1/AIF1/IL2RG/TGM2/DOCK2/TXNDC5/ANXA1/IGHG4/MYO1G/IRF8/CD14/CSK/VAV1/CDC42SE1/FCN1/NCKAP1L/ABCA7/BIN2/CNN2/NCF4/FCGR2B/CLEC7A/FGR/MYD88/MYH9/SH3BP1/PLSCR1/PYCARD/RHOG/RAB31/MFGE8/ICAM3/ARHGAP25/CCL2/PTEN/SPON2/LRP1/IL2RB/TLR2/SLC11A1/THBS1/IGHD/NCF2/AXL/UNC13D/ITGAL/CCR2/CDC42SE2/RHOH/ITGB3/ITGAM/FYN/HA…	114
GO:0032944	GO:0032944	regulation of mononuclear cell proliferation	95/2225	227/18723	1.53475e-30	2.4237e-28	1.74477e-28	CD74/HLA-DPA1/HLA-DPB1/TYROBP/CORO1A/PTPRC/HLA-E/RAC2/JAK3/CCL19/HLA-DMB/MZB1/CCDC88B/CCL5/AIF1/PTPN6/VSIG4/SASH3/ANXA1/IRF1/LST1/VSIR/ZAP70/TNFRSF1B/CD3E/INPP5D/NCKAP1L/FCGR2B/IKZF3/IL27RA/MYD88/RASAL3/LILRB2/VCAM1/PYCARD/CD6/ATM/CD40/SPN/CARD11/NFATC2/TGFBR2/CCR2/MNDA/CD1D/AGER/ADA/CSF1/TLR4/CD86/CD300A/IL4I1/LYN/TNFSF13B/BLK/BTK/AHR/CBLB/SLAMF1/IGF1/CR1/SYK/BCL2/NCK2/CD28/CD55/GPNMB/CD209/TNFR…	95
GO:0002274	GO:0002274	myeloid leukocyte activation	94/2225	223/18723	1.58423e-30	2.43768e-28	1.75484e-28	CD74/TYROBP/ITGB2/PTPRC/RAC2/PTGDS/SPI1/FCER1G/C1QA/CCL5/AIF1/DOCK2/VSIG4/CTSC/PREX1/IRF4/PIK3CD/LCP2/ADGRE2/FCGR2B/IL4R/FGR/MYD88/PLSCR1/PYCARD/SBNO2/GRN/LAT2/TLR2/SLC11A1/THBS1/CD84/TGFBR2/UBD/FES/NAMPT/UNC13D/CCR2/IFNGR2/TSPAN32/NOTCH2/CEBPA/PIK3CG/AGER/RHOH/CSF1/ITGAM/CST7/HAVCR1/PRAM1/LAT/RASGRP1/IFNGR1/TLR4/PTAFR/CD300A/LYN/FOXP1/STX4/BLK/BTK/PTGDR/SLAMF1/CD33/IFI35/CD226/CD93/MILR1/CBL/ZC3…	94
GO:0050670	GO:0050670	regulation of lymphocyte proliferation	94/2225	225/18723	3.68281e-30	5.52514e-28	3.97744e-28	CD74/HLA-DPA1/HLA-DPB1/TYROBP/CORO1A/PTPRC/HLA-E/RAC2/JAK3/CCL19/HLA-DMB/MZB1/CCDC88B/CCL5/AIF1/PTPN6/VSIG4/SASH3/ANXA1/IRF1/LST1/VSIR/ZAP70/TNFRSF1B/CD3E/INPP5D/NCKAP1L/FCGR2B/IKZF3/IL27RA/MYD88/RASAL3/LILRB2/VCAM1/PYCARD/CD6/ATM/CD40/SPN/CARD11/NFATC2/TGFBR2/CCR2/MNDA/CD1D/AGER/ADA/TLR4/CD86/CD300A/IL4I1/LYN/TNFSF13B/BLK/BTK/AHR/CBLB/SLAMF1/IGF1/CR1/SYK/BCL2/NCK2/CD28/CD55/GPNMB/CD209/TNFRSF4/T…	94
GO:0009615	GO:0009615	response to virus	126/2225	367/18723	5.27029e-30	7.71391e-28	5.55309e-28	PTPRC/CCL19/IFI16/CXCR4/SAMHD1/TRIM22/CCL5/BST2/IFITM3/IFITM2/ACTA2/ITGAX/CARD8/IRF1/BIRC3/ISG20/IRF7/WDFY4/POU2AF1/NOP53/OAS2/UNC93B1/NLRP1/STAT1/PIM2/IFNAR2/IFI6/IFITM1/FGR/IFI44L/MYD88/IRF9/PLSCR1/SLFN11/PYCARD/IFI44/HNRNPUL1/ZBP1/STAT2/CD40/SPON2/MX2/PRF1/IRAK3/MLKL/PML/DDIT4/FGL2/TLR2/RNASE6/ISG15/BCL3/ZC3HAV1/UNC13D/NLRC5/APOBEC3C/OAS3/CXCL12/IFNGR2/TSPAN32/OAS1/USP15/IKBKE/TNFAIP3/TRAF3/HM…	126
GO:0002449	GO:0002449	lymphocyte mediated immunity	122/2225	350/18723	8.67704e-30	1.23978e-27	8.92496e-28	CD74/HLA-DRA/IGKC/HLA-DPA1/HLA-DPB1/C1QC/IGHG1/CORO1A/B2M/C1QB/IL7R/PTPRC/IGHM/C1S/C1R/HLA-E/HLA-F/IGLC1/C3/IGHG2/TRBC2/FCER1G/HLA-DMB/C1QA/HLA-DMA/TRBC1/IGHG3/IGHA1/PTPN6/SASH3/IGHG4/MYO1G/C7/TCIRG1/CTSC/VAV1/TNFRSF1B/IRF7/INPP5D/NCKAP1L/TGFB1/ICAM1/FCGR2B/IL27RA/IL1R1/IL4R/ARRB2/MYD88/WAS/CD96/SERPINB9/CD40/PRF1/HLA-DOA/SLAMF7/BTN3A2/CD27/SLAMF6/IGHD/BCL3/UNC13D/BTN3A3/CCR2/SERPING1/CD1D/AGER/K…	122
GO:0050851	GO:0050851	antigen receptor-mediated signaling pathway	97/2225	240/18723	1.0537e-29	1.47052e-27	1.0586e-27	LAPTM5/IGKC/HLA-DPB1/IGHG1/PTPRC/IGHM/FYB1/IGLC1/IGHG2/TRBC2/TRBC1/IGHG3/IGHA1/PTPN6/IGHG4/CSK/ZAP70/THEMIS2/CD3E/CMTM3/INPP5D/NCKAP1L/PIK3CD/LCP2/WNK1/FCGR2B/LCK/CD79A/SKAP1/MS4A1/KLHL6/CARD11/BTN3A2/LAT2/NFATC2/IGHD/BTN3A1/CD247/LPXN/BTN3A3/ITK/MNDA/CCR7/ADA/NFAM1/CD79B/FYN/PRAM1/CD300A/LYN/FOXP1/IKBKB/PRKD2/BLK/BTK/NFKBIZ/CBLB/SH2D1A/NFKBID/PRKCB/CD226/TESPA1/RFTN1/SLA2/ZC3H12A/IGHV6-1/LAX1/SY…	97
GO:1903706	GO:1903706	regulation of hemopoiesis	125/2225	367/18723	2.13294e-29	2.90904e-27	2.09416e-27	CD74/HLA-DRA/C1QC/TYROBP/B2M/IL7R/PTPRC/HCLS1/JAK3/SPI1/XBP1/CCL19/RUNX1/PTPN6/SASH3/ANXA1/CD4/IRF1/MYC/VSIR/ZAP70/LTF/IRF7/INPP5D/IRF4/NCKAP1L/TGFB1/CSF3R/STAT1/ZFP36L2/FCGR2B/IKZF3/TCF7/ETS1/IL4R/INHBA/LILRB2/PRDM1/MAFB/FBXW7/ZFP36L1/MMP14/RUNX3/ZFP36/FSTL3/CASP8/HLA-DOA/CARD11/FGL2/CD27/EVI2B/PTK2B/SLAMF8/NFKBIA/TGFBR2/ISG15/FES/AXL/CCR2/RASSF2/NOTCH2/AGER/ADA/FBN1/RHOH/NFAM1/CSF1/CBFB/CCR1/RA…	125
GO:0030183	GO:0030183	B cell differentiation	69/2225	141/18723	1.72207e-27	2.29648e-25	1.65319e-25	PTPRC/JAK3/SPI1/XBP1/PTPN6/ITGA4/IRF8/TCIRG1/POU2AF1/INPP5D/NCKAP1L/DOCK11/ZFP36L2/FCGR2B/IKZF3/CD79A/INHBA/DOCK10/ZFP36L1/VCAM1/LGALS1/MS4A1/MMP14/ATM/MFNG/LYL1/CMTM7/CARD11/CD27/PTK2B/SLAMF8/BCL3/KLF6/NOTCH2/ADA/NFAM1/CD79B/ITGB1/IL4I1/SYVN1/TNFSF13B/BTK/TP53/CR1/SYK/BCL2/ITM2A/RBPJ/FLT3/SP3/HDAC9/CD19/MALT1/EZH2/PPP2R3C/GPR183/SFRP1/HHEX/FCRL3/BAX/CEBPG/DCLRE1C/CLCF1/LFNG/CD40LG/ADAM17/PCID2/F…	69
GO:0002831	GO:0002831	regulation of response to biotic stimulus	113/2225	327/18723	2.7144e-27	3.54112e-25	2.54918e-25	TYROBP/HLA-E/HLA-F/SPI1/CYBA/IFI16/SAMHD1/CCL5/PTPN6/VSIG4/CARD8/IRF1/BIRC3/VAV1/LTF/IRF7/FCN1/NOP53/STAT1/FCGR2B/CLEC7A/ARRB2/FGR/CD96/PLSCR1/GBP5/PYCARD/SERPINB9/CARD16/ZBP1/STAT2/CASP8/IRAK3/GRN/PTPN1/FGL2/SLAMF6/SLAMF8/A2M/ISG15/NLRC5/OAS3/LY96/SERPING1/TSPAN32/MNDA/OAS1/CD1D/LY86/KLRK1/USP15/IKBKE/FYN/TNFAIP3/TRAF3/RASGRP1/TLR4/CGAS/APOBEC3G/IL4I1/LYN/FOXP1/IKBKB/IRF3/PARP14/AHR/DTX3L/IFI35/…	113
GO:0051607	GO:0051607	defense response to virus	99/2225	265/18723	4.52774e-27	5.66062e-25	4.07497e-25	PTPRC/IFI16/SAMHD1/TRIM22/BST2/IFITM3/IFITM2/ITGAX/CARD8/IRF1/BIRC3/ISG20/IRF7/NOP53/OAS2/UNC93B1/NLRP1/STAT1/IFNAR2/IFI6/IFITM1/IFI44L/MYD88/IRF9/PLSCR1/SLFN11/PYCARD/ZBP1/STAT2/CD40/SPON2/MX2/PRF1/MLKL/PML/DDIT4/FGL2/TLR2/RNASE6/ISG15/ZC3HAV1/UNC13D/NLRC5/APOBEC3C/OAS3/IFNGR2/TSPAN32/OAS1/USP15/TNFAIP3/TRAF3/IFIH1/IFI27/MX1/CGAS/APOBEC3G/CXCL9/IRF2/IRF3/DTX3L/SHFL/RNF125/IL10RB/ZC3H12A/MAP3K14/…	99
GO:0140546	GO:0140546	defense response to symbiont	99/2225	265/18723	4.52774e-27	5.66062e-25	4.07497e-25	PTPRC/IFI16/SAMHD1/TRIM22/BST2/IFITM3/IFITM2/ITGAX/CARD8/IRF1/BIRC3/ISG20/IRF7/NOP53/OAS2/UNC93B1/NLRP1/STAT1/IFNAR2/IFI6/IFITM1/IFI44L/MYD88/IRF9/PLSCR1/SLFN11/PYCARD/ZBP1/STAT2/CD40/SPON2/MX2/PRF1/MLKL/PML/DDIT4/FGL2/TLR2/RNASE6/ISG15/ZC3HAV1/UNC13D/NLRC5/APOBEC3C/OAS3/IFNGR2/TSPAN32/OAS1/USP15/TNFAIP3/TRAF3/IFIH1/IFI27/MX1/CGAS/APOBEC3G/CXCL9/IRF2/IRF3/DTX3L/SHFL/RNF125/IL10RB/ZC3H12A/MAP3K14/…	99
GO:0045619	GO:0045619	regulation of lymphocyte differentiation	77/2225	174/18723	6.77962e-27	8.30296e-25	5.97713e-25	CD74/HLA-DRA/IL7R/PTPRC/JAK3/XBP1/CCL19/RUNX1/PTPN6/SASH3/ANXA1/IRF1/VSIR/ZAP70/INPP5D/IRF4/NCKAP1L/ZFP36L2/IKZF3/TCF7/IL4R/INHBA/LILRB2/PRDM1/ZFP36L1/MMP14/RUNX3/HLA-DOA/CARD11/FGL2/CD27/SLAMF8/TGFBR2/AXL/CCR2/ADA/RHOH/NFAM1/CBFB/RASGRP1/CD86/IL4I1/BTK/NFKBIZ/NFKBID/TESPA1/ZC3H12A/LEF1/CR1/SYK/CD28/IL15RA/MDK/MALT1/PPP2R3C/VNN1/SFRP1/ZBTB1/IL2RA/FCRL3/RC3H2/LOXL3/CD2/RARA/SART1/TBX21/PIK3R6/NLRP…	77
GO:0042098	GO:0042098	T cell proliferation	83/2225	199/18723	1.03023e-26	1.23648e-24	8.90116e-25	HLA-DPA1/HLA-DPB1/CORO1A/PTPRC/HLA-E/RAC2/JAK3/CCL19/HLA-DMB/CCDC88B/CCL5/AIF1/PTPN6/DOCK2/VSIG4/SASH3/ANXA1/IRF1/VSIR/ZAP70/TNFRSF1B/CD3E/DOCK8/NCKAP1L/PSMB10/IL27RA/RASAL3/LILRB2/VCAM1/PYCARD/CD6/SPN/CCND3/CARD11/SLC11A1/MSN/TGFBR2/BTN3A1/CCR2/PIK3CG/CD1D/AGER/FYN/RASGRP1/CD86/IL4I1/TNFSF13B/TNFSF14/CBLB/SLAMF1/TP53/IGF1/CR1/SYK/NCK2/CD28/CD55/GPNMB/CD209/TNFRSF4/NCK1/RIPK3/LILRB1/MALT1/ELF4/BT…	83
GO:0002703	GO:0002703	regulation of leukocyte mediated immunity	87/2225	226/18723	5.37323e-25	6.3225e-23	4.55144e-23	HLA-DRA/TYROBP/B2M/ITGB2/IL7R/PTPRC/HLA-E/HLA-F/RAC2/JAK3/SPI1/C3/PTPN6/BST2/SASH3/VAV1/TNFRSF1B/NCKAP1L/TGFB1/ADGRE2/ICAM1/FCGR2B/IL27RA/CLEC7A/IL1R1/IL4R/ARRB2/FGR/WAS/CD96/SERPINB9/CD40/SLAMF6/CD84/FES/UNC13D/CCR2/CD1D/AGER/KLRK1/ITGAM/PRAM1/RASGRP1/TLR4/PTAFR/CD300A/IL4I1/LYN/STX4/STAT6/BLK/BTK/AHR/SLAMF1/SH2D1A/CD226/CR1/SYK/CD28/CD55/TNF/SCIMP/RIPK3/LILRB1/MALT1/TREM2/MR1/PPP3CB/TRAF2/HAVCR…	87
GO:0007249	GO:0007249	I-kappaB kinase/NF-kappaB signaling	98/2225	281/18723	3.64011e-24	4.20082e-22	3.02409e-22	CD74/CCL21/CCL19/FLNA/TRIM22/TGM2/BST2/CD4/CARD8/BIRC3/LTF/STAT1/PIM2/TRAF1/CLEC7A/S100A4/MYD88/LGALS1/PYCARD/CARD16/TNFRSF1A/CD40/CASP8/CARD11/TLR2/NFKBIA/UBD/BCL3/TRAF5/TRIM25/IRAK1/CCR7/LITAF/AKAP13/RHOH/TRIM14/IKBKE/FYN/TNFAIP3/TRAF3/TLR4/NUP62/TRIM27/IKBKB/NEK6/IRF3/BTK/PRKCB/APOL3/ZC3H12A/LPAR1/ROCK1/TRIM38/RELB/NLRC3/MAP3K14/SHISA5/TNF/F2R/S100B/RELA/SLC20A1/MTDH/RIPK3/TRIM52/TIFAB/CPNE1/M…	98
GO:1902107	GO:1902107	positive regulation of leukocyte differentiation	69/2225	157/18723	5.05401e-24	5.6165e-22	4.04321e-22	CD74/HLA-DRA/TYROBP/IL7R/PTPRC/HCLS1/XBP1/CCL19/RUNX1/SASH3/ANXA1/CD4/VSIR/ZAP70/INPP5D/NCKAP1L/TGFB1/IL4R/LILRB2/ZFP36L1/MMP14/RUNX3/CASP8/CD27/EVI2B/TGFBR2/FES/AXL/NOTCH2/AGER/ADA/RHOH/CSF1/CBFB/CCR1/RASGRP1/CD86/IL4I1/BTK/NFKBIZ/NFKBID/TESPA1/LEF1/CR1/SYK/TNF/IL15RA/FOS/MDK/MALT1/TREM2/PPP2R3C/VNN1/LIF/ZBTB1/IL34/IL2RA/RARA/SART1/GPR68/PIK3R6/NLRP3/PCID2/CREB1/RIPK2/DUSP10/ITPKB/SOCS1/IL7	69
GO:1903708	GO:1903708	positive regulation of hemopoiesis	69/2225	157/18723	5.05401e-24	5.6165e-22	4.04321e-22	CD74/HLA-DRA/TYROBP/IL7R/PTPRC/HCLS1/XBP1/CCL19/RUNX1/SASH3/ANXA1/CD4/VSIR/ZAP70/INPP5D/NCKAP1L/TGFB1/IL4R/LILRB2/ZFP36L1/MMP14/RUNX3/CASP8/CD27/EVI2B/TGFBR2/FES/AXL/NOTCH2/AGER/ADA/RHOH/CSF1/CBFB/CCR1/RASGRP1/CD86/IL4I1/BTK/NFKBIZ/NFKBID/TESPA1/LEF1/CR1/SYK/TNF/IL15RA/FOS/MDK/MALT1/TREM2/PPP2R3C/VNN1/LIF/ZBTB1/IL34/IL2RA/RARA/SART1/GPR68/PIK3R6/NLRP3/PCID2/CREB1/RIPK2/DUSP10/ITPKB/SOCS1/IL7	69
GO:0002285	GO:0002285	lymphocyte activation involved in immune response	78/2225	194/18723	5.90054e-24	6.43802e-22	4.6346e-22	CD74/HLA-DRA/CORO1A/PTPRC/HLA-F/JAK3/SPI1/XBP1/CCL19/APBB1IP/FCER1G/HLA-DMB/LCP1/ANXA1/IRF8/POU2AF1/IRF4/NCKAP1L/TGFB1/DOCK11/ICAM1/FCGR2B/IL27RA/IL4R/DOCK10/LGALS1/MFNG/CD40/SPN/FGL2/PTK2B/SLC11A1/SLAMF6/BCL3/UNC13D/ITGAL/NOTCH2/CRACR2A/ADA/LY9/TLR4/CD86/FOXP1/STAT6/NFKBIZ/TP53/NFKBID/ZC3H12A/LEF1/CR1/IL6R/RELB/CD28/ITM2A/CD180/MDK/LILRB1/BATF/CD19/MALT1/GAPT/GPR183/HAVCR2/RNF168/RAB27A/RC3H2/LO…	78
GO:0071674	GO:0071674	mononuclear cell migration	78/2225	196/18723	1.2821e-23	1.37391e-21	9.89051e-22	CSF1R/CCL21/SPI1/CCL19/CXCR4/CCL5/AIF1/ALOX5/ANXA1/ITGA4/MYO1G/JAML/STK10/ZAP70/RIPOR2/CD99/DOCK8/PIK3CD/WNK1/ICAM1/IL27RA/PLEC/NBL1/PYCARD/CCL2/SPN/CKLF/PTK2B/SLAMF8/THBS1/MSN/ITGAL/CCR2/CXCL12/PIK3CG/AGER/KLRK1/CCR7/CSF1/CCR1/TRPM2/LYN/CD47/ITGB7/CCL18/SLAMF1/SERPINE1/IL6R/PECAM1/CMKLR1/TNF/RIPK3/CD200/MDK/C5AR1/CCL14/CXCR3/GPR183/CXCL16/CCR5/IL34/STK39/CCL20/CCL4/TBX21/ADAM17/SIRPA/PLA2G7/CD20…	78
GO:0002237	GO:0002237	response to molecule of bacterial origin	114/2225	363/18723	1.59772e-23	1.68209e-21	1.2109e-21	B2M/VIM/DCN/SPI1/IL10RA/S100A9/XBP1/CCL5/SPARC/IRF8/CD14/CARD8/LTF/TNFRSF1B/CD68/NFKB2/TGFB1/S100A8/ICAM1/FCGR2B/CSF2RB/MYD88/GGT5/LILRB2/SOD2/CD96/VCAM1/PYCARD/CD6/SBNO2/CARD16/MRC1/PTGIR/ZFP36/CCL2/CD40/SPON2/CASP8/IRAK3/TLR2/SLC11A1/NFKBIA/AXL/LOXL1/LY96/IRAK1/LY86/CCR7/LITAF/TNFAIP3/TLR4/CD86/PTAFR/PDCD4/CXCL9/LYN/FOXP1/IRF3/CLDN1/ABCA1/SERPINE1/HCK/PPARD/ZC3H12A/NFKB1/AKIRIN2/CD55/TNF/F2R/FO…	114
GO:0046631	GO:0046631	alpha-beta T cell activation	68/2225	156/18723	1.91755e-23	1.984e-21	1.42824e-21	HLA-DRA/PTPRC/HLA-E/JAK3/CCL19/RUNX1/DOCK2/SASH3/ANXA1/TCIRG1/IRF1/VSIR/ZAP70/WDFY4/CD3E/IRF4/NCKAP1L/IL4R/RASAL3/PRDM1/RUNX3/SPN/SLAMF6/TGFBR2/BCL3/CCR2/ITK/CRACR2A/AGER/ADA/LY9/CBFB/CD86/CD300A/FOXP1/STAT6/NFKBIZ/CBLB/NFKBID/ZC3H12A/LEF1/IL6R/RELB/SYK/BCL2/CD28/CD55/CLEC4A/LILRB1/BATF/MALT1/GPR183/ELF4/PTPN22/TNFSF8/EBI3/RC3H2/LOXL3/RARA/TBX21/NLRP3/IL18R1/RSAD2/EOMES/PLA2G2D/RIPK2/ITPKB/SOCS1	68
GO:0070665	GO:0070665	positive regulation of leukocyte proliferation	66/2225	150/18723	4.52145e-23	4.59885e-21	3.31062e-21	CD74/HLA-DPA1/HLA-DPB1/CORO1A/PTPRC/CSF1R/HLA-E/JAK3/CCL19/HLA-DMB/CCDC88B/CCL5/AIF1/BST2/SASH3/ANXA1/ZAP70/CD3E/NCKAP1L/IL27RA/MYD88/RASAL3/LILRB2/VCAM1/PYCARD/CD6/CD40/CARD11/NFATC2/TGFBR2/CCR2/CD1D/AGER/ADA/CSF1/TLR4/CD86/LYN/TNFSF13B/SLAMF1/IGF1/SYK/BCL2/NCK2/CD28/CD55/CD209/TNFRSF4/TAC1/NCK1/GPR183/PTPN22/HAVCR2/IL1B/IL34/IL2RA/BMI1/FCRL3/EBI3/TICAM1/CLCF1/ZNF335/CD40LG/PDCD1LG2/RIPK2/IL7	66
GO:0032496	GO:0032496	response to lipopolysaccharide	109/2225	343/18723	5.33991e-23	5.3408e-21	3.84474e-21	VIM/DCN/SPI1/IL10RA/S100A9/XBP1/CCL5/SPARC/IRF8/CD14/CARD8/LTF/TNFRSF1B/CD68/NFKB2/TGFB1/S100A8/ICAM1/CSF2RB/MYD88/GGT5/LILRB2/SOD2/CD96/VCAM1/PYCARD/CD6/SBNO2/CARD16/MRC1/PTGIR/ZFP36/CCL2/CD40/SPON2/CASP8/IRAK3/TLR2/SLC11A1/NFKBIA/AXL/LOXL1/LY96/IRAK1/LY86/CCR7/LITAF/TNFAIP3/TLR4/CD86/PTAFR/PDCD4/CXCL9/LYN/FOXP1/IRF3/CLDN1/ABCA1/SERPINE1/HCK/PPARD/ZC3H12A/NFKB1/AKIRIN2/CD55/TNF/F2R/FOS/RELA/TAC1…	109
GO:0071706	GO:0071706	tumor necrosis factor superfamily cytokine production	74/2225	186/18723	1.8199e-22	1.76148e-20	1.26806e-20	TYROBP/PTPRC/HLA-E/CCL19/CYBA/CYBB/PTPN6/SASH3/CD14/VSIR/LTF/OAS2/IL27RA/CLEC7A/ARRB2/MYD88/PYCARD/ZFP36/SPON2/SPN/IRAK3/ARHGEF2/TLR2/THBS1/CD84/BCL3/AXL/CCR2/OAS3/LY96/OAS1/AGER/TNFAIP3/IFIH1/RASGRP1/IFNGR1/TLR4/CD86/PTAFR/FOXP1/TRIM27/CD47/SLAMF1/CD33/IGF1/ZC3H12A/SYK/NLRC3/GPNMB/UBE2J1/CLEC4A/LILRB1/TREM2/IL33/AKAP12/PTPN22/HAVCR2/CARD9/JAK2/CD2/RARA/NFATC4/TICAM1/FRMD8/LILRA2/SIRPA/DDX58/NOD1…	74
GO:1903555	GO:1903555	regulation of tumor necrosis factor superfamily cytokine production	74/2225	186/18723	1.8199e-22	1.76148e-20	1.26806e-20	TYROBP/PTPRC/HLA-E/CCL19/CYBA/CYBB/PTPN6/SASH3/CD14/VSIR/LTF/OAS2/IL27RA/CLEC7A/ARRB2/MYD88/PYCARD/ZFP36/SPON2/SPN/IRAK3/ARHGEF2/TLR2/THBS1/CD84/BCL3/AXL/CCR2/OAS3/LY96/OAS1/AGER/TNFAIP3/IFIH1/RASGRP1/IFNGR1/TLR4/CD86/PTAFR/FOXP1/TRIM27/CD47/SLAMF1/CD33/IGF1/ZC3H12A/SYK/NLRC3/GPNMB/UBE2J1/CLEC4A/LILRB1/TREM2/IL33/AKAP12/PTPN22/HAVCR2/CARD9/JAK2/CD2/RARA/NFATC4/TICAM1/FRMD8/LILRA2/SIRPA/DDX58/NOD1…	74
GO:0032946	GO:0032946	positive regulation of mononuclear cell proliferation	62/2225	138/18723	2.42603e-22	2.31089e-20	1.66356e-20	CD74/HLA-DPA1/HLA-DPB1/CORO1A/PTPRC/HLA-E/JAK3/CCL19/HLA-DMB/CCDC88B/CCL5/AIF1/SASH3/ANXA1/ZAP70/CD3E/NCKAP1L/IL27RA/MYD88/RASAL3/LILRB2/VCAM1/PYCARD/CD6/CD40/CARD11/NFATC2/TGFBR2/CCR2/CD1D/AGER/ADA/CSF1/TLR4/CD86/TNFSF13B/SLAMF1/IGF1/SYK/BCL2/NCK2/CD28/CD55/CD209/TNFRSF4/TAC1/NCK1/GPR183/PTPN22/HAVCR2/IL1B/IL2RA/BMI1/FCRL3/EBI3/TICAM1/CLCF1/ZNF335/CD40LG/PDCD1LG2/RIPK2/IL7	62
GO:0060326	GO:0060326	cell chemotaxis	101/2225	310/18723	2.64187e-22	2.47717e-20	1.78327e-20	CD74/TMSB4X/CORO1A/ITGB2/CSF1R/RAC2/CCL21/SPI1/S100A9/CCL19/FCER1G/CXCR4/CCL5/AIF1/ALOX5/IL16/GPSM3/ANXA1/JAML/PREX1/VAV1/RIN3/RIPOR2/NCKAP1L/PIK3CD/CSF3R/S100A8/WNK1/BIN2/ADGRE2/PLEC/ARRB2/NBL1/VCAM1/NRP1/RHOG/CCL2/CKLF/PPIB/PTK2B/SLAMF8/THBS1/CCR2/CXCL12/PDGFRA/PIK3CG/KLRK1/CCR7/CSF1/CCR1/TRPM2/CXCL9/LYN/PRKD2/ABCC1/CCL18/SLAMF1/SERPINE1/NUP85/LEF1/LPAR1/IL6R/SYK/CMKLR1/PDGFRB/MDK/C5AR1/CCL14/C…	101
GO:0045088	GO:0045088	regulation of innate immune response	81/2225	218/18723	3.37144e-22	3.11262e-20	2.24071e-20	TYROBP/HLA-E/HLA-F/SPI1/IFI16/SAMHD1/CCL5/PTPN6/VSIG4/IRF1/BIRC3/VAV1/IRF7/FCN1/FCGR2B/CLEC7A/ARRB2/FGR/CD96/PLSCR1/GBP5/PYCARD/SERPINB9/ZBP1/STAT2/CASP8/IRAK3/GRN/PTPN1/SLAMF6/SLAMF8/A2M/ISG15/NLRC5/OAS3/SERPING1/MNDA/OAS1/CD1D/KLRK1/USP15/IKBKE/FYN/TNFAIP3/RASGRP1/TLR4/CGAS/LYN/IKBKB/IRF3/PARP14/IFI35/SH2D1A/CD226/HCK/CR1/SYK/NLRC3/AKIRIN2/PARP9/TXK/LILRB1/TREM2/PTPN22/NMI/HAVCR2/SIN3A/CARD9/TL…	81
GO:0050866	GO:0050866	negative regulation of cell activation	79/2225	210/18723	4.47346e-22	4.06746e-20	2.92808e-20	LAPTM5/CD74/TYROBP/PTPRC/HLA-F/JAK3/SPI1/TBC1D10C/RUNX1/EMILIN1/PTPN6/VSIG4/ANXA1/IRF1/LST1/VSIR/RIPOR2/INPP5D/NCKAP1L/FCGR2B/IL4R/FGR/INHBA/LILRB2/PAG1/RUNX3/ATM/SPN/C1QTNF1/GRN/FGL2/CD84/SH2B3/AXL/CCR2/PDGFRA/TSPAN32/MNDA/CST7/TNFAIP3/CBFB/SAMSN1/MERTK/CD86/CD300A/IL4I1/TNFAIP8L2/LYN/BLK/BTK/CBLB/MILR1/ZC3H12A/CR1/LAX1/BANK1/GPNMB/TIGIT/THBD/CD200/MDK/LILRB1/TREM2/SFRP1/BTN2A2/PTPN22/HAVCR2/PRK…	79
GO:0071216	GO:0071216	cellular response to biotic stimulus	87/2225	246/18723	4.64503e-22	4.16043e-20	2.99501e-20	VIM/SPI1/XBP1/CCL5/IRF8/CD14/CARD8/LTF/TNFRSF1B/CD68/TGFB1/ICAM1/FCGR2B/CLEC7A/MYD88/LILRB2/PYCARD/CD6/SBNO2/CARD16/MRC1/ZFP36/CCL2/CD40/SPON2/TLR2/TXNIP/NFKBIA/AXL/LY96/IRAK1/LY86/LITAF/TNFAIP3/TLR4/CD86/PTAFR/PDCD4/CXCL9/BID/LYN/IRF3/BTK/ABCA1/TP53/SERPINE1/HCK/PPARD/ZC3H12A/EIF2AK3/SYK/NFKB1/CD55/TNF/RELA/MTDH/PLSCR3/SCIMP/CD180/CMPK2/LILRB1/MALT1/TREM2/PDE4B/CCR5/BCL2L11/PTPN22/SCARB1/HAVCR2/…	87
GO:0032640	GO:0032640	tumor necrosis factor production	72/2225	181/18723	6.84928e-22	5.95689e-20	4.28825e-20	TYROBP/PTPRC/HLA-E/CCL19/CYBA/CYBB/PTPN6/SASH3/CD14/VSIR/LTF/OAS2/IL27RA/CLEC7A/ARRB2/MYD88/PYCARD/ZFP36/SPON2/SPN/IRAK3/ARHGEF2/TLR2/THBS1/CD84/BCL3/AXL/CCR2/OAS3/LY96/OAS1/AGER/TNFAIP3/IFIH1/RASGRP1/IFNGR1/TLR4/PTAFR/FOXP1/TRIM27/CD47/SLAMF1/CD33/IGF1/ZC3H12A/SYK/NLRC3/GPNMB/UBE2J1/CLEC4A/LILRB1/TREM2/IL33/AKAP12/PTPN22/HAVCR2/CARD9/JAK2/CD2/RARA/NFATC4/TICAM1/FRMD8/LILRA2/SIRPA/DDX58/NOD1/TLR1…	72
GO:0032680	GO:0032680	regulation of tumor necrosis factor production	72/2225	181/18723	6.84928e-22	5.95689e-20	4.28825e-20	TYROBP/PTPRC/HLA-E/CCL19/CYBA/CYBB/PTPN6/SASH3/CD14/VSIR/LTF/OAS2/IL27RA/CLEC7A/ARRB2/MYD88/PYCARD/ZFP36/SPON2/SPN/IRAK3/ARHGEF2/TLR2/THBS1/CD84/BCL3/AXL/CCR2/OAS3/LY96/OAS1/AGER/TNFAIP3/IFIH1/RASGRP1/IFNGR1/TLR4/PTAFR/FOXP1/TRIM27/CD47/SLAMF1/CD33/IGF1/ZC3H12A/SYK/NLRC3/GPNMB/UBE2J1/CLEC4A/LILRB1/TREM2/IL33/AKAP12/PTPN22/HAVCR2/CARD9/JAK2/CD2/RARA/NFATC4/TICAM1/FRMD8/LILRA2/SIRPA/DDX58/NOD1/TLR1…	72
GO:0050671	GO:0050671	positive regulation of lymphocyte proliferation	61/2225	137/18723	9.39031e-22	8.05018e-20	5.79516e-20	CD74/HLA-DPA1/HLA-DPB1/CORO1A/PTPRC/HLA-E/JAK3/CCL19/HLA-DMB/CCDC88B/CCL5/AIF1/SASH3/ANXA1/ZAP70/CD3E/NCKAP1L/IL27RA/MYD88/RASAL3/LILRB2/VCAM1/PYCARD/CD6/CD40/CARD11/NFATC2/TGFBR2/CCR2/CD1D/AGER/ADA/TLR4/CD86/TNFSF13B/SLAMF1/IGF1/SYK/BCL2/NCK2/CD28/CD55/CD209/TNFRSF4/TAC1/NCK1/GPR183/PTPN22/HAVCR2/IL1B/IL2RA/BMI1/FCRL3/EBI3/TICAM1/CLCF1/ZNF335/CD40LG/PDCD1LG2/RIPK2/IL7	61
GO:0050727	GO:0050727	regulation of inflammatory response	115/2225	386/18723	1.27663e-21	1.07902e-19	7.76764e-20	TMSB4X/AKNA/PTPRC/HLA-E/C3/S100A9/SERPINF1/CCL5/ALOX5/IL16/TGM2/GPSM3/ANXA1/ZYX/BIRC3/CTSC/TNFRSF1B/AOAH/S100A8/NLRP1/FCGR2B/ETS1/IL1R1/FGR/SOCS3/RHBDF2/MYD88/PYCARD/SBNO2/CASP4/TNFRSF1A/ZFP36/ZBP1/GRN/TLR2/SIGLEC10/SLAMF8/NFKBIA/ALOX5AP/CCR2/CEBPA/PIK3CG/AGER/CCR7/ADA/CYLD/CST7/FYN/TNFAIP3/TLR4/PDCD4/TNFAIP8L2/LYN/FOXP1/ABCC1/IRF3/CD47/BTK/NFKBIZ/MMP9/IFI35/SERPINE1/HCK/IGF1/PPARD/SYK/NLRC3/CD28…	115
GO:0002819	GO:0002819	regulation of adaptive immune response	72/2225	183/18723	1.46615e-21	1.222e-19	8.79693e-20	HLA-DRA/B2M/IL7R/PTPRC/HLA-E/HLA-F/JAK3/C3/CCL19/ADCY7/PTPN6/SASH3/ANXA1/CD4/IRF1/TNFRSF1B/IRF7/NCKAP1L/TGFB1/FCGR2B/IL27RA/CLEC7A/IL1R1/IL4R/WAS/SKAP1/PYCARD/CD40/SLC11A1/CCR2/CD1D/AGER/ADA/TNFAIP3/SAMSN1/IL4I1/TRIM27/STAT6/TNFSF13B/BTK/NFKBIZ/AHR/SLAMF1/NFKBID/CD226/ZC3H12A/CR1/CD28/CD55/TNF/RIPK3/LILRB1/MALT1/TREM2/MR1/PPP3CB/TRAF2/HAVCR2/ZBTB1/CARD9/IL1B/RC3H2/LOXL3/CLCF1/TBX21/SLC15A4/NLRP3/…	72
GO:0031349	GO:0031349	positive regulation of defense response	93/2225	278/18723	1.54464e-21	1.26977e-19	9.14085e-20	TYROBP/HLA-E/HLA-F/SPI1/C3/S100A9/CYBA/IFI16/CCL5/IL16/TGM2/GPSM3/CTSC/VAV1/IRF7/FCN1/S100A8/ETS1/CLEC7A/PLSCR1/GBP5/PYCARD/TNFRSF1A/ZBP1/GRN/TLR2/SLAMF6/NFKBIA/ALOX5AP/NLRC5/CCR2/CEBPA/PIK3CG/MNDA/CD1D/KLRK1/CCR7/IKBKE/FYN/RASGRP1/TLR4/CGAS/PDCD4/LYN/IKBKB/ABCC1/IRF3/CD47/BTK/NFKBIZ/IFI35/SH2D1A/CD226/SERPINE1/HCK/SYK/CD28/AKIRIN2/TNF/TAC1/OSMR/PARP9/IL17RA/MDK/TXK/TREM2/IL33/TRADD/NMI/HAVCR2/TL…	93
GO:0050852	GO:0050852	T cell receptor signaling pathway	57/2225	123/18723	1.82317e-21	1.47849e-19	1.06434e-19	LAPTM5/HLA-DPB1/PTPRC/FYB1/PTPN6/CSK/ZAP70/THEMIS2/CD3E/INPP5D/PIK3CD/LCP2/WNK1/LCK/SKAP1/CARD11/BTN3A2/BTN3A1/CD247/BTN3A3/ITK/CCR7/ADA/FYN/PRAM1/CD300A/IKBKB/PRKD2/NFKBIZ/CBLB/SH2D1A/NFKBID/CD226/TESPA1/RFTN1/SLA2/ZC3H12A/CD28/GBP1/KHDRBS1/RELA/THEMIS/PLCG1/TXK/MALT1/PDE4B/BTN2A2/PTPN22/TRAT1/RNF31/RC3H2/UBASH3A/CTLA4/KCNN4/BTN2A1/BCL10/RIPK2	57
GO:0097529	GO:0097529	myeloid leukocyte migration	80/2225	220/18723	2.94956e-21	2.36004e-19	1.69895e-19	CD74/ITGB2/CSF1R/RAC2/CCL21/SPI1/S100A9/CCL19/FCER1G/CCL5/EMILIN1/AIF1/ANXA1/JAML/PREX1/VAV1/RIN3/RIPOR2/CD99/NCKAP1L/PIK3CD/CSF3R/S100A8/ADGRE2/IL1R1/NBL1/MYD88/RHOG/MMP14/CCL2/CKLF/PPIB/PTK2B/SLAMF8/THBS1/CCR2/CXCL12/PIK3CG/AGER/CCR7/RHOH/CSF1/CCR1/CD300A/CXCL9/LYN/CD47/CCL18/SLAMF1/SERPINE1/NUP85/IL6R/SYK/PECAM1/CMKLR1/CD200/MDK/C5AR1/TREM2/CCL14/PDE4B/CAMK1D/IRAK4/MCOLN2/IL34/CCL20/CCL4/SIRPA…	80
GO:0050864	GO:0050864	regulation of B cell activation	75/2225	198/18723	3.1094e-21	2.4552e-19	1.76745e-19	LAPTM5/CD74/IGKC/IGHG1/TYROBP/PTPRC/IGHM/IGLC1/IGHG2/TRBC2/XBP1/TRBC1/TBC1D10C/MZB1/IGHG3/IGHA1/PTPN6/SASH3/IGHG4/THEMIS2/INPP5D/NCKAP1L/TGFB1/ZFP36L2/FCGR2B/IKZF3/IL27RA/INHBA/ZFP36L1/MMP14/ATM/CD40/CARD11/CD27/SLAMF8/NFATC2/IGHD/SH3KBP1/MNDA/ADA/NFAM1/TNFAIP3/SAMSN1/TLR4/CD300A/IL4I1/LYN/STAT6/TNFSF13B/BLK/BTK/AHR/CR1/IGHV6-1/SYK/BCL2/CD28/BANK1/TNFRSF4/CD22/CD19/PPP2R3C/GPR183/SFRP1/BMI1/FCRL3…	75
GO:0002695	GO:0002695	negative regulation of leukocyte activation	72/2225	187/18723	6.44273e-21	5.02115e-19	3.61462e-19	LAPTM5/CD74/TYROBP/PTPRC/HLA-F/JAK3/SPI1/TBC1D10C/RUNX1/PTPN6/VSIG4/ANXA1/IRF1/LST1/VSIR/RIPOR2/INPP5D/NCKAP1L/FCGR2B/IL4R/FGR/INHBA/LILRB2/PAG1/RUNX3/ATM/SPN/GRN/FGL2/CD84/AXL/CCR2/TSPAN32/MNDA/CST7/TNFAIP3/CBFB/SAMSN1/MERTK/CD86/CD300A/IL4I1/TNFAIP8L2/LYN/BLK/BTK/CBLB/MILR1/ZC3H12A/CR1/LAX1/BANK1/GPNMB/TIGIT/CD200/MDK/LILRB1/SFRP1/BTN2A2/PTPN22/HAVCR2/IL2RA/RC3H2/LOXL3/TBX21/LAG3/CTLA4/PDCD1LG2…	72
GO:0030595	GO:0030595	leukocyte chemotaxis	81/2225	230/18723	1.6978e-20	1.30622e-18	9.4032e-19	CD74/CORO1A/ITGB2/CSF1R/RAC2/CCL21/SPI1/S100A9/CCL19/FCER1G/CXCR4/CCL5/AIF1/ALOX5/IL16/GPSM3/ANXA1/JAML/PREX1/VAV1/RIN3/RIPOR2/NCKAP1L/PIK3CD/CSF3R/S100A8/WNK1/ADGRE2/PLEC/NBL1/CCL2/CKLF/PPIB/PTK2B/SLAMF8/THBS1/CCR2/CXCL12/PIK3CG/KLRK1/CCR7/CSF1/CCR1/TRPM2/CXCL9/LYN/CCL18/SLAMF1/SERPINE1/NUP85/IL6R/SYK/CMKLR1/MDK/C5AR1/CCL14/CXCR3/GPR183/PDE4B/CAMK1D/CXCL16/CCR5/LYST/IL34/STK39/CCL20/CCL4/ADAM17/…	81
GO:0016032	GO:0016032	viral process	118/2225	415/18723	2.53282e-20	1.92398e-18	1.38504e-18	CD74/PABPC1/IFI16/CXCR4/CIITA/TRIM22/CCL5/BST2/IFITM3/GRK2/IFITM2/CD4/SELPLG/LTF/ISG20/SIGLEC1/IRF7/FCN1/OAS2/STAT1/ICAM1/IFITM1/MGAT1/PLSCR1/LGALS1/ATG16L2/NRP1/MRC1/ZFP36/CCL2/PPIB/PML/SPCS3/ISG15/AXL/ZC3HAV1/APOBEC3C/OAS3/TRIM25/ITGA5/OAS1/CHMP7/ITGB3/TRIM14/HAVCR1/IFIH1/DEK/FUT8/IFI27/MX1/CD86/APOBEC3G/ITGB1/TRIM27/ITGB7/GALNT1/CLDN1/SLAMF1/TP53/SHFL/MOGS/EIF3G/ZC3H12A/LEF1/CR1/TRIM38/DDX6/LY…	118
GO:0002685	GO:0002685	regulation of leukocyte migration	76/2225	210/18723	4.06113e-20	3.04635e-18	2.19301e-18	CD74/CSF1R/RAC2/CCL21/SPI1/CCL19/CCL5/EMILIN1/AIF1/GPSM3/ANXA1/ITGA4/STK10/RIN3/RIPOR2/CD99/DOCK8/NCKAP1L/WNK1/ICAM1/IL27RA/IL1R1/NBL1/MYD88/PYCARD/RHOG/MMP14/CCL2/SPN/PTK2B/SLAMF8/THBS1/MSN/CCR2/CXCL12/AGER/KLRK1/CCR7/ADA/RHOH/CSF1/CCR1/PTAFR/CD300A/LYN/CD47/SLAMF1/SERPINE1/IL6R/CMKLR1/TNF/RIPK3/CD200/MDK/C5AR1/TREM2/CXCR3/CAMK1D/FUT4/IL34/SELE/STK39/CCL20/CCL4/ADAM17/PLA2G7/CD200R1/CXCL13/CXCL8…	76
GO:0030099	GO:0030099	myeloid cell differentiation	111/2225	381/18723	4.47874e-20	3.31814e-18	2.38866e-18	CD74/C1QC/TYROBP/B2M/IKZF1/CSF1R/HCLS1/JAK3/SPI1/CCL19/IFI16/JUNB/RUNX1/PTPN6/CD4/IRF8/TCIRG1/MYC/LTF/IRF7/INPP5D/IRF4/NCKAP1L/PIK3CD/TGFB1/CSF3R/STAT1/ETS1/INHBA/MYH9/MAFB/FBXW7/FLI1/ZFP36L1/SBNO2/ACTN1/ZFP36/FSTL3/CASP8/PML/EVI2B/PTK2B/TLR2/NFKBIA/CBFA2T3/TGFBR2/UBD/ISG15/FES/SH2B3/GAB3/PABPC4/RASSF2/NOTCH2/CEBPA/WASF2/ANXA2/CCR7/FBN1/NRROS/CSF1/PIP4K2A/CBFB/CCR1/NBEAL2/TLR4/LRRK1/LYN/FOXP1/RHE…	111
GO:0045580	GO:0045580	regulation of T cell differentiation	61/2225	146/18723	4.94608e-20	3.61968e-18	2.60574e-18	CD74/HLA-DRA/IL7R/PTPRC/JAK3/XBP1/CCL19/RUNX1/SASH3/ANXA1/IRF1/VSIR/ZAP70/IRF4/NCKAP1L/TCF7/IL4R/LILRB2/PRDM1/RUNX3/HLA-DOA/CARD11/FGL2/CD27/TGFBR2/CCR2/ADA/RHOH/CBFB/RASGRP1/CD86/IL4I1/NFKBIZ/NFKBID/TESPA1/ZC3H12A/LEF1/CR1/SYK/CD28/MDK/MALT1/VNN1/ZBTB1/IL2RA/RC3H2/LOXL3/CD2/RARA/SART1/TBX21/PIK3R6/NLRP3/LAG3/CTLA4/RIPK2/DUSP10/ITPKB/SOCS1/FANCA/IL7	61
GO:0045621	GO:0045621	positive regulation of lymphocyte differentiation	50/2225	104/18723	7.21271e-20	5.21488e-18	3.75408e-18	CD74/HLA-DRA/IL7R/PTPRC/XBP1/CCL19/RUNX1/SASH3/ANXA1/VSIR/ZAP70/INPP5D/NCKAP1L/IL4R/LILRB2/MMP14/RUNX3/CD27/TGFBR2/AXL/ADA/RHOH/CBFB/RASGRP1/CD86/IL4I1/BTK/NFKBIZ/NFKBID/TESPA1/LEF1/CR1/SYK/IL15RA/MDK/MALT1/PPP2R3C/VNN1/ZBTB1/IL2RA/RARA/SART1/PIK3R6/NLRP3/PCID2/RIPK2/DUSP10/ITPKB/SOCS1/IL7	50
GO:0043122	GO:0043122	regulation of I-kappaB kinase/NF-kappaB signaling	84/2225	249/18723	7.70728e-20	5.50612e-18	3.96374e-18	CD74/CCL21/CCL19/FLNA/TRIM22/TGM2/BST2/CD4/CARD8/BIRC3/LTF/STAT1/PIM2/TRAF1/CLEC7A/S100A4/MYD88/LGALS1/PYCARD/CARD16/TNFRSF1A/CD40/CASP8/CARD11/UBD/TRAF5/TRIM25/IRAK1/CCR7/LITAF/AKAP13/RHOH/TRIM14/IKBKE/FYN/TNFAIP3/TRAF3/TLR4/NUP62/TRIM27/IKBKB/NEK6/IRF3/PRKCB/APOL3/ZC3H12A/LPAR1/TRIM38/NLRC3/MAP3K14/SHISA5/TNF/F2R/S100B/RELA/SLC20A1/MTDH/TRIM52/CPNE1/MALT1/TREM2/CASP10/UBE2I/TRADD/IRAK4/TRAF2/RE…	84
GO:0002699	GO:0002699	positive regulation of immune effector process	81/2225	235/18723	7.84249e-20	5.5368e-18	3.98583e-18	LAPTM5/CD74/HLA-DRA/TYROBP/B2M/ITGB2/PTPRC/HLA-E/HLA-F/RAC2/SPI1/C3/XBP1/CCL19/HLA-DMB/MZB1/SASH3/ANXA1/VAV1/TGFB1/ADGRE2/CLEC7A/IL1R1/IL4R/FGR/CD40/SPON2/SLAMF6/CD84/FES/UNC13D/CCR2/CD1D/KLRK1/ITGAM/RASGRP1/TLR4/CD86/PTAFR/CD300A/LYN/STX4/STAT6/BLK/BTK/NFKBIZ/SLAMF1/SH2D1A/NFKBID/CD226/CR1/SYK/CD28/CD55/TNF/TNFRSF4/SCIMP/RAP1A/LILRB1/MALT1/TREM2/MR1/PTPN22/TRAF2/ZBTB1/IL1B/DDX21/RARA/GAB2/TICAM1…	81
GO:0043123	GO:0043123	positive regulation of I-kappaB kinase/NF-kappaB signaling	70/2225	186/18723	1.00317e-19	7e-18	5.03916e-18	CD74/CCL21/CCL19/FLNA/TRIM22/TGM2/BST2/CD4/BIRC3/LTF/PIM2/CLEC7A/S100A4/MYD88/LGALS1/CARD16/TNFRSF1A/CD40/CASP8/CARD11/UBD/TRAF5/TRIM25/IRAK1/CCR7/LITAF/AKAP13/TRIM14/IKBKE/FYN/TLR4/NUP62/TRIM27/IKBKB/NEK6/IRF3/PRKCB/APOL3/LPAR1/TRIM38/MAP3K14/SHISA5/TNF/F2R/S100B/RELA/SLC20A1/MTDH/TRIM52/MALT1/CASP10/UBE2I/TRADD/IRAK4/TRAF2/REL/RNF31/CARD9/TRIM21/DDX21/CANT1/TICAM1/TAB2/PLEKHG5/GJA1/TRIM13/NOD1/…	70
GO:0051250	GO:0051250	negative regulation of lymphocyte activation	63/2225	157/18723	1.48112e-19	1.02163e-17	7.35454e-18	LAPTM5/CD74/TYROBP/HLA-F/JAK3/TBC1D10C/RUNX1/PTPN6/VSIG4/ANXA1/IRF1/LST1/VSIR/RIPOR2/INPP5D/NCKAP1L/FCGR2B/IL4R/FGR/INHBA/LILRB2/PAG1/RUNX3/ATM/SPN/FGL2/AXL/MNDA/TNFAIP3/CBFB/SAMSN1/MERTK/CD86/CD300A/IL4I1/TNFAIP8L2/LYN/BLK/BTK/CBLB/ZC3H12A/CR1/LAX1/BANK1/GPNMB/TIGIT/MDK/LILRB1/SFRP1/BTN2A2/PTPN22/HAVCR2/IL2RA/RC3H2/LOXL3/TBX21/LAG3/CTLA4/PDCD1LG2/PLA2G2D/TNFRSF13B/GLMN/SOCS1	63
GO:0034341	GO:0034341	response to interferon-gamma	59/2225	141/18723	1.84908e-19	1.26094e-17	9.07729e-18	CD74/HLA-DPA1/VIM/CCL21/CCL19/CIITA/CCL5/AIF1/BST2/IFITM3/IFITM2/ZYX/IRF8/IRF1/STAT1/ICAM1/IFITM1/ACTR3/WAS/GBP5/MRC1/CCL2/CD40/TLR2/SLC11A1/UBD/GBP2/SP100/NLRC5/IFNGR2/IFNGR1/TLR4/STX4/CD47/CCL18/CLDN1/PARP14/TP53/SHFL/HCK/GBP1/KYNU/PARP9/TXK/MEFV/CCL14/CXCL16/NMI/NUB1/JAK1/TRIM21/CCL20/JAK2/CCL4/CD58/SIRPA/GBP4/CCL24/SOCS1	59
GO:0034612	GO:0034612	response to tumor necrosis factor	84/2225	253/18723	2.41329e-19	1.62721e-17	1.1714e-17	LAPTM5/TMSB4X/COL1A1/CCL21/CCL19/CYBA/CCL5/CD14/CARD8/BIRC3/TNFRSF1B/POSTN/STAT1/ZFP36L2/ICAM1/TRAF1/GGT5/ZFP36L1/VCAM1/PYCARD/CASP4/CARD16/TNFRSF1A/ZFP36/CCL2/CD40/CASP8/TNFRSF25/PTK2B/ARHGEF2/THBS1/NFKBIA/FAS/UBD/GBP2/TRAF5/CEBPA/CYLD/TNFAIP3/TRAF3/IKBKB/TNFSF13B/CCL18/CLDN1/TP53/ZC3H12A/SYK/NFKB1/GBP1/TNF/RELA/TNFRSF4/TCL1A/CPNE1/RFFL/CCL14/AKAP12/IGBP1/CXCL16/SPHK1/SFRP1/TRADD/TRAF2/NUB1/SELE…	84
GO:0071219	GO:0071219	cellular response to molecule of bacterial origin	77/2225	221/18723	3.10898e-19	2.073e-17	1.49231e-17	VIM/SPI1/XBP1/CCL5/IRF8/CD14/CARD8/LTF/TNFRSF1B/CD68/TGFB1/ICAM1/FCGR2B/MYD88/LILRB2/PYCARD/CD6/SBNO2/CARD16/MRC1/ZFP36/CCL2/CD40/SPON2/TLR2/NFKBIA/AXL/LY96/IRAK1/LY86/LITAF/TNFAIP3/TLR4/CD86/PTAFR/PDCD4/CXCL9/LYN/IRF3/ABCA1/SERPINE1/HCK/PPARD/ZC3H12A/NFKB1/CD55/TNF/RELA/MTDH/PLSCR3/SCIMP/CD180/CMPK2/LILRB1/MALT1/TREM2/PDE4B/CCR5/PTPN22/SCARB1/HAVCR2/IRAK2/IL1B/GFI1/RARA/TICAM1/NLRP3/LILRA2/SIRPA…	77
GO:0071222	GO:0071222	cellular response to lipopolysaccharide	74/2225	209/18723	5.40466e-19	3.56411e-17	2.56573e-17	VIM/SPI1/XBP1/CCL5/IRF8/CD14/CARD8/LTF/TNFRSF1B/CD68/TGFB1/ICAM1/MYD88/LILRB2/PYCARD/CD6/SBNO2/CARD16/MRC1/ZFP36/CCL2/CD40/SPON2/TLR2/NFKBIA/AXL/LY96/IRAK1/LY86/LITAF/TNFAIP3/TLR4/CD86/PTAFR/PDCD4/CXCL9/LYN/IRF3/ABCA1/SERPINE1/HCK/PPARD/ZC3H12A/NFKB1/CD55/TNF/RELA/MTDH/PLSCR3/SCIMP/CD180/CMPK2/LILRB1/MALT1/PDE4B/CCR5/PTPN22/SCARB1/HAVCR2/IRAK2/IL1B/GFI1/RARA/TICAM1/NLRP3/LILRA2/SIRPA/PDCD1LG2/CXC…	74
GO:0002275	GO:0002275	myeloid cell activation involved in immune response	45/2225	91/18723	1.2381e-18	8.07591e-17	5.81369e-17	TYROBP/ITGB2/RAC2/PTGDS/SPI1/FCER1G/DOCK2/PIK3CD/ADGRE2/IL4R/FGR/MYD88/PYCARD/SBNO2/GRN/LAT2/CD84/FES/UNC13D/CCR2/PIK3CG/ITGAM/PRAM1/LAT/RASGRP1/PTAFR/CD300A/LYN/STX4/BLK/BTK/PTGDR/SLAMF1/IFI35/MILR1/CBL/SYK/TREM2/NMI/HAVCR2/GAB2/TICAM1/LILRA2/DNASE1L3/CX3CR1	45
GO:0019882	GO:0019882	antigen processing and presentation	49/2225	106/18723	1.36448e-18	8.80454e-17	6.33821e-17	CD74/HLA-DRA/HLA-DPA1/HLA-DPB1/B2M/HLA-E/HLA-F/CCL21/CTSS/CCL19/FCER1G/HLA-DMB/HLA-DMA/IFI30/TAP1/TAPBP/CD68/WDFY4/ICAM1/FCGR2B/TAP2/LILRB2/WAS/PYCARD/PSMB8/HLA-DOA/FGL2/SLC11A1/THBS1/CD1D/CCR7/HLA-C/KDM5D/IKBKB/CD8A/RFTN1/RELB/CD209/RAB35/HLA-DQA1/CLEC4A/HLA-DOB/TREM2/MR1/RAB8B/RAB27A/RAB32/NOD1/CD1C	49
GO:0002822	GO:0002822	regulation of adaptive immune response based on somatic recombination of immune receptors built from immunoglobulin superfamily domains	64/2225	168/18723	1.8156e-18	1.15909e-16	8.34403e-17	HLA-DRA/B2M/IL7R/PTPRC/HLA-E/HLA-F/JAK3/C3/CCL19/PTPN6/SASH3/ANXA1/CD4/TNFRSF1B/NCKAP1L/TGFB1/FCGR2B/IL27RA/CLEC7A/IL1R1/IL4R/WAS/CD40/SLC11A1/CCR2/CD1D/AGER/ADA/TNFAIP3/IL4I1/STAT6/TNFSF13B/BTK/NFKBIZ/AHR/SLAMF1/NFKBID/CD226/ZC3H12A/CR1/CD28/CD55/TNF/RIPK3/LILRB1/MALT1/TREM2/MR1/PPP3CB/TRAF2/HAVCR2/ZBTB1/CARD9/IL1B/RC3H2/LOXL3/CLCF1/TBX21/SLC15A4/NLRP3/IL18R1/RSAD2/CD1C/RIPK2	64
GO:0007162	GO:0007162	negative regulation of cell adhesion	92/2225	303/18723	3.88645e-18	2.45501e-16	1.76731e-16	LAPTM5/CD74/AKNA/PTPRC/ARHGDIB/JAK3/COL1A1/CCL21/SPI1/FXYD5/RUNX1/TGFBI/PTPN6/VSIG4/ANXA1/SIPA1/IRF1/VSIR/TNC/RIPOR2/POSTN/NCKAP1L/TGFB1/CYP1B1/PLXND1/WNK1/FCGR2B/IL4R/LILRB2/LGALS1/PAG1/MMP14/FBLN1/RUNX3/PTEN/SPN/LRP1/C1QTNF1/FGL2/THBS1/SH2B3/MYADM/LPXN/RCC2/CXCL12/CASK/CBFB/SEMA4D/CD86/CD300A/IL4I1/TNFAIP8L2/PLXNC1/CBLB/DUSP22/SERPINE1/ZC3H12A/CR1/LAX1/GBP1/GPNMB/TIGIT/MAP4K4/SNAI2/MDK/LILRB1/P…	92
GO:0042129	GO:0042129	regulation of T cell proliferation	64/2225	171/18723	5.2056e-18	3.25404e-16	2.34252e-16	HLA-DPA1/HLA-DPB1/CORO1A/PTPRC/HLA-E/RAC2/JAK3/CCL19/HLA-DMB/CCDC88B/CCL5/AIF1/PTPN6/VSIG4/SASH3/ANXA1/IRF1/VSIR/ZAP70/TNFRSF1B/CD3E/NCKAP1L/IL27RA/RASAL3/LILRB2/VCAM1/PYCARD/CD6/SPN/CARD11/TGFBR2/CCR2/CD1D/AGER/CD86/IL4I1/TNFSF13B/CBLB/SLAMF1/IGF1/CR1/SYK/NCK2/CD28/CD55/GPNMB/CD209/NCK1/RIPK3/LILRB1/BTN2A2/PTPN22/TNFSF8/HAVCR2/IL1B/IL2RA/BMI1/EBI3/CD40LG/CTLA4/PDCD1LG2/PLA2G2D/RIPK2/GLMN	64
GO:0002573	GO:0002573	myeloid leukocyte differentiation	72/2225	208/18723	6.7908e-18	4.20119e-16	3.02436e-16	CD74/C1QC/TYROBP/CSF1R/HCLS1/SPI1/CCL19/IFI16/JUNB/RUNX1/CD4/TCIRG1/MYC/LTF/IRF7/INPP5D/IRF4/PIK3CD/TGFB1/INHBA/MYH9/MAFB/FBXW7/ZFP36L1/SBNO2/FSTL3/CASP8/EVI2B/TLR2/CBFA2T3/TGFBR2/UBD/FES/GAB3/RASSF2/NOTCH2/CEBPA/ANXA2/CCR7/FBN1/NRROS/CSF1/CCR1/TLR4/LRRK1/LYN/FOXP1/MMP9/LEF1/RELB/TNF/CDK6/FOS/RBPJ/SP3/OSCAR/LILRB1/BATF/TREM2/GPR183/SFRP1/LIF/IL34/CCN4/NME1/RARA/GAB2/GPR68/SH3PXD2A/CREB1/TNFRSF11A…	72
GO:0001776	GO:0001776	leukocyte homeostasis	43/2225	87/18723	7.40478e-18	4.5343e-16	3.26415e-16	CD74/CORO1A/JAK3/ANXA1/TCIRG1/NCKAP1L/PIK3CD/DOCK11/DOCK10/FAS/SH2B3/AXL/CCR2/ADA/TSC22D3/TNFAIP3/LAT/MERTK/LYN/TNFSF13B/TNFSF14/SIT1/GPR174/BCL2/FLT3/RIPK3/SKIL/GAPT/PPP2R3C/GPR183/PDE4B/BCL2L11/PPP3CB/IL2RA/RC3H2/TNFRSF17/BAX/SLC15A4/ADAM17/TNFRSF13B/SH2B2/BCL10/ITPKB	43
GO:0031663	GO:0031663	lipopolysaccharide-mediated signaling pathway	35/2225	60/18723	8.38173e-18	5.08068e-16	3.65748e-16	SPI1/CCL5/CD14/CARD8/LTF/TGFB1/MYD88/CD6/CARD16/CCL2/TLR2/NFKBIA/LY96/IRAK1/LY86/TNFAIP3/TLR4/PTAFR/LYN/IRF3/HCK/CD55/TNF/MTDH/SCIMP/CD180/MALT1/PTPN22/SCARB1/IRAK2/IL1B/TICAM1/LILRA2/BCL10/RIPK2	35
GO:0002444	GO:0002444	myeloid leukocyte mediated immunity	46/2225	99/18723	1.19436e-17	7.16735e-16	5.15963e-16	TYROBP/ITGB2/HLA-E/RAC2/PTGDS/SPI1/C3/PIK3CD/ADGRE2/FCGR2B/IL4R/FGR/MYD88/SERPINB9/SPON2/LAT2/CD84/FES/UNC13D/CCR2/PIK3CG/ITGAM/PRAM1/LAT/RASGRP1/PTAFR/CD300A/LYN/STX4/BLK/BTK/PTGDR/MILR1/CBL/SYK/KMT2E/IRAK4/CARD9/DDX21/GAB2/TICAM1/ADAM17/DDX58/DNASE1L3/TREM1/CX3CR1	46
GO:0071356	GO:0071356	cellular response to tumor necrosis factor	76/2225	229/18723	1.28547e-17	7.63771e-16	5.49824e-16	LAPTM5/TMSB4X/COL1A1/CCL21/CCL19/CYBA/CCL5/CARD8/BIRC3/TNFRSF1B/POSTN/STAT1/ZFP36L2/ICAM1/TRAF1/ZFP36L1/VCAM1/PYCARD/CASP4/CARD16/TNFRSF1A/ZFP36/CCL2/CD40/CASP8/TNFRSF25/PTK2B/ARHGEF2/THBS1/NFKBIA/FAS/GBP2/TRAF5/CEBPA/CYLD/TNFAIP3/TRAF3/IKBKB/TNFSF13B/CCL18/CLDN1/TP53/ZC3H12A/SYK/NFKB1/GBP1/TNF/RELA/TNFRSF4/TCL1A/CPNE1/RFFL/CCL14/AKAP12/SPHK1/SFRP1/TRADD/TRAF2/CCL20/JAK2/TNFRSF17/AIM2/LIMS1/CCL4/…	76
GO:0032635	GO:0032635	interleukin-6 production	62/2225	165/18723	1.37064e-17	7.98562e-16	5.74869e-16	CD74/TYROBP/XBP1/CYBA/AIF1/PTPN6/IL16/CSK/POU2AF1/INPP5D/NCKAP1L/IL27RA/CLEC7A/ARRB2/MYD88/LILRB2/PYCARD/SPON2/IRAK3/ARHGEF2/TLR2/CD84/AGER/TNFAIP3/IFIH1/TLR4/PTAFR/POU2F2/CD47/SLAMF1/ZC3H12A/IL6R/SYK/NLRC3/BANK1/AKIRIN2/TNF/F2R/SCIMP/IL17RA/CD200/TREM2/IL33/ARRB1/HGF/PTPN22/HAVCR2/TLR7/CARD9/IL1B/TLR8/TICAM1/MAPK13/LILRA2/SIRPA/CD200R1/DDX58/NOD1/TLR1/BCL10/RIPK2/LILRA5	62
GO:0032675	GO:0032675	regulation of interleukin-6 production	62/2225	165/18723	1.37064e-17	7.98562e-16	5.74869e-16	CD74/TYROBP/XBP1/CYBA/AIF1/PTPN6/IL16/CSK/POU2AF1/INPP5D/NCKAP1L/IL27RA/CLEC7A/ARRB2/MYD88/LILRB2/PYCARD/SPON2/IRAK3/ARHGEF2/TLR2/CD84/AGER/TNFAIP3/IFIH1/TLR4/PTAFR/POU2F2/CD47/SLAMF1/ZC3H12A/IL6R/SYK/NLRC3/BANK1/AKIRIN2/TNF/F2R/SCIMP/IL17RA/CD200/TREM2/IL33/ARRB1/HGF/PTPN22/HAVCR2/TLR7/CARD9/IL1B/TLR8/TICAM1/MAPK13/LILRA2/SIRPA/CD200R1/DDX58/NOD1/TLR1/BCL10/RIPK2/LILRA5	62
GO:0032609	GO:0032609	interferon-gamma production	49/2225	112/18723	2.32183e-17	1.31446e-15	9.46256e-16	LAPTM5/HLA-DPA1/HLA-DPB1/SASH3/IRF8/CD14/VSIR/CD3E/IL27RA/CLEC7A/IL1R1/INHBA/CD96/PYCARD/BTN3A2/SLC11A1/SLAMF6/ISG15/BTN3A1/BCL3/AXL/CCR2/CCR7/RASGRP1/TLR4/TRIM27/CD47/SLAMF1/CD226/ZC3H12A/CR1/TNF/RIPK3/TXK/LILRB1/PDE4B/PTPN22/HAVCR2/TLR7/IL1B/TLR8/EBI3/CD2/RARA/CEBPG/SIRPA/IL18R1/PDCD1LG2/RIPK2	49
GO:0032649	GO:0032649	regulation of interferon-gamma production	49/2225	112/18723	2.32183e-17	1.31446e-15	9.46256e-16	LAPTM5/HLA-DPA1/HLA-DPB1/SASH3/IRF8/CD14/VSIR/CD3E/IL27RA/CLEC7A/IL1R1/INHBA/CD96/PYCARD/BTN3A2/SLC11A1/SLAMF6/ISG15/BTN3A1/BCL3/AXL/CCR2/CCR7/RASGRP1/TLR4/TRIM27/CD47/SLAMF1/CD226/ZC3H12A/CR1/TNF/RIPK3/TXK/LILRB1/PDE4B/PTPN22/HAVCR2/TLR7/IL1B/TLR8/EBI3/CD2/RARA/CEBPG/SIRPA/IL18R1/PDCD1LG2/RIPK2	49
GO:0046632	GO:0046632	alpha-beta T cell differentiation	49/2225	112/18723	2.32183e-17	1.31446e-15	9.46256e-16	HLA-DRA/JAK3/CCL19/RUNX1/SASH3/ANXA1/IRF1/ZAP70/IRF4/NCKAP1L/IL4R/PRDM1/RUNX3/SPN/SLAMF6/TGFBR2/BCL3/ITK/CRACR2A/ADA/LY9/CBFB/CD86/FOXP1/STAT6/NFKBIZ/NFKBID/ZC3H12A/LEF1/IL6R/RELB/SYK/BCL2/BATF/MALT1/GPR183/TNFSF8/RC3H2/LOXL3/RARA/TBX21/NLRP3/IL18R1/RSAD2/EOMES/PLA2G2D/RIPK2/ITPKB/SOCS1	49
GO:0050777	GO:0050777	negative regulation of immune response	68/2225	194/18723	2.66195e-17	1.49293e-15	1.07473e-15	IL7R/PTPRC/COL3A1/HLA-E/HLA-F/JAK3/SPI1/IFI16/SAMHD1/PTPN6/VSIG4/ANXA1/INPP5D/NCKAP1L/FCGR2B/IL27RA/IL4R/ARRB2/FGR/RHBDF2/CD96/SERPINB9/STAT2/IRAK3/GRN/FGL2/SLAMF8/A2M/CD84/ISG15/NLRC5/CCR2/OAS3/SERPING1/OAS1/USP15/FYN/TNFAIP3/SAMSN1/CD300A/IL4I1/LYN/TRIM27/STAT6/PARP14/AHR/SLAMF1/HCK/RNF125/ZC3H12A/CR1/SYK/NLRC3/CD55/PLCG1/LILRB1/TREM2/NMI/PPP3CB/HAVCR2/TRIM21/PDCD1/RC3H2/LOXL3/TBX21/CTLA4/LYAR/…	68
GO:0042102	GO:0042102	positive regulation of T cell proliferation	46/2225	101/18723	3.18771e-17	1.77124e-15	1.27508e-15	HLA-DPA1/HLA-DPB1/CORO1A/PTPRC/HLA-E/JAK3/CCL19/HLA-DMB/CCDC88B/CCL5/AIF1/SASH3/ANXA1/ZAP70/CD3E/NCKAP1L/IL27RA/RASAL3/LILRB2/VCAM1/PYCARD/CD6/CARD11/TGFBR2/CCR2/CD1D/AGER/CD86/TNFSF13B/SLAMF1/IGF1/SYK/NCK2/CD28/CD55/CD209/NCK1/PTPN22/HAVCR2/IL1B/IL2RA/BMI1/EBI3/CD40LG/PDCD1LG2/RIPK2	46
GO:0045582	GO:0045582	positive regulation of T cell differentiation	43/2225	91/18723	6.26665e-17	3.45011e-15	2.48366e-15	CD74/HLA-DRA/IL7R/PTPRC/XBP1/CCL19/RUNX1/SASH3/ANXA1/VSIR/ZAP70/NCKAP1L/IL4R/LILRB2/RUNX3/CD27/TGFBR2/ADA/RHOH/CBFB/RASGRP1/CD86/IL4I1/NFKBIZ/NFKBID/TESPA1/LEF1/CR1/SYK/MDK/MALT1/VNN1/ZBTB1/IL2RA/RARA/SART1/PIK3R6/NLRP3/RIPK2/DUSP10/ITPKB/SOCS1/IL7	43
GO:0051092	GO:0051092	positive regulation of NF-kappaB transcription factor activity	58/2225	152/18723	6.61834e-17	3.6106e-15	2.5992e-15	S100A9/TRIM22/LTF/S100A8/ICAM1/TRAF1/CLEC7A/MYD88/PYCARD/CARD16/CD40/IRAK3/CARD11/ARHGEF2/TLR2/TRAF5/TRIM25/IRAK1/AGER/TRIM14/TLR4/TRIM27/IKBKB/PRKD2/BTK/PRKCB/TRIM38/TNF/RELA/PRKCH/MTDH/RIPK3/TRIM52/MALT1/MTPN/SPHK1/TRADD/TRAF2/SLCO3A1/IRAK2/RNF31/CARD9/IL1B/TRIM21/AIM2/RTKN2/TICAM1/CD40LG/TRIM13/NLRP3/EIF2AK2/IL18R1/NOD1/TRIM34/BCL10/TNFRSF11A/RIPK2/CX3CR1	58
GO:0007015	GO:0007015	actin filament organization	115/2225	442/18723	1.2292e-16	6.63025e-15	4.77298e-15	TMSB4X/CORO1A/WIPF1/EVL/HCLS1/RAC2/ARPC1B/CCL21/MYO1F/FLNA/PFN1/MARCKS/LCP1/AIF1/ZYX/GMFG/MYO1G/PREX1/PLEK/TPM2/NCKAP1L/ARPC2/CCDC88A/ICAM1/PLEC/ACTR3/MICAL1/SH3BP1/PPP1R9B/ARPC5/WAS/CORO7/PYCARD/SYNPO2/NRP1/RHOG/GPR65/MICAL2/FCHSD2/COTL1/ACTN1/ARHGAP25/CAPZB/DBNL/ARAP1/PSTPIP1/RHOF/PTK2B/ARHGEF2/CARMIL2/MYADM/CDC42EP5/SH3KBP1/CXCL12/VASP/CCN2/WASF2/CCR7/MYO5A/RHOH/FLII/FCHSD1/CDC42EP1/GRB2/ARPC3…	115
GO:0048872	GO:0048872	homeostasis of number of cells	83/2225	272/18723	1.23744e-16	6.63025e-15	4.77298e-15	CD74/CORO1A/B2M/IL7R/IKZF1/HCLS1/JAK3/SPI1/SASH3/ANXA1/TCIRG1/FSTL1/INPP5D/NCKAP1L/PIK3CD/DOCK11/STAT1/ETS1/INHBA/DOCK10/MAFB/ZFP36L1/ZFP36/CARD11/FAS/ISG15/SH2B3/AXL/CCR2/RASSF2/CCR7/ADA/TSC22D3/CSF1/TNFAIP3/LAT/MERTK/LYN/TNFSF13B/TNFSF14/RHEX/SIT1/GPR174/KLF13/BCL2/F2R/CDK6/KMT2E/FLT3/SP3/RIPK3/G6PD/SKIL/GAPT/EZH2/PPP2R3C/GPR183/LIPA/PDE4B/BCL2L11/BRD1/PPP3CB/SRF/CARD9/IL2RA/RC3H2/JAK2/TNFRSF17…	83
GO:0002221	GO:0002221	pattern recognition receptor signaling pathway	62/2225	172/18723	1.43906e-16	7.64231e-15	5.50154e-15	CTSS/CYBA/CD14/IRF1/BIRC3/LTF/IRF7/FCN1/IRF4/NOP53/UNC93B1/ARRB2/MYD88/SLC15A3/CD40/IRAK3/TLR2/NFKBIA/OAS3/LY96/IRAK1/OAS1/USP15/CYLD/TNFAIP3/TRAF3/IFIH1/TLR4/CD300A/LYN/IRF3/BTK/IFI35/RFTN1/RNF125/RELA/PIK3AP1/SCIMP/OASL/TREM2/PTPN22/NMI/IRAK4/HAVCR2/TLR7/IRAK2/TLR8/GFI1/FCRL3/TICAM1/SLC15A4/LILRA2/TLR10/DDX58/NOD1/RSAD2/LACC1/OTULIN/TLR1/LILRA4/BCL10/RIPK2	62
GO:0002286	GO:0002286	T cell activation involved in immune response	48/2225	114/18723	3.18589e-16	1.67706e-14	1.20729e-14	CD74/HLA-DRA/JAK3/CCL19/APBB1IP/FCER1G/HLA-DMB/LCP1/ANXA1/IRF4/NCKAP1L/ICAM1/FCGR2B/IL4R/SPN/FGL2/SLC11A1/SLAMF6/BCL3/ITGAL/CRACR2A/LY9/CD86/FOXP1/STAT6/NFKBIZ/TP53/NFKBID/ZC3H12A/LEF1/IL6R/RELB/MDK/LILRB1/BATF/MALT1/GPR183/HAVCR2/RAB27A/RC3H2/LOXL3/RARA/TBX21/NLRP3/IL18R1/EOMES/CD1C/RIPK2	48
GO:0002687	GO:0002687	positive regulation of leukocyte migration	53/2225	135/18723	3.44561e-16	1.79801e-14	1.29435e-14	CD74/CSF1R/RAC2/CCL21/SPI1/CCL19/CCL5/AIF1/GPSM3/ITGA4/RIPOR2/CD99/DOCK8/NCKAP1L/WNK1/ICAM1/IL1R1/PYCARD/MMP14/SPN/PTK2B/THBS1/CCR2/CXCL12/AGER/CCR7/CSF1/CCR1/PTAFR/CD47/SLAMF1/SERPINE1/IL6R/CMKLR1/TNF/MDK/C5AR1/TREM2/CAMK1D/IL34/STK39/CCL20/CCL4/ADAM17/PLA2G7/CXCL13/CXCL8/CCL24/P2RX4/TNFRSF18/C3AR1/CX3CR1/MIA3	53
GO:0050764	GO:0050764	regulation of phagocytosis	43/2225	95/18723	4.54074e-16	2.34905e-14	1.69103e-14	PTPRC/C3/CYBA/FCER1G/IL2RG/TGM2/DOCK2/CSK/NCKAP1L/ABCA7/CNN2/FCGR2B/CLEC7A/FGR/PLSCR1/PYCARD/RAB31/MFGE8/CCL2/PTEN/LRP1/IL2RB/TLR2/SLC11A1/SIRPG/MERTK/CD300A/CD47/HCK/SYK/TNF/C2/IL15RA/RAP1A/TREM2/CAMK1D/SPHK1/SCARB1/IL1B/RAB27A/SIRPA/LYAR/PTX3	43
GO:0042100	GO:0042100	B cell proliferation	44/2225	99/18723	4.80504e-16	2.46453e-14	1.77417e-14	CD74/TYROBP/IL7R/PTPRC/MZB1/SASH3/INPP5D/NCKAP1L/FCGR2B/IKZF3/CD79A/MS4A1/ATM/CD40/CARD11/NFATC2/MNDA/ADA/RASGRP1/TLR4/CD300A/LYN/TNFSF13B/BLK/BTK/AHR/LEF1/BCL2/TNFRSF4/CD22/CD180/CD19/GAPT/GPR183/PRKCD/BMI1/FCRL3/BAX/TICAM1/CLCF1/CD40LG/CTLA4/TNFRSF13B/IL7	44
GO:0042060	GO:0042060	wound healing	110/2225	422/18723	4.99267e-16	2.52962e-14	1.82102e-14	TIMP1/DCN/COL3A1/ACTB/CD44/COL1A1/XBP1/FLNA/FCER1G/CXCR4/DGKA/F13A1/ALOX5/PTPN6/ANXA1/SPARC/JAML/VAV1/TNC/FN1/PLEK/POSTN/TGFB1/S100A8/CNN2/LCK/PLEC/ETS1/CLEC7A/MYH9/WAS/PLSCR1/FERMT3/FBLN1/PTEN/PLAUR/CD40/C1QTNF1/SLC11A1/THBS1/MRTFA/TGFBR2/COL5A1/SH2B3/CARMIL2/AXL/ENTPD1/PABPC4/MYL9/PDGFRA/ITGA5/SERPING1/TSPAN32/NOTCH2/PIK3CG/ANXA2/ITGB3/CASK/FKBP10/ANXA5/TNFAIP3/ANXA6/TLR4/MERTK/ITGB1/LYN/BLK/TF…	110
GO:1903557	GO:1903557	positive regulation of tumor necrosis factor superfamily cytokine production	46/2225	107/18723	5.01625e-16	2.52962e-14	1.82102e-14	TYROBP/PTPRC/HLA-E/CCL19/CYBA/CYBB/SASH3/CD14/OAS2/CLEC7A/MYD88/PYCARD/SPON2/SPN/ARHGEF2/TLR2/THBS1/CD84/CCR2/OAS3/LY96/OAS1/AGER/IFIH1/RASGRP1/IFNGR1/TLR4/CD86/PTAFR/SYK/IL33/AKAP12/HAVCR2/CARD9/JAK2/CD2/NFATC4/TICAM1/FRMD8/LILRA2/DDX58/NOD1/TLR1/BCL10/RIPK2/LILRA5	46
GO:0050854	GO:0050854	regulation of antigen receptor-mediated signaling pathway	34/2225	63/18723	6.46443e-16	3.23275e-14	2.32719e-14	LAPTM5/PTPRC/PTPN6/CMTM3/FCGR2B/LCK/CARD11/LPXN/CCR7/ADA/NFAM1/CD300A/LYN/FOXP1/PRKD2/BLK/CBLB/SH2D1A/PRKCB/CD226/TESPA1/SLA2/GBP1/RELA/PRKCH/CD22/CD19/MALT1/PTPN22/TRAT1/FCRL3/UBASH3A/KCNN4/BCL10	34
GO:0007265	GO:0007265	Ras protein signal transduction	94/2225	337/18723	7.37795e-16	3.6591e-14	2.63411e-14	ARHGDIB/COL3A1/COL1A2/RAC2/ARHGEF1/AIF1/CYTH4/RASGRP2/ARHGAP4/CDC42SE1/RIPOR2/TIMP2/RASA2/DOK2/RASAL3/SH3BP1/WAS/MYO9B/LPAR6/NRP1/RHOG/GPR65/OGT/CYTH1/PSD4/DBNL/RASSF1/NGFR/ARHGEF2/DENND4B/RASA3/CDC42EP5/NOTCH2/PIK3CG/WASF2/CDC42SE2/AKAP13/RHOH/DOK3/CSF1/LAT/CDC42EP1/GRB2/RASGRP1/NUP62/ITGB1/RRAS/DOK1/STMN3/GRAP2/ABCA1/TP53/ELMO1/IGF1/DNMT1/CBL/ARHGAP17/GPR174/RAB4B/DENND3/LPAR1/ROCK1/SDCBP/F2R/K…	94
GO:0050792	GO:0050792	regulation of viral process	59/2225	164/18723	8.6531e-16	4.25633e-14	3.06405e-14	CD74/PABPC1/IFI16/CXCR4/CIITA/TRIM22/CCL5/BST2/IFITM3/IFITM2/CD4/LTF/ISG20/FCN1/OAS2/STAT1/IFITM1/PLSCR1/LGALS1/ZFP36/PML/ISG15/AXL/ZC3HAV1/APOBEC3C/OAS3/TRIM25/OAS1/TRIM14/IFIH1/MX1/APOBEC3G/TRIM27/SHFL/TRIM38/LY6E/BCL2/CD28/TNF/CD209/ADARB1/UBP1/MDFIC/APOBEC3F/OASL/TRIM21/TRIM13/EIF2AK2/LAMP3/RSAD2/FAM111A/CXCL8/TRIM59/SETDB1/TRIM34/TOP2A/PTX3/RNASEL/KPNA2	59
GO:0072676	GO:0072676	lymphocyte migration	48/2225	117/18723	1.09975e-15	5.36553e-14	3.86254e-14	CCL21/CCL19/CCL5/AIF1/ITGA4/MYO1G/STK10/ZAP70/RIPOR2/CD99/DOCK8/PIK3CD/WNK1/ICAM1/IL27RA/PLEC/PYCARD/CCL2/SPN/CKLF/PTK2B/MSN/ITGAL/CCR2/CXCL12/PIK3CG/KLRK1/CCR7/ITGB7/CCL18/RIPK3/CD200/CCL14/CXCR3/GPR183/CXCL16/STK39/CCL20/CCL4/TBX21/ADAM17/CD200R1/CXCL13/CYP7B1/CCL24/S1PR1/SAA1/MIA3	48
GO:0097530	GO:0097530	granulocyte migration	55/2225	148/18723	1.61457e-15	7.81375e-14	5.62496e-14	CD74/ITGB2/CSF1R/RAC2/CCL21/S100A9/CCL19/FCER1G/CCL5/ANXA1/JAML/PREX1/VAV1/RIPOR2/CD99/NCKAP1L/PIK3CD/CSF3R/S100A8/ADGRE2/IL1R1/MYD88/RHOG/CCL2/CKLF/PPIB/SLAMF8/THBS1/PIK3CG/CCR7/RHOH/CSF1/CD300A/CXCL9/CCL18/SLAMF1/SYK/PECAM1/CMKLR1/MDK/C5AR1/CCL14/PDE4B/CAMK1D/IRAK4/MCOLN2/IL34/CCL20/CCL4/CXCL13/CXCL8/CCL24/TREM1/C3AR1/SAA1	55
GO:0032729	GO:0032729	positive regulation of interferon-gamma production	36/2225	72/18723	2.21363e-15	1.06272e-13	7.6503e-14	HLA-DPA1/HLA-DPB1/SASH3/IRF8/CD14/CD3E/IL27RA/CLEC7A/IL1R1/PYCARD/BTN3A2/SLC11A1/SLAMF6/ISG15/BTN3A1/BCL3/CCR2/RASGRP1/TLR4/TRIM27/SLAMF1/CD226/TNF/TXK/LILRB1/PDE4B/PTPN22/HAVCR2/TLR7/IL1B/TLR8/EBI3/CD2/CEBPG/IL18R1/RIPK2	36
GO:0071675	GO:0071675	regulation of mononuclear cell migration	47/2225	115/18723	2.60038e-15	1.23848e-13	8.9156e-14	CSF1R/CCL21/SPI1/CCL5/AIF1/ITGA4/STK10/RIPOR2/DOCK8/WNK1/IL27RA/NBL1/PYCARD/CCL2/SPN/PTK2B/SLAMF8/THBS1/MSN/CCR2/CXCL12/AGER/KLRK1/CCR7/CSF1/CCR1/LYN/CD47/SLAMF1/SERPINE1/CMKLR1/TNF/RIPK3/CD200/MDK/C5AR1/IL34/STK39/CCL20/CCL4/ADAM17/PLA2G7/CD200R1/CXCL13/C3AR1/CX3CR1/MIA3	47
GO:0019724	GO:0019724	B cell mediated immunity	68/2225	210/18723	2.67937e-15	1.26606e-13	9.11409e-14	CD74/HLA-DRA/IGKC/HLA-DPA1/HLA-DPB1/C1QC/IGHG1/B2M/C1QB/PTPRC/IGHM/C1S/C1R/HLA-E/IGLC1/C3/IGHG2/TRBC2/FCER1G/HLA-DMB/C1QA/HLA-DMA/TRBC1/IGHG3/IGHA1/PTPN6/IGHG4/C7/TCIRG1/IRF7/INPP5D/TGFB1/FCGR2B/IL27RA/IL4R/MYD88/CD40/HLA-DOA/CD27/IGHD/BCL3/SERPING1/STAT6/BTK/CD226/SLA2/CR1/IGHV6-1/CD28/CD55/TNF/C2/HLA-DQA1/HLA-DOB/BATF/CD19/GAPT/TREM2/RNF168/CARD9/PRKCD/TLR8/CLCF1/TBX21/SLC15A4/CD40LG/BCL10/IGHV…	68
GO:0032760	GO:0032760	positive regulation of tumor necrosis factor production	44/2225	103/18723	2.87614e-15	1.34842e-13	9.70698e-14	TYROBP/PTPRC/HLA-E/CCL19/CYBA/CYBB/SASH3/CD14/OAS2/CLEC7A/MYD88/PYCARD/SPON2/SPN/ARHGEF2/TLR2/THBS1/CD84/CCR2/OAS3/LY96/OAS1/AGER/IFIH1/RASGRP1/IFNGR1/TLR4/PTAFR/SYK/IL33/AKAP12/HAVCR2/CARD9/JAK2/CD2/NFATC4/TICAM1/FRMD8/LILRA2/DDX58/NOD1/TLR1/RIPK2/LILRA5	44
GO:0032615	GO:0032615	interleukin-12 production	33/2225	62/18723	2.98086e-15	1.37601e-13	9.90562e-14	LAPTM5/LTB/JAK3/CCL19/IL16/IRF8/IRF1/CLEC7A/ARRB2/CD40/IRAK3/TLR2/THBS1/AGER/CCR7/TLR4/FOXP1/CD47/SLAMF1/SYK/CMKLR1/NFKB1/TIGIT/RELA/SCIMP/MDK/MEFV/LILRB1/IRF5/TLR8/CD40LG/RIPK2/LILRA5	33
GO:0032655	GO:0032655	regulation of interleukin-12 production	33/2225	62/18723	2.98086e-15	1.37601e-13	9.90562e-14	LAPTM5/LTB/JAK3/CCL19/IL16/IRF8/IRF1/CLEC7A/ARRB2/CD40/IRAK3/TLR2/THBS1/AGER/CCR7/TLR4/FOXP1/CD47/SLAMF1/SYK/CMKLR1/NFKB1/TIGIT/RELA/SCIMP/MDK/MEFV/LILRB1/IRF5/TLR8/CD40LG/RIPK2/LILRA5	33
GO:2000116	GO:2000116	regulation of cysteine-type endopeptidase activity	73/2225	235/18723	3.02637e-15	1.38635e-13	9.98009e-14	LAPTM5/CD44/S100A9/IFI16/NAIP/CARD8/BIRC3/MYC/ATP2A3/LTF/S100A8/NLRP1/IFI6/LCK/CLEC7A/ARRB2/MICAL1/PSMB9/PYCARD/SERPINB9/CARD16/PLAUR/CASP8/NGFR/PML/CD27/THBS1/FAS/ARL6IP5/CCN2/CST7/FYN/BID/TNFAIP8/TNFSF14/MMP9/P2RX1/EIF2AK3/SYK/CCN1/TNF/F2R/ANP32B/MEFV/RFFL/MALT1/CASP10/ARRB1/CASP2/IGBP1/HGF/BCL2L11/PPM1F/ROBO1/CARD9/JAK2/AIM2/BAX/MAP3K5/SIAH2/PAK2/NLRP3/PCID2/LAMP3/CDKN2D/NOD1/BBC3/BCL10/RIPK2/…	73
GO:0072678	GO:0072678	T cell migration	34/2225	66/18723	4.1527e-15	1.8879e-13	1.35906e-13	CCL21/CCL5/AIF1/ITGA4/MYO1G/ZAP70/RIPOR2/CD99/DOCK8/PIK3CD/WNK1/ICAM1/IL27RA/PLEC/PYCARD/CCL2/SPN/MSN/ITGAL/CCR2/CXCL12/PIK3CG/ITGB7/RIPK3/CD200/CXCR3/GPR183/CXCL16/STK39/CCL20/ADAM17/CD200R1/CXCL13/S1PR1	34
GO:0048525	GO:0048525	negative regulation of viral process	41/2225	92/18723	4.25591e-15	1.92028e-13	1.38237e-13	IFI16/CIITA/CCL5/BST2/IFITM3/IFITM2/LTF/ISG20/FCN1/OAS2/STAT1/IFITM1/PLSCR1/ZFP36/PML/ISG15/ZC3HAV1/APOBEC3C/OAS3/TRIM25/OAS1/TRIM14/IFIH1/MX1/APOBEC3G/TRIM27/SHFL/LY6E/TNF/UBP1/APOBEC3F/OASL/TRIM21/TRIM13/EIF2AK2/RSAD2/FAM111A/TRIM59/SETDB1/PTX3/RNASEL	41
GO:0016064	GO:0016064	immunoglobulin mediated immune response	67/2225	207/18723	4.39349e-15	1.96341e-13	1.41342e-13	CD74/HLA-DRA/IGKC/HLA-DPA1/HLA-DPB1/C1QC/IGHG1/B2M/C1QB/PTPRC/IGHM/C1S/C1R/HLA-E/IGLC1/C3/IGHG2/TRBC2/FCER1G/HLA-DMB/C1QA/HLA-DMA/TRBC1/IGHG3/IGHA1/PTPN6/IGHG4/C7/TCIRG1/IRF7/INPP5D/TGFB1/FCGR2B/IL27RA/IL4R/MYD88/CD40/HLA-DOA/CD27/IGHD/BCL3/SERPING1/STAT6/BTK/CD226/CR1/IGHV6-1/CD28/CD55/TNF/C2/HLA-DQA1/HLA-DOB/BATF/CD19/GAPT/TREM2/RNF168/CARD9/PRKCD/TLR8/CLCF1/TBX21/SLC15A4/CD40LG/BCL10/IGHV5-10-1	67
GO:0046634	GO:0046634	regulation of alpha-beta T cell activation	44/2225	104/18723	4.41694e-15	1.96341e-13	1.41342e-13	HLA-DRA/PTPRC/HLA-E/JAK3/CCL19/RUNX1/SASH3/ANXA1/IRF1/VSIR/ZAP70/CD3E/IRF4/NCKAP1L/IL4R/RASAL3/PRDM1/RUNX3/TGFBR2/CCR2/AGER/ADA/CBFB/CD86/CD300A/NFKBIZ/CBLB/NFKBID/ZC3H12A/SYK/CD28/CD55/LILRB1/MALT1/PTPN22/EBI3/RC3H2/LOXL3/RARA/TBX21/NLRP3/RIPK2/ITPKB/SOCS1	44
GO:0002224	GO:0002224	toll-like receptor signaling pathway	48/2225	121/18723	5.28734e-15	2.33304e-13	1.67951e-13	CTSS/CYBA/CD14/IRF1/BIRC3/LTF/IRF7/IRF4/UNC93B1/ARRB2/MYD88/CD40/IRAK3/TLR2/NFKBIA/LY96/IRAK1/OAS1/TNFAIP3/TRAF3/TLR4/CD300A/LYN/IRF3/BTK/IFI35/RFTN1/PIK3AP1/SCIMP/TREM2/PTPN22/NMI/IRAK4/HAVCR2/TLR7/IRAK2/TLR8/GFI1/FCRL3/TICAM1/SLC15A4/LILRA2/TLR10/RSAD2/TLR1/LILRA4/BCL10/RIPK2	48
GO:1903900	GO:1903900	regulation of viral life cycle	54/2225	148/18723	7.19732e-15	3.15264e-13	2.26952e-13	CD74/PABPC1/IFI16/CIITA/TRIM22/CCL5/BST2/IFITM3/IFITM2/CD4/LTF/ISG20/FCN1/OAS2/IFITM1/PLSCR1/LGALS1/PML/ISG15/AXL/ZC3HAV1/APOBEC3C/OAS3/TRIM25/OAS1/TRIM14/IFIH1/MX1/APOBEC3G/TRIM27/SHFL/TRIM38/LY6E/BCL2/CD28/TNF/CD209/ADARB1/APOBEC3F/OASL/TRIM21/TRIM13/EIF2AK2/LAMP3/RSAD2/FAM111A/CXCL8/TRIM59/SETDB1/TRIM34/TOP2A/PTX3/RNASEL/KPNA2	54
GO:0060759	GO:0060759	regulation of response to cytokine stimulus	57/2225	162/18723	8.20766e-15	3.56914e-13	2.56935e-13	LAPTM5/CD74/PTPRC/CXCR4/SAMHD1/CCL5/PTPN6/CARD8/IRF7/IL1R1/PYCARD/CASP4/CARD16/ZBP1/STAT2/CASP8/IRAK3/PTPN1/SLIT3/TLR2/ISG15/SH2B3/AXL/NLRC5/OAS3/IRAK1/OAS1/CYLD/CSF1/IKBKE/TNFAIP3/IFIH1/TLR4/IKBKB/IRF3/PARP14/PXDN/SYK/PARP9/TXK/CPNE1/RFFL/TREM2/SPHK1/ROBO1/TRAF2/IRAK2/GFI1/ADAM17/CCDC3/RNF113A/DDX58/OTULIN/RIPK2/KLF4/SOCS1/IL7	57
GO:0019058	GO:0019058	viral life cycle	88/2225	317/18723	8.50709e-15	3.67274e-13	2.64393e-13	CD74/PABPC1/IFI16/CXCR4/CIITA/TRIM22/CCL5/BST2/IFITM3/GRK2/IFITM2/CD4/SELPLG/LTF/ISG20/SIGLEC1/FCN1/OAS2/ICAM1/IFITM1/PLSCR1/LGALS1/ATG16L2/NRP1/MRC1/CCL2/PPIB/PML/ISG15/AXL/ZC3HAV1/APOBEC3C/OAS3/TRIM25/ITGA5/OAS1/CHMP7/ITGB3/TRIM14/HAVCR1/IFIH1/DEK/IFI27/MX1/CD86/APOBEC3G/ITGB1/TRIM27/ITGB7/CLDN1/SLAMF1/SHFL/ZC3H12A/CR1/TRIM38/DDX6/LY6E/BCL2/CD28/CD55/TNF/CD209/ADARB1/TNFRSF4/APOBEC3F/CHMP4A/OAS…	88
GO:0045577	GO:0045577	regulation of B cell differentiation	22/2225	30/18723	9.15049e-15	3.92229e-13	2.82358e-13	XBP1/PTPN6/INPP5D/NCKAP1L/ZFP36L2/IKZF3/INHBA/ZFP36L1/MMP14/CARD11/CD27/SLAMF8/NFAM1/IL4I1/BTK/CR1/SYK/PPP2R3C/SFRP1/FCRL3/PCID2/IL7	22
GO:0030888	GO:0030888	regulation of B cell proliferation	33/2225	64/18723	1.01542e-14	4.32167e-13	3.11108e-13	CD74/TYROBP/PTPRC/MZB1/SASH3/INPP5D/NCKAP1L/FCGR2B/IKZF3/ATM/CD40/CARD11/NFATC2/MNDA/ADA/TLR4/CD300A/LYN/TNFSF13B/BLK/BTK/AHR/BCL2/TNFRSF4/CD22/GPR183/BMI1/FCRL3/TICAM1/CLCF1/CTLA4/TNFRSF13B/IL7	33
GO:0035710	GO:0035710	CD4-positive, alpha-beta T cell activation	43/2225	102/18723	1.05354e-14	4.45231e-13	3.20513e-13	HLA-DRA/JAK3/CCL19/RUNX1/SASH3/ANXA1/TCIRG1/VSIR/IRF4/NCKAP1L/IL4R/RUNX3/SPN/SLAMF6/TGFBR2/BCL3/CRACR2A/AGER/LY9/CBFB/CD86/FOXP1/STAT6/NFKBIZ/NFKBID/ZC3H12A/LEF1/IL6R/RELB/CD55/BATF/MALT1/GPR183/RC3H2/LOXL3/RARA/TBX21/NLRP3/IL18R1/RSAD2/PLA2G2D/RIPK2/SOCS1	43
GO:0043367	GO:0043367	CD4-positive, alpha-beta T cell differentiation	38/2225	83/18723	1.45272e-14	6.09635e-13	4.38864e-13	HLA-DRA/JAK3/CCL19/RUNX1/SASH3/ANXA1/IRF4/NCKAP1L/IL4R/RUNX3/SPN/SLAMF6/BCL3/CRACR2A/LY9/CBFB/CD86/FOXP1/STAT6/NFKBIZ/NFKBID/ZC3H12A/LEF1/IL6R/RELB/BATF/MALT1/GPR183/RC3H2/LOXL3/RARA/TBX21/NLRP3/IL18R1/RSAD2/PLA2G2D/RIPK2/SOCS1	38
GO:0043299	GO:0043299	leukocyte degranulation	35/2225	73/18723	2.77968e-14	1.15839e-12	8.33905e-13	CORO1A/ITGB2/HLA-F/RAC2/PTGDS/SPI1/NCKAP1L/PIK3CD/ADGRE2/FCGR2B/IL4R/FGR/LAT2/CD84/FES/UNC13D/CCR2/PIK3CG/ITGAM/PRAM1/LAT/RASGRP1/PTAFR/CD300A/LYN/STX4/BLK/BTK/PTGDR/HCK/MILR1/CBL/SYK/RAB27A/GAB2	35
GO:0051090	GO:0051090	regulation of DNA-binding transcription factor activity	109/2225	440/18723	2.89451e-14	1.19793e-12	8.62366e-13	TMSB4X/HCLS1/SPI1/S100A9/FLNA/TRIM22/CARD8/LTF/CYP1B1/S100A8/ICAM1/TRAF1/CLEC7A/ARRB2/MYD88/PYCARD/CARD16/PTEN/CD40/IRAK3/CARD11/ARHGEF2/TLR2/NFKBIA/BCL3/SP100/TRAF5/NLRC5/TRIM25/NFKBIE/IRAK1/AGER/CYLD/NFAM1/TRIM14/IKBKE/TNFAIP3/TRAF3/PIM1/TLR4/TRIM27/IKBKB/PRKD2/BTK/PRKCB/HCK/ZC3H12A/LPAR5/TRIM38/SYK/NLRC3/CMKLR1/TNF/RELA/TNFRSF4/PRKCH/MTDH/HEYL/RIPK3/TRIM52/PRMT2/CD200/MALT1/EZH2/ARRB1/CAMK1D/M…	109
GO:0001818	GO:0001818	negative regulation of cytokine production	94/2225	357/18723	3.59961e-14	1.47954e-12	1.06509e-12	LAPTM5/TMSB4X/TYROBP/PTPRC/HLA-F/JAK3/SRGN/ADCY7/PTPN6/BST2/VSIG4/ANXA1/CARD8/VSIR/CSK/LTF/FN1/INPP5D/NCKAP1L/TGFB1/FCGR2B/IL27RA/ARRB2/INHBA/CD96/PYCARD/CARD16/ZFP36/IRAK3/PML/SLC11A1/THBS1/CD84/BCL3/AXL/OAS3/OAS1/AGER/CCR7/CYLD/TNFAIP3/TLR4/MERTK/PDCD4/TRIM27/BTK/SLAMF1/CD33/RNF125/IGF1/ZC3H12A/LEF1/CR1/SERPINB1/RELB/NLRC3/ATP2B1/BANK1/CMKLR1/NFKB1/GBP1/TNF/GATA6/GPNMB/TIGIT/HDAC7/CLEC4A/CD200/…	94
GO:0032755	GO:0032755	positive regulation of interleukin-6 production	40/2225	93/18723	3.96105e-14	1.61702e-12	1.16406e-12	CD74/TYROBP/XBP1/CYBA/AIF1/IL16/POU2AF1/CLEC7A/MYD88/LILRB2/PYCARD/SPON2/ARHGEF2/TLR2/AGER/IFIH1/TLR4/PTAFR/POU2F2/IL6R/SYK/AKIRIN2/TNF/F2R/SCIMP/IL17RA/IL33/TLR7/CARD9/IL1B/TLR8/TICAM1/MAPK13/LILRA2/DDX58/NOD1/TLR1/BCL10/RIPK2/LILRA5	40
GO:0018108	GO:0018108	peptidyl-tyrosine phosphorylation	97/2225	375/18723	4.62116e-14	1.87376e-12	1.34888e-12	CD74/ITGB2/PTPRC/CSF1R/HCLS1/CD44/JAK3/CCL5/PTPN6/CD4/CSK/ZAP70/CD3E/FGF7/TGFB1/ICAM1/LCK/CLEC7A/ARRB2/FGR/SOCS3/FBXW7/NRP1/TNK2/TNFRSF1A/SHC1/CD40/PTPN1/PTK2B/ARHGEF2/IQGAP1/FES/SH2B3/AXL/PDGFRA/ITK/ITGA5/DYRK2/ITGB3/PKDCC/FYN/SH3BP5/SEMA4D/SAMSN1/MERTK/LRRK1/CD300A/LYN/TYK2/EFEMP1/BLK/BTK/PARP14/CBLB/TP53/DUSP22/HCK/IGF1/CBL/ABI1/IL6R/SYK/SNX6/PECAM1/DGKQ/NCK2/BANK1/TNF/FLT3/PDGFRB/PARP9/TXK/TR…	97
GO:0002706	GO:0002706	regulation of lymphocyte mediated immunity	57/2225	168/18723	4.99682e-14	2.01248e-12	1.44874e-12	HLA-DRA/B2M/IL7R/PTPRC/HLA-E/HLA-F/C3/PTPN6/SASH3/VAV1/TNFRSF1B/NCKAP1L/TGFB1/FCGR2B/IL27RA/IL1R1/ARRB2/WAS/CD96/SERPINB9/CD40/SLAMF6/CCR2/CD1D/AGER/KLRK1/RASGRP1/IL4I1/STAT6/BTK/AHR/SLAMF1/SH2D1A/CD226/CR1/CD28/CD55/TNF/RIPK3/LILRB1/MALT1/TREM2/MR1/PPP3CB/TRAF2/HAVCR2/ZBTB1/IL1B/CLCF1/TBX21/SLC15A4/PIK3R6/NLRP3/LAG3/IL18R1/RSAD2/CD1C	57
GO:0002698	GO:0002698	negative regulation of immune effector process	44/2225	110/18723	5.03695e-14	2.01512e-12	1.45064e-12	IL7R/PTPRC/HLA-E/HLA-F/JAK3/SPI1/PTPN6/BST2/VSIG4/ANXA1/NCKAP1L/TGFB1/FCGR2B/IL4R/ARRB2/CD96/SERPINB9/IRAK3/GRN/FGL2/SLAMF8/A2M/CD84/CCR2/SERPING1/CD300A/IL4I1/CD47/AHR/SLAMF1/ZC3H12A/CR1/CD55/TNF/CD22/LILRB1/PPP3CB/HAVCR2/FCRL3/RC3H2/LOXL3/TBX21/DUSP10/CX3CR1	44
GO:0002700	GO:0002700	regulation of production of molecular mediator of immune response	56/2225	164/18723	6.10715e-14	2.42709e-12	1.74721e-12	LAPTM5/CD74/B2M/PTPRC/HLA-E/HLA-F/JAK3/XBP1/MZB1/BST2/SASH3/TNFRSF1B/TGFB1/FCGR2B/IL27RA/CLEC7A/IL1R1/IL4R/CD96/CD40/SPON2/IRAK3/CCR2/TLR4/CD86/CGAS/STX4/STAT6/BTK/SLAMF1/CD226/CR1/CD28/CD55/TNF/TNFRSF4/SCIMP/CD22/LILRB1/MALT1/PTPN22/TRAF2/IL1B/FCRL3/DDX21/TICAM1/CLCF1/TBX21/SLC15A4/CD40LG/NLRP3/DDX58/IL18R1/RSAD2/LACC1/BCL10	56
GO:0018212	GO:0018212	peptidyl-tyrosine modification	97/2225	378/18723	7.8424e-14	3.0962e-12	2.22889e-12	CD74/ITGB2/PTPRC/CSF1R/HCLS1/CD44/JAK3/CCL5/PTPN6/CD4/CSK/ZAP70/CD3E/FGF7/TGFB1/ICAM1/LCK/CLEC7A/ARRB2/FGR/SOCS3/FBXW7/NRP1/TNK2/TNFRSF1A/SHC1/CD40/PTPN1/PTK2B/ARHGEF2/IQGAP1/FES/SH2B3/AXL/PDGFRA/ITK/ITGA5/DYRK2/ITGB3/PKDCC/FYN/SH3BP5/SEMA4D/SAMSN1/MERTK/LRRK1/CD300A/LYN/TYK2/EFEMP1/BLK/BTK/PARP14/CBLB/TP53/DUSP22/HCK/IGF1/CBL/ABI1/IL6R/SYK/SNX6/PECAM1/DGKQ/NCK2/BANK1/TNF/FLT3/PDGFRB/PARP9/TXK/TR…	97
GO:0033209	GO:0033209	tumor necrosis factor-mediated signaling pathway	41/2225	99/18723	9.03763e-14	3.54476e-12	2.5518e-12	LAPTM5/TMSB4X/CARD8/BIRC3/TNFRSF1B/STAT1/TRAF1/PYCARD/CASP4/CARD16/TNFRSF1A/CASP8/TNFRSF25/PTK2B/NFKBIA/FAS/TRAF5/CYLD/TNFAIP3/TRAF3/IKBKB/TNFSF13B/TP53/SYK/TNF/RELA/TNFRSF4/CPNE1/RFFL/SPHK1/TRADD/TRAF2/JAK2/TNFRSF17/AIM2/LIMS1/ADAM17/CCDC3/OTULIN/TNFRSF18/TNFRSF11A	41
GO:0032479	GO:0032479	regulation of type I interferon production	40/2225	95/18723	9.35209e-14	3.62077e-12	2.60652e-12	IRF8/CD14/IRF1/IRF7/OAS2/STAT1/MYD88/PYCARD/TLR2/ISG15/OAS3/IRAK1/OAS1/CYLD/TRAF3/IFIH1/TLR4/CGAS/IRF3/RNF125/RELB/SYK/NLRC3/LILRB1/TRIM56/PTPN22/NMI/REL/HAVCR2/IRF5/TLR7/TLR8/TRIM21/RNF216/POLR3D/TICAM1/SIRPA/DDX58/LILRA4/RIPK2	40
GO:0032606	GO:0032606	type I interferon production	40/2225	95/18723	9.35209e-14	3.62077e-12	2.60652e-12	IRF8/CD14/IRF1/IRF7/OAS2/STAT1/MYD88/PYCARD/TLR2/ISG15/OAS3/IRAK1/OAS1/CYLD/TRAF3/IFIH1/TLR4/CGAS/IRF3/RNF125/RELB/SYK/NLRC3/LILRB1/TRIM56/PTPN22/NMI/REL/HAVCR2/IRF5/TLR7/TLR8/TRIM21/RNF216/POLR3D/TICAM1/SIRPA/DDX58/LILRA4/RIPK2	40
GO:0038061	GO:0038061	NIK/NF-kappaB signaling	51/2225	143/18723	1.14325e-13	4.39784e-12	3.16592e-12	LAPTM5/TMSB4X/SPI1/CCL19/CD14/BIRC3/NFKB2/CD27/TLR2/NFKBIA/BCL3/RASSF2/IRAK1/AGER/LITAF/CYLD/IKBKE/TLR4/CD86/PDCD4/TNFSF14/IFI35/TNFRSF10A/ZC3H12A/RELB/NLRC3/MAP3K14/TNF/HDAC7/RELA/PTP4A3/RIPK3/CPNE1/MALT1/TREM2/SPHK1/TRADD/PTPN22/NMI/TRAF2/REL/HAVCR2/TLR7/IL1B/RC3H2/LIMS1/RTKN2/NLRP3/EIF2AK2/IL18R1/NOD1	51
GO:0043410	GO:0043410	positive regulation of MAPK cascade	114/2225	480/18723	1.6266e-13	6.21733e-12	4.47573e-12	LAPTM5/CD74/PTPRC/CSF1R/CD44/CCL21/SPI1/CCL19/CCL5/CD4/GNAI2/CSK/FGD2/TIMP2/TGFB1/ABCA7/ICAM1/TRAF1/FCGR2B/CLEC7A/ARRB2/MYD88/FBXW7/PYCARD/NRP1/SHC1/CCL2/PTEN/GLIPR2/CD40/PIK3R5/LRP1/C1QTNF1/PTPN1/CD27/PTK2B/IQGAP1/THBS1/ERN1/TRAF5/PDGFRA/RASSF2/NOTCH2/IRAK1/CRACR2A/ARL6IP5/CCN2/PIK3CG/AGER/CCR7/AKAP13/TRAF3/CCR1/RASGRP1/TLR4/PRKD2/CCL18/SLAMF1/DUSP22/IGF1/ZC3H12A/LPAR1/ROCK1/SDCBP/SYK/TNIK/BANK1…	114
GO:0002456	GO:0002456	T cell mediated immunity	43/2225	109/18723	1.72818e-13	6.56382e-12	4.72516e-12	HLA-DRA/B2M/IL7R/PTPRC/HLA-E/HLA-F/SASH3/MYO1G/CTSC/TNFRSF1B/NCKAP1L/ICAM1/FCGR2B/IL1R1/WAS/PRF1/BTN3A2/BTN3A3/CCR2/CD1D/AGER/KDM5D/IL4I1/CD8A/AHR/SLAMF1/RFTN1/GZMM/CD55/RIPK3/LILRB1/MALT1/MR1/PPP3CB/TRAF2/ZBTB1/IL1B/RAB27A/TBX21/NLRP3/IL18R1/RSAD2/CD1C	43
GO:1990266	GO:1990266	neutrophil migration	46/2225	122/18723	1.76823e-13	6.67366e-12	4.80424e-12	CD74/ITGB2/RAC2/CCL21/S100A9/CCL19/FCER1G/CCL5/JAML/PREX1/VAV1/RIPOR2/CD99/NCKAP1L/PIK3CD/CSF3R/S100A8/IL1R1/MYD88/RHOG/CCL2/CKLF/PPIB/SLAMF8/PIK3CG/CCR7/RHOH/CXCL9/CCL18/SYK/PECAM1/MDK/C5AR1/CCL14/PDE4B/CAMK1D/IRAK4/MCOLN2/CCL20/CCL4/CXCL13/CXCL8/CCL24/TREM1/C3AR1/SAA1	46
GO:0050853	GO:0050853	B cell receptor signaling pathway	48/2225	131/18723	1.86745e-13	7.00409e-12	5.04211e-12	IGKC/IGHG1/PTPRC/IGHM/IGLC1/IGHG2/TRBC2/TRBC1/IGHG3/IGHA1/PTPN6/IGHG4/CMTM3/NCKAP1L/PIK3CD/FCGR2B/LCK/CD79A/MS4A1/KLHL6/LAT2/NFATC2/IGHD/LPXN/ITK/MNDA/NFAM1/CD79B/CD300A/LYN/FOXP1/BLK/BTK/PRKCB/RFTN1/IGHV6-1/SYK/BCL2/BANK1/PRKCH/CD22/CD19/PTPN22/FCRL3/BAX/CTLA4/SH2B2/IGHV5-10-1	48
GO:0002260	GO:0002260	lymphocyte homeostasis	31/2225	62/18723	1.94133e-13	7.14717e-12	5.14511e-12	CD74/CORO1A/JAK3/TCIRG1/NCKAP1L/DOCK11/DOCK10/FAS/ADA/TSC22D3/TNFAIP3/LAT/LYN/TNFSF13B/TNFSF14/SIT1/GPR174/BCL2/RIPK3/SKIL/GAPT/PPP2R3C/BCL2L11/PPP3CB/IL2RA/RC3H2/TNFRSF17/BAX/TNFRSF13B/SH2B2/BCL10	31
GO:0032623	GO:0032623	interleukin-2 production	31/2225	62/18723	1.94133e-13	7.14717e-12	5.14511e-12	LAPTM5/PTPRC/RUNX1/VSIG4/SASH3/ANXA1/CD4/CD3E/IRF4/CLEC7A/ZFP36/CARD11/CCR2/TNFAIP3/CD86/TRIM27/PRKD2/CR1/CD28/GBP1/HDAC7/MALT1/PDE4B/TRAF2/HAVCR2/CARD9/IL1B/TBX21/LAG3/RIPK2/GLMN	31
GO:0032663	GO:0032663	regulation of interleukin-2 production	31/2225	62/18723	1.94133e-13	7.14717e-12	5.14511e-12	LAPTM5/PTPRC/RUNX1/VSIG4/SASH3/ANXA1/CD4/CD3E/IRF4/CLEC7A/ZFP36/CARD11/CCR2/TNFAIP3/CD86/TRIM27/PRKD2/CR1/CD28/GBP1/HDAC7/MALT1/PDE4B/TRAF2/HAVCR2/CARD9/IL1B/TBX21/LAG3/RIPK2/GLMN	31
GO:0001959	GO:0001959	regulation of cytokine-mediated signaling pathway	52/2225	150/18723	2.41798e-13	8.84774e-12	6.36931e-12	LAPTM5/CD74/PTPRC/CXCR4/SAMHD1/CCL5/PTPN6/CARD8/IRF7/IL1R1/PYCARD/CASP4/CARD16/ZBP1/STAT2/CASP8/IRAK3/PTPN1/SLIT3/ISG15/SH2B3/AXL/NLRC5/OAS3/IRAK1/OAS1/CYLD/CSF1/IKBKE/TNFAIP3/IKBKB/IRF3/PARP14/PXDN/SYK/PARP9/TXK/CPNE1/RFFL/TREM2/SPHK1/ROBO1/TRAF2/IRAK2/GFI1/ADAM17/CCDC3/RNF113A/OTULIN/RIPK2/SOCS1/IL7	52
GO:0050921	GO:0050921	positive regulation of chemotaxis	50/2225	141/18723	2.56266e-13	9.3203e-12	6.7095e-12	CD74/TMSB4X/CSF1R/RAC2/CCL21/SPI1/CCL19/CXCR4/CCL5/AIF1/IL16/GPSM3/RIPOR2/NCKAP1L/TGFB1/WNK1/NRP1/PTK2B/THBS1/CCR2/CXCL12/AGER/CCR7/CSF1/CCR1/STX4/PRKD2/SLAMF1/SERPINE1/IL6R/CMKLR1/PDGFRB/MDK/C5AR1/TREM2/CAMK1D/PPM1F/IL34/STK39/TIAM1/CCL4/CCR4/ADAM17/PLA2G7/CXCL13/CXCL8/P2RX4/C3AR1/CX3CR1/S1PR1	50
GO:0042116	GO:0042116	macrophage activation	42/2225	106/18723	2.76452e-13	9.98507e-12	7.18805e-12	CD74/TYROBP/ITGB2/PTPRC/C1QA/AIF1/VSIG4/CTSC/FCGR2B/IL4R/SBNO2/GRN/TLR2/SLC11A1/THBS1/CD84/NAMPT/IFNGR2/CEBPA/AGER/ITGAM/CST7/IFNGR1/TLR4/FOXP1/IFI35/CD93/ZC3H12A/SYK/TNF/CD200/C5AR1/TREM2/IL33/SPHK1/NMI/HAVCR2/CRTC3/JAK2/TICAM1/TLR1/CX3CR1	42
GO:0045123	GO:0045123	cellular extravasation	33/2225	70/18723	2.77871e-13	9.98507e-12	7.18805e-12	CCL21/ITGA4/JAML/SELPLG/RIPOR2/CD99/PIK3CD/ICAM1/SELL/IL27RA/IL1R1/VCAM1/CCL2/SPN/ITGAL/CCR2/CXCL12/PIK3CG/AGER/PTAFR/ITGB1/CD47/ITGB7/ROCK1/PECAM1/TNF/RIPK3/MDK/FUT4/SELE/SIRPA/CHST2/CX3CR1	33
GO:0051091	GO:0051091	positive regulation of DNA-binding transcription factor activity	74/2225	260/18723	2.97208e-13	1.06163e-11	7.64249e-12	HCLS1/S100A9/TRIM22/LTF/S100A8/ICAM1/TRAF1/CLEC7A/MYD88/PYCARD/CARD16/PTEN/CD40/IRAK3/CARD11/ARHGEF2/TLR2/TRAF5/TRIM25/IRAK1/AGER/NFAM1/TRIM14/IKBKE/TLR4/TRIM27/IKBKB/PRKD2/BTK/PRKCB/LPAR5/TRIM38/TNF/RELA/PRKCH/MTDH/RIPK3/TRIM52/CD200/MALT1/CAMK1D/MTPN/SPHK1/TRADD/SRF/TRAF2/SLCO3A1/IRAK2/RNF31/CARD9/IL1B/CRTC3/TRIM21/JAK2/TAF1/AIM2/RTKN2/TICAM1/CEBPG/PPRC1/CD40LG/ESR2/TRIM13/NLRP3/EIF2AK2/DDX58/I…	74
GO:0032612	GO:0032612	interleukin-1 production	47/2225	128/18723	3.03831e-13	1.07252e-11	7.72087e-12	TYROBP/CCL19/IFI16/IL16/ANXA1/CARD8/NLRP1/CLEC7A/ARRB2/MYD88/GBP5/PYCARD/CARD16/CASP8/PML/IGHD/MNDA/AGER/CCR7/TNFAIP3/TLR4/FOXP1/CD33/IGF1/ZC3H12A/SERPINB1/TNF/F2R/MEFV/MALT1/TREM2/SPHK1/HAVCR2/TLR8/JAK2/AIM2/P2RX7/NLRP3/LILRA2/SIRPA/EGR1/NOD1/RIPK2/CX3CR1/SAA1/GSDMD/LILRA5	47
GO:0032652	GO:0032652	regulation of interleukin-1 production	47/2225	128/18723	3.03831e-13	1.07252e-11	7.72087e-12	TYROBP/CCL19/IFI16/IL16/ANXA1/CARD8/NLRP1/CLEC7A/ARRB2/MYD88/GBP5/PYCARD/CARD16/CASP8/PML/IGHD/MNDA/AGER/CCR7/TNFAIP3/TLR4/FOXP1/CD33/IGF1/ZC3H12A/SERPINB1/TNF/F2R/MEFV/MALT1/TREM2/SPHK1/HAVCR2/TLR8/JAK2/AIM2/P2RX7/NLRP3/LILRA2/SIRPA/EGR1/NOD1/RIPK2/CX3CR1/SAA1/GSDMD/LILRA5	47
GO:0052547	GO:0052547	regulation of peptidase activity	110/2225	461/18723	3.16206e-13	1.10968e-11	7.98835e-12	LAPTM5/TIMP1/CD44/C3/S100A9/SERPINF1/IFI16/COL6A3/NAIP/BST2/CARD8/BIRC3/MYC/VSIR/ATP2A3/LTF/CST3/FN1/TIMP2/S100A8/NLRP1/IFI6/LCK/CLEC7A/ARRB2/MICAL1/PSMB9/RARRES1/PYCARD/SERPINB9/CARD16/FBLN1/PSMB8/PLAUR/CASP8/LRP1/GRN/SPOCK2/NGFR/PML/CD27/THBS1/A2M/FAS/LXN/PCOLCE/SERPING1/ARL6IP5/CCN2/AGER/ANXA2/ANTXR1/CST7/RCN3/FYN/BID/LYN/TNFAIP8/TNFSF14/TFPI2/SORL1/MMP9/SERPINE1/P2RX1/EIF2AK3/CR1/SERPINB1/ROC…	110
GO:0043281	GO:0043281	regulation of cysteine-type endopeptidase activity involved in apoptotic process	64/2225	209/18723	3.21089e-13	1.12026e-11	8.06455e-12	LAPTM5/CD44/S100A9/NAIP/CARD8/BIRC3/MYC/ATP2A3/S100A8/NLRP1/IFI6/LCK/CLEC7A/ARRB2/MICAL1/PYCARD/SERPINB9/CARD16/PLAUR/CASP8/NGFR/PML/CD27/THBS1/FAS/ARL6IP5/CCN2/BID/TNFAIP8/TNFSF14/MMP9/P2RX1/EIF2AK3/SYK/CCN1/TNF/F2R/ANP32B/RFFL/MALT1/CASP10/ARRB1/CASP2/IGBP1/HGF/BCL2L11/PPM1F/ROBO1/CARD9/JAK2/BAX/MAP3K5/SIAH2/PAK2/NLRP3/LAMP3/CDKN2D/NOD1/BBC3/BCL10/APAF1/TRIAP1/FNIP1/KLF4	64
GO:0001909	GO:0001909	leukocyte mediated cytotoxicity	46/2225	124/18723	3.52486e-13	1.2227e-11	8.80197e-12	HLA-DRA/TYROBP/CORO1A/B2M/IL7R/PTPRC/HLA-E/HLA-F/SPI1/PTPN6/CTSC/VAV1/NCKAP1L/ICAM1/FCGR2B/ARRB2/MYD88/SERPINB9/PRF1/SLAMF7/SLAMF6/UNC13D/CD1D/AGER/KLRK1/ITGAM/GZMB/RASGRP1/SH2D1A/CD226/GZMM/PLEKHM2/RIPK3/LILRB1/MR1/LYST/PPP3CB/HAVCR2/RAB27A/CEBPG/PIK3R6/LAG3/DNASE1L3/CD1C/TREM1/CX3CR1	46
GO:0002886	GO:0002886	regulation of myeloid leukocyte mediated immunity	29/2225	56/18723	3.63442e-13	1.25346e-11	9.02339e-12	TYROBP/ITGB2/HLA-E/RAC2/SPI1/C3/ADGRE2/FCGR2B/IL4R/FGR/CD84/FES/UNC13D/CCR2/ITGAM/PRAM1/PTAFR/CD300A/LYN/STX4/BLK/BTK/SYK/DDX21/GAB2/TICAM1/DDX58/DNASE1L3/CX3CR1	29
GO:0002821	GO:0002821	positive regulation of adaptive immune response	43/2225	112/18723	5.22995e-13	1.79342e-11	1.29105e-11	HLA-DRA/B2M/PTPRC/HLA-E/HLA-F/C3/SASH3/CD4/TGFB1/IL27RA/CLEC7A/IL1R1/SKAP1/PYCARD/CD40/SLC11A1/CCR2/CD1D/ADA/STAT6/TNFSF13B/BTK/NFKBIZ/SLAMF1/NFKBID/CD226/CD28/CD55/TNF/MALT1/TREM2/MR1/TRAF2/ZBTB1/CARD9/IL1B/CLCF1/TBX21/NLRP3/IL18R1/RSAD2/CD1C/RIPK2	43
GO:0031098	GO:0031098	stress-activated protein kinase signaling cascade	71/2225	247/18723	5.30259e-13	1.808e-11	1.30154e-11	CCL21/SPI1/CCL19/MYC/MAP4K1/TRAF1/FCGR2B/CLEC7A/MYD88/ZFP36L1/PYCARD/ZFP36/CD27/PTK2B/CCM2/CCDC88C/FAS/TRAF5/CDC42EP5/RASSF2/IRAK1/CRACR2A/ARL6IP5/CCN2/AGER/CCR7/CYLD/ARHGEF6/TRAF3/RASGRP1/TLR4/PDCD4/LYN/IKBKB/SLAMF1/DUSP22/ZC3H12A/SDCBP/TNIK/NFKB1/TNF/RELL1/MAP4K4/MDFIC/SCIMP/TREM2/IGBP1/HGF/SPHK1/SFRP1/PTPN22/SEMA4C/IRAK4/TRAF2/TLR7/CARD9/IL1B/FOXO1/STK39/SH2D3C/MAP3K5/MAPK13/MAP3K12/MAP3K20/DA…	71
GO:0019722	GO:0019722	calcium-mediated signaling	62/2225	202/18723	6.69939e-13	2.27136e-11	1.6351e-11	PTPRC/CXCR4/TBC1D10C/CD4/ZAP70/CD3E/PLEK/CLEC7A/PPP1R9B/VCAM1/PTK2B/RCAN3/LAT2/NFATC2/CCR2/CCR7/ADA/DYRK2/LAT/CCR1/TRPM2/LMCD1/FHL2/BTK/IGF1/SLA2/NFATC3/EIF2AK3/SYK/CMKLR1/GBP1/TNF/BHLHA15/PPP3R1/NFATC1/CD22/PLCG1/TREM2/P2RY11/CXCR3/SPHK1/CCR5/PPP3CB/TRAT1/SELE/CCL20/MCOLN1/CCL4/CCR4/NFATC4/P2RX7/TMBIM4/CLIC2/XCR1/PPP3CC/CXCL8/P2RX4/CXCR5/EDNRB/P2RX5/MCTP1/CX3CR1	62
GO:0050730	GO:0050730	regulation of peptidyl-tyrosine phosphorylation	74/2225	264/18723	6.88103e-13	2.31984e-11	1.67e-11	CD74/ITGB2/PTPRC/CSF1R/HCLS1/CD44/CCL5/PTPN6/CD4/CD3E/FGF7/TGFB1/ICAM1/CLEC7A/ARRB2/SOCS3/FBXW7/NRP1/TNK2/TNFRSF1A/SHC1/CD40/PTPN1/PTK2B/ARHGEF2/IQGAP1/SH2B3/ITGA5/ITGB3/FYN/SH3BP5/SEMA4D/SAMSN1/LRRK1/CD300A/LYN/PARP14/CBLB/TP53/DUSP22/IGF1/CBL/ABI1/IL6R/SYK/SNX6/PECAM1/DGKQ/NCK2/BANK1/TNF/FLT3/PARP9/TREM2/HGF/SFRP1/LIF/FCGR1A/PRKCD/IL34/JAK2/CLCF1/ADAM17/PAK2/CASS4/NCF1/DLG4/UNC119/TNFRSF18/ADRA…	74
GO:0002833	GO:0002833	positive regulation of response to biotic stimulus	55/2225	168/18723	7.32388e-13	2.45534e-11	1.76755e-11	TYROBP/HLA-E/HLA-F/SPI1/CYBA/IFI16/CCL5/VAV1/IRF7/FCN1/CLEC7A/PLSCR1/GBP5/PYCARD/ZBP1/GRN/SLAMF6/NLRC5/LY96/MNDA/CD1D/LY86/KLRK1/USP15/IKBKE/FYN/RASGRP1/TLR4/CGAS/LYN/IKBKB/IRF3/IFI35/SH2D1A/CD226/HCK/SYK/AKIRIN2/SCIMP/PARP9/CD180/TXK/OASL/MR1/NMI/HAVCR2/SIN3A/CARD9/TLR8/AIM2/POLR3D/SLC15A4/PAK2/LILRA2/LAG3	55
GO:0051056	GO:0051056	regulation of small GTPase mediated signal transduction	81/2225	302/18723	7.44792e-13	2.48305e-11	1.7875e-11	ARHGDIB/COL3A1/ARHGEF1/ARHGAP45/ARHGAP9/DEF6/TGM2/DOCK2/CYTH4/SIPA1/GMIP/ARHGAP4/PREX1/VAV1/FGD2/CDC42SE1/RIPOR2/TIMP2/RASA2/DOCK8/FGD3/ARHGAP30/ARHGAP15/RASAL3/SH3BP1/MYO9B/LPAR6/NRP1/GPR65/OGT/CYTH1/PSD4/ARHGAP25/ARAP1/RHOF/TAGAP/ARHGEF2/DENND4B/RASA3/NOTCH2/PIK3CG/CDC42SE2/AKAP13/CSF1/RASGRP1/NUP62/ITGB1/STMN3/ARHGAP26/ABCA1/IGF1/CBL/ARHGAP17/GPR174/DENND3/LPAR1/F2R/SYNGAP1/MAP4K4/RHOU/KCTD10/…	81
GO:0050920	GO:0050920	regulation of chemotaxis	66/2225	223/18723	7.99163e-13	2.6496e-11	1.90739e-11	CD74/TMSB4X/CSF1R/RAC2/CCL21/SPI1/CCL19/CXCR4/CCL5/AIF1/IL16/GPSM3/RIN3/RIPOR2/NCKAP1L/TGFB1/WNK1/NBL1/NRP1/CCL2/PTK2B/SLAMF8/THBS1/CCR2/CXCL12/PDGFRA/AGER/KLRK1/CCR7/CSF1/CCR1/SEMA4D/LYN/STX4/PRKD2/SLAMF1/SERPINE1/IL6R/CMKLR1/PDGFRB/MDK/C5AR1/TREM2/GPR183/CAMK1D/PPM1F/SEMA4C/ROBO1/PLXNA4/IL34/STK39/TIAM1/SEMA6B/CCL4/CCR4/MYCBP2/SEMA3C/ADAM17/PLXNA3/PLA2G7/CXCL13/CXCL8/P2RX4/C3AR1/CX3CR1/S1PR1	66
GO:0008154	GO:0008154	actin polymerization or depolymerization	65/2225	218/18723	8.19406e-13	2.70179e-11	1.94496e-11	TMSB4X/CORO1A/WIPF1/EVL/HCLS1/ARPC1B/CCL21/PFN1/AIF1/GMFG/PREX1/PLEK/NCKAP1L/ARPC2/ICAM1/ACTR3/MICAL1/SH3BP1/PPP1R9B/ARPC5/WAS/CORO7/PYCARD/MICAL2/FCHSD2/COTL1/CAPZB/DBNL/PSTPIP1/PTK2B/CARMIL2/MYADM/CDC42EP5/CXCL12/VASP/WASF2/CCR7/FLII/FCHSD1/CDC42EP1/GRB2/ARPC3/ARPC4/TRIM27/FMN1/HCK/GAS7/ABI1/SSH2/SVIL/NCK2/PSTPIP2/VILL/NCK1/PLEKHG2/MTPN/TWF2/RASA1/PRKCD/MICALL2/JAK2/SSH1/ELN/CCL24/TMOD2	65
GO:0051403	GO:0051403	stress-activated MAPK cascade	69/2225	239/18723	8.9711e-13	2.94183e-11	2.11777e-11	CCL21/SPI1/CCL19/MYC/MAP4K1/TRAF1/FCGR2B/CLEC7A/MYD88/ZFP36L1/PYCARD/ZFP36/CD27/PTK2B/CCM2/FAS/TRAF5/CDC42EP5/RASSF2/IRAK1/CRACR2A/ARL6IP5/CCN2/AGER/CCR7/CYLD/ARHGEF6/TRAF3/RASGRP1/TLR4/PDCD4/IKBKB/SLAMF1/DUSP22/ZC3H12A/SDCBP/TNIK/NFKB1/TNF/RELL1/MAP4K4/MDFIC/SCIMP/TREM2/IGBP1/HGF/SPHK1/SFRP1/PTPN22/SEMA4C/IRAK4/TRAF2/TLR7/CARD9/IL1B/FOXO1/STK39/SH2D3C/MAP3K5/MAPK13/MAP3K12/MAP3K20/DACT1/SIRPA/EI…	69
GO:0071346	GO:0071346	cellular response to interferon-gamma	44/2225	118/18723	9.28689e-13	3.02884e-11	2.1804e-11	HLA-DPA1/VIM/CCL21/CCL19/CCL5/AIF1/ZYX/IRF8/IRF1/STAT1/ICAM1/ACTR3/WAS/GBP5/MRC1/CCL2/TLR2/GBP2/SP100/NLRC5/IFNGR2/IFNGR1/TLR4/STX4/CD47/CCL18/CLDN1/PARP14/TP53/HCK/GBP1/PARP9/TXK/CCL14/NMI/JAK1/CCL20/JAK2/CCL4/CD58/SIRPA/GBP4/CCL24/SOCS1	44
GO:0043254	GO:0043254	regulation of protein-containing complex assembly	103/2225	428/18723	1.03947e-12	3.37182e-11	2.42731e-11	TMSB4X/CORO1A/EVL/HCLS1/ARPC1B/CCL21/TMC8/PFN1/LCP1/GMFG/CARD8/PREX1/PLEK/NOP53/NCKAP1L/TGFB1/ARPC2/ICAM1/CLEC7A/ACTR3/MYD88/ARPC5/WAS/SKAP1/GBP5/PYCARD/FCHSD2/COTL1/FBLIM1/CAPZB/ATM/DBNL/PTK2B/MSN/ISG15/FES/CARMIL2/MYADM/PMEPA1/CDC42EP5/VASP/WASF2/CCR7/FLII/IKBKE/FCHSD1/NIN/CDC42EP1/GRB2/TLR4/MAP1B/PIEZO1/ARPC3/ARPC4/BID/TRIM27/CDKN1B/LDLRAD4/SORL1/ABCA1/TP53/FMN1/HCK/SSH2/SVIL/SYK/NLRC3/NCK2/TN…	103
GO:1903038	GO:1903038	negative regulation of leukocyte cell-cell adhesion	49/2225	141/18723	1.06028e-12	3.42084e-11	2.46259e-11	LAPTM5/CD74/JAK3/CCL21/RUNX1/PTPN6/VSIG4/ANXA1/IRF1/VSIR/RIPOR2/NCKAP1L/WNK1/FCGR2B/IL4R/LILRB2/PAG1/RUNX3/SPN/FGL2/CXCL12/CBFB/CD86/CD300A/IL4I1/TNFAIP8L2/CBLB/ZC3H12A/CR1/LAX1/GPNMB/TIGIT/MDK/LILRB1/BTN2A2/PTPN22/HAVCR2/IL2RA/RC3H2/LOXL3/TBX21/LAG3/CTLA4/PDCD1LG2/PLA2G2D/GLMN/KLF4/MIA3/SOCS1	49
GO:0032611	GO:0032611	interleukin-1 beta production	42/2225	110/18723	1.20825e-12	3.85677e-11	2.77641e-11	TYROBP/CCL19/IFI16/CARD8/NLRP1/CLEC7A/ARRB2/MYD88/GBP5/PYCARD/CARD16/CASP8/PML/MNDA/AGER/CCR7/TNFAIP3/TLR4/FOXP1/CD33/IGF1/ZC3H12A/SERPINB1/TNF/F2R/MEFV/MALT1/TREM2/SPHK1/TLR8/JAK2/AIM2/P2RX7/NLRP3/LILRA2/SIRPA/EGR1/NOD1/RIPK2/CX3CR1/GSDMD/LILRA5	42
GO:0032651	GO:0032651	regulation of interleukin-1 beta production	42/2225	110/18723	1.20825e-12	3.85677e-11	2.77641e-11	TYROBP/CCL19/IFI16/CARD8/NLRP1/CLEC7A/ARRB2/MYD88/GBP5/PYCARD/CARD16/CASP8/PML/MNDA/AGER/CCR7/TNFAIP3/TLR4/FOXP1/CD33/IGF1/ZC3H12A/SERPINB1/TNF/F2R/MEFV/MALT1/TREM2/SPHK1/TLR8/JAK2/AIM2/P2RX7/NLRP3/LILRA2/SIRPA/EGR1/NOD1/RIPK2/CX3CR1/GSDMD/LILRA5	42
GO:2000106	GO:2000106	regulation of leukocyte apoptotic process	35/2225	81/18723	1.30541e-12	4.14484e-11	2.98379e-11	CD74/IL7R/HCLS1/JAK3/CCL21/CCL19/CCL5/ANXA1/IRF7/DOCK8/PIK3CD/PTEN/CD27/GIMAP8/AXL/CD3G/CXCL12/CCR7/ADA/TSC22D3/MERTK/LYN/FOXP1/BLK/BTK/TP53/RIPK3/LILRB1/IDO1/PDCD1/BAX/ADAM17/BCL10/FNIP1/ITPKB	35
GO:0071887	GO:0071887	leukocyte apoptotic process	41/2225	106/18723	1.35731e-12	4.28695e-11	3.08609e-11	CD74/IL7R/HCLS1/JAK3/CCL21/CCL19/CCL5/ANXA1/IRF7/DOCK8/PIK3CD/PLEKHO2/PTEN/CD27/GIMAP8/FAS/AXL/CD3G/CXCL12/CCR7/ADA/TSC22D3/MERTK/LYN/FOXP1/IRF3/BLK/BTK/TP53/RIPK3/LILRB1/BCL2L11/IDO1/IL2RA/PDCD1/BAX/LMBR1L/ADAM17/BCL10/FNIP1/ITPKB	41
GO:0050766	GO:0050766	positive regulation of phagocytosis	31/2225	66/18723	1.6513e-12	5.1882e-11	3.73488e-11	PTPRC/C3/CYBA/FCER1G/IL2RG/DOCK2/NCKAP1L/ABCA7/FCGR2B/CLEC7A/PYCARD/RAB31/MFGE8/CCL2/LRP1/IL2RB/SLC11A1/SIRPG/MERTK/CD47/TNF/C2/IL15RA/RAP1A/TREM2/CAMK1D/IL1B/RAB27A/SIRPA/LYAR/PTX3	31
GO:0022408	GO:0022408	negative regulation of cell-cell adhesion	60/2225	196/18723	1.78305e-12	5.57295e-11	4.01186e-11	LAPTM5/CD74/AKNA/JAK3/CCL21/SPI1/FXYD5/RUNX1/PTPN6/VSIG4/ANXA1/IRF1/VSIR/RIPOR2/NCKAP1L/TGFB1/WNK1/FCGR2B/IL4R/LILRB2/PAG1/RUNX3/SPN/C1QTNF1/FGL2/SH2B3/MYADM/CXCL12/CBFB/CD86/CD300A/IL4I1/TNFAIP8L2/CBLB/ZC3H12A/CR1/LAX1/GPNMB/TIGIT/MDK/LILRB1/BTN2A2/PTPN22/PPM1F/GTPBP4/HAVCR2/PRKCD/IL2RA/RC3H2/JAK2/LOXL3/TBX21/LAG3/CTLA4/PDCD1LG2/PLA2G2D/GLMN/KLF4/MIA3/SOCS1	60
GO:0031589	GO:0031589	cell-substrate adhesion	91/2225	363/18723	1.94823e-12	6.03188e-11	4.34223e-11	CORO1A/ITGB2/COL3A1/RAC2/CD44/COL1A1/CCL21/FLNA/EMILIN1/PARVG/ZYX/ITGA4/MYO1G/PREX1/FN1/STK4/SIGLEC1/CD3E/POSTN/ARPC2/CCDC80/CD96/SKAP1/VCAM1/LGALS1/NRP1/FERMT3/TNXB/MMP14/FBLN1/ACTN1/COL8A1/PTEN/LRP1/SPOCK2/PTK2B/IQGAP1/DISC1/THBS1/AXL/MYADM/LPXN/UNC13D/ITGAL/RCC2/ITGA5/CCN2/CCR7/ITGB3/ANTXR1/CSF1/CASK/COL16A1/MERTK/ITGB1/RRAS/ITGB7/FMN1/DUSP22/SERPINE1/NID1/FBLN5/PPARD/ROCK1/BCL2/GBP1/CCN1/CDK6…	91
GO:0002824	GO:0002824	positive regulation of adaptive immune response based on somatic recombination of immune receptors built from immunoglobulin superfamily domains	41/2225	107/18723	1.94998e-12	6.03188e-11	4.34223e-11	HLA-DRA/B2M/PTPRC/HLA-E/HLA-F/C3/SASH3/CD4/TGFB1/IL27RA/CLEC7A/IL1R1/CD40/SLC11A1/CCR2/CD1D/ADA/STAT6/TNFSF13B/BTK/NFKBIZ/SLAMF1/NFKBID/CD226/CD28/CD55/TNF/MALT1/TREM2/MR1/TRAF2/ZBTB1/CARD9/IL1B/CLCF1/TBX21/NLRP3/IL18R1/RSAD2/CD1C/RIPK2	41
GO:0002705	GO:0002705	positive regulation of leukocyte mediated immunity	47/2225	134/18723	2.08896e-12	6.42864e-11	4.62785e-11	HLA-DRA/TYROBP/B2M/ITGB2/PTPRC/HLA-E/HLA-F/SPI1/C3/SASH3/VAV1/TGFB1/CLEC7A/IL1R1/CD40/SLAMF6/CD1D/KLRK1/ITGAM/RASGRP1/PTAFR/STX4/STAT6/BTK/SLAMF1/SH2D1A/CD226/CD28/CD55/TNF/SCIMP/MALT1/TREM2/MR1/TRAF2/ZBTB1/IL1B/DDX21/TICAM1/CLCF1/TBX21/NLRP3/LAG3/DDX58/IL18R1/RSAD2/CD1C	47
GO:0071621	GO:0071621	granulocyte chemotaxis	45/2225	125/18723	2.16129e-12	6.6173e-11	4.76366e-11	CD74/ITGB2/CSF1R/RAC2/CCL21/S100A9/CCL19/FCER1G/CCL5/ANXA1/JAML/PREX1/VAV1/RIPOR2/NCKAP1L/PIK3CD/CSF3R/S100A8/ADGRE2/CCL2/CKLF/PPIB/THBS1/PIK3CG/CCR7/CSF1/CXCL9/CCL18/SLAMF1/SYK/CMKLR1/MDK/C5AR1/CCL14/PDE4B/CAMK1D/IL34/CCL20/CCL4/CXCL13/CXCL8/CCL24/TREM1/C3AR1/SAA1	45
GO:0032956	GO:0032956	regulation of actin cytoskeleton organization	90/2225	358/18723	2.17779e-12	6.63397e-11	4.77566e-11	TMSB4X/CORO1A/ARHGDIB/EVL/CSF1R/HCLS1/RAC2/ARPC1B/CCL21/FLNA/PFN1/BST2/GMFG/PREX1/PLEK/NCKAP1L/ARPC2/CCDC88A/ICAM1/ACTR3/SH3BP1/ARPC5/WAS/PYCARD/SYNPO2/NRP1/RHOG/GPR65/FCHSD2/COTL1/CAPZB/DBNL/ARAP1/LRP1/RHOF/PTK2B/IQGAP1/FES/CARMIL2/MYADM/CDC42EP5/CXCL12/PDGFRA/NOTCH2/VASP/CCN2/WASF2/CCR7/AKAP13/RHOH/FLII/FCHSD1/CDC42EP1/GRB2/TRPM2/ARPC3/ABI3/ARPC4/TRIM27/CD47/FMN1/HCK/ARHGAP17/SSH2/SVIL/FHOD1/LP…	90
GO:0032602	GO:0032602	chemokine production	39/2225	99/18723	2.41529e-12	7.32027e-11	5.26971e-11	CD74/CSF1R/AIF1/POSTN/CLEC7A/IL4R/MYD88/PYCARD/ACKR1/LRP1/TLR2/CD84/OAS3/OAS1/AGER/TLR4/FOXP1/IL6R/SYK/TNF/SNAI2/IL17RA/MEFV/TREM2/IL33/MCOLN2/HAVCR2/TLR7/CARD9/IL1B/TICAM1/ADAM17/SIRPA/EIF2AK2/EGR1/RIPK2/TREM1/KLF4/IL7	39
GO:0046635	GO:0046635	positive regulation of alpha-beta T cell activation	31/2225	67/18723	2.72493e-12	8.21723e-11	5.91542e-11	HLA-DRA/PTPRC/HLA-E/CCL19/RUNX1/SASH3/ANXA1/ZAP70/CD3E/NCKAP1L/IL4R/RASAL3/RUNX3/TGFBR2/CCR2/ADA/CBFB/CD86/NFKBIZ/NFKBID/SYK/CD28/CD55/MALT1/PTPN22/EBI3/RARA/NLRP3/RIPK2/ITPKB/SOCS1	31
GO:0002335	GO:0002335	mature B cell differentiation	21/2225	33/18723	2.92873e-12	8.78766e-11	6.32606e-11	SPI1/XBP1/IRF8/POU2AF1/DOCK11/FCGR2B/DOCK10/LGALS1/MFNG/CMTM7/PTK2B/SLAMF8/BCL3/NOTCH2/ADA/CR1/ITM2A/CD19/MALT1/GPR183/LFNG	21
GO:0002292	GO:0002292	T cell differentiation involved in immune response	33/2225	75/18723	3.0869e-12	9.21616e-11	6.63453e-11	HLA-DRA/JAK3/CCL19/FCER1G/ANXA1/IRF4/IL4R/SPN/FGL2/SLAMF6/BCL3/CRACR2A/LY9/CD86/FOXP1/STAT6/NFKBIZ/NFKBID/ZC3H12A/LEF1/IL6R/RELB/BATF/MALT1/GPR183/RC3H2/LOXL3/RARA/TBX21/NLRP3/IL18R1/EOMES/RIPK2	33
GO:0045089	GO:0045089	positive regulation of innate immune response	46/2225	131/18723	3.41617e-12	1.01487e-10	7.30587e-11	TYROBP/HLA-E/HLA-F/SPI1/IFI16/CCL5/VAV1/IRF7/FCN1/CLEC7A/PLSCR1/GBP5/PYCARD/ZBP1/SLAMF6/NLRC5/MNDA/CD1D/KLRK1/IKBKE/FYN/RASGRP1/TLR4/CGAS/LYN/IKBKB/IRF3/IFI35/SH2D1A/CD226/HCK/SYK/AKIRIN2/PARP9/TXK/NMI/HAVCR2/SIN3A/CARD9/TLR8/AIM2/POLR3D/SLC15A4/PAK2/LILRA2/LAG3	46
GO:0050868	GO:0050868	negative regulation of T cell activation	44/2225	122/18723	3.52501e-12	1.04205e-10	7.50151e-11	LAPTM5/CD74/JAK3/RUNX1/PTPN6/VSIG4/ANXA1/IRF1/VSIR/RIPOR2/NCKAP1L/FCGR2B/IL4R/LILRB2/PAG1/RUNX3/SPN/FGL2/CBFB/CD86/CD300A/IL4I1/TNFAIP8L2/CBLB/ZC3H12A/CR1/LAX1/GPNMB/TIGIT/MDK/LILRB1/BTN2A2/PTPN22/HAVCR2/IL2RA/RC3H2/LOXL3/TBX21/LAG3/CTLA4/PDCD1LG2/PLA2G2D/GLMN/SOCS1	44
GO:0002577	GO:0002577	regulation of antigen processing and presentation	16/2225	20/18723	4.56392e-12	1.34255e-10	9.66477e-11	CD74/CCL21/CCL19/CD68/FCGR2B/LILRB2/WAS/PYCARD/HLA-DOA/FGL2/SLC11A1/THBS1/CCR7/HLA-DOB/TREM2/NOD1	16
GO:0030198	GO:0030198	extracellular matrix organization	79/2225	301/18723	4.76708e-12	1.39547e-10	1.00457e-10	LUM/COL3A1/COL1A2/COL1A1/CTSS/AEBP1/RUNX1/EMILIN1/LCP1/TGFBI/COL4A1/CST3/TNFRSF1B/MMP7/NFKB2/POSTN/TGFB1/CYP1B1/COLGALT1/ETS1/CCDC80/OLFML2B/TNXB/MMP14/FBLN1/COL8A1/TNFRSF1A/SULF1/LRP1/SPOCK2/MFAP4/COL5A1/BCL3/CARMIL2/ADAMTS10/LOXL1/PDGFRA/MMP2/ADAMTS2/COL15A1/CCN2/ANXA2/ANTXR1/FKBP10/COL16A1/ITGB1/MMP9/PXDN/NID1/COL4A2/FBLN5/ADAMTS4/CCN1/TNF/CTSK/FMOD/CRISPLD2/B4GALT1/FSCN1/COL5A2/ADAMTSL4/ADAMT…	79
GO:0045058	GO:0045058	T cell selection	26/2225	50/18723	5.32926e-12	1.55247e-10	1.11759e-10	CD74/PTPRC/DOCK2/CD4/ZAP70/CD3D/CD3E/IRF4/SPN/CARD11/SLAMF6/CD3G/CD1D/CCR7/LY9/STAT6/IL6R/SYK/BCL2/CD28/THEMIS/BATF/SRF/LOXL3/TBX21/ITPKB	26
GO:1990868	GO:1990868	response to chemokine	38/2225	97/18723	5.63298e-12	1.62517e-10	1.16993e-10	CCL21/CCL19/CXCR4/CCL5/RIPOR2/DOCK8/WNK1/CCL2/ACKR1/SLIT3/PTK2B/SH2B3/CCR2/CXCL12/CCR7/CCR1/CXCL9/CCL18/ZC3H12A/CMKLR1/REG1A/TREM2/CCL14/CXCR3/CCR5/ROBO1/STK39/CCL20/CCL4/CCR4/XCR1/RNF113A/CXCL13/CXCL8/CCL24/CXCR5/LOX/CX3CR1	38
GO:1990869	GO:1990869	cellular response to chemokine	38/2225	97/18723	5.63298e-12	1.62517e-10	1.16993e-10	CCL21/CCL19/CXCR4/CCL5/RIPOR2/DOCK8/WNK1/CCL2/ACKR1/SLIT3/PTK2B/SH2B3/CCR2/CXCL12/CCR7/CCR1/CXCL9/CCL18/ZC3H12A/CMKLR1/REG1A/TREM2/CCL14/CXCR3/CCR5/ROBO1/STK39/CCL20/CCL4/CCR4/XCR1/RNF113A/CXCL13/CXCL8/CCL24/CXCR5/LOX/CX3CR1	38
GO:0043062	GO:0043062	extracellular structure organization	79/2225	302/18723	5.71847e-12	1.64194e-10	1.182e-10	LUM/COL3A1/COL1A2/COL1A1/CTSS/AEBP1/RUNX1/EMILIN1/LCP1/TGFBI/COL4A1/CST3/TNFRSF1B/MMP7/NFKB2/POSTN/TGFB1/CYP1B1/COLGALT1/ETS1/CCDC80/OLFML2B/TNXB/MMP14/FBLN1/COL8A1/TNFRSF1A/SULF1/LRP1/SPOCK2/MFAP4/COL5A1/BCL3/CARMIL2/ADAMTS10/LOXL1/PDGFRA/MMP2/ADAMTS2/COL15A1/CCN2/ANXA2/ANTXR1/FKBP10/COL16A1/ITGB1/MMP9/PXDN/NID1/COL4A2/FBLN5/ADAMTS4/CCN1/TNF/CTSK/FMOD/CRISPLD2/B4GALT1/FSCN1/COL5A2/ADAMTSL4/ADAMT…	79
GO:0070371	GO:0070371	ERK1 and ERK2 cascade	84/2225	330/18723	5.86609e-12	1.6763e-10	1.20674e-10	CD74/PTPRC/CSF1R/CD44/CCL21/CCL19/TBC1D10C/CCL5/EMILIN1/PTPN6/CD4/GNAI2/MYC/CSK/FN1/TGFB1/ABCA7/ZFP36L2/ICAM1/ARRB2/FBXW7/ZFP36L1/PYCARD/NRP1/FBLN1/SHC1/CCL2/PTEN/GLIPR2/LRP1/PTPN1/PTK2B/PDGFRA/NOTCH2/CCN2/RGS14/AGER/CCR7/CCR1/RASGRP1/TLR4/RRAS/LYN/PRKD2/CCL18/SLAMF1/IGF1/SYK/GBP1/CCN1/TNF/F2R/GPNMB/SCIMP/PDGFRB/RAP1A/C5AR1/P2RY6/TREM2/ARRB1/CCL14/GPR183/AKAP12/SPRY1/PTPN22/LIF/HAVCR2/CARD9/IL1B/…	84
GO:0002287	GO:0002287	alpha-beta T cell activation involved in immune response	31/2225	69/18723	7.14921e-12	2.0237e-10	1.45682e-10	HLA-DRA/JAK3/CCL19/ANXA1/IRF4/IL4R/SPN/SLAMF6/BCL3/CRACR2A/LY9/CD86/FOXP1/STAT6/NFKBIZ/NFKBID/ZC3H12A/LEF1/IL6R/RELB/BATF/MALT1/GPR183/RC3H2/LOXL3/RARA/TBX21/NLRP3/IL18R1/EOMES/RIPK2	31
GO:0002293	GO:0002293	alpha-beta T cell differentiation involved in immune response	31/2225	69/18723	7.14921e-12	2.0237e-10	1.45682e-10	HLA-DRA/JAK3/CCL19/ANXA1/IRF4/IL4R/SPN/SLAMF6/BCL3/CRACR2A/LY9/CD86/FOXP1/STAT6/NFKBIZ/NFKBID/ZC3H12A/LEF1/IL6R/RELB/BATF/MALT1/GPR183/RC3H2/LOXL3/RARA/TBX21/NLRP3/IL18R1/EOMES/RIPK2	31
GO:0022604	GO:0022604	regulation of cell morphogenesis	80/2225	309/18723	7.43034e-12	2.08362e-10	1.49996e-10	CORO1A/ITGB2/CSF1R/RAC2/CD44/FLNA/CXCR4/FMNL1/PLEKHO1/ANXA1/SPARC/LST1/PREX1/FGD2/CDC42SE1/FN1/POSTN/FGD3/ARPC2/PLXND1/ICAM1/FGR/ARHGAP15/MYH9/NRP1/RHOG/FBLN1/FBLIM1/CAPZB/CCL2/DBNL/ARAP1/RHOF/PTK2B/MSN/BCL11A/FES/MYADM/UNC13D/CDC42EP5/FMNL3/SH3KBP1/RCC2/CDC42SE2/RHOH/FYN/CDC42EP1/SEMA4D/BCL9L/PLXNC1/LIMD1/MYL12A/HCK/CPNE5/LPAR1/GBP1/PHIP/S100B/REG1A/RHOU/SYNE3/MDK/PLXNA1/CORO1C/EEF2K/PLXNA4/RASA…	80
GO:0070372	GO:0070372	regulation of ERK1 and ERK2 cascade	80/2225	309/18723	7.43034e-12	2.08362e-10	1.49996e-10	CD74/PTPRC/CSF1R/CD44/CCL21/CCL19/TBC1D10C/CCL5/EMILIN1/PTPN6/CD4/GNAI2/CSK/FN1/TGFB1/ABCA7/ICAM1/ARRB2/FBXW7/PYCARD/NRP1/FBLN1/SHC1/CCL2/PTEN/GLIPR2/LRP1/PTPN1/PTK2B/PDGFRA/NOTCH2/CCN2/RGS14/AGER/CCR7/CCR1/RASGRP1/TLR4/RRAS/LYN/PRKD2/CCL18/SLAMF1/IGF1/SYK/GBP1/CCN1/TNF/F2R/GPNMB/SCIMP/PDGFRB/RAP1A/C5AR1/P2RY6/TREM2/ARRB1/CCL14/GPR183/AKAP12/SPRY1/PTPN22/LIF/HAVCR2/CARD9/IL1B/CCL20/TIAM1/CCL4/MAP…	80
GO:0010952	GO:0010952	positive regulation of peptidase activity	59/2225	197/18723	7.53504e-12	2.10315e-10	1.51402e-10	LAPTM5/S100A9/IFI16/CARD8/MYC/VSIR/ATP2A3/FN1/S100A8/NLRP1/LCK/CLEC7A/PYCARD/FBLN1/CASP8/GRN/NGFR/PML/FAS/PCOLCE/ARL6IP5/CCN2/AGER/ANTXR1/RCN3/FYN/BID/LYN/P2RX1/EIF2AK3/CR1/SYK/CCN1/AKIRIN2/TNF/F2R/ANP32B/MEFV/MALT1/CASP10/ARRB1/CASP2/BCL2L11/PPM1F/ROBO1/PSME2/CARD9/JAK2/AIM2/BAX/MAP3K5/TANK/NLRP3/NOD1/PSME4/BBC3/BCL10/RIPK2/APAF1	59
GO:0032642	GO:0032642	regulation of chemokine production	38/2225	98/18723	8.15444e-12	2.2655e-10	1.63089e-10	CD74/CSF1R/AIF1/POSTN/CLEC7A/IL4R/MYD88/PYCARD/ACKR1/LRP1/TLR2/CD84/OAS3/OAS1/AGER/TLR4/FOXP1/IL6R/SYK/TNF/SNAI2/IL17RA/MEFV/TREM2/IL33/MCOLN2/HAVCR2/TLR7/CARD9/IL1B/TICAM1/ADAM17/SIRPA/EIF2AK2/EGR1/RIPK2/KLF4/IL7	38
GO:0045229	GO:0045229	external encapsulating structure organization	79/2225	304/18723	8.20004e-12	2.26767e-10	1.63245e-10	LUM/COL3A1/COL1A2/COL1A1/CTSS/AEBP1/RUNX1/EMILIN1/LCP1/TGFBI/COL4A1/CST3/TNFRSF1B/MMP7/NFKB2/POSTN/TGFB1/CYP1B1/COLGALT1/ETS1/CCDC80/OLFML2B/TNXB/MMP14/FBLN1/COL8A1/TNFRSF1A/SULF1/LRP1/SPOCK2/MFAP4/COL5A1/BCL3/CARMIL2/ADAMTS10/LOXL1/PDGFRA/MMP2/ADAMTS2/COL15A1/CCN2/ANXA2/ANTXR1/FKBP10/COL16A1/ITGB1/MMP9/PXDN/NID1/COL4A2/FBLN5/ADAMTS4/CCN1/TNF/CTSK/FMOD/CRISPLD2/B4GALT1/FSCN1/COL5A2/ADAMTSL4/ADAMT…	79
GO:0007229	GO:0007229	integrin-mediated signaling pathway	40/2225	107/18723	9.06806e-12	2.49621e-10	1.79697e-10	TIMP1/ITGB2/COL3A1/FYB1/FLNA/ZYX/ITGA4/ITGAX/VAV1/FN1/PLEK/FGR/MYH9/NRP1/FERMT3/PTK2B/CCM2/ISG15/ITGAL/RCC2/ITGA5/TSPAN32/CCN2/ITGB3/ITGAM/PRAM1/COL16A1/LAT/FUT8/ITGB1/CD47/ITGB7/HCK/SYK/TXK/ITGA9/LOXL3/LIMS1/CD40LG/ITGBL1	40
GO:0032102	GO:0032102	negative regulation of response to external stimulus	99/2225	420/18723	1.05342e-11	2.88656e-10	2.07798e-10	PTPRC/HLA-E/HLA-F/SERPINF1/IFI16/SAMHD1/AIF1/ALOX5/VSIG4/CARD8/LTF/RIN3/TNFRSF1B/AOAH/FCGR2B/ARRB2/FGR/NBL1/SOCS3/RHBDF2/CD96/SERPINB9/NRP1/CARD16/TNFRSF1A/ZFP36/CCL2/PTEN/STAT2/IRAK3/C1QTNF1/GRN/FGL2/SIGLEC10/SLAMF8/THBS1/A2M/ISG15/SH2B3/NLRC5/OAS3/PDGFRA/SERPING1/OAS1/ANXA2/KLRK1/ADA/USP15/CASK/CST7/FYN/TNFAIP3/SEMA4D/TNFAIP8L2/LYN/PARP14/SERPINE1/HCK/RNF125/IGF1/PPARD/CR1/SYK/NLRC3/NFKB1/TNF/T…	99
GO:0042093	GO:0042093	T-helper cell differentiation	30/2225	66/18723	1.07769e-11	2.93963e-10	2.11618e-10	HLA-DRA/JAK3/CCL19/ANXA1/IRF4/IL4R/SPN/SLAMF6/BCL3/CRACR2A/LY9/CD86/FOXP1/STAT6/NFKBIZ/NFKBID/ZC3H12A/LEF1/IL6R/RELB/BATF/MALT1/GPR183/RC3H2/LOXL3/RARA/TBX21/NLRP3/IL18R1/RIPK2	30
GO:0052548	GO:0052548	regulation of endopeptidase activity	101/2225	432/18723	1.08591e-11	2.94867e-10	2.12269e-10	LAPTM5/TIMP1/CD44/C3/S100A9/SERPINF1/IFI16/COL6A3/NAIP/BST2/CARD8/BIRC3/MYC/VSIR/ATP2A3/LTF/CST3/TIMP2/S100A8/NLRP1/IFI6/LCK/CLEC7A/ARRB2/MICAL1/PSMB9/RARRES1/PYCARD/SERPINB9/CARD16/PSMB8/PLAUR/CASP8/SPOCK2/NGFR/PML/CD27/THBS1/A2M/FAS/LXN/SERPING1/ARL6IP5/CCN2/AGER/ANXA2/CST7/FYN/BID/LYN/TNFAIP8/TNFSF14/TFPI2/SORL1/MMP9/SERPINE1/P2RX1/EIF2AK3/CR1/SERPINB1/ROCK1/SYK/CCN1/AKIRIN2/TNF/F2R/ANP32B/MEF…	101
GO:1901222	GO:1901222	regulation of NIK/NF-kappaB signaling	41/2225	112/18723	1.09808e-11	2.96829e-10	2.13681e-10	LAPTM5/TMSB4X/SPI1/CCL19/CD14/CD27/TLR2/NFKBIA/BCL3/RASSF2/IRAK1/AGER/LITAF/CYLD/TLR4/CD86/PDCD4/TNFSF14/IFI35/ZC3H12A/NLRC3/TNF/HDAC7/RELA/PTP4A3/CPNE1/TREM2/SPHK1/TRADD/PTPN22/NMI/HAVCR2/TLR7/IL1B/RC3H2/LIMS1/RTKN2/NLRP3/EIF2AK2/IL18R1/NOD1	41
GO:0008360	GO:0008360	regulation of cell shape	50/2225	154/18723	1.13435e-11	3.05258e-10	2.19749e-10	CORO1A/ITGB2/CSF1R/RAC2/FMNL1/PLEKHO1/ANXA1/LST1/FGD2/CDC42SE1/FN1/FGD3/PLXND1/ICAM1/FGR/ARHGAP15/MYH9/RHOG/FBLIM1/CCL2/ARAP1/RHOF/PTK2B/MSN/FES/CDC42EP5/FMNL3/SH3KBP1/CDC42SE2/RHOH/FYN/CDC42EP1/SEMA4D/PLXNC1/LIMD1/MYL12A/HCK/LPAR1/PHIP/S100B/RHOU/SYNE3/PLXNA1/PLXNA4/RASA1/MARK2/ATP10A/PLXNA3/EPB41/CCL24	50
GO:0031341	GO:0031341	regulation of cell killing	38/2225	99/18723	1.17297e-11	3.1424e-10	2.26215e-10	HLA-DRA/TYROBP/B2M/IL7R/PTPRC/HLA-E/HLA-F/SPI1/CFH/VAV1/NCKAP1L/ICAM1/FCGR2B/CLEC7A/ARRB2/SERPINB9/PRF1/SLAMF6/CD1D/AGER/KLRK1/ITGAM/RASGRP1/SH2D1A/CD226/SYK/CD55/RIPK3/LILRB1/MR1/PPP3CB/HAVCR2/P2RX7/PIK3R6/LAG3/DNASE1L3/CD1C/CX3CR1	38
GO:0043087	GO:0043087	regulation of GTPase activity	86/2225	348/18723	1.78533e-11	4.75513e-10	3.42312e-10	CCL21/ARHGAP45/ARHGAP9/CCL19/TBC1D10C/CCL5/TGM2/SIPA1/RASGRP2/GMIP/PREX1/VAV1/FGD2/RIPOR2/RASA2/DOCK8/FGD3/PLXND1/DOCK11/WNK1/ICAM1/ARRB2/ARHGAP15/DOCK10/RASAL3/SH3BP1/PYCARD/RHOG/GPR65/ARHGAP25/ADAP2/TBC1D2B/CCL2/CD40/ARAP1/PTK2B/RASA3/IQGAP1/TBC1D22A/RCC2/RGS14/KLRK1/CCR7/SEMA4D/RASGRP1/ITGB1/PLXNC1/STMN3/TBC1D1/CCL18/CBLB/TBC1D9/F2R/NDEL1/SYNGAP1/MAP4K4/ASAP1/RAP1A/RAPGEF1/EZH2/ARRB1/CCL14/PLX…	86
GO:0032722	GO:0032722	positive regulation of chemokine production	31/2225	71/18723	1.7908e-11	4.75513e-10	3.42312e-10	CD74/CSF1R/AIF1/POSTN/CLEC7A/IL4R/MYD88/PYCARD/LRP1/TLR2/CD84/OAS3/OAS1/AGER/TLR4/IL6R/SYK/TNF/IL17RA/IL33/MCOLN2/HAVCR2/TLR7/CARD9/IL1B/TICAM1/ADAM17/EIF2AK2/EGR1/RIPK2/IL7	31
GO:0030041	GO:0030041	actin filament polymerization	57/2225	191/18723	1.99152e-11	5.26481e-10	3.79003e-10	TMSB4X/CORO1A/EVL/HCLS1/ARPC1B/CCL21/PFN1/AIF1/GMFG/PREX1/NCKAP1L/ARPC2/ICAM1/ACTR3/ARPC5/WAS/CORO7/PYCARD/FCHSD2/COTL1/CAPZB/DBNL/PSTPIP1/PTK2B/CARMIL2/MYADM/CDC42EP5/VASP/WASF2/CCR7/FLII/FCHSD1/CDC42EP1/GRB2/ARPC3/ARPC4/TRIM27/FMN1/HCK/GAS7/SSH2/SVIL/NCK2/PSTPIP2/VILL/NCK1/PLEKHG2/MTPN/TWF2/RASA1/PRKCD/MICALL2/JAK2/SSH1/ELN/CCL24/TMOD2	57
GO:0030168	GO:0030168	platelet activation	43/2225	123/18723	2.03441e-11	5.3546e-10	3.85467e-10	COL3A1/ACTB/FLNA/FCER1G/DGKA/PTPN6/VAV1/FN1/PLEK/LCK/MYH9/PLSCR1/FERMT3/CD40/C1QTNF1/SH2B3/AXL/MYL9/PDGFRA/TSPAN32/PIK3CG/ITGB3/TLR4/MERTK/LYN/BLK/MYL12A/P2RX1/SYK/DGKQ/F2R/THBD/TXK/DGKD/SRF/PRKCD/JAK2/CD40LG/BLOC1S3/FGB/ADRA2A/SAA1/DGKE	43
GO:0032608	GO:0032608	interferon-beta production	27/2225	56/18723	2.08395e-11	5.41375e-10	3.89725e-10	IRF1/IRF7/OAS2/PYCARD/TLR2/ISG15/OAS3/OAS1/TRAF3/IFIH1/TLR4/IRF3/RELB/NLRC3/LILRB1/TRIM56/NMI/REL/IRF5/TLR7/TLR8/RNF216/POLR3D/TICAM1/SIRPA/DDX58/RIPK2	27
GO:0032648	GO:0032648	regulation of interferon-beta production	27/2225	56/18723	2.08395e-11	5.41375e-10	3.89725e-10	IRF1/IRF7/OAS2/PYCARD/TLR2/ISG15/OAS3/OAS1/TRAF3/IFIH1/TLR4/IRF3/RELB/NLRC3/LILRB1/TRIM56/NMI/REL/IRF5/TLR7/TLR8/RNF216/POLR3D/TICAM1/SIRPA/DDX58/RIPK2	27
GO:0045071	GO:0045071	negative regulation of viral genome replication	27/2225	56/18723	2.08395e-11	5.41375e-10	3.89725e-10	IFI16/CCL5/BST2/IFITM3/IFITM2/LTF/ISG20/OAS2/IFITM1/PLSCR1/ISG15/ZC3HAV1/APOBEC3C/OAS3/OAS1/IFIH1/MX1/APOBEC3G/SHFL/TNF/APOBEC3F/OASL/EIF2AK2/RSAD2/FAM111A/SETDB1/RNASEL	27
GO:0050729	GO:0050729	positive regulation of inflammatory response	47/2225	142/18723	2.18942e-11	5.66324e-10	4.07685e-10	HLA-E/C3/S100A9/IL16/TGM2/GPSM3/CTSC/S100A8/ETS1/TNFRSF1A/ZBP1/GRN/TLR2/NFKBIA/ALOX5AP/CCR2/CEBPA/PIK3CG/CCR7/TLR4/PDCD4/ABCC1/CD47/BTK/NFKBIZ/IFI35/SERPINE1/CD28/TNF/TAC1/OSMR/IL17RA/MDK/TREM2/IL33/TRADD/NMI/TLR7/IL1B/JAK2/CCN4/MAPK13/PLA2G7/TLR10/CCL24/TNFRSF11A/LILRA5	47
GO:0032970	GO:0032970	regulation of actin filament-based process	94/2225	397/18723	2.6998e-11	6.95344e-10	5.00564e-10	TMSB4X/CORO1A/ARHGDIB/EVL/CSF1R/HCLS1/RAC2/ARPC1B/CCL21/FLNA/PFN1/BST2/GMFG/PREX1/PLEK/NCKAP1L/ARPC2/CCDC88A/ICAM1/CNN2/ACTR3/MYH9/SH3BP1/ARPC5/WAS/PYCARD/SYNPO2/NRP1/RHOG/GPR65/FCHSD2/COTL1/CAPZB/DBNL/ARAP1/LRP1/RHOF/PTK2B/IQGAP1/FES/CARMIL2/MYADM/CDC42EP5/CXCL12/PDGFRA/NOTCH2/VASP/CCN2/WASF2/CCR7/AKAP13/RHOH/FLII/FCHSD1/CDC42EP1/GRB2/TRPM2/ARPC3/ABI3/ARPC4/TRIM27/CD47/FMN1/HCK/ARHGAP17/SSH2/SVI…	94
GO:0002294	GO:0002294	CD4-positive, alpha-beta T cell differentiation involved in immune response	30/2225	68/18723	2.74621e-11	7.04273e-10	5.06992e-10	HLA-DRA/JAK3/CCL19/ANXA1/IRF4/IL4R/SPN/SLAMF6/BCL3/CRACR2A/LY9/CD86/FOXP1/STAT6/NFKBIZ/NFKBID/ZC3H12A/LEF1/IL6R/RELB/BATF/MALT1/GPR183/RC3H2/LOXL3/RARA/TBX21/NLRP3/IL18R1/RIPK2	30
GO:0033627	GO:0033627	cell adhesion mediated by integrin	31/2225	72/18723	2.78858e-11	7.12098e-10	5.12625e-10	ITGB2/CCL21/CCL5/PTPN6/ITGA4/CD3E/NCKAP1L/CYP1B1/WNK1/ICAM1/SKAP1/FERMT3/LPXN/ITGA5/PIK3CG/ADA/FBN1/ITGB3/COL16A1/PIEZO1/ITGB1/LYN/ITGB7/SERPINE1/SYK/SNAI2/LIF/ADAM17/PDE3B/CXCL13/ITGBL1	31
GO:0050731	GO:0050731	positive regulation of peptidyl-tyrosine phosphorylation	57/2225	193/18723	3.15441e-11	8.02101e-10	5.77417e-10	CD74/PTPRC/CSF1R/HCLS1/CD44/CCL5/CD4/CD3E/FGF7/TGFB1/ICAM1/CLEC7A/ARRB2/FBXW7/NRP1/TNK2/TNFRSF1A/CD40/PTPN1/PTK2B/ARHGEF2/IQGAP1/ITGA5/ITGB3/FYN/SEMA4D/LRRK1/LYN/PARP14/TP53/IGF1/ABI1/IL6R/SYK/PECAM1/DGKQ/BANK1/TNF/FLT3/PARP9/TREM2/HGF/LIF/FCGR1A/IL34/JAK2/CLCF1/ADAM17/PAK2/CASS4/NCF1/DLG4/UNC119/TNFRSF18/ADRA2A/RIPK2/LILRA5	57
GO:0001906	GO:0001906	cell killing	56/2225	188/18723	3.23614e-11	8.19413e-10	5.89879e-10	LYZ/HLA-DRA/TYROBP/CORO1A/B2M/IL7R/PTPRC/HLA-E/HLA-F/SPI1/C3/PTPN6/CFH/CTSC/VAV1/LTF/NCKAP1L/ICAM1/FCGR2B/CLEC7A/ARRB2/MYD88/SERPINB9/PRF1/SLAMF7/SLAMF6/UNC13D/CD1D/AGER/KLRK1/ITGAM/GZMB/RASGRP1/SH2D1A/CD226/APOL1/SYK/GZMM/CD55/PLEKHM2/RIPK3/GNLY/LILRB1/MR1/LYST/PPP3CB/HAVCR2/RAB27A/CEBPG/P2RX7/PIK3R6/LAG3/DNASE1L3/CD1C/TREM1/CX3CR1	56
GO:0002367	GO:0002367	cytokine production involved in immune response	37/2225	98/18723	3.85879e-11	9.72966e-10	7.00419e-10	LAPTM5/CD74/B2M/HLA-E/HLA-F/JAK3/BST2/SASH3/TNFRSF1B/TGFB1/CLEC7A/IL1R1/CD96/SPON2/IRAK3/CCR2/TLR4/BTK/SLAMF1/CD226/CD55/TNF/SCIMP/LILRB1/MALT1/TRAF2/IL1B/DDX21/TICAM1/TBX21/NLRP3/DDX58/IL18R1/RSAD2/LACC1/BCL10/TREM1	37
GO:0006968	GO:0006968	cellular defense response	26/2225	54/18723	5.09902e-11	1.2803e-09	9.21663e-10	TYROBP/LSP1/TCIRG1/FCMR/LILRB2/SPN/PRF1/PTK2B/NCF2/CCR2/LY96/ITK/MNDA/KLRG1/ITGB1/CXCL9/SH2D1A/RELA/GNLY/C5AR1/IL33/CCR5/TRAT1/NCF1/BCL10/CX3CR1	26
GO:0034340	GO:0034340	response to type I interferon	27/2225	58/18723	5.82953e-11	1.45762e-09	1.04931e-09	SAMHD1/PTPN6/IFITM3/IFITM2/IRF7/OAS2/STAT1/IFNAR2/IFITM1/MYD88/ZBP1/STAT2/PTPN1/ISG15/SP100/NLRC5/OAS3/IRAK1/OAS1/IKBKE/IFI27/MX1/TYK2/IRF3/SHFL/TRIM56/JAK1	27
GO:0002312	GO:0002312	B cell activation involved in immune response	33/2225	82/18723	5.88201e-11	1.46464e-09	1.05437e-09	PTPRC/SPI1/XBP1/IRF8/POU2AF1/TGFB1/DOCK11/FCGR2B/IL27RA/DOCK10/LGALS1/MFNG/CD40/PTK2B/BCL3/NOTCH2/ADA/TLR4/STAT6/CR1/CD28/ITM2A/CD180/BATF/CD19/GAPT/GPR183/RNF168/CLCF1/TBX21/LFNG/SLC15A4/CD40LG	33
GO:0045730	GO:0045730	respiratory burst	21/2225	37/18723	6.6042e-11	1.63768e-09	1.17893e-09	JCHAIN/RAC2/CYBA/CYBB/CD52/IGHA1/CYBC1/PIK3CD/NCF4/CLEC7A/GRN/SLC11A1/SLAMF8/NCF2/PIK3CG/HCK/CD55/TREM2/CAMK1D/NCF1/DUSP10	21
GO:0031295	GO:0031295	T cell costimulation	23/2225	44/18723	7.83681e-11	1.93534e-09	1.39321e-09	CCL21/CCL19/PTPN6/CSK/VAV1/CD3E/LCK/LILRB2/LGALS1/CARD11/KLRK1/CCR7/FYN/CD86/MAP3K8/LYN/TNFSF13B/TNFSF14/CD5/CD28/CD40LG/PDCD1LG2/ICOS	23
GO:0019932	GO:0019932	second-messenger-mediated signaling	78/2225	312/18723	8.56447e-11	2.10153e-09	1.51285e-09	PTPRC/CXCR4/TBC1D10C/CD4/ZAP70/CD3E/PLEK/CLEC7A/PPP1R9B/VCAM1/PTK2B/RCAN3/LAT2/THBS1/NFATC2/CCR2/CCR7/ADA/DYRK2/LAT/CCR1/CGAS/TRPM2/LMCD1/FHL2/ITPR3/BTK/AHR/IGF1/SLA2/NFATC3/PDE7A/GUCY1A2/EIF2AK3/SYK/DGKQ/CMKLR1/GBP1/TNF/BHLHA15/FPR1/PPP3R1/NFATC1/CD22/PLCG1/TREM2/DGKD/P2RY11/CAP1/CXCR3/GUCY1A1/SPHK1/CCR5/PPP3CB/TRAT1/CRTC3/SELE/CCL20/SOX9/MCOLN1/CCL4/CCR4/NFATC4/P2RX7/TMBIM4/CLIC2/XCR1/PPP3CC/PD…	78
GO:1905517	GO:1905517	macrophage migration	26/2225	55/18723	8.57981e-11	2.10153e-09	1.51285e-09	CSF1R/CCL5/EMILIN1/MMP14/CCL2/CKLF/PTK2B/SLAMF8/THBS1/CCR2/CSF1/SLAMF1/NUP85/CMKLR1/CD200/MDK/C5AR1/TREM2/MCOLN2/IL34/CD200R1/P2RX4/EDNRB/C3AR1/CX3CR1/SAA1	26
GO:0002718	GO:0002718	regulation of cytokine production involved in immune response	36/2225	96/18723	8.85812e-11	2.16088e-09	1.55557e-09	LAPTM5/CD74/B2M/HLA-E/HLA-F/JAK3/BST2/SASH3/TNFRSF1B/TGFB1/CLEC7A/IL1R1/CD96/SPON2/IRAK3/CCR2/TLR4/BTK/SLAMF1/CD226/CD55/TNF/SCIMP/LILRB1/MALT1/TRAF2/IL1B/DDX21/TICAM1/TBX21/NLRP3/DDX58/IL18R1/RSAD2/LACC1/BCL10	36
GO:0097191	GO:0097191	extrinsic apoptotic signaling pathway	61/2225	219/18723	9.50797e-11	2.31001e-09	1.66293e-09	PTPRC/SPI1/TMC8/MCL1/TNFRSF1B/STK4/TGFB1/ICAM1/TRAF1/IFI6/PEA15/INHBA/PYCARD/NRP1/TNFRSF1A/PTEN/CASP8/PML/CD27/ARHGEF2/THBS1/FAS/SP100/CYLD/FYN/TNFAIP3/IFI27/BID/STX4/SERPINE1/IGF1/TNFRSF10A/IL6R/BCL2/PHIP/TNF/RELA/SNAI2/SKIL/DAXX/RFFL/CASP2/HGF/BCL2L11/SFRP1/TRADD/TRAF2/SRPX/IL1B/JAK2/DEDD2/BAX/P2RX7/SIAH2/PAK2/BLOC1S2/FGB/TNFSF12/BCL2A1/BCL10/IL7	61
GO:0046637	GO:0046637	regulation of alpha-beta T cell differentiation	29/2225	68/18723	1.60199e-10	3.87642e-09	2.79056e-09	HLA-DRA/JAK3/CCL19/RUNX1/SASH3/ANXA1/ZAP70/IRF4/NCKAP1L/IL4R/PRDM1/RUNX3/TGFBR2/ADA/CBFB/CD86/NFKBIZ/NFKBID/ZC3H12A/SYK/MALT1/RC3H2/LOXL3/RARA/TBX21/NLRP3/RIPK2/ITPKB/SOCS1	29
GO:0007599	GO:0007599	hemostasis	61/2225	222/18723	1.7418e-10	4.19781e-09	3.02192e-09	COL3A1/ACTB/FLNA/FCER1G/DGKA/F13A1/PTPN6/VAV1/FN1/PLEK/LCK/MYH9/WAS/FLI1/PLSCR1/FERMT3/FBLN1/PLAUR/CD40/C1QTNF1/THBS1/SH2B3/AXL/ENTPD1/PABPC4/MYL9/PDGFRA/SERPING1/TSPAN32/PIK3CG/ANXA2/ITGB3/ANXA5/TLR4/MERTK/LYN/BLK/TFPI2/MYL12A/SERPINE1/P2RX1/SYK/DGKQ/F2R/THBD/TXK/USF1/DGKD/SRF/PRKCD/RAB27A/JAK2/CD40LG/BLOC1S6/BLOC1S3/FAP/FGB/PROCR/ADRA2A/SAA1/DGKE	61
GO:0045069	GO:0045069	regulation of viral genome replication	33/2225	85/18723	1.8323e-10	4.39825e-09	3.16622e-09	PABPC1/IFI16/CCL5/BST2/IFITM3/IFITM2/LTF/ISG20/OAS2/IFITM1/PLSCR1/ISG15/ZC3HAV1/APOBEC3C/OAS3/OAS1/IFIH1/MX1/APOBEC3G/SHFL/BCL2/CD28/TNF/ADARB1/APOBEC3F/OASL/EIF2AK2/RSAD2/FAM111A/CXCL8/SETDB1/TOP2A/RNASEL	33
GO:0007596	GO:0007596	blood coagulation	60/2225	217/18723	1.86738e-10	4.46461e-09	3.21398e-09	COL3A1/ACTB/FLNA/FCER1G/DGKA/F13A1/PTPN6/VAV1/FN1/PLEK/LCK/MYH9/WAS/PLSCR1/FERMT3/FBLN1/PLAUR/CD40/C1QTNF1/THBS1/SH2B3/AXL/ENTPD1/PABPC4/MYL9/PDGFRA/SERPING1/TSPAN32/PIK3CG/ANXA2/ITGB3/ANXA5/TLR4/MERTK/LYN/BLK/TFPI2/MYL12A/SERPINE1/P2RX1/SYK/DGKQ/F2R/THBD/TXK/USF1/DGKD/SRF/PRKCD/RAB27A/JAK2/CD40LG/BLOC1S6/BLOC1S3/FAP/FGB/PROCR/ADRA2A/SAA1/DGKE	60
GO:0050857	GO:0050857	positive regulation of antigen receptor-mediated signaling pathway	17/2225	26/18723	1.92421e-10	4.58221e-09	3.29864e-09	PTPRC/CMTM3/LCK/CARD11/CCR7/ADA/NFAM1/FOXP1/PRKD2/PRKCB/CD226/TESPA1/RELA/PRKCH/TRAT1/KCNN4/BCL10	17
GO:0002690	GO:0002690	positive regulation of leukocyte chemotaxis	35/2225	94/18723	2.02811e-10	4.81056e-09	3.46302e-09	CD74/CSF1R/RAC2/CCL21/SPI1/CCL19/CCL5/AIF1/GPSM3/RIPOR2/NCKAP1L/WNK1/PTK2B/THBS1/CCR2/CXCL12/CCR7/CSF1/CCR1/SLAMF1/SERPINE1/IL6R/CMKLR1/MDK/C5AR1/CAMK1D/IL34/STK39/CCL4/ADAM17/PLA2G7/CXCL13/CXCL8/C3AR1/CX3CR1	35
GO:0030593	GO:0030593	neutrophil chemotaxis	37/2225	103/18723	2.06851e-10	4.88706e-09	3.5181e-09	CD74/ITGB2/RAC2/CCL21/S100A9/CCL19/FCER1G/CCL5/JAML/PREX1/VAV1/RIPOR2/NCKAP1L/PIK3CD/CSF3R/S100A8/CCL2/CKLF/PPIB/PIK3CG/CCR7/CXCL9/CCL18/SYK/MDK/C5AR1/CCL14/PDE4B/CAMK1D/CCL20/CCL4/CXCL13/CXCL8/CCL24/TREM1/C3AR1/SAA1	37
GO:0110053	GO:0110053	regulation of actin filament organization	71/2225	278/18723	2.16167e-10	5.08714e-09	3.66213e-09	TMSB4X/CORO1A/EVL/HCLS1/ARPC1B/CCL21/FLNA/PFN1/GMFG/PREX1/PLEK/NCKAP1L/ARPC2/CCDC88A/ICAM1/ACTR3/SH3BP1/ARPC5/WAS/PYCARD/SYNPO2/NRP1/GPR65/FCHSD2/COTL1/CAPZB/DBNL/ARAP1/PTK2B/CARMIL2/MYADM/CDC42EP5/CXCL12/VASP/CCN2/WASF2/CCR7/FLII/FCHSD1/CDC42EP1/GRB2/ARPC3/ARPC4/TRIM27/CD47/FMN1/HCK/SSH2/SVIL/FHOD1/LPAR1/ROCK1/NCK2/VILL/TAC1/NCK1/PLEKHG2/LIMK1/MTPN/TWF2/SFRP1/PPM1F/RASA1/PRKCD/C9orf72/SSH1/ELN/P…	71
GO:0002702	GO:0002702	positive regulation of production of molecular mediator of immune response	40/2225	117/18723	2.2045e-10	5.16766e-09	3.72009e-09	LAPTM5/CD74/B2M/PTPRC/HLA-E/HLA-F/XBP1/MZB1/SASH3/TGFB1/CLEC7A/IL1R1/IL4R/CD40/SPON2/TLR4/CD86/STX4/STAT6/SLAMF1/CD226/CD28/CD55/TNFRSF4/SCIMP/LILRB1/MALT1/PTPN22/TRAF2/IL1B/DDX21/TICAM1/CLCF1/TBX21/NLRP3/DDX58/IL18R1/RSAD2/LACC1/BCL10	40
GO:0060760	GO:0060760	positive regulation of response to cytokine stimulus	26/2225	57/18723	2.31814e-10	5.4129e-09	3.89664e-09	LAPTM5/CD74/CXCR4/IRF7/IL1R1/CASP4/ZBP1/TLR2/AXL/NLRC5/CSF1/IKBKE/IFIH1/TLR4/IRF3/PARP14/PARP9/TXK/CPNE1/TREM2/TRAF2/GFI1/ADAM17/DDX58/RIPK2/IL7	26
GO:0032732	GO:0032732	positive regulation of interleukin-1 production	30/2225	73/18723	2.35072e-10	5.46771e-09	3.93609e-09	TYROBP/CCL19/IFI16/IL16/CARD8/NLRP1/CLEC7A/MYD88/GBP5/PYCARD/CASP8/IGHD/MNDA/AGER/TLR4/TNF/MALT1/HAVCR2/TLR8/JAK2/AIM2/P2RX7/NLRP3/LILRA2/EGR1/NOD1/RIPK2/SAA1/GSDMD/LILRA5	30
GO:0002688	GO:0002688	regulation of leukocyte chemotaxis	41/2225	122/18723	2.408e-10	5.57931e-09	4.01643e-09	CD74/CSF1R/RAC2/CCL21/SPI1/CCL19/CCL5/AIF1/GPSM3/RIN3/RIPOR2/NCKAP1L/WNK1/NBL1/CCL2/PTK2B/SLAMF8/THBS1/CCR2/CXCL12/KLRK1/CCR7/CSF1/CCR1/LYN/SLAMF1/SERPINE1/IL6R/CMKLR1/MDK/C5AR1/CAMK1D/IL34/STK39/CCL4/ADAM17/PLA2G7/CXCL13/CXCL8/C3AR1/CX3CR1	41
GO:0034113	GO:0034113	heterotypic cell-cell adhesion	27/2225	61/18723	2.44783e-10	5.64978e-09	4.06716e-09	ITGB2/PTPRC/CD44/ITGA4/ITGAX/WNK1/LCK/LILRB2/SKAP1/VCAM1/MYADM/ITGA5/CD1D/AGER/ITGB3/ITGB1/CD47/ITGB7/TNF/CD200/IL1B/CD2/CD58/SIRPA/CD200R1/FGB/KLF4	27
GO:0031294	GO:0031294	lymphocyte costimulation	23/2225	46/18723	2.5259e-10	5.80764e-09	4.1808e-09	CCL21/CCL19/PTPN6/CSK/VAV1/CD3E/LCK/LILRB2/LGALS1/CARD11/KLRK1/CCR7/FYN/CD86/MAP3K8/LYN/TNFSF13B/TNFSF14/CD5/CD28/CD40LG/PDCD1LG2/ICOS	23
GO:0001910	GO:0001910	regulation of leukocyte mediated cytotoxicity	32/2225	82/18723	2.94711e-10	6.75024e-09	4.85936e-09	HLA-DRA/TYROBP/B2M/IL7R/PTPRC/HLA-E/HLA-F/SPI1/VAV1/NCKAP1L/ICAM1/FCGR2B/ARRB2/SERPINB9/SLAMF6/CD1D/AGER/KLRK1/ITGAM/RASGRP1/SH2D1A/CD226/RIPK3/LILRB1/MR1/PPP3CB/HAVCR2/PIK3R6/LAG3/DNASE1L3/CD1C/CX3CR1	32
GO:0002448	GO:0002448	mast cell mediated immunity	24/2225	50/18723	3.05548e-10	6.94542e-09	4.99987e-09	RAC2/PTGDS/PIK3CD/ADGRE2/IL4R/FGR/SERPINB9/SPON2/LAT2/CD84/FES/UNC13D/PIK3CG/LAT/RASGRP1/CD300A/LYN/BLK/BTK/PTGDR/MILR1/CBL/SYK/GAB2	24
GO:0060337	GO:0060337	type I interferon signaling pathway	24/2225	50/18723	3.05548e-10	6.94542e-09	4.99987e-09	SAMHD1/PTPN6/IFITM3/IFITM2/IRF7/OAS2/STAT1/IFNAR2/IFITM1/MYD88/ZBP1/STAT2/PTPN1/ISG15/SP100/NLRC5/OAS3/IRAK1/OAS1/IKBKE/IFI27/TYK2/IRF3/JAK1	24
GO:0031348	GO:0031348	negative regulation of defense response	67/2225	258/18723	3.23411e-10	7.32374e-09	5.27221e-09	PTPRC/HLA-E/HLA-F/SERPINF1/IFI16/SAMHD1/ALOX5/VSIG4/TNFRSF1B/AOAH/FCGR2B/ARRB2/FGR/SOCS3/RHBDF2/CD96/SERPINB9/TNFRSF1A/ZFP36/STAT2/IRAK3/GRN/FGL2/SIGLEC10/SLAMF8/A2M/ISG15/NLRC5/OAS3/SERPING1/OAS1/ADA/USP15/CST7/FYN/TNFAIP3/TNFAIP8L2/LYN/PARP14/HCK/RNF125/IGF1/PPARD/CR1/SYK/NLRC3/NFKB1/PLCG1/CD200/MDK/MEFV/LILRB1/TREM2/HGF/NMI/HAVCR2/PRKCD/IL2RA/TRIM21/NLRP3/SIRPA/CD200R1/LYAR/OTULIN/DUSP10/SAA1/…	67
GO:0070555	GO:0070555	response to interleukin-1	45/2225	143/18723	3.81018e-10	8.59583e-09	6.18796e-09	CCL21/CCL19/CYBA/CCL5/ANXA1/ICAM1/ETS1/IL1R1/MYD88/PYCARD/ZBP1/CCL2/CD40/IRAK3/GBP2/IRAK1/IKBKB/CD47/CCL18/ZC3H12A/NFKB1/GBP1/RELA/CCL14/AKAP12/IGBP1/SFRP1/IRAK4/IRAK2/IL1B/BMI1/SELE/CCL20/SOX9/CCL4/MAPK13/ADAMTS12/TANK/SIRPA/EGR1/CXCL8/CCL24/FGB/TNFRSF11A/RIPK2	45
GO:0045576	GO:0045576	mast cell activation	27/2225	62/18723	3.84688e-10	8.61303e-09	6.20035e-09	RAC2/PTGDS/PIK3CD/LCP2/ADGRE2/IL4R/FGR/PLSCR1/LAT2/CD84/FES/UNC13D/PIK3CG/RHOH/HAVCR1/LAT/RASGRP1/CD300A/LYN/BLK/BTK/PTGDR/CD226/MILR1/CBL/SYK/GAB2	27
GO:0048002	GO:0048002	antigen processing and presentation of peptide antigen	27/2225	62/18723	3.84688e-10	8.61303e-09	6.20035e-09	CD74/HLA-DRA/HLA-DPA1/HLA-DPB1/B2M/HLA-E/HLA-F/CTSS/FCER1G/HLA-DMB/HLA-DMA/IFI30/TAP1/TAPBP/FCGR2B/TAP2/PYCARD/HLA-DOA/SLC11A1/HLA-C/IKBKB/CD209/HLA-DQA1/CLEC4A/HLA-DOB/TREM2/MR1	27
GO:0002431	GO:0002431	Fc receptor mediated stimulatory signaling pathway	19/2225	33/18723	3.86086e-10	8.61303e-09	6.20035e-09	PTPRC/FCER1G/MYO1G/CSK/VAV1/FCGR2B/FGR/PLSCR1/FYN/LYN/CD47/BLK/CD226/HCK/SYK/LIMK1/RAP1A/PRKCD/PLD2	19
GO:0031334	GO:0031334	positive regulation of protein-containing complex assembly	63/2225	237/18723	3.89917e-10	8.66627e-09	6.23867e-09	CORO1A/EVL/ARPC1B/CCL21/PFN1/LCP1/GMFG/PLEK/NCKAP1L/TGFB1/ARPC2/ICAM1/CLEC7A/ACTR3/MYD88/ARPC5/WAS/SKAP1/GBP5/PYCARD/FCHSD2/ATM/PTK2B/MSN/ISG15/FES/CARMIL2/CDC42EP5/VASP/WASF2/CCR7/FCHSD1/NIN/CDC42EP1/GRB2/TLR4/MAP1B/PIEZO1/ARPC3/ARPC4/BID/TRIM27/CDKN1B/ABCA1/TP53/FMN1/HCK/SYK/NCK2/TNF/NCK1/ASAP1/BMF/FSCN1/TCL1A/BCL2L11/BAX/CXCL13/CREB1/CCL24/SLF1/CDK5RAP2/FNIP1	63
GO:0070302	GO:0070302	regulation of stress-activated protein kinase signaling cascade	55/2225	195/18723	4.72882e-10	1.04714e-08	7.53819e-09	CCL21/SPI1/CCL19/MYC/TRAF1/FCGR2B/CLEC7A/MYD88/PYCARD/CD27/PTK2B/FAS/TRAF5/RASSF2/CRACR2A/ARL6IP5/CCN2/AGER/CCR7/CYLD/TRAF3/RASGRP1/TLR4/PDCD4/LYN/SLAMF1/DUSP22/ZC3H12A/SDCBP/TNIK/TNF/RELL1/MAP4K4/MDFIC/SCIMP/TREM2/IGBP1/HGF/SPHK1/SFRP1/PTPN22/SEMA4C/TRAF2/CARD9/IL1B/FOXO1/STK39/MAP3K5/DACT1/SIRPA/EIF2AK2/NOD1/NCF1/RIPK2/DUSP10	55
GO:0050817	GO:0050817	coagulation	60/2225	222/18723	5.00781e-10	1.10485e-08	7.95358e-09	COL3A1/ACTB/FLNA/FCER1G/DGKA/F13A1/PTPN6/VAV1/FN1/PLEK/LCK/MYH9/WAS/PLSCR1/FERMT3/FBLN1/PLAUR/CD40/C1QTNF1/THBS1/SH2B3/AXL/ENTPD1/PABPC4/MYL9/PDGFRA/SERPING1/TSPAN32/PIK3CG/ANXA2/ITGB3/ANXA5/TLR4/MERTK/LYN/BLK/TFPI2/MYL12A/SERPINE1/P2RX1/SYK/DGKQ/F2R/THBD/TXK/USF1/DGKD/SRF/PRKCD/RAB27A/JAK2/CD40LG/BLOC1S6/BLOC1S3/FAP/FGB/PROCR/ADRA2A/SAA1/DGKE	60
GO:0007160	GO:0007160	cell-matrix adhesion	62/2225	233/18723	5.12909e-10	1.12746e-08	8.11636e-09	ITGB2/COL3A1/CD44/CCL21/EMILIN1/PARVG/ZYX/ITGA4/FN1/SIGLEC1/CD3E/POSTN/CD96/SKAP1/VCAM1/NRP1/FERMT3/TNXB/MMP14/ACTN1/PTEN/LRP1/PTK2B/IQGAP1/DISC1/THBS1/ITGAL/RCC2/CCN2/CCR7/ITGB3/CSF1/CASK/COL16A1/ITGB1/RRAS/ITGB7/FMN1/DUSP22/SERPINE1/NID1/FBLN5/ROCK1/BCL2/CDK6/MAP4K4/PLEKHA2/BCL2L11/SFRP1/PPM1F/CORO1C/SRF/RASA1/TIAM1/LIMS1/SORBS1/LYVE1/ADAMTS12/FGB/SNED1/EFEMP2/ITGBL1	62
GO:0002761	GO:0002761	regulation of myeloid leukocyte differentiation	40/2225	120/18723	5.24668e-10	1.1491e-08	8.27214e-09	CD74/C1QC/TYROBP/HCLS1/RUNX1/CD4/MYC/LTF/IRF7/INPP5D/TGFB1/INHBA/MAFB/FBXW7/ZFP36L1/FSTL3/CASP8/EVI2B/FES/RASSF2/NOTCH2/FBN1/CSF1/CCR1/TLR4/LYN/FOXP1/LEF1/TNF/CDK6/FOS/LILRB1/TREM2/SFRP1/LIF/IL34/NME1/RARA/GPR68/CREB1	40
GO:0070098	GO:0070098	chemokine-mediated signaling pathway	33/2225	88/18723	5.34269e-10	1.16587e-08	8.39288e-09	CCL21/CCL19/CXCR4/CCL5/WNK1/CCL2/ACKR1/SLIT3/PTK2B/SH2B3/CCR2/CXCL12/CCR7/CCR1/CXCL9/CCL18/CMKLR1/TREM2/CCL14/CXCR3/CCR5/ROBO1/STK39/CCL20/CCL4/CCR4/XCR1/RNF113A/CXCL13/CXCL8/CCL24/CXCR5/CX3CR1	33
GO:0070374	GO:0070374	positive regulation of ERK1 and ERK2 cascade	59/2225	217/18723	5.41371e-10	1.17709e-08	8.47363e-09	CD74/PTPRC/CSF1R/CD44/CCL21/CCL19/CCL5/CD4/GNAI2/TGFB1/ABCA7/ICAM1/ARRB2/FBXW7/PYCARD/NRP1/SHC1/CCL2/PTEN/GLIPR2/LRP1/PTK2B/PDGFRA/NOTCH2/CCN2/AGER/CCR7/CCR1/RASGRP1/TLR4/PRKD2/CCL18/SLAMF1/IGF1/TNF/F2R/GPNMB/SCIMP/PDGFRB/RAP1A/C5AR1/P2RY6/TREM2/ARRB1/CCL14/GPR183/AKAP12/PTPN22/HAVCR2/CARD9/CCL20/CCL4/MAP3K12/MARCO/NOD1/CCL24/FGB/TNFRSF11A/RIPK2	59
GO:0045824	GO:0045824	negative regulation of innate immune response	29/2225	71/18723	5.56551e-10	1.20573e-08	8.67978e-09	HLA-E/HLA-F/IFI16/SAMHD1/VSIG4/ARRB2/CD96/SERPINB9/STAT2/IRAK3/GRN/SLAMF8/A2M/ISG15/NLRC5/OAS3/SERPING1/OAS1/USP15/TNFAIP3/PARP14/CR1/NLRC3/LILRB1/NMI/HAVCR2/TRIM21/LYAR/DUSP10	29
GO:0043368	GO:0043368	positive T cell selection	20/2225	37/18723	6.17189e-10	1.33228e-08	9.59085e-09	CD74/PTPRC/DOCK2/ZAP70/CD3D/CD3E/IRF4/SPN/SLAMF6/CD3G/LY9/STAT6/IL6R/BCL2/THEMIS/BATF/SRF/LOXL3/TBX21/ITPKB	20
GO:1902106	GO:1902106	negative regulation of leukocyte differentiation	36/2225	102/18723	6.37164e-10	1.37047e-08	9.86577e-09	CD74/C1QC/JAK3/RUNX1/ANXA1/IRF1/MYC/LTF/INPP5D/FCGR2B/IL4R/INHBA/MAFB/FBXW7/RUNX3/FSTL3/FGL2/FBN1/CBFB/TLR4/LYN/ZC3H12A/CR1/CDK6/MDK/LILRB1/SFRP1/RC3H2/LOXL3/NME1/RARA/GPR68/TBX21/LAG3/CTLA4/SOCS1	36
GO:0045862	GO:0045862	positive regulation of proteolysis	86/2225	372/18723	6.75446e-10	1.44762e-08	1.04212e-08	LAPTM5/S100A9/IFI16/CARD8/MYC/VSIR/CTSC/ATP2A3/FN1/TNFRSF1B/NOP53/S100A8/NLRP1/LCK/CLEC7A/MYH9/FBXW7/PYCARD/OGT/MMP14/FBLN1/PTEN/CASP8/GRN/NGFR/PML/PTK2B/DISC1/CBFA2T3/FAS/PCOLCE/CEBPA/ARL6IP5/CCN2/AGER/ANTXR1/RCN3/FYN/BID/LYN/SPON1/P2RX1/ZC3H12A/EIF2AK3/PLK3/CR1/SYK/CCN1/AKIRIN2/TNF/F2R/NKD2/CHFR/ANP32B/MEFV/MALT1/TREM2/CASP10/ARRB1/CASP2/RNFT1/BCL2L11/PPM1F/ROBO1/PSME2/NUB1/CARD9/IL1B/JAK2/TAF1…	86
GO:0032872	GO:0032872	regulation of stress-activated MAPK cascade	54/2225	192/18723	7.60464e-10	1.62404e-08	1.16911e-08	CCL21/SPI1/CCL19/MYC/TRAF1/FCGR2B/CLEC7A/MYD88/PYCARD/CD27/PTK2B/FAS/TRAF5/RASSF2/CRACR2A/ARL6IP5/CCN2/AGER/CCR7/CYLD/TRAF3/RASGRP1/TLR4/PDCD4/SLAMF1/DUSP22/ZC3H12A/SDCBP/TNIK/TNF/RELL1/MAP4K4/MDFIC/SCIMP/TREM2/IGBP1/HGF/SPHK1/SFRP1/PTPN22/SEMA4C/TRAF2/CARD9/IL1B/FOXO1/STK39/MAP3K5/DACT1/SIRPA/EIF2AK2/NOD1/NCF1/RIPK2/DUSP10	54
GO:0019079	GO:0019079	viral genome replication	42/2225	131/18723	7.65728e-10	1.62948e-08	1.17303e-08	PABPC1/IFI16/CCL5/BST2/IFITM3/GRK2/IFITM2/LTF/ISG20/OAS2/IFITM1/PLSCR1/ATG16L2/CCL2/PPIB/ISG15/ZC3HAV1/APOBEC3C/OAS3/OAS1/IFIH1/DEK/IFI27/MX1/APOBEC3G/SHFL/ZC3H12A/BCL2/CD28/TNF/CD209/ADARB1/APOBEC3F/OASL/EIF2AK2/RSAD2/FAM111A/CXCL8/SETDB1/ATG16L1/TOP2A/RNASEL	42
GO:0032743	GO:0032743	positive regulation of interleukin-2 production	19/2225	34/18723	7.77473e-10	1.64282e-08	1.18263e-08	PTPRC/RUNX1/SASH3/ANXA1/CD4/CD3E/IRF4/CLEC7A/CARD11/CCR2/CD86/PRKD2/CD28/MALT1/PDE4B/TRAF2/IL1B/RIPK2/GLMN	19
GO:0050869	GO:0050869	negative regulation of B cell activation	19/2225	34/18723	7.77473e-10	1.64282e-08	1.18263e-08	LAPTM5/TYROBP/TBC1D10C/INPP5D/FCGR2B/INHBA/ATM/MNDA/TNFAIP3/SAMSN1/CD300A/LYN/BLK/BTK/CR1/BANK1/SFRP1/CTLA4/TNFRSF13B	19
GO:0071357	GO:0071357	cellular response to type I interferon	24/2225	52/18723	8.44319e-10	1.77781e-08	1.27981e-08	SAMHD1/PTPN6/IFITM3/IFITM2/IRF7/OAS2/STAT1/IFNAR2/IFITM1/MYD88/ZBP1/STAT2/PTPN1/ISG15/SP100/NLRC5/OAS3/IRAK1/OAS1/IKBKE/IFI27/TYK2/IRF3/JAK1	24
GO:0050856	GO:0050856	regulation of T cell receptor signaling pathway	21/2225	41/18723	8.58233e-10	1.80079e-08	1.29635e-08	LAPTM5/PTPN6/LCK/CARD11/CCR7/ADA/CD300A/PRKD2/CBLB/SH2D1A/CD226/TESPA1/SLA2/GBP1/RELA/MALT1/PTPN22/TRAT1/UBASH3A/KCNN4/BCL10	21
GO:0002709	GO:0002709	regulation of T cell mediated immunity	32/2225	85/18723	8.66451e-10	1.8117e-08	1.3042e-08	HLA-DRA/B2M/IL7R/PTPRC/HLA-E/HLA-F/SASH3/TNFRSF1B/NCKAP1L/FCGR2B/IL1R1/WAS/CCR2/CD1D/AGER/IL4I1/AHR/SLAMF1/CD55/RIPK3/LILRB1/MALT1/MR1/PPP3CB/TRAF2/ZBTB1/IL1B/TBX21/NLRP3/IL18R1/RSAD2/CD1C	32
GO:0043405	GO:0043405	regulation of MAP kinase activity	51/2225	177/18723	8.87732e-10	1.84975e-08	1.3316e-08	CCL19/PTPN6/CSK/FGD2/TGFB1/TNXB/CD40/PIK3R5/IRAK3/PTPN1/PTK2B/IQGAP1/THBS1/ERN1/SH2B3/IRAK1/PIK3CG/RGS14/AGER/AKAP13/RASGRP1/TLR4/NUP62/CD300A/PDCD4/LYN/SORL1/LAX1/SYK/TNF/STK38/FLT3/PDGFRB/EZH2/SPRY1/SFRP1/PTPN22/ROBO1/TRAF2/IL1B/PRKCD/IL34/TIAM1/MAP3K5/MAP3K12/PIK3R6/ADRA2A/TNFRSF11A/DUSP10/DUSP7/RGS2	51
GO:0045860	GO:0045860	positive regulation of protein kinase activity	88/2225	386/18723	9.00477e-10	1.86981e-08	1.34604e-08	PTPRC/CSF1R/CCL21/CCL19/CCL5/CD4/CSK/LTF/CCND2/FGD2/STK4/NCKAP1L/TGFB1/CCDC88A/LCP2/WNK1/AGAP2/FBXW7/CD40/PIK3R5/CCND3/PTPN1/PTK2B/IQGAP1/SLC11A1/THBS1/TGFBR2/ERN1/CDC25B/RASSF2/IRAK1/PIK3CG/AGER/CCR7/AKAP13/ITGB3/CSF1/LAT/RASGRP1/TLR4/CD86/CD300A/CDKN1B/IGF1/TNFRSF10A/ABI1/IL6R/SYK/DGKQ/CCN1/TNF/FAM20A/ADRB2/FLT3/RIPK3/PDGFRB/RAP1A/TCL1A/DAXX/MALT1/EZH2/PPP2R3C/ROBO1/TRAF2/FCGR1A/IL1B/PRKCD/IL34…	88
GO:0030833	GO:0030833	regulation of actin filament polymerization	50/2225	172/18723	9.25274e-10	1.91468e-08	1.37834e-08	TMSB4X/CORO1A/EVL/HCLS1/ARPC1B/CCL21/PFN1/GMFG/PREX1/NCKAP1L/ARPC2/ICAM1/ACTR3/ARPC5/WAS/PYCARD/FCHSD2/COTL1/CAPZB/DBNL/PTK2B/CARMIL2/MYADM/CDC42EP5/VASP/WASF2/CCR7/FLII/FCHSD1/CDC42EP1/GRB2/ARPC3/ARPC4/TRIM27/FMN1/HCK/SSH2/SVIL/NCK2/VILL/NCK1/PLEKHG2/MTPN/TWF2/RASA1/PRKCD/SSH1/ELN/CCL24/TMOD2	50
GO:0002832	GO:0002832	negative regulation of response to biotic stimulus	37/2225	108/18723	9.69418e-10	1.99913e-08	1.43914e-08	HLA-E/HLA-F/IFI16/SAMHD1/VSIG4/CARD8/LTF/ARRB2/CD96/SERPINB9/CARD16/STAT2/IRAK3/GRN/FGL2/SLAMF8/A2M/ISG15/NLRC5/OAS3/SERPING1/OAS1/USP15/TNFAIP3/IL4I1/PARP14/AHR/RNF125/CR1/NLRC3/LILRB1/NMI/HAVCR2/TRIM21/LILRA2/LYAR/DUSP10	37
GO:0008064	GO:0008064	regulation of actin polymerization or depolymerization	53/2225	188/18723	9.92604e-10	2.03994e-08	1.46851e-08	TMSB4X/CORO1A/EVL/HCLS1/ARPC1B/CCL21/PFN1/GMFG/PREX1/PLEK/NCKAP1L/ARPC2/ICAM1/ACTR3/SH3BP1/ARPC5/WAS/PYCARD/FCHSD2/COTL1/CAPZB/DBNL/PTK2B/CARMIL2/MYADM/CDC42EP5/CXCL12/VASP/WASF2/CCR7/FLII/FCHSD1/CDC42EP1/GRB2/ARPC3/ARPC4/TRIM27/FMN1/HCK/SSH2/SVIL/NCK2/VILL/NCK1/PLEKHG2/MTPN/TWF2/RASA1/PRKCD/SSH1/ELN/CCL24/TMOD2	53
GO:0002313	GO:0002313	mature B cell differentiation involved in immune response	17/2225	28/18723	1.04493e-09	2.14015e-08	1.54065e-08	SPI1/XBP1/IRF8/POU2AF1/DOCK11/FCGR2B/DOCK10/LGALS1/MFNG/PTK2B/BCL3/NOTCH2/ADA/CR1/ITM2A/GPR183/LFNG	17
GO:0071347	GO:0071347	cellular response to interleukin-1	38/2225	113/18723	1.06018e-09	2.16399e-08	1.55781e-08	CCL21/CCL19/CCL5/ICAM1/IL1R1/MYD88/PYCARD/ZBP1/CCL2/CD40/IRAK3/GBP2/IRAK1/IKBKB/CD47/CCL18/ZC3H12A/NFKB1/GBP1/RELA/CCL14/AKAP12/SFRP1/IRAK4/IRAK2/IL1B/BMI1/CCL20/SOX9/CCL4/MAPK13/ADAMTS12/TANK/SIRPA/EGR1/CXCL8/CCL24/FGB	38
GO:0097193	GO:0097193	intrinsic apoptotic signaling pathway	71/2225	288/18723	1.14882e-09	2.33697e-08	1.68234e-08	CD74/CD44/S100A9/XBP1/IFI16/MCL1/ATP2A3/TNFRSF1B/CYP1B1/S100A8/IFI6/LCK/CRIP1/FBXW7/SOD2/PYCARD/CASP4/TNFRSF1A/ATM/PLAUR/PTPN1/PML/DDIT4/ARHGEF2/ERN1/BCL3/CXCL12/ARL6IP5/DYRK2/ATF4/CYLD/IKBKE/BID/SYVN1/BCLAF1/TP53/MMP9/ZNF385A/EIF2AK3/BCL2/NCK2/SHISA5/TNF/NCK1/RIPK3/SNAI2/SKIL/TREM2/CASP2/VNN1/BCL2L11/PPM1F/TRAF2/PRKCD/ERO1A/TP53BP2/JAK2/AEN/BAX/MAP3K5/RTKN2/NFATC4/HIC1/PDK1/PLEKHF1/CDKN2D/BBC3/C…	71
GO:0030832	GO:0030832	regulation of actin filament length	53/2225	189/18723	1.22217e-09	2.47778e-08	1.78371e-08	TMSB4X/CORO1A/EVL/HCLS1/ARPC1B/CCL21/PFN1/GMFG/PREX1/PLEK/NCKAP1L/ARPC2/ICAM1/ACTR3/SH3BP1/ARPC5/WAS/PYCARD/FCHSD2/COTL1/CAPZB/DBNL/PTK2B/CARMIL2/MYADM/CDC42EP5/CXCL12/VASP/WASF2/CCR7/FLII/FCHSD1/CDC42EP1/GRB2/ARPC3/ARPC4/TRIM27/FMN1/HCK/SSH2/SVIL/NCK2/VILL/NCK1/PLEKHG2/MTPN/TWF2/RASA1/PRKCD/SSH1/ELN/CCL24/TMOD2	53
GO:0002532	GO:0002532	production of molecular mediator involved in inflammatory response	34/2225	95/18723	1.24133e-09	2.50816e-08	1.80557e-08	ADCY7/ALOX5/GPSM3/CLEC7A/IL4R/MYD88/GBP5/PYCARD/CD6/GRN/SLAMF8/ALOX5AP/TLR4/PDCD4/LYN/BTK/SERPINE1/PLD3/P2RX1/PLD4/ZC3H12A/SYK/NLRC3/TNF/IL17RA/MEFV/TREM2/EZH2/CARD9/TICAM1/SIRPA/NCF1/DUSP10/ABCD1	34
GO:2001056	GO:2001056	positive regulation of cysteine-type endopeptidase activity	45/2225	148/18723	1.31464e-09	2.64026e-08	1.90067e-08	LAPTM5/S100A9/IFI16/CARD8/MYC/ATP2A3/S100A8/NLRP1/LCK/CLEC7A/PYCARD/CASP8/NGFR/PML/FAS/ARL6IP5/CCN2/FYN/BID/P2RX1/EIF2AK3/SYK/CCN1/TNF/F2R/ANP32B/MEFV/MALT1/CASP10/ARRB1/CASP2/BCL2L11/PPM1F/ROBO1/CARD9/JAK2/AIM2/BAX/MAP3K5/NLRP3/NOD1/BBC3/BCL10/RIPK2/APAF1	45
GO:1901224	GO:1901224	positive regulation of NIK/NF-kappaB signaling	28/2225	69/18723	1.31551e-09	2.64026e-08	1.90067e-08	LAPTM5/CCL19/CD14/CD27/TLR2/IRAK1/AGER/TLR4/CD86/PDCD4/TNFSF14/IFI35/TNF/RELA/PTP4A3/TREM2/SPHK1/TRADD/NMI/HAVCR2/TLR7/IL1B/RC3H2/LIMS1/RTKN2/EIF2AK2/IL18R1/NOD1	28
GO:0010950	GO:0010950	positive regulation of endopeptidase activity	51/2225	179/18723	1.36598e-09	2.73241e-08	1.96701e-08	LAPTM5/S100A9/IFI16/CARD8/MYC/VSIR/ATP2A3/S100A8/NLRP1/LCK/CLEC7A/PYCARD/CASP8/NGFR/PML/FAS/ARL6IP5/CCN2/AGER/FYN/BID/LYN/P2RX1/EIF2AK3/CR1/SYK/CCN1/AKIRIN2/TNF/F2R/ANP32B/MEFV/MALT1/CASP10/ARRB1/CASP2/BCL2L11/PPM1F/ROBO1/PSME2/CARD9/JAK2/AIM2/BAX/MAP3K5/NLRP3/NOD1/BBC3/BCL10/RIPK2/APAF1	51
GO:0061756	GO:0061756	leukocyte adhesion to vascular endothelial cell	25/2225	57/18723	1.428e-09	2.84571e-08	2.04857e-08	ITGB2/CCL21/ALOX5/ITGA4/SELPLG/ICAM1/SELL/ETS1/VCAM1/SPN/CCR2/CXCL12/IRAK1/PTAFR/ITGB1/ITGB7/ROCK1/TNF/RELA/MDK/FUT4/SELE/CHST2/CX3CR1/KLF4	25
GO:2000401	GO:2000401	regulation of lymphocyte migration	26/2225	61/18723	1.4321e-09	2.84571e-08	2.04857e-08	CCL21/CCL5/AIF1/ITGA4/STK10/RIPOR2/DOCK8/WNK1/IL27RA/PYCARD/CCL2/SPN/PTK2B/MSN/CCR2/CXCL12/KLRK1/RIPK3/CD200/STK39/CCL20/CCL4/ADAM17/CD200R1/CXCL13/MIA3	26
GO:0043300	GO:0043300	regulation of leukocyte degranulation	22/2225	46/18723	1.8337e-09	3.6317e-08	2.61439e-08	ITGB2/HLA-F/RAC2/SPI1/NCKAP1L/ADGRE2/FCGR2B/IL4R/FGR/CD84/FES/UNC13D/CCR2/ITGAM/PRAM1/PTAFR/CD300A/LYN/STX4/BLK/SYK/GAB2	22
GO:2001233	GO:2001233	regulation of apoptotic signaling pathway	82/2225	356/18723	2.02017e-09	3.98785e-08	2.87077e-08	CD74/PTPRC/CD44/TMC8/S100A9/XBP1/MCL1/GNAI2/CTSC/STK4/S100A8/ICAM1/TRAF1/IFI6/LCK/ARRB2/PEA15/INHBA/FBXW7/SOD2/PYCARD/NRP1/PTEN/PLAUR/NGFR/PTPN1/PML/ARHGEF2/THBS1/FAS/SP100/CXCL12/CYLD/FYN/TNFAIP3/BID/STX4/SYVN1/BCLAF1/TP53/MMP9/SERPINE1/ZNF385A/IGF1/MAZ/EIF2AK3/BCL2/NCK2/PHIP/TNF/RELA/NCK1/RIPK3/SNAI2/SKIL/RFFL/TREM2/CASP2/HGF/VNN1/BCL2L11/SFRP1/TRAF2/SRPX/IL1B/PRKCD/BMI1/DEDD2/BAX/RTKN2/NFATC4/…	82
GO:0038093	GO:0038093	Fc receptor signaling pathway	23/2225	50/18723	2.05824e-09	4.04968e-08	2.91528e-08	PTPRC/FCER1G/MYO1G/VAV1/FCGR2B/FGR/FYN/LYN/IKBKB/PIGR/CD47/BTK/HCK/SYK/FCGR1B/LIMK1/RAP1A/PLCG1/PRKCD/PLD2/MAP3K1/CD200R1/LILRA4	23
GO:1903707	GO:1903707	negative regulation of hemopoiesis	36/2225	106/18723	2.13255e-09	4.18216e-08	3.01066e-08	CD74/C1QC/JAK3/RUNX1/ANXA1/IRF1/MYC/LTF/INPP5D/FCGR2B/IL4R/INHBA/MAFB/FBXW7/RUNX3/FSTL3/FGL2/FBN1/CBFB/TLR4/LYN/ZC3H12A/CR1/CDK6/MDK/LILRB1/SFRP1/RC3H2/LOXL3/NME1/RARA/GPR68/TBX21/LAG3/CTLA4/SOCS1	36
GO:0032731	GO:0032731	positive regulation of interleukin-1 beta production	26/2225	62/18723	2.18857e-09	4.27804e-08	3.07968e-08	TYROBP/CCL19/IFI16/CARD8/NLRP1/CLEC7A/MYD88/GBP5/PYCARD/CASP8/MNDA/AGER/TLR4/TNF/MALT1/TLR8/JAK2/AIM2/P2RX7/NLRP3/LILRA2/EGR1/NOD1/RIPK2/GSDMD/LILRA5	26
GO:0032481	GO:0032481	positive regulation of type I interferon production	25/2225	58/18723	2.22739e-09	4.3398e-08	3.12414e-08	CD14/IRF1/IRF7/OAS2/STAT1/MYD88/TLR2/ISG15/OAS3/IRAK1/OAS1/IFIH1/TLR4/CGAS/IRF3/SYK/TRIM56/PTPN22/IRF5/TLR7/TLR8/POLR3D/TICAM1/DDX58/RIPK2	25
GO:0002468	GO:0002468	dendritic cell antigen processing and presentation	2225-12-01	15/18723	2.48645e-09	4.82886e-08	3.4762e-08	CD74/HLA-DRA/CCL21/CCL19/CD68/FCGR2B/FGL2/SLC11A1/THBS1/CCR7/CLEC4A/NOD1	12
GO:0036230	GO:0036230	granulocyte activation	21/2225	43/18723	2.64587e-09	5.10542e-08	3.67529e-08	TYROBP/ITGB2/SPI1/FCER1G/CCL5/PREX1/FCGR2B/MYD88/GRN/CCR2/ITGAM/PRAM1/PTAFR/CD300A/STX4/SYK/KMT2E/PRKCD/LILRA2/CXCL8/DNASE1L3	21
GO:0042088	GO:0042088	T-helper 1 type immune response	21/2225	43/18723	2.64587e-09	5.10542e-08	3.67529e-08	JAK3/CCL19/ANXA1/IL27RA/IL1R1/IL4R/SPN/SLC11A1/BCL3/CCR2/CRACR2A/TLR4/STAT6/SLAMF1/LEF1/RELB/HAVCR2/IL1B/EBI3/IL18R1/RIPK2	21
GO:0044409	GO:0044409	entry into host	45/2225	151/18723	2.66766e-09	5.13096e-08	3.69368e-08	CD74/CXCR4/CIITA/TRIM22/IFITM3/GRK2/IFITM2/CD4/SELPLG/SIGLEC1/FCN1/ICAM1/IFITM1/PLSCR1/LGALS1/NRP1/MRC1/AXL/TRIM25/ITGA5/ITGB3/TRIM14/HAVCR1/CD86/ITGB1/TRIM27/ITGB7/CLDN1/SLAMF1/CBL/CR1/TRIM38/LY6E/CD55/CD209/TNFRSF4/UVRAG/CCR5/SCARB1/TRIM21/CXCL8/TRIM59/TRIM34/NPC1/PTX3	45
GO:0006959	GO:0006959	humoral immune response	75/2225	317/18723	2.83307e-09	5.428e-08	3.90751e-08	LYZ/IGKC/C1QC/IGHG1/C1QB/PTPRC/JCHAIN/IGHM/C1S/C1R/HLA-E/IGLC1/C3/IGHG2/S100A9/TRBC2/C1QA/TRBC1/IGHG3/IGHA1/ALOX5/PTPN6/VSIG4/CFH/IGHG4/C7/LTF/FCN1/POU2AF1/PSMB10/FCGR2B/MS4A1/CFD/CCL2/SPON2/MFAP4/SLC11A1/RNASE6/A2M/IGHD/BCL3/CCR2/SERPING1/NOTCH2/CCR7/CXCL9/POU2F2/SH2D1A/CR1/IGHV6-1/BCL2/CD28/CD55/TNF/GATA6/CFB/C2/RBPJ/REG1A/ST6GAL1/GNLY/TREM2/PPP2R3C/GPR183/PAX5/IL1B/BMI1/EBI3/PDCD1/CXCL13/CXCL8…	75
GO:0042119	GO:0042119	neutrophil activation	19/2225	36/18723	2.84293e-09	5.428e-08	3.90751e-08	TYROBP/ITGB2/SPI1/FCER1G/CCL5/PREX1/FCGR2B/MYD88/GRN/ITGAM/PRAM1/PTAFR/CD300A/SYK/KMT2E/PRKCD/LILRA2/CXCL8/DNASE1L3	19
GO:0061515	GO:0061515	myeloid cell development	28/2225	71/18723	2.84922e-09	5.428e-08	3.90751e-08	TYROBP/PTPN6/LTF/NCKAP1L/FBXW7/FLI1/EVI2B/TLR2/SH2B3/PABPC4/NOTCH2/WASF2/ANXA2/FBN1/NRROS/PIP4K2A/LRRK1/FOXP1/RHEX/ZNF385A/ABI1/LILRB1/G6PD/BRD1/SRF/GPR68/ARID4A/LYAR	28
GO:0007254	GO:0007254	JNK cascade	48/2225	167/18723	3.0097e-09	5.71557e-08	4.11453e-08	CCL21/CCL19/MAP4K1/TRAF1/FCGR2B/MYD88/PYCARD/CD27/PTK2B/TRAF5/CDC42EP5/RASSF2/IRAK1/CRACR2A/CCN2/AGER/CCR7/CYLD/ARHGEF6/TRAF3/RASGRP1/TLR4/PDCD4/SLAMF1/DUSP22/SDCBP/TNIK/NFKB1/TNF/MAP4K4/MDFIC/SFRP1/PTPN22/IRAK4/TRAF2/TLR7/CARD9/IL1B/SH2D3C/MAP3K5/MAP3K12/MAP3K20/DACT1/SIRPA/NOD1/NCF1/RIPK2/DUSP10	48
GO:0019884	GO:0019884	antigen processing and presentation of exogenous antigen	22/2225	47/18723	3.06096e-09	5.79459e-08	4.17141e-08	CD74/HLA-DRA/HLA-DPA1/HLA-DPB1/B2M/HLA-E/HLA-F/CTSS/FCER1G/HLA-DMB/HLA-DMA/IFI30/TAP1/FCGR2B/HLA-DOA/CD1D/IKBKB/HLA-DQA1/CLEC4A/HLA-DOB/MR1/CD1C	22
GO:2000514	GO:2000514	regulation of CD4-positive, alpha-beta T cell activation	27/2225	67/18723	3.10394e-09	5.85747e-08	4.21668e-08	HLA-DRA/JAK3/CCL19/RUNX1/SASH3/ANXA1/VSIR/IRF4/NCKAP1L/IL4R/RUNX3/TGFBR2/AGER/CBFB/CD86/NFKBIZ/NFKBID/ZC3H12A/CD55/MALT1/RC3H2/LOXL3/RARA/TBX21/NLRP3/RIPK2/SOCS1	27
GO:0045637	GO:0045637	regulation of myeloid cell differentiation	56/2225	210/18723	3.2012e-09	6.02207e-08	4.33516e-08	CD74/C1QC/TYROBP/B2M/HCLS1/SPI1/RUNX1/CD4/MYC/LTF/IRF7/INPP5D/NCKAP1L/TGFB1/CSF3R/STAT1/ETS1/INHBA/MAFB/FBXW7/ZFP36L1/ZFP36/FSTL3/CASP8/EVI2B/PTK2B/NFKBIA/ISG15/FES/RASSF2/NOTCH2/FBN1/CSF1/CCR1/TLR4/LYN/FOXP1/RHEX/LEF1/KLF13/TNF/CDK6/FOS/LILRB1/TREM2/SFRP1/BRD1/LIF/GPR171/IL34/NME1/RARA/GPR68/CREB1/LOX/ITPKB	56
GO:0002704	GO:0002704	negative regulation of leukocyte mediated immunity	26/2225	63/18723	3.30679e-09	6.20126e-08	4.46416e-08	IL7R/PTPRC/HLA-E/HLA-F/JAK3/SPI1/PTPN6/BST2/NCKAP1L/FCGR2B/ARRB2/CD96/SERPINB9/CD84/CCR2/CD300A/IL4I1/AHR/SLAMF1/CR1/CD55/LILRB1/PPP3CB/HAVCR2/TBX21/CX3CR1	26
GO:0043370	GO:0043370	regulation of CD4-positive, alpha-beta T cell differentiation	23/2225	51/18723	3.32818e-09	6.22193e-08	4.47905e-08	HLA-DRA/JAK3/CCL19/RUNX1/SASH3/ANXA1/IRF4/NCKAP1L/IL4R/RUNX3/CBFB/CD86/NFKBIZ/NFKBID/ZC3H12A/MALT1/RC3H2/LOXL3/RARA/TBX21/NLRP3/RIPK2/SOCS1	23
GO:0046578	GO:0046578	regulation of Ras protein signal transduction	52/2225	189/18723	3.60681e-09	6.72188e-08	4.83895e-08	ARHGDIB/COL3A1/CYTH4/CDC42SE1/RIPOR2/TIMP2/RASA2/RASAL3/SH3BP1/MYO9B/LPAR6/NRP1/GPR65/OGT/CYTH1/PSD4/ARHGEF2/DENND4B/RASA3/NOTCH2/PIK3CG/CDC42SE2/AKAP13/CSF1/RASGRP1/NUP62/ITGB1/STMN3/ABCA1/IGF1/CBL/ARHGAP17/GPR174/DENND3/LPAR1/F2R/SYNGAP1/MAP4K4/KCTD10/P2RY8/PDGFRB/LRRC59/ARRB1/SPRY1/P2RY10/ROBO1/RASA1/IQSEC1/KCTD13/RALGPS2/SH2B2/ITPKB	52
GO:0007204	GO:0007204	positive regulation of cytosolic calcium ion concentration	75/2225	319/18723	3.80314e-09	7.06584e-08	5.08656e-08	CORO1A/PTPRC/CCL21/CCL19/CYBA/CXCR4/CD52/PTPN6/TGM2/FPR3/LCK/LPAR6/MS4A1/GPR65/PTGIR/LRP1/C1QTNF1/PML/PTK2B/RASA3/TRPV2/CCR2/PDGFRA/PIK3CG/CCR7/FYN/CCR1/S1PR4/TRPM2/CXCL9/LYN/ITPR3/PTGDR/P2RX1/GPR174/LPAR1/BCL2/CMKLR1/CD55/F2R/FPR1/TAC1/P2RY8/GNA13/PLCG1/C5AR1/CD19/P2RY6/CXCR3/CCR5/P2RY10/MCOLN2/ERO1A/JAK2/LPAR2/BAX/MCOLN1/CCR4/P2RX7/CLIC2/GNA15/GJA1/XCR1/CXCL13/CYSLTR1/P2RX4/CXCR5/EDNRB/DLG4/JSR…	75
GO:0002440	GO:0002440	production of molecular mediator of immune response	73/2225	308/18723	4.23718e-09	7.84795e-08	5.64958e-08	LAPTM5/CD74/HLA-DRA/IGKC/HLA-DPA1/HLA-DPB1/B2M/PTPRC/HLA-E/HLA-F/JAK3/XBP1/HLA-DMB/HLA-DMA/SAMHD1/MZB1/BST2/SASH3/IGKV4-1/TNFRSF1B/TGFB1/FCGR2B/IL27RA/CLEC7A/IL1R1/IL4R/CD96/CD40/SPON2/IRAK3/HLA-DOA/IGLV3-1/CCR2/TLR4/CD86/CGAS/STX4/STAT6/BTK/SLAMF1/CD226/CR1/CD28/CD55/TNF/TNFRSF4/HLA-DQA1/SCIMP/IGLV6-57/CD22/HLA-DOB/LILRB1/BATF/MALT1/GAPT/PTPN22/TRAF2/RNF168/IL1B/FCRL3/DDX21/TICAM1/CLCF1/TBX21/SL…	73
GO:0070304	GO:0070304	positive regulation of stress-activated protein kinase signaling cascade	40/2225	128/18723	4.44638e-09	8.21008e-08	5.91027e-08	CCL21/SPI1/CCL19/TRAF1/FCGR2B/CLEC7A/MYD88/PYCARD/CD27/PTK2B/TRAF5/RASSF2/CRACR2A/ARL6IP5/CCN2/AGER/CCR7/TRAF3/RASGRP1/TLR4/LYN/SLAMF1/DUSP22/ZC3H12A/SDCBP/TNIK/TNF/RELL1/SCIMP/SPHK1/SEMA4C/TRAF2/CARD9/IL1B/STK39/MAP3K5/EIF2AK2/NOD1/NCF1/RIPK2	40
GO:0043303	GO:0043303	mast cell degranulation	22/2225	48/18723	5.01778e-09	9.23672e-08	6.64933e-08	RAC2/PTGDS/PIK3CD/ADGRE2/IL4R/FGR/LAT2/CD84/FES/UNC13D/PIK3CG/LAT/RASGRP1/CD300A/LYN/BLK/BTK/PTGDR/MILR1/CBL/SYK/GAB2	22
GO:0007568	GO:0007568	aging	78/2225	339/18723	5.24293e-09	9.62166e-08	6.92644e-08	TIMP1/B2M/DCN/SPI1/SERPINF1/C1QA/CTSC/TNFRSF1B/CD68/UCP2/MMP7/TIMP2/NFKB2/INPP5D/ICAM1/PPP1R9B/SOD2/VCAM1/ATM/PTEN/VASH1/LRP1/PML/TGFBR2/NAMPT/SERPING1/SERP1/IRAK1/CCN2/AGER/ADA/LITAF/YPEL3/HMGA1/GRB2/NUP62/CGAS/PDCD4/ABI3/CDKN1B/NEK6/SMC5/CLDN1/TP53/SERPINE1/CTC1/COL4A2/BCL2/ATP2B1/PRDM2/CDK6/RSL1D1/POLG/FOS/KYNU/KAT6A/RELA/PDGFRB/MBD2/ARNTL/CASP2/ATG7/SRF/PAX5/SIN3A/PRKCD/ERO1A/LIMS1/PRELP/MAP3…	78
GO:0043277	GO:0043277	apoptotic cell clearance	23/2225	52/18723	5.29814e-09	9.69333e-08	6.97804e-08	TYROBP/RAC2/C3/TGM2/TXNDC5/ANXA1/FCN1/ABCA7/RHOG/MFGE8/CCL2/LRP1/THBS1/AXL/CCR2/RHOH/ITGB3/MERTK/C2/TREM2/SCARB1/RARA/MARCO	23
GO:0002604	GO:0002604	regulation of dendritic cell antigen processing and presentation	2225-10-01	11/18723	5.4168e-09	9.88031e-08	7.11264e-08	CD74/CCL21/CCL19/CD68/FCGR2B/FGL2/SLC11A1/THBS1/CCR7/NOD1	10
GO:0046718	GO:0046718	viral entry into host cell	43/2225	144/18723	5.58598e-09	1.0158e-07	7.31255e-08	CD74/CXCR4/CIITA/TRIM22/IFITM3/GRK2/IFITM2/CD4/SELPLG/SIGLEC1/FCN1/ICAM1/IFITM1/PLSCR1/LGALS1/NRP1/MRC1/AXL/TRIM25/ITGA5/ITGB3/TRIM14/HAVCR1/CD86/ITGB1/TRIM27/ITGB7/CLDN1/SLAMF1/CR1/TRIM38/LY6E/CD55/CD209/TNFRSF4/UVRAG/CCR5/SCARB1/TRIM21/TRIM59/TRIM34/NPC1/PTX3	43
GO:0043280	GO:0043280	positive regulation of cysteine-type endopeptidase activity involved in apoptotic process	40/2225	129/18723	5.71274e-09	1.03571e-07	7.4559e-08	LAPTM5/S100A9/CARD8/MYC/ATP2A3/S100A8/NLRP1/LCK/CLEC7A/PYCARD/CASP8/NGFR/PML/FAS/ARL6IP5/CCN2/BID/P2RX1/EIF2AK3/SYK/CCN1/TNF/F2R/ANP32B/MALT1/CASP10/ARRB1/CASP2/BCL2L11/PPM1F/ROBO1/CARD9/JAK2/BAX/MAP3K5/NLRP3/NOD1/BBC3/BCL10/APAF1	40
GO:1902903	GO:1902903	regulation of supramolecular fiber organization	85/2225	383/18723	6.73198e-09	1.21683e-07	8.75969e-08	TMSB4X/CORO1A/EVL/HCLS1/ARPC1B/CCL21/AEBP1/FLNA/PFN1/EMILIN1/GMFG/PREX1/PLEK/NCKAP1L/ARPC2/CCDC88A/COLGALT1/ICAM1/ACTR3/SH3BP1/ARPC5/WAS/PYCARD/SYNPO2/NRP1/GPR65/FCHSD2/COTL1/CAPZB/DBNL/ARAP1/PTK2B/ARHGEF2/FES/CARMIL2/MYADM/CDC42EP5/CXCL12/VASP/CCN2/WASF2/CCR7/AKAP13/FLII/FCHSD1/NIN/CDC42EP1/GRB2/MAP1B/ARPC3/ARPC4/TRIM27/CDKN1B/CD47/FMN1/HCK/ATXN7/SSH2/SVIL/FHOD1/LPAR1/ROCK1/NCK2/VILL/TAC1/NCK1/P…	85
GO:1901653	GO:1901653	cellular response to peptide	81/2225	359/18723	6.92276e-09	1.24755e-07	8.98088e-08	VIM/JAK3/XBP1/CYBA/MZB1/ITGA4/GNAI2/PTPRE/CSK/UCP2/STAT1/ICAM1/FCGR2B/SOCS3/PPP1R9B/ZFP36L1/VCAM1/CASP4/OGT/RAB31/SHC1/PTEN/CCND3/LRP1/NGFR/PTPN1/ARHGEF2/NAMPT/AGER/STAT5A/FBN1/MYO5A/MAX/FYN/PIP4K2A/GRB2/TLR4/MAP1B/LYN/STAT6/ABCC1/SORL1/TP53/PRKCB/IGF1/ROCK1/SNX6/ATP2B1/NFKB1/PHIP/NDEL1/RAB8A/ADRB2/REG1A/RELA/NCK1/USF1/HDAC9/TREM2/BCL2L11/PTPN22/EEF2K/LEPROTL1/IL1B/PRKCD/FOXO1/RAB8B/JAK2/SORBS1/S…	81
GO:0098751	GO:0098751	bone cell development	18/2225	34/18723	6.989e-09	1.25572e-07	9.03967e-08	TYROBP/PTPN6/LTF/FBXW7/FLI1/SH2B3/NOTCH2/WASF2/ANXA2/FBN1/PIP4K2A/LRRK1/FOXP1/ZNF385A/ABI1/LILRB1/SRF/GPR68	18
GO:0002720	GO:0002720	positive regulation of cytokine production involved in immune response	26/2225	65/18723	7.30968e-09	1.30552e-07	9.39816e-08	LAPTM5/CD74/B2M/HLA-E/HLA-F/SASH3/CLEC7A/IL1R1/SPON2/TLR4/SLAMF1/CD226/CD55/SCIMP/LILRB1/MALT1/TRAF2/IL1B/DDX21/TICAM1/NLRP3/DDX58/IL18R1/RSAD2/LACC1/BCL10	26
GO:0071677	GO:0071677	positive regulation of mononuclear cell migration	26/2225	65/18723	7.30968e-09	1.30552e-07	9.39816e-08	CCL21/SPI1/CCL5/AIF1/ITGA4/DOCK8/WNK1/PYCARD/SPN/PTK2B/CCR2/CXCL12/AGER/CCR7/CCR1/CD47/SLAMF1/SERPINE1/TNF/STK39/CCL20/CCL4/ADAM17/PLA2G7/CXCL13/CX3CR1	26
GO:0002279	GO:0002279	mast cell activation involved in immune response	22/2225	49/18723	8.08619e-09	1.43992e-07	1.03657e-07	RAC2/PTGDS/PIK3CD/ADGRE2/IL4R/FGR/LAT2/CD84/FES/UNC13D/PIK3CG/LAT/RASGRP1/CD300A/LYN/BLK/BTK/PTGDR/MILR1/CBL/SYK/GAB2	22
GO:0070997	GO:0070997	neuron death	81/2225	361/18723	9.03597e-09	1.60429e-07	1.15489e-07	TYROBP/CORO1A/ITGB2/HLA-F/CTSZ/SERPINF1/C1QA/CCL5/NAIP/MCL1/BTG2/TNFRSF1B/NLRP1/FCGR2B/ARRB2/AGAP2/FBXW7/SOD2/NRP1/CCL2/CASP8/LRP1/GRN/NGFR/DDIT4/PTK2B/FAS/AXL/NAMPT/ARL6IP5/ATF4/MAX/CSF1/ITGAM/FYN/TLR4/TRPM2/KDM2B/BID/SORL1/TP53/CBL/SNX6/BCL2/TNF/F2R/GPNMB/SYNGAP1/ADARB1/FOS/CD200/CHMP4A/MDK/G6PD/C5AR1/DAXX/TREM2/ARRB1/CASP2/EGLN2/ATG7/BCL2L11/TRAF2/REL/PPT1/RASA1/TP53BP2/JAK2/BAX/MAP3K5/SSH1/NF…	81
GO:0001782	GO:0001782	B cell homeostasis	17/2225	31/18723	9.0664e-09	1.60494e-07	1.15536e-07	CD74/NCKAP1L/DOCK11/DOCK10/ADA/TNFAIP3/LYN/TNFSF13B/BCL2/GAPT/PPP2R3C/BCL2L11/RC3H2/BAX/TNFRSF13B/SH2B2/BCL10	17
GO:0002478	GO:0002478	antigen processing and presentation of exogenous peptide antigen	19/2225	38/18723	9.22732e-09	1.62862e-07	1.17241e-07	CD74/HLA-DRA/HLA-DPA1/HLA-DPB1/B2M/HLA-E/HLA-F/CTSS/FCER1G/HLA-DMB/HLA-DMA/IFI30/TAP1/FCGR2B/HLA-DOA/IKBKB/HLA-DQA1/CLEC4A/HLA-DOB	19
GO:0032874	GO:0032874	positive regulation of stress-activated MAPK cascade	39/2225	126/18723	9.32989e-09	1.6371e-07	1.17851e-07	CCL21/SPI1/CCL19/TRAF1/FCGR2B/CLEC7A/MYD88/PYCARD/CD27/PTK2B/TRAF5/RASSF2/CRACR2A/ARL6IP5/CCN2/AGER/CCR7/TRAF3/RASGRP1/TLR4/SLAMF1/DUSP22/ZC3H12A/SDCBP/TNIK/TNF/RELL1/SCIMP/SPHK1/SEMA4C/TRAF2/CARD9/IL1B/STK39/MAP3K5/EIF2AK2/NOD1/NCF1/RIPK2	39
GO:2001235	GO:2001235	positive regulation of apoptotic signaling pathway	39/2225	126/18723	9.32989e-09	1.6371e-07	1.17851e-07	PTPRC/S100A9/MCL1/CTSC/STK4/S100A8/LCK/PEA15/INHBA/FBXW7/PYCARD/PTEN/NGFR/PML/THBS1/FAS/CYLD/BID/BCLAF1/TP53/NCK2/TNF/NCK1/RIPK3/SKIL/CASP2/BCL2L11/SFRP1/TRAF2/SRPX/PRKCD/DEDD2/BAX/NFATC4/PLEKHF1/PAK2/BBC3/TNFSF12/BCL10	39
GO:0033674	GO:0033674	positive regulation of kinase activity	98/2225	467/18723	1.03958e-08	1.81882e-07	1.30933e-07	CD74/PTPRC/CSF1R/CCL21/CCL19/CCL5/CD4/CSK/LTF/CCND2/FGD2/STK4/NCKAP1L/TGFB1/CCDC88A/LCP2/WNK1/FGR/AGAP2/FBXW7/CD40/PIK3R5/CCND3/PTPN1/PTK2B/IQGAP1/SLC11A1/THBS1/TGFBR2/ERN1/AXL/CDC25B/PDGFRA/RASSF2/IRAK1/PIK3CG/AGER/CCR7/AKAP13/ITGB3/CSF1/LAT/RASGRP1/TLR4/MERTK/CD86/CD300A/LYN/CDKN1B/IGF1/TNFRSF10A/ABI1/IL6R/SYK/DGKQ/CCN1/TNF/FAM20A/ADRB2/FLT3/RIPK3/PDGFRB/RAP1A/TCL1A/DAXX/CD19/MALT1/TREM2/EZH2/P…	98
GO:0050871	GO:0050871	positive regulation of B cell activation	44/2225	152/18723	1.06642e-08	1.86035e-07	1.33923e-07	CD74/IGKC/IGHG1/PTPRC/IGHM/IGLC1/IGHG2/TRBC2/XBP1/TRBC1/IGHG3/IGHA1/SASH3/IGHG4/INPP5D/NCKAP1L/TGFB1/MMP14/CD40/CARD11/CD27/NFATC2/IGHD/SH3KBP1/ADA/TLR4/STAT6/TNFSF13B/BTK/IGHV6-1/SYK/BCL2/CD28/TNFRSF4/PPP2R3C/GPR183/BMI1/FCRL3/TICAM1/CLCF1/TBX21/PCID2/IGHV5-10-1/IL7	44
GO:0033077	GO:0033077	T cell differentiation in thymus	28/2225	75/18723	1.20297e-08	2.09246e-07	1.50632e-07	CD74/B2M/IL7R/PTPRC/DOCK2/ZAP70/CD3D/CD3E/ZFP36L2/MAFB/ZFP36L1/CARD11/CD3G/CCR7/ADA/RASGRP1/TP53/TESPA1/BCL2/CD28/RIPK3/VNN1/MR1/SRF/IL1B/BMI1/ADAM17/ITPKB	28
GO:0032695	GO:0032695	negative regulation of interleukin-12 production	13/2225	19/18723	1.23568e-08	2.14316e-07	1.54282e-07	JAK3/ARRB2/IRAK3/THBS1/CCR7/SLAMF1/CMKLR1/NFKB1/TIGIT/MEFV/LILRB1/TLR8/LILRA5	13
GO:0001961	GO:0001961	positive regulation of cytokine-mediated signaling pathway	22/2225	50/18723	1.28224e-08	2.21113e-07	1.59175e-07	LAPTM5/CD74/CXCR4/IRF7/IL1R1/CASP4/ZBP1/AXL/NLRC5/CSF1/IKBKE/IRF3/PARP14/PARP9/TXK/CPNE1/TREM2/TRAF2/GFI1/ADAM17/RIPK2/IL7	22
GO:0046638	GO:0046638	positive regulation of alpha-beta T cell differentiation	22/2225	50/18723	1.28224e-08	2.21113e-07	1.59175e-07	HLA-DRA/CCL19/RUNX1/SASH3/ANXA1/ZAP70/NCKAP1L/IL4R/RUNX3/TGFBR2/ADA/CBFB/CD86/NFKBIZ/NFKBID/SYK/MALT1/RARA/NLRP3/RIPK2/ITPKB/SOCS1	22
GO:0002708	GO:0002708	positive regulation of lymphocyte mediated immunity	36/2225	113/18723	1.47496e-08	2.53617e-07	1.82574e-07	HLA-DRA/B2M/PTPRC/HLA-E/HLA-F/C3/SASH3/VAV1/TGFB1/IL1R1/CD40/SLAMF6/CD1D/KLRK1/RASGRP1/STAT6/BTK/SLAMF1/SH2D1A/CD226/CD28/CD55/TNF/MALT1/TREM2/MR1/TRAF2/ZBTB1/IL1B/CLCF1/TBX21/NLRP3/LAG3/IL18R1/RSAD2/CD1C	36
GO:0010811	GO:0010811	positive regulation of cell-substrate adhesion	38/2225	123/18723	1.52363e-08	2.61238e-07	1.8806e-07	CCL21/FLNA/EMILIN1/PREX1/FN1/STK4/CD3E/ARPC2/CCDC80/SKAP1/NRP1/COL8A1/SPOCK2/PTK2B/IQGAP1/DISC1/MYADM/UNC13D/CCR7/CSF1/COL16A1/RRAS/FMN1/NID1/ROCK1/CCN1/CDK6/MAP4K4/PLEKHA2/MDK/SFRP1/PPM1F/JAK2/LIMS1/CASS4/FGB/OLFM4/EFEMP2	38
GO:0030316	GO:0030316	osteoclast differentiation	32/2225	94/18723	1.54168e-08	2.63579e-07	1.89745e-07	TYROBP/CSF1R/JUNB/TCIRG1/LTF/INPP5D/MAFB/FBXW7/SBNO2/FSTL3/RASSF2/NOTCH2/ANXA2/FBN1/CSF1/CCR1/TLR4/LRRK1/FOXP1/TNF/FOS/OSCAR/LILRB1/TREM2/GPR183/SFRP1/CCN4/GAB2/GPR68/SH3PXD2A/CREB1/TNFRSF11A	32
GO:0008630	GO:0008630	intrinsic apoptotic signaling pathway in response to DNA damage	33/2225	99/18723	1.67186e-08	2.85024e-07	2.05183e-07	CD74/CD44/IFI16/MCL1/TNFRSF1B/CRIP1/PYCARD/TNFRSF1A/ATM/PML/DDIT4/BCL3/CXCL12/DYRK2/IKBKE/BID/TP53/ZNF385A/BCL2/SHISA5/TNF/SNAI2/SKIL/CASP2/BCL2L11/AEN/BAX/NFATC4/HIC1/CDKN2D/CHEK2/BCL2A1/TRIAP1	33
GO:0070664	GO:0070664	negative regulation of leukocyte proliferation	31/2225	90/18723	1.87997e-08	3.19595e-07	2.3007e-07	TYROBP/PTPN6/VSIG4/LST1/VSIR/INPP5D/FCGR2B/LILRB2/ATM/SPN/MNDA/TNFAIP3/CD86/CD300A/IL4I1/LYN/BLK/BTK/CBLB/CR1/GPNMB/LILRB1/IL33/BTN2A2/HAVCR2/IL2RA/CTLA4/PDCD1LG2/PLA2G2D/TNFRSF13B/GLMN	31
GO:0001774	GO:0001774	microglial cell activation	21/2225	47/18723	1.96424e-08	3.3204e-07	2.39029e-07	TYROBP/ITGB2/PTPRC/C1QA/AIF1/CTSC/GRN/TLR2/NAMPT/IFNGR2/AGER/ITGAM/CST7/IFNGR1/TNF/C5AR1/TREM2/SPHK1/JAK2/TLR1/CX3CR1	21
GO:0097028	GO:0097028	dendritic cell differentiation	21/2225	47/18723	1.96424e-08	3.3204e-07	2.39029e-07	SPI1/CCL19/IRF8/IRF4/FCGR2B/LILRB2/TGFBR2/UBD/AXL/NOTCH2/AGER/CCR7/TRPM2/LYN/BLK/RELB/RBPJ/FLT3/LILRB1/BATF/TREM2	21
GO:1901214	GO:1901214	regulation of neuron death	73/2225	319/18723	2.05136e-08	3.45793e-07	2.48929e-07	TYROBP/CORO1A/ITGB2/HLA-F/CTSZ/SERPINF1/C1QA/CCL5/NAIP/MCL1/BTG2/TNFRSF1B/FCGR2B/ARRB2/AGAP2/FBXW7/SOD2/NRP1/CCL2/CASP8/LRP1/GRN/DDIT4/PTK2B/AXL/ATF4/CSF1/ITGAM/FYN/TLR4/TRPM2/KDM2B/SORL1/TP53/CBL/SNX6/BCL2/TNF/F2R/GPNMB/SYNGAP1/FOS/CD200/CHMP4A/MDK/G6PD/C5AR1/DAXX/TREM2/ARRB1/CASP2/EGLN2/ATG7/BCL2L11/TRAF2/REL/PPT1/RASA1/TP53BP2/JAK2/BAX/MAP3K5/SSH1/NFATC4/CLCF1/ZPR1/MYBL2/CD200R1/EGR1/CREB1/BTB…	73
GO:0043547	GO:0043547	positive regulation of GTPase activity	62/2225	255/18723	2.23524e-08	3.75733e-07	2.70483e-07	CCL21/ARHGAP45/CCL19/TBC1D10C/CCL5/TGM2/SIPA1/RASGRP2/GMIP/PREX1/VAV1/DOCK8/DOCK11/ICAM1/DOCK10/SH3BP1/RHOG/GPR65/ARHGAP25/ADAP2/TBC1D2B/CCL2/CD40/ARAP1/PTK2B/TBC1D22A/RCC2/RGS14/CCR7/SEMA4D/RASGRP1/ITGB1/TBC1D1/CCL18/TBC1D9/F2R/NDEL1/MAP4K4/ASAP1/RAP1A/RAPGEF1/EZH2/CCL14/RAPGEF6/SFRP1/CORO1C/SRGAP2/RASA1/IQSEC1/CCL20/TIAM1/LIMS1/CCL4/ARHGAP22/CXCL13/GNAO1/ARAP2/RGS16/CCL24/RGS1/TBC1D2/S1PR1	62
GO:0044403	GO:0044403	biological process involved in symbiotic interaction	68/2225	290/18723	2.24971e-08	3.77109e-07	2.71473e-07	CD74/CXCR4/CIITA/TRIM22/CCL5/IFITM3/GRK2/IFITM2/CD4/SELPLG/LTF/FN1/SIGLEC1/FCN1/ICAM1/IFITM1/MYD88/PLSCR1/LGALS1/SERPINB9/NRP1/MRC1/PPIB/PML/AXL/TRIM25/ITGA5/ITGB3/TRIM14/DDX39B/HAVCR1/IFI27/CD86/ITGB1/TRIM27/ITGB7/CLDN1/SLAMF1/CBL/ZC3H12A/LEF1/CR1/APOL1/TRIM38/LY6E/CD55/CD209/TNFRSF4/UVRAG/ATG7/CCR5/SCARB1/CARD9/TRIM21/ALYREF/RRP1B/CHD1/CCL4/SAP30/TRIM13/CXCL8/TRIM59/TRIM34/NPC1/THOC6/TREM1/CX3C…	68
GO:2000117	GO:2000117	negative regulation of cysteine-type endopeptidase activity	30/2225	86/18723	2.27714e-08	3.80644e-07	2.74018e-07	CD44/IFI16/NAIP/CARD8/BIRC3/LTF/IFI6/ARRB2/MICAL1/SERPINB9/CARD16/PLAUR/CD27/THBS1/CST7/TNFAIP8/TNFSF14/MMP9/TNF/RFFL/IGBP1/HGF/SIAH2/PAK2/PCID2/LAMP3/CDKN2D/TRIAP1/FNIP1/KLF4	30
GO:0048247	GO:0048247	lymphocyte chemotaxis	25/2225	64/18723	2.50216e-08	4.17096e-07	3.00259e-07	CCL21/CCL19/CCL5/PIK3CD/WNK1/PLEC/CCL2/CKLF/PTK2B/CCR2/PIK3CG/KLRK1/CCL18/CCL14/CXCR3/GPR183/CXCL16/STK39/CCL20/CCL4/ADAM17/CXCL13/CYP7B1/CCL24/SAA1	25
GO:0051258	GO:0051258	protein polymerization	69/2225	297/18723	2.63486e-08	4.38e-07	3.15308e-07	TMSB4X/CORO1A/EVL/HCLS1/ARPC1B/CCL21/PFN1/AIF1/GMFG/PREX1/NCKAP1L/ARPC2/ICAM1/ACTR3/ARPC5/WAS/CORO7/PYCARD/FCHSD2/COTL1/CAPZB/DBNL/PSTPIP1/PTK2B/FES/CARMIL2/MYADM/CDC42EP5/VASP/WASF2/CCR7/FLII/FCHSD1/NIN/CDC42EP1/GRB2/MAP1B/ARPC3/ARPC4/TRIM27/CDKN1B/FMN1/NDE1/HCK/GAS7/SSH2/SVIL/NCK2/PSTPIP2/VILL/NDEL1/NCK1/PLEKHG2/CHMP4A/MTPN/TWF2/RASA1/PRKCD/MICALL2/JAK2/SSH1/ELN/CEP192/MZT1/CCL24/FGB/UBE2C/CDK5…	69
GO:0032535	GO:0032535	regulation of cellular component size	83/2225	383/18723	3.14646e-08	5.21347e-07	3.75307e-07	TMSB4X/CORO1A/IL7R/EVL/HCLS1/ARPC1B/CCL21/PFN1/GMFG/ARHGAP4/PREX1/VAV1/RIN3/FN1/PLEK/NCKAP1L/ARPC2/ICAM1/ACTR3/SH3BP1/ARPC5/WAS/PYCARD/NRP1/FCHSD2/COTL1/CAPZB/PTEN/DBNL/LRP1/PTK2B/TRPV2/DISC1/MSN/CARMIL2/MYADM/CDC42EP5/CXCL12/VASP/WASF2/CCR7/FLII/FCHSD1/CDC42EP1/GRB2/SEMA4D/MAP1B/KCNMA1/ARPC3/ARPC4/TRIM27/FMN1/HCK/SSH2/SVIL/TMEM123/NCK2/VILL/NDEL1/NCK1/PLEKHG2/LIMK1/SLC12A9/MTPN/TWF2/SEMA4C/SRF/P…	83
GO:0050901	GO:0050901	leukocyte tethering or rolling	17/2225	33/18723	3.15363e-08	5.21347e-07	3.75307e-07	CCL21/ITGA4/SELPLG/SELL/VCAM1/SPN/CCR2/CXCL12/PTAFR/ITGB1/ITGB7/ROCK1/TNF/FUT4/SELE/CHST2/CX3CR1	17
GO:0050672	GO:0050672	negative regulation of lymphocyte proliferation	29/2225	83/18723	3.73266e-08	6.15377e-07	4.42997e-07	TYROBP/PTPN6/VSIG4/LST1/VSIR/INPP5D/FCGR2B/LILRB2/ATM/SPN/MNDA/CD86/CD300A/IL4I1/LYN/BLK/BTK/CBLB/CR1/GPNMB/LILRB1/BTN2A2/HAVCR2/IL2RA/CTLA4/PDCD1LG2/PLA2G2D/TNFRSF13B/GLMN	29
GO:0045936	GO:0045936	negative regulation of phosphate metabolic process	92/2225	441/18723	3.92898e-08	6.45967e-07	4.65019e-07	PTPRC/EMILIN1/PTPN6/GNAI2/CSK/PLEK/APOC1/NCKAP1L/TGFB1/WNK1/PLEC/ARRB2/SOCS3/INHBA/MICAL1/PPP1R9B/PYCARD/FBLN1/PIK3IP1/PTEN/LRP1/IRAK3/PTPN1/DDIT4/CBFA2T3/SH2B3/MYADM/PMEPA1/RASSF2/CEBPA/RGS14/NIBAN1/TNFAIP3/PIP4K2A/SH3BP5/LPCAT1/SEMA4D/SAMSN1/NUP62/LRRK1/CD300A/PDCD4/LYN/TRIM27/IKBKB/CDKN1B/LDLRAD4/SORL1/PARP14/CBLB/TP53/DUSP22/CBL/ZC3H12A/LAX1/ROCK1/SNX6/DGKQ/NCK2/TNF/PPP1R35/ADARB1/STK38/ANKLE…	92
GO:0006911	GO:0006911	phagocytosis, engulfment	38/2225	127/18723	3.98442e-08	6.53292e-07	4.70292e-07	IGKC/IGHG1/ITGB2/IGHM/RAC2/IGLC1/C3/IGHG2/TRBC2/TRBC1/IGHG3/IGHA1/AIF1/IGHG4/NCKAP1L/ABCA7/BIN2/FCGR2B/MYH9/SH3BP1/RHOG/RAB31/MFGE8/ARHGAP25/THBS1/IGHD/RHOH/ITGAM/HAVCR1/CD300A/ABCA1/ELMO1/IGHV6-1/MSR1/TREM2/FCGR1A/MARCO/IGHV5-10-1	38
GO:0030101	GO:0030101	natural killer cell activation	30/2225	88/18723	4.15004e-08	6.78593e-07	4.88506e-07	TYROBP/CORO1A/PTPRC/HLA-E/HLA-F/PIK3CD/FGR/PRDM1/CASP8/SLAMF7/IL21R/AXL/UNC13D/KLRK1/RASGRP1/MERTK/DCAF15/SLAMF1/IL15RA/SP3/ELF4/PTPN22/HAVCR2/ZBTB1/RAB27A/CD2/TICAM1/BLOC1S6/BLOC1S3/IL18R1	30
GO:0010563	GO:0010563	negative regulation of phosphorus metabolic process	92/2225	442/18723	4.3949e-08	7.1668e-07	5.15923e-07	PTPRC/EMILIN1/PTPN6/GNAI2/CSK/PLEK/APOC1/NCKAP1L/TGFB1/WNK1/PLEC/ARRB2/SOCS3/INHBA/MICAL1/PPP1R9B/PYCARD/FBLN1/PIK3IP1/PTEN/LRP1/IRAK3/PTPN1/DDIT4/CBFA2T3/SH2B3/MYADM/PMEPA1/RASSF2/CEBPA/RGS14/NIBAN1/TNFAIP3/PIP4K2A/SH3BP5/LPCAT1/SEMA4D/SAMSN1/NUP62/LRRK1/CD300A/PDCD4/LYN/TRIM27/IKBKB/CDKN1B/LDLRAD4/SORL1/PARP14/CBLB/TP53/DUSP22/CBL/ZC3H12A/LAX1/ROCK1/SNX6/DGKQ/NCK2/TNF/PPP1R35/ADARB1/STK38/ANKLE…	92
GO:0032735	GO:0032735	positive regulation of interleukin-12 production	19/2225	41/18723	4.48206e-08	7.26941e-07	5.2331e-07	LAPTM5/LTB/CCL19/IL16/IRF8/IRF1/CLEC7A/CD40/TLR2/AGER/CCR7/TLR4/SYK/RELA/SCIMP/MDK/IRF5/CD40LG/RIPK2	19
GO:1905521	GO:1905521	regulation of macrophage migration	19/2225	41/18723	4.48206e-08	7.26941e-07	5.2331e-07	CSF1R/CCL5/EMILIN1/MMP14/PTK2B/SLAMF8/THBS1/CSF1/SLAMF1/CMKLR1/CD200/MDK/C5AR1/TREM2/IL34/CD200R1/P2RX4/C3AR1/CX3CR1	19
GO:0052126	GO:0052126	movement in host environment	47/2225	175/18723	4.53076e-08	7.32859e-07	5.27571e-07	CD74/CXCR4/CIITA/TRIM22/IFITM3/GRK2/IFITM2/CD4/SELPLG/SIGLEC1/FCN1/ICAM1/IFITM1/PLSCR1/LGALS1/NRP1/MRC1/PML/AXL/TRIM25/ITGA5/ITGB3/TRIM14/HAVCR1/CD86/ITGB1/TRIM27/ITGB7/CLDN1/SLAMF1/CBL/CR1/TRIM38/LY6E/CD55/CD209/TNFRSF4/UVRAG/CCR5/SCARB1/TRIM21/TRIM13/CXCL8/TRIM59/TRIM34/NPC1/PTX3	47
GO:0051701	GO:0051701	biological process involved in interaction with host	52/2225	203/18723	4.91792e-08	7.93344e-07	5.71113e-07	CD74/CXCR4/CIITA/TRIM22/IFITM3/GRK2/IFITM2/CD4/SELPLG/SIGLEC1/FCN1/ICAM1/IFITM1/PLSCR1/LGALS1/SERPINB9/NRP1/MRC1/PML/AXL/TRIM25/ITGA5/ITGB3/TRIM14/DDX39B/HAVCR1/CD86/ITGB1/TRIM27/ITGB7/CLDN1/SLAMF1/CBL/CR1/TRIM38/LY6E/CD55/CD209/TNFRSF4/UVRAG/ATG7/CCR5/SCARB1/TRIM21/ALYREF/TRIM13/CXCL8/TRIM59/TRIM34/NPC1/THOC6/PTX3	52
GO:0032945	GO:0032945	negative regulation of mononuclear cell proliferation	29/2225	84/18723	5.05791e-08	8.13741e-07	5.85796e-07	TYROBP/PTPN6/VSIG4/LST1/VSIR/INPP5D/FCGR2B/LILRB2/ATM/SPN/MNDA/CD86/CD300A/IL4I1/LYN/BLK/BTK/CBLB/CR1/GPNMB/LILRB1/BTN2A2/HAVCR2/IL2RA/CTLA4/PDCD1LG2/PLA2G2D/TNFRSF13B/GLMN	29
GO:0036037	GO:0036037	CD8-positive, alpha-beta T cell activation	15/2225	27/18723	5.44883e-08	8.71958e-07	6.27705e-07	HLA-E/RUNX1/IRF1/VSIR/WDFY4/NCKAP1L/RUNX3/CBFB/BCL2/CLEC4A/LILRB1/PTPN22/TNFSF8/EOMES/SOCS1	15
GO:0060333	GO:0060333	interferon-gamma-mediated signaling pathway	15/2225	27/18723	5.44883e-08	8.71958e-07	6.27705e-07	IRF1/STAT1/SP100/NLRC5/IFNGR2/IFNGR1/PARP14/TP53/HCK/PARP9/TXK/NMI/JAK1/JAK2/SOCS1	15
GO:0032757	GO:0032757	positive regulation of interleukin-8 production	24/2225	62/18723	5.83429e-08	9.3116e-07	6.70323e-07	CD74/CD14/FCN1/CLEC7A/MYD88/PYCARD/TLR2/TLR4/PRKD2/SERPINE1/SYK/TNF/F2R/RELA/TLR7/IL1B/TLR8/CD2/CD58/LILRA2/DDX58/NOD1/TLR1/BCL10	24
GO:0010810	GO:0010810	regulation of cell-substrate adhesion	55/2225	221/18723	5.91832e-08	9.42064e-07	6.78173e-07	RAC2/COL1A1/CCL21/FLNA/EMILIN1/PREX1/FN1/STK4/CD3E/POSTN/ARPC2/CCDC80/SKAP1/LGALS1/NRP1/MMP14/FBLN1/COL8A1/PTEN/LRP1/SPOCK2/PTK2B/IQGAP1/DISC1/THBS1/MYADM/UNC13D/RCC2/CCR7/CSF1/CASK/COL16A1/RRAS/FMN1/DUSP22/SERPINE1/NID1/ROCK1/BCL2/GBP1/CCN1/CDK6/MAP4K4/PLEKHA2/MDK/SFRP1/PPM1F/CORO1C/RASA1/JAK2/LIMS1/CASS4/FGB/OLFM4/EFEMP2	55
GO:0006898	GO:0006898	receptor-mediated endocytosis	59/2225	244/18723	5.98486e-08	9.50135e-07	6.83983e-07	B2M/ITGB2/CCL21/C3/STAB1/CCL19/FCER1G/GRK2/ITGA4/CD14/RIN3/SIGLEC1/APOC1/PDLIM7/FCGR2B/ANKRD13D/ARRB2/MRC1/RAB31/TNK2/FCHSD2/DBNL/LRP1/GRK3/BMP2K/TGFBR2/ANXA2/ITGB3/ITGAM/GRB2/ITGB1/SORL1/SERPINE1/CBL/SDCBP/SYK/M6PR/ADRB2/AP1G2/PPP3R1/MSR1/LILRB1/DGKD/ARRB1/CAP1/CXCL16/BICD1/FCHO1/PPT1/SELE/ITSN1/LMBR1L/RAMP1/MARCO/ITSN2/CXCL8/DLG4/UNC119/ASGR1	59
GO:0002755	GO:0002755	MyD88-dependent toll-like receptor signaling pathway	14/2225	24/18723	6.6057e-08	1.04318e-06	7.50964e-07	IRF1/IRF7/MYD88/IRAK3/TLR2/IRAK1/TLR4/CD300A/BTK/IRAK4/IRAK2/TLR8/TLR10/TLR1	14
GO:0050855	GO:0050855	regulation of B cell receptor signaling pathway	14/2225	24/18723	6.6057e-08	1.04318e-06	7.50964e-07	CMTM3/FCGR2B/LPXN/NFAM1/CD300A/LYN/FOXP1/BLK/PRKCB/PRKCH/CD22/CD19/PTPN22/FCRL3	14
GO:0046633	GO:0046633	alpha-beta T cell proliferation	18/2225	38/18723	6.64708e-08	1.04696e-06	7.53685e-07	PTPRC/HLA-E/DOCK2/IRF1/VSIR/ZAP70/CD3E/RASAL3/TGFBR2/CCR2/CBLB/SYK/CD28/CD55/ELF4/PTPN22/EBI3/RIPK2	18
GO:0070228	GO:0070228	regulation of lymphocyte apoptotic process	22/2225	54/18723	7.0144e-08	1.10192e-06	7.93251e-07	CD74/IL7R/JAK3/CCL5/DOCK8/PTEN/CD27/GIMAP8/CD3G/ADA/TSC22D3/LYN/FOXP1/BLK/BTK/TP53/RIPK3/IDO1/PDCD1/BAX/BCL10/FNIP1	22
GO:2000404	GO:2000404	regulation of T cell migration	19/2225	42/18723	7.27375e-08	1.13968e-06	8.20434e-07	CCL21/CCL5/AIF1/ITGA4/RIPOR2/DOCK8/WNK1/IL27RA/PYCARD/SPN/CCR2/CXCL12/RIPK3/CD200/STK39/CCL20/ADAM17/CD200R1/CXCL13	19
GO:0046641	GO:0046641	positive regulation of alpha-beta T cell proliferation	13/2225	21/18723	7.35168e-08	1.14889e-06	8.27063e-07	PTPRC/HLA-E/ZAP70/CD3E/RASAL3/TGFBR2/CCR2/SYK/CD28/CD55/PTPN22/EBI3/RIPK2	13
GO:2000107	GO:2000107	negative regulation of leukocyte apoptotic process	20/2225	46/18723	7.49879e-08	1.16884e-06	8.41422e-07	CD74/IL7R/HCLS1/JAK3/CCL21/CCL19/CCL5/IRF7/DOCK8/CD27/AXL/CXCL12/CCR7/ADA/TSC22D3/MERTK/FOXP1/LILRB1/BCL10/ITPKB	20
GO:0055074	GO:0055074	calcium ion homeostasis	94/2225	460/18723	7.86023e-08	1.222e-06	8.79694e-07	CORO1A/PTPRC/CCL21/CCL19/CYBA/CXCR4/CD52/CCL5/PTPN6/TGM2/TCIRG1/ATP2A3/FPR3/LCK/LPAR6/MS4A1/GPR65/PTGIR/CD40/LRP1/C1QTNF1/PML/PTK2B/RASA3/TRPV2/DISC1/CCR2/CXCL12/PDGFRA/PIK3CG/CCR7/FYN/ANXA6/CCR1/S1PR4/TRPM2/CXCL9/LYN/ITPR3/PTGDR/PRKCB/P2RX1/GPR174/LPAR1/BCL2/ATP2B1/CMKLR1/CD55/F2R/FAM20A/FPR1/STIM1/REG1A/TMEM165/TAC1/P2RY8/GNA13/PLCG1/MCUB/KCTD17/C5AR1/CD19/P2RY6/CCL14/CXCR3/CCR5/HSP90B1/P2RY10/…	94
GO:2001236	GO:2001236	regulation of extrinsic apoptotic signaling pathway	42/2225	151/18723	7.9865e-08	1.23842e-06	8.91517e-07	PTPRC/TMC8/MCL1/STK4/ICAM1/TRAF1/IFI6/PEA15/INHBA/PYCARD/NRP1/PTEN/PML/ARHGEF2/THBS1/SP100/CYLD/FYN/TNFAIP3/BID/STX4/SERPINE1/IGF1/BCL2/PHIP/TNF/RELA/SNAI2/SKIL/RFFL/HGF/SFRP1/TRAF2/SRPX/IL1B/DEDD2/SIAH2/PAK2/FGB/TNFSF12/BCL10/IL7	42
GO:0042326	GO:0042326	negative regulation of phosphorylation	82/2225	385/18723	8.42717e-08	1.30339e-06	9.38283e-07	PTPRC/EMILIN1/PTPN6/CSK/TGFB1/WNK1/PLEC/ARRB2/SOCS3/INHBA/MICAL1/PYCARD/FBLN1/PIK3IP1/PTEN/LRP1/IRAK3/PTPN1/DDIT4/CBFA2T3/SH2B3/MYADM/PMEPA1/RASSF2/CEBPA/RGS14/NIBAN1/TNFAIP3/PIP4K2A/SH3BP5/SEMA4D/SAMSN1/NUP62/LRRK1/CD300A/PDCD4/LYN/TRIM27/CDKN1B/LDLRAD4/SORL1/PARP14/CBLB/DUSP22/CBL/ZC3H12A/LAX1/ROCK1/SNX6/DGKQ/NCK2/ADARB1/STK38/ANKLE2/NCK1/TAF7/ARRB1/HGF/SPRY1/SFRP1/PTPN22/PPM1F/CORO1C/RUBCN/IL1…	82
GO:0006874	GO:0006874	cellular calcium ion homeostasis	92/2225	448/18723	8.50364e-08	1.31183e-06	9.44363e-07	CORO1A/PTPRC/CCL21/CCL19/CYBA/CXCR4/CD52/CCL5/PTPN6/TGM2/TCIRG1/ATP2A3/FPR3/LCK/LPAR6/MS4A1/GPR65/PTGIR/CD40/LRP1/C1QTNF1/PML/PTK2B/RASA3/TRPV2/DISC1/CCR2/CXCL12/PDGFRA/PIK3CG/CCR7/FYN/ANXA6/CCR1/S1PR4/TRPM2/CXCL9/LYN/ITPR3/PTGDR/PRKCB/P2RX1/GPR174/LPAR1/BCL2/ATP2B1/CMKLR1/CD55/F2R/FPR1/STIM1/TMEM165/TAC1/P2RY8/GNA13/PLCG1/MCUB/KCTD17/C5AR1/CD19/P2RY6/CCL14/CXCR3/CCR5/HSP90B1/P2RY10/MCOLN2/ATP13A…	92
GO:0070227	GO:0070227	lymphocyte apoptotic process	26/2225	72/18723	8.7256e-08	1.34262e-06	9.66528e-07	CD74/IL7R/JAK3/CCL5/DOCK8/PTEN/CD27/GIMAP8/FAS/CD3G/ADA/TSC22D3/LYN/FOXP1/BLK/BTK/TP53/RIPK3/BCL2L11/IDO1/IL2RA/PDCD1/BAX/LMBR1L/BCL10/FNIP1	26
GO:0002820	GO:0002820	negative regulation of adaptive immune response	23/2225	59/18723	9.42027e-08	1.44581e-06	1.04081e-06	IL7R/PTPRC/HLA-F/JAK3/PTPN6/NCKAP1L/FCGR2B/IL27RA/IL4R/SAMSN1/IL4I1/TRIM27/AHR/SLAMF1/ZC3H12A/CR1/CD55/LILRB1/PPP3CB/HAVCR2/RC3H2/LOXL3/TBX21	23
GO:0038094	GO:0038094	Fc-gamma receptor signaling pathway	15/2225	28/18723	1.04436e-07	1.59878e-06	1.15093e-06	PTPRC/FCER1G/MYO1G/VAV1/FCGR2B/FGR/FYN/LYN/CD47/HCK/SYK/LIMK1/RAP1A/PRKCD/PLD2	15
GO:0032728	GO:0032728	positive regulation of interferon-beta production	18/2225	39/18723	1.09741e-07	1.67572e-06	1.20632e-06	IRF1/IRF7/OAS2/TLR2/ISG15/OAS3/OAS1/IFIH1/TLR4/IRF3/TRIM56/IRF5/TLR7/TLR8/POLR3D/TICAM1/DDX58/RIPK2	18
GO:0008625	GO:0008625	extrinsic apoptotic signaling pathway via death domain receptors	28/2225	82/18723	1.11834e-07	1.70334e-06	1.2262e-06	SPI1/TMC8/STK4/ICAM1/PEA15/TNFRSF1A/PTEN/CASP8/ARHGEF2/THBS1/SP100/TNFAIP3/BID/STX4/SERPINE1/TNFRSF10A/BCL2/TNF/SKIL/DAXX/RFFL/HGF/SFRP1/TRADD/DEDD2/BAX/BLOC1S2/FGB	28
GO:0071496	GO:0071496	cellular response to external stimulus	71/2225	320/18723	1.17375e-07	1.7832e-06	1.28369e-06	PTPRC/COL1A1/XBP1/CYBA/IFI16/AIF1/ITGA4/SIPA1/IRF1/TNC/CD68/FOLR2/UCP2/MMP7/POSTN/ICAM1/CNN2/PLEC/MYD88/PPP1R9B/VCAM1/GLUL/TNFRSF1A/CD40/CASP8/FAS/FES/AXL/NAMPT/ATF4/MAX/PIM1/TLR4/PIEZO1/LYN/TNFSF14/TP53/TNFRSF10A/CBL/ZC3H12A/EIF2AK3/MAP3K14/BCL2/ATP2B1/NFKB1/BHLHA15/FOS/UPP1/SNAI2/USF1/CASP2/ATG7/MTPN/SFRP1/SRF/TLR7/IL1B/TLR8/FOXO1/SOX9/MAP3K5/GJA1/MAP3K1/SKP2/EIF2AK2/SESN1/BCL10/FNIP1/GSDMD/STK…	71
GO:0051495	GO:0051495	positive regulation of cytoskeleton organization	55/2225	226/18723	1.32253e-07	2.00417e-06	1.44276e-06	CORO1A/EVL/HCLS1/ARPC1B/CCL21/FLNA/PFN1/GMFG/PLEK/NCKAP1L/ARPC2/CCDC88A/ICAM1/ACTR3/ARPC5/WAS/PYCARD/SYNPO2/NRP1/GPR65/FCHSD2/PTK2B/FES/CARMIL2/CDC42EP5/VASP/CCN2/WASF2/CCR7/FCHSD1/NIN/CDC42EP1/GRB2/NUP62/MAP1B/ARPC3/ARPC4/TRIM27/CDKN1B/CD47/FMN1/HCK/FHOD1/LPAR1/NCK2/TAC1/NCK1/LIMK1/SFRP1/PPM1F/P2RX7/CEP120/PLXNA3/CCL24/CDK5RAP2	55
GO:0042832	GO:0042832	defense response to protozoan	14/2225	25/18723	1.3366e-07	2.01531e-06	1.45078e-06	CCDC88B/IRF8/IRF4/CLEC7A/IL4R/MYD88/CD40/SLC11A1/GBP2/BCL3/TSPAN32/BATF/LYST/GBP4	14
GO:1904996	GO:1904996	positive regulation of leukocyte adhesion to vascular endothelial cell	14/2225	25/18723	1.3366e-07	2.01531e-06	1.45078e-06	ITGB2/ALOX5/ITGA4/ICAM1/ETS1/CCR2/IRAK1/PTAFR/TNF/RELA/MDK/FUT4/SELE/CHST2	14
GO:1902905	GO:1902905	positive regulation of supramolecular fiber organization	52/2225	209/18723	1.35777e-07	2.0421e-06	1.47007e-06	CORO1A/EVL/ARPC1B/CCL21/FLNA/PFN1/GMFG/PLEK/NCKAP1L/ARPC2/CCDC88A/COLGALT1/ICAM1/ACTR3/ARPC5/WAS/PYCARD/SYNPO2/NRP1/GPR65/FCHSD2/PTK2B/FES/CARMIL2/CDC42EP5/VASP/CCN2/WASF2/CCR7/FCHSD1/NIN/CDC42EP1/GRB2/MAP1B/ARPC3/ARPC4/TRIM27/CDKN1B/CD47/FMN1/HCK/FHOD1/LPAR1/NCK2/TAC1/NCK1/LIMK1/SFRP1/PPM1F/CCL24/EFEMP2/CDK5RAP2	52
GO:0032677	GO:0032677	regulation of interleukin-8 production	32/2225	102/18723	1.37203e-07	2.05839e-06	1.4818e-06	CD74/TMSB4X/PTPRC/ANXA1/CD14/FCN1/CLEC7A/MYD88/PYCARD/TLR2/BCL3/TLR4/PRKD2/CD33/SERPINE1/SYK/TNF/F2R/RELA/ARRB1/PTPN22/TLR7/IL1B/TLR8/CD2/CD58/LILRA2/DDX58/NOD1/TLR1/BCL10/KLF4	32
GO:0046328	GO:0046328	regulation of JNK cascade	38/2225	133/18723	1.52715e-07	2.28539e-06	1.64521e-06	CCL21/CCL19/TRAF1/FCGR2B/MYD88/PYCARD/CD27/PTK2B/TRAF5/RASSF2/CRACR2A/CCN2/AGER/CCR7/CYLD/TRAF3/RASGRP1/TLR4/PDCD4/SLAMF1/DUSP22/SDCBP/TNIK/TNF/MAP4K4/MDFIC/SFRP1/PTPN22/TRAF2/CARD9/IL1B/MAP3K5/DACT1/SIRPA/NOD1/NCF1/RIPK2/DUSP10	38
GO:0051480	GO:0051480	regulation of cytosolic calcium ion concentration	76/2225	353/18723	1.57233e-07	2.34716e-06	1.68967e-06	CORO1A/PTPRC/CCL21/CCL19/CYBA/CXCR4/CD52/PTPN6/TGM2/FPR3/LCK/LPAR6/MS4A1/GPR65/PTGIR/LRP1/C1QTNF1/PML/PTK2B/RASA3/TRPV2/CCR2/PDGFRA/PIK3CG/CCR7/FYN/CCR1/S1PR4/TRPM2/CXCL9/LYN/ITPR3/PTGDR/P2RX1/GPR174/LPAR1/BCL2/ATP2B1/CMKLR1/CD55/F2R/FPR1/TAC1/P2RY8/GNA13/PLCG1/C5AR1/CD19/P2RY6/CXCR3/CCR5/P2RY10/MCOLN2/ERO1A/JAK2/LPAR2/BAX/MCOLN1/CCR4/P2RX7/CLIC2/GNA15/GJA1/XCR1/CXCL13/CYSLTR1/P2RX4/CXCR5/EDNRB/D…	76
GO:0072503	GO:0072503	cellular divalent inorganic cation homeostasis	97/2225	486/18723	1.58546e-07	2.36089e-06	1.69955e-06	CORO1A/PTPRC/CCL21/S100A9/CCL19/CYBA/CXCR4/CD52/CCL5/PTPN6/TGM2/TCIRG1/ATP2A3/MT2A/FPR3/S100A8/LCK/LPAR6/MS4A1/GPR65/PTGIR/CD40/LRP1/C1QTNF1/PML/PTK2B/RASA3/TRPV2/DISC1/SLC11A1/CCR2/CXCL12/PDGFRA/PIK3CG/CCR7/FYN/ANXA6/CCR1/S1PR4/TRPM2/CXCL9/LYN/ITPR3/PTGDR/PRKCB/P2RX1/GPR174/LPAR1/BCL2/ATP2B1/CMKLR1/CD55/F2R/FPR1/STIM1/TMEM165/TAC1/P2RY8/GNA13/PLCG1/MCUB/KCTD17/C5AR1/CD19/P2RY6/CCL14/CXCR3/CCR5/H…	97
GO:0050862	GO:0050862	positive regulation of T cell receptor signaling pathway	2225-11-01	16/18723	1.60858e-07	2.38938e-06	1.72006e-06	LCK/CARD11/CCR7/ADA/PRKD2/CD226/TESPA1/RELA/TRAT1/KCNN4/BCL10	11
GO:0002504	GO:0002504	antigen processing and presentation of peptide or polysaccharide antigen via MHC class II	17/2225	36/18723	1.63395e-07	2.40917e-06	1.73432e-06	CD74/HLA-DRA/HLA-DPA1/HLA-DPB1/B2M/CTSS/FCER1G/HLA-DMB/HLA-DMA/IFI30/FCGR2B/PYCARD/HLA-DOA/THBS1/HLA-DQA1/HLA-DOB/TREM2	17
GO:0002691	GO:0002691	regulation of cellular extravasation	17/2225	36/18723	1.63395e-07	2.40917e-06	1.73432e-06	CCL21/ITGA4/RIPOR2/CD99/ICAM1/IL27RA/IL1R1/CCR2/CXCL12/AGER/PTAFR/CD47/RIPK3/MDK/FUT4/SELE/CHST2	17
GO:0030224	GO:0030224	monocyte differentiation	17/2225	36/18723	1.63395e-07	2.40917e-06	1.73432e-06	CD74/CSF1R/IFI16/CD4/MYC/IRF7/INPP5D/MYH9/ZFP36L1/FES/CSF1/FOXP1/CDK6/SP3/IL34/GPR68/PDE1B	17
GO:0048017	GO:0048017	inositol lipid-mediated signaling	47/2225	182/18723	1.64168e-07	2.41464e-06	1.73825e-06	DCN/CSF1R/HCLS1/CCL5/PTPN6/FN1/NOP53/PIK3CD/PLCB2/FGR/ZFP36L1/OGT/HCST/ADAP2/PIK3IP1/PTEN/PIK3R5/PDGFRA/PIK3CG/FYN/SEMA4D/RASGRP1/PTAFR/IGF1/CBL/PPARD/MAZ/NLRC3/CD28/TNF/F2R/FLT3/PIK3AP1/PDGFRB/MYDGF/TREM2/HGF/PLCB3/JAK2/SOX9/GAB2/PLD2/PLCB4/PRR5L/NCF1/PREX2/KLF4	47
GO:0002888	GO:0002888	positive regulation of myeloid leukocyte mediated immunity	2225-12-01	19/18723	1.73675e-07	2.54822e-06	1.83442e-06	TYROBP/ITGB2/HLA-E/SPI1/C3/ITGAM/PTAFR/STX4/BTK/DDX21/TICAM1/DDX58	12
GO:0032637	GO:0032637	interleukin-8 production	32/2225	103/18723	1.76562e-07	2.57963e-06	1.85703e-06	CD74/TMSB4X/PTPRC/ANXA1/CD14/FCN1/CLEC7A/MYD88/PYCARD/TLR2/BCL3/TLR4/PRKD2/CD33/SERPINE1/SYK/TNF/F2R/RELA/ARRB1/PTPN22/TLR7/IL1B/TLR8/CD2/CD58/LILRA2/DDX58/NOD1/TLR1/BCL10/KLF4	32
GO:0033628	GO:0033628	regulation of cell adhesion mediated by integrin	20/2225	48/18723	1.76675e-07	2.57963e-06	1.85703e-06	CCL21/CCL5/PTPN6/CD3E/NCKAP1L/CYP1B1/WNK1/SKAP1/FERMT3/LPXN/PIK3CG/ADA/PIEZO1/LYN/SERPINE1/SYK/SNAI2/LIF/PDE3B/CXCL13	20
GO:0050878	GO:0050878	regulation of body fluid levels	80/2225	379/18723	1.79474e-07	2.61413e-06	1.88186e-06	COL3A1/ACTB/XBP1/CYBA/FLNA/FCER1G/DGKA/F13A1/PTPN6/GNAI2/VAV1/FN1/PLEK/OAS2/WNK1/LCK/PLEC/MYH9/WAS/FLI1/PLSCR1/FERMT3/FBLN1/PLAUR/CD40/C1QTNF1/THBS1/SH2B3/AXL/ENTPD1/PABPC4/MYL9/PDGFRA/SERPING1/TSPAN32/PIK3CG/ANXA2/STAT5A/ADA/ITGB3/ANXA5/UGCG/TLR4/MERTK/LYN/BLK/TFPI2/CLDN1/MYL12A/SERPINE1/P2RX1/SYK/DGKQ/F2R/TAC1/THBD/TXK/USF1/TIFAB/DGKD/SRF/PRKCD/CAD/STK39/RAB27A/JAK2/NME1/CD40LG/BLOC1S6/GJA1/BLO…	80
GO:0014068	GO:0014068	positive regulation of phosphatidylinositol 3-kinase signaling	27/2225	79/18723	1.83672e-07	2.6688e-06	1.92122e-06	DCN/HCLS1/CCL5/PTPN6/FN1/FGR/HCST/PDGFRA/FYN/SEMA4D/IGF1/CBL/PPARD/MAZ/CD28/TNF/F2R/FLT3/PIK3AP1/PDGFRB/MYDGF/TREM2/HGF/JAK2/SOX9/PRR5L/NCF1	27
GO:0046330	GO:0046330	positive regulation of JNK cascade	29/2225	89/18723	2.11405e-07	3.06435e-06	2.20596e-06	CCL21/CCL19/TRAF1/FCGR2B/MYD88/PYCARD/CD27/PTK2B/TRAF5/RASSF2/CRACR2A/CCN2/AGER/CCR7/TRAF3/RASGRP1/TLR4/SLAMF1/DUSP22/SDCBP/TNIK/TNF/TRAF2/CARD9/IL1B/MAP3K5/NOD1/NCF1/RIPK2	29
GO:0030838	GO:0030838	positive regulation of actin filament polymerization	31/2225	99/18723	2.24634e-07	3.24826e-06	2.33836e-06	CORO1A/EVL/ARPC1B/CCL21/PFN1/GMFG/NCKAP1L/ARPC2/ICAM1/ACTR3/ARPC5/WAS/PYCARD/FCHSD2/PTK2B/CARMIL2/CDC42EP5/VASP/WASF2/CCR7/FCHSD1/CDC42EP1/GRB2/ARPC3/ARPC4/TRIM27/FMN1/HCK/NCK2/NCK1/CCL24	31
GO:0032963	GO:0032963	collagen metabolic process	32/2225	104/18723	2.26235e-07	3.25573e-06	2.34373e-06	VIM/COL1A2/COL1A1/CTSS/CIITA/RUNX1/EMILIN1/VSIR/CST3/MMP7/TGFB1/ARRB2/TNXB/MMP14/MFAP4/COL5A1/MMP2/ADAMTS2/CCN2/RCN3/ITGB1/MMP9/PPARD/F2R/CTSK/PDGFRB/RAP1A/P3H1/MMP19/TRAM2/FAP/P3H3	32
GO:0048661	GO:0048661	positive regulation of smooth muscle cell proliferation	32/2225	104/18723	2.26235e-07	3.25573e-06	2.34373e-06	CYBA/CCL5/AIF1/TGM2/GNAI2/TGFB1/STAT1/MYD88/THBS1/TGFBR2/ERN1/NAMPT/MMP2/IRAK1/DDX39B/TLR4/PTAFR/FOXP1/MMP9/IGF1/DNMT1/IL6R/TNF/PDGFRB/P2RY6/IRAK4/JAK2/CCN4/MAP3K5/GJA1/SKP2/S1PR1	32
GO:0042742	GO:0042742	defense response to bacterium	75/2225	350/18723	2.30772e-07	3.31307e-06	2.38501e-06	LYZ/IGKC/IGHG1/IL7R/JCHAIN/IGHM/HLA-E/MPEG1/IGLC1/IGHG2/S100A9/TRBC2/STAB1/CYBA/FCER1G/TRBC1/IGHG3/IGHA1/NAIP/CD4/IGHG4/IRF8/LTF/OAS2/S100A8/NLRP1/IL27RA/FGR/MYD88/PYCARD/TNFRSF1A/SHC1/SPON2/SPN/GRN/TLR2/SLC11A1/RNASE6/SLAMF8/IGHD/ISG15/GBP2/BCL3/OAS3/NOTCH2/OAS1/TLR4/FOXP1/SERPINE1/IGHV6-1/IL6R/SYK/GSDMB/TNF/RBPJ/GNLY/C5AR1/TREM2/ADAMTS5/MR1/LYST/TNFSF8/HAVCR2/CARD9/PRKCD/CCL20/ADAM17/NOD1/CXCL1…	75
GO:0036336	GO:0036336	dendritic cell migration	16/2225	33/18723	2.39227e-07	3.42625e-06	2.46649e-06	CCL21/SPI1/CCL19/CXCR4/CCL5/ALOX5/DOCK8/SLAMF8/CCR2/PIK3CG/CCR7/CCR1/TRPM2/SLAMF1/GPR183/CCR5	16
GO:0001562	GO:0001562	response to protozoan	14/2225	26/18723	2.57845e-07	3.66665e-06	2.63955e-06	CCDC88B/IRF8/IRF4/CLEC7A/IL4R/MYD88/CD40/SLC11A1/GBP2/BCL3/TSPAN32/BATF/LYST/GBP4	14
GO:0002407	GO:0002407	dendritic cell chemotaxis	14/2225	26/18723	2.57845e-07	3.66665e-06	2.63955e-06	CCL21/SPI1/CCL19/CXCR4/CCL5/SLAMF8/CCR2/PIK3CG/CCR7/CCR1/TRPM2/SLAMF1/GPR183/CCR5	14
GO:1905523	GO:1905523	positive regulation of macrophage migration	14/2225	26/18723	2.57845e-07	3.66665e-06	2.63955e-06	CSF1R/CCL5/MMP14/THBS1/CSF1/SLAMF1/CMKLR1/MDK/C5AR1/TREM2/IL34/P2RX4/C3AR1/CX3CR1	14
GO:0043029	GO:0043029	T cell homeostasis	17/2225	37/18723	2.68829e-07	3.81381e-06	2.74549e-06	CORO1A/JAK3/TCIRG1/NCKAP1L/FAS/TSC22D3/TNFSF14/SIT1/GPR174/BCL2/RIPK3/PPP2R3C/BCL2L11/PPP3CB/IL2RA/RC3H2/BAX	17
GO:0031331	GO:0031331	positive regulation of cellular catabolic process	87/2225	427/18723	2.72175e-07	3.84603e-06	2.76868e-06	LAPTM5/DCN/PABPC1/TRIM22/BTG2/CTSC/TNFRSF1B/NOP53/PIM2/ZFP36L2/FBXW7/ZFP36L1/ZC3H12D/ZFP36/PTEN/LRP1/TUT7/PTPN1/PTK2B/DISC1/MSN/CBFA2T3/ZC3HAV1/CEBPA/TRIM14/TNFAIP3/PIP4K2A/BID/TRIM27/DTX3L/IGF1/ZC3H12A/PLK3/PATL2/ROCK1/TRIM38/CELF1/TNF/NKD2/ZC3H18/ADRB2/CHFR/HNRNPD/MTDH/DCP2/MEFV/TREM2/UVRAG/AGO2/ATG7/RNFT1/BCL2L11/ATF6/TP53INP1/CNOT8/NUB1/IL1B/PRKCD/FOXO1/TRIM21/RC3H2/CNOT6L/C9orf72/TAF1/BAX/TI…	87
GO:0032613	GO:0032613	interleukin-10 production	23/2225	62/18723	2.73023e-07	3.84603e-06	2.76868e-06	TYROBP/JAK3/SASH3/VSIR/IRF4/FCGR2B/CLEC7A/PYCARD/TLR2/ISG15/BCL3/AGER/TLR4/CD47/SYK/CD28/TIGIT/LILRB1/TREM2/HGF/CD40LG/PDCD1LG2/LILRA5	23
GO:0032653	GO:0032653	regulation of interleukin-10 production	23/2225	62/18723	2.73023e-07	3.84603e-06	2.76868e-06	TYROBP/JAK3/SASH3/VSIR/IRF4/FCGR2B/CLEC7A/PYCARD/TLR2/ISG15/BCL3/AGER/TLR4/CD47/SYK/CD28/TIGIT/LILRB1/TREM2/HGF/CD40LG/PDCD1LG2/LILRA5	23
GO:1904646	GO:1904646	cellular response to amyloid-beta	19/2225	45/18723	2.78718e-07	3.91707e-06	2.81982e-06	ITGA4/ICAM1/FCGR2B/VCAM1/CASP4/LRP1/NGFR/NAMPT/AGER/FYN/TLR4/ABCC1/IGF1/SNX6/ADRB2/TREM2/BCL2L11/CACNB1/GJA1	19
GO:1902622	GO:1902622	regulation of neutrophil migration	18/2225	41/18723	2.81135e-07	3.9418e-06	2.83762e-06	CD74/RAC2/CCL21/CCL19/RIPOR2/CD99/NCKAP1L/IL1R1/MYD88/RHOG/SLAMF8/CCR7/RHOH/MDK/C5AR1/CAMK1D/CXCL8/C3AR1	18
GO:0099024	GO:0099024	plasma membrane invagination	38/2225	136/18723	2.87023e-07	4.01498e-06	2.8903e-06	IGKC/IGHG1/ITGB2/IGHM/RAC2/IGLC1/C3/IGHG2/TRBC2/TRBC1/IGHG3/IGHA1/AIF1/IGHG4/NCKAP1L/ABCA7/BIN2/FCGR2B/MYH9/SH3BP1/RHOG/RAB31/MFGE8/ARHGAP25/THBS1/IGHD/RHOH/ITGAM/HAVCR1/CD300A/ABCA1/ELMO1/IGHV6-1/MSR1/TREM2/FCGR1A/MARCO/IGHV5-10-1	38
GO:0009896	GO:0009896	positive regulation of catabolic process	97/2225	492/18723	2.88086e-07	4.02047e-06	2.89426e-06	LAPTM5/DCN/PABPC1/TRIM22/BTG2/VSIR/CTSC/TNFRSF1B/NOP53/PIM2/ZFP36L2/FBXW7/ZFP36L1/ZC3H12D/ZFP36/PTEN/LRP1/TUT7/PTPN1/PTK2B/DISC1/MSN/CBFA2T3/ZC3HAV1/CEBPA/TRIM14/TNFAIP3/PIP4K2A/LPCAT1/BID/TRIM27/CDKN1B/SORL1/CBLB/DTX3L/IGF1/ZC3H12A/PLK3/PATL2/ROCK1/TRIM38/CELF1/TNF/NKD2/ZC3H18/ADRB2/CHFR/HNRNPD/MTDH/DCP2/MEFV/TREM2/UVRAG/EGLN2/AGO2/ATG7/RNFT1/BCL2L11/GGA3/ATF6/TP53INP1/CNOT8/NUB1/IL1B/PRKCD/FOXO…	97
GO:0001771	GO:0001771	immunological synapse formation	2225-10-01	14/18723	3.50556e-07	4.86965e-06	3.50556e-06	CCL21/CCL19/DOCK2/DOCK8/CD6/PRF1/MSN/CCR7/NCK2/HAVCR2	10
GO:0045579	GO:0045579	positive regulation of B cell differentiation	2225-10-01	14/18723	3.50556e-07	4.86965e-06	3.50556e-06	XBP1/INPP5D/NCKAP1L/MMP14/CD27/BTK/SYK/PPP2R3C/PCID2/IL7	10
GO:0002823	GO:0002823	negative regulation of adaptive immune response based on somatic recombination of immune receptors built from immunoglobulin superfamily domains	21/2225	54/18723	3.55494e-07	4.92684e-06	3.54673e-06	IL7R/PTPRC/HLA-F/JAK3/PTPN6/NCKAP1L/FCGR2B/IL27RA/IL4R/IL4I1/AHR/SLAMF1/ZC3H12A/CR1/CD55/LILRB1/PPP3CB/HAVCR2/RC3H2/LOXL3/TBX21	21
GO:0014066	GO:0014066	regulation of phosphatidylinositol 3-kinase signaling	33/2225	111/18723	3.59812e-07	4.97518e-06	3.58153e-06	DCN/HCLS1/CCL5/PTPN6/FN1/NOP53/FGR/HCST/PIK3IP1/PTEN/PDGFRA/FYN/SEMA4D/RASGRP1/IGF1/CBL/PPARD/MAZ/NLRC3/CD28/TNF/F2R/FLT3/PIK3AP1/PDGFRB/MYDGF/TREM2/HGF/JAK2/SOX9/PRR5L/NCF1/KLF4	33
GO:0032271	GO:0032271	regulation of protein polymerization	55/2225	233/18723	3.84375e-07	5.30261e-06	3.81724e-06	TMSB4X/CORO1A/EVL/HCLS1/ARPC1B/CCL21/PFN1/GMFG/PREX1/NCKAP1L/ARPC2/ICAM1/ACTR3/ARPC5/WAS/PYCARD/FCHSD2/COTL1/CAPZB/DBNL/PTK2B/FES/CARMIL2/MYADM/CDC42EP5/VASP/WASF2/CCR7/FLII/FCHSD1/NIN/CDC42EP1/GRB2/MAP1B/ARPC3/ARPC4/TRIM27/CDKN1B/FMN1/HCK/SSH2/SVIL/NCK2/VILL/NCK1/PLEKHG2/MTPN/TWF2/RASA1/PRKCD/SSH1/ELN/CCL24/CDK5RAP2/TMOD2	55
GO:0002495	GO:0002495	antigen processing and presentation of peptide antigen via MHC class II	16/2225	34/18723	4.02021e-07	5.52065e-06	3.97421e-06	CD74/HLA-DRA/HLA-DPA1/HLA-DPB1/B2M/CTSS/FCER1G/HLA-DMB/HLA-DMA/IFI30/FCGR2B/PYCARD/HLA-DOA/HLA-DQA1/HLA-DOB/TREM2	16
GO:0035590	GO:0035590	purinergic nucleotide receptor signaling pathway	16/2225	34/18723	4.02021e-07	5.52065e-06	3.97421e-06	GNAI2/ADA/PTAFR/P2RX1/P2RY13/P2RY8/GPR34/P2RY6/P2RY11/P2RY10/GPR171/ADORA3/P2RX7/P2RY14/P2RX4/P2RX5	16
GO:0032418	GO:0032418	lysosome localization	26/2225	77/18723	4.04449e-07	5.54132e-06	3.98909e-06	RAC2/PTGDS/PIK3CD/ADGRE2/IL4R/FGR/MYH9/LAT2/CD84/FES/UNC13D/PIK3CG/LAT/RASGRP1/CD300A/LYN/BLK/BTK/PTGDR/MILR1/CBL/SYK/NDEL1/PLEKHM2/GAB2/BLOC1S2	26
GO:0009612	GO:0009612	response to mechanical stimulus	52/2225	216/18723	4.13511e-07	5.65258e-06	4.06918e-06	DCN/COL3A1/COL1A1/CYBA/CXCR4/BTG2/IRF1/TNC/MMP7/POSTN/STAT1/CNN2/PLEC/ETS1/MYD88/MMP14/TNFRSF1A/CD40/CASP8/PTK2B/THBS1/TXNIP/NFKBIA/TGFBR2/FAS/CXCL12/SLC1A3/FYN/TLR4/MAP1B/PIEZO1/TNFSF14/TNFRSF10A/MAP3K14/NFKB1/FOS/RELA/MBD2/MDK/TIFAB/CASP2/MTPN/TLR7/NRXN2/IL1B/TLR8/SOX9/GJA1/MAP3K1/TTN/BCL10/SMPD2	52
GO:0048246	GO:0048246	macrophage chemotaxis	17/2225	38/18723	4.32642e-07	5.90065e-06	4.24776e-06	CSF1R/CCL5/CCL2/CKLF/PTK2B/SLAMF8/THBS1/CSF1/SLAMF1/NUP85/CMKLR1/MDK/C5AR1/IL34/EDNRB/C3AR1/SAA1	17
GO:0030890	GO:0030890	positive regulation of B cell proliferation	18/2225	42/18723	4.37432e-07	5.93899e-06	4.27536e-06	CD74/PTPRC/SASH3/NCKAP1L/CD40/CARD11/NFATC2/ADA/TLR4/TNFSF13B/BCL2/TNFRSF4/GPR183/BMI1/FCRL3/TICAM1/CLCF1/IL7	18
GO:0046596	GO:0046596	regulation of viral entry into host cell	18/2225	42/18723	4.37432e-07	5.93899e-06	4.27536e-06	CD74/CIITA/TRIM22/IFITM3/IFITM2/CD4/FCN1/IFITM1/LGALS1/TRIM25/TRIM14/TRIM27/TRIM38/LY6E/TRIM21/TRIM59/TRIM34/PTX3	18
GO:0009100	GO:0009100	glycoprotein metabolic process	80/2225	387/18723	4.42219e-07	5.99042e-06	4.31238e-06	DCN/JAK3/CCL21/CCL19/MAN2B1/CST3/DERL3/CHST11/ABCA7/MGAT1/OGT/CSGALNACT2/SULF1/SPOCK2/ST8SIA4/EDEM1/CHST15/SERP1/CCR7/NDST2/FUT8/ST6GALNAC6/SYVN1/GALNT1/MOGS/IGF1/PPARD/BCL2/TMEM258/ITM2A/ST8SIA1/TMEM165/STT3B/CHSY1/MGAT2/HS3ST3B1/ENGASE/UBE2J1/ST6GAL1/GAL3ST4/MAN2A1/B4GALT1/GMPPB/GBGT1/IL33/IDUA/AGO2/FUT4/GALNT10/ST3GAL5/B4GALT3/ST6GALNAC4/ST3GAL2/GXYLT2/SULF2/GNPTAB/CHPF2/MAN2A2/CANT1/POGLUT1/C…	80
GO:0002433	GO:0002433	immune response-regulating cell surface receptor signaling pathway involved in phagocytosis	14/2225	27/18723	4.76844e-07	6.43042e-06	4.62913e-06	PTPRC/MYO1G/VAV1/FCGR2B/FGR/FYN/LYN/CD47/HCK/SYK/LIMK1/RAP1A/PRKCD/PLD2	14
GO:0038096	GO:0038096	Fc-gamma receptor signaling pathway involved in phagocytosis	14/2225	27/18723	4.76844e-07	6.43042e-06	4.62913e-06	PTPRC/MYO1G/VAV1/FCGR2B/FGR/FYN/LYN/CD47/HCK/SYK/LIMK1/RAP1A/PRKCD/PLD2	14
GO:0010324	GO:0010324	membrane invagination	39/2225	144/18723	4.874e-07	6.55805e-06	4.72101e-06	IGKC/IGHG1/ITGB2/IGHM/RAC2/IGLC1/C3/IGHG2/TRBC2/TRBC1/IGHG3/IGHA1/AIF1/IGHG4/NCKAP1L/ABCA7/BIN2/FCGR2B/MYH9/SH3BP1/RHOG/RAB31/MFGE8/ARHGAP25/THBS1/IGHD/RHOH/ITGAM/HAVCR1/CD300A/ABCA1/ELMO1/IGHV6-1/MSR1/CHMP4A/TREM2/FCGR1A/MARCO/IGHV5-10-1	39
GO:0002637	GO:0002637	regulation of immunoglobulin production	25/2225	73/18723	4.96003e-07	6.65887e-06	4.79359e-06	PTPRC/HLA-E/XBP1/MZB1/SASH3/TGFB1/FCGR2B/IL27RA/IL4R/CD40/CD86/CGAS/STX4/STAT6/CR1/CD28/TNF/TNFRSF4/CD22/TRAF2/FCRL3/CLCF1/TBX21/SLC15A4/CD40LG	25
GO:0048015	GO:0048015	phosphatidylinositol-mediated signaling	45/2225	178/18723	5.71481e-07	7.65504e-06	5.51071e-06	DCN/CSF1R/HCLS1/CCL5/PTPN6/FN1/NOP53/PIK3CD/PLCB2/FGR/ZFP36L1/OGT/HCST/PIK3IP1/PTEN/PIK3R5/PDGFRA/PIK3CG/FYN/SEMA4D/RASGRP1/PTAFR/IGF1/CBL/PPARD/MAZ/NLRC3/CD28/TNF/F2R/FLT3/PIK3AP1/PDGFRB/MYDGF/TREM2/HGF/PLCB3/JAK2/SOX9/GAB2/PLCB4/PRR5L/NCF1/PREX2/KLF4	45
GO:0032088	GO:0032088	negative regulation of NF-kappaB transcription factor activity	29/2225	93/18723	6.02387e-07	8.05106e-06	5.79579e-06	TMSB4X/SPI1/CARD8/CYP1B1/ARRB2/PYCARD/IRAK3/NFKBIA/BCL3/NLRC5/IRAK1/CYLD/TNFAIP3/TRAF3/ZC3H12A/NLRC3/CMKLR1/PRMT2/CD200/ARRB1/HAVCR2/IRAK2/GFI1/TRIM21/ADORA3/AIM2/NLRP3/OTULIN/KLF4	29
GO:0046640	GO:0046640	regulation of alpha-beta T cell proliferation	16/2225	35/18723	6.58903e-07	8.76736e-06	6.31145e-06	PTPRC/HLA-E/IRF1/VSIR/ZAP70/CD3E/RASAL3/TGFBR2/CCR2/CBLB/SYK/CD28/CD55/PTPN22/EBI3/RIPK2	16
GO:2000403	GO:2000403	positive regulation of lymphocyte migration	16/2225	35/18723	6.58903e-07	8.76736e-06	6.31145e-06	CCL21/CCL5/AIF1/ITGA4/DOCK8/WNK1/PYCARD/SPN/PTK2B/CCR2/CXCL12/STK39/CCL20/CCL4/ADAM17/CXCL13	16
GO:0045622	GO:0045622	regulation of T-helper cell differentiation	17/2225	39/18723	6.82157e-07	9.05669e-06	6.51973e-06	HLA-DRA/JAK3/CCL19/ANXA1/IRF4/IL4R/CD86/NFKBIZ/NFKBID/ZC3H12A/MALT1/RC3H2/LOXL3/RARA/TBX21/NLRP3/RIPK2	17
GO:1904645	GO:1904645	response to amyloid-beta	21/2225	56/18723	7.26356e-07	9.62221e-06	6.92684e-06	ITGA4/ICAM1/FCGR2B/VCAM1/CASP4/LRP1/NGFR/NAMPT/MMP2/AGER/FYN/TLR4/ABCC1/MMP9/IGF1/SNX6/ADRB2/TREM2/BCL2L11/CACNB1/GJA1	21
GO:0034154	GO:0034154	toll-like receptor 7 signaling pathway	2225-09-01	12/18723	7.31429e-07	9.64682e-06	6.94455e-06	UNC93B1/PIK3AP1/SCIMP/PTPN22/HAVCR2/TLR7/SLC15A4/RSAD2/LILRA4	9
GO:1902563	GO:1902563	regulation of neutrophil activation	2225-09-01	12/18723	7.31429e-07	9.64682e-06	6.94455e-06	ITGB2/SPI1/FCGR2B/GRN/ITGAM/PRAM1/PTAFR/CD300A/SYK	9
GO:0019080	GO:0019080	viral gene expression	29/2225	94/18723	7.73088e-07	1.01739e-05	7.32399e-06	CCL5/IFITM3/MGAT1/ZFP36/SPCS3/TRIM14/FUT8/TRIM27/GALNT1/SHFL/MOGS/EIF3G/LEF1/UBP1/MDFIC/MGAT2/ST6GAL1/MAN2A1/PARP9/USF1/EIF3D/ST6GALNAC4/ST3GAL2/TRIM21/RRP1B/CHD1/CCL4/MGAT4A/TRIM13	29
GO:0045655	GO:0045655	regulation of monocyte differentiation	2225-12-01	21/18723	8.0503e-07	1.05711e-05	7.60991e-06	CD74/CD4/MYC/IRF7/INPP5D/ZFP36L1/FES/CSF1/FOXP1/CDK6/IL34/GPR68	12
GO:0001933	GO:0001933	negative regulation of protein phosphorylation	72/2225	342/18723	8.08059e-07	1.05877e-05	7.62187e-06	PTPRC/EMILIN1/PTPN6/TGFB1/PLEC/ARRB2/SOCS3/MICAL1/PYCARD/FBLN1/PTEN/LRP1/IRAK3/PTPN1/DDIT4/SH2B3/MYADM/PMEPA1/RASSF2/CEBPA/RGS14/NIBAN1/TNFAIP3/SH3BP5/SEMA4D/SAMSN1/NUP62/LRRK1/CD300A/PDCD4/LYN/TRIM27/CDKN1B/LDLRAD4/SORL1/PARP14/CBLB/DUSP22/CBL/ZC3H12A/LAX1/SNX6/DGKQ/NCK2/ADARB1/STK38/NCK1/TAF7/ARRB1/HGF/SPRY1/SFRP1/PTPN22/PPM1F/CORO1C/IL1B/PRKCD/HHEX/C9orf72/BAX/PRR5L/SPRED1/PAK2/SIRPA/CDKN2D/KA…	72
GO:0032607	GO:0032607	interferon-alpha production	14/2225	28/18723	8.49251e-07	1.1055e-05	7.95827e-06	IRF7/STAT1/IFIH1/TLR4/IRF3/NLRC3/NMI/HAVCR2/IRF5/TLR7/TLR8/DDX58/LILRA4/RIPK2	14
GO:0032647	GO:0032647	regulation of interferon-alpha production	14/2225	28/18723	8.49251e-07	1.1055e-05	7.95827e-06	IRF7/STAT1/IFIH1/TLR4/IRF3/NLRC3/NMI/HAVCR2/IRF5/TLR7/TLR8/DDX58/LILRA4/RIPK2	14
GO:1902624	GO:1902624	positive regulation of neutrophil migration	14/2225	28/18723	8.49251e-07	1.1055e-05	7.95827e-06	CD74/RAC2/CCL21/CCL19/RIPOR2/CD99/NCKAP1L/IL1R1/CCR7/MDK/C5AR1/CAMK1D/CXCL8/C3AR1	14
GO:0030199	GO:0030199	collagen fibril organization	22/2225	61/18723	8.68021e-07	1.12749e-05	8.11656e-06	LUM/COL3A1/COL1A2/COL1A1/AEBP1/EMILIN1/CYP1B1/COLGALT1/TNXB/COL5A1/LOXL1/ADAMTS2/ANXA2/FKBP10/PXDN/FMOD/COL5A2/BMP1/LOXL3/LOXL2/EFEMP2/LOX	22
GO:2001238	GO:2001238	positive regulation of extrinsic apoptotic signaling pathway	19/2225	48/18723	9.26665e-07	1.20093e-05	8.64526e-06	PTPRC/STK4/PEA15/INHBA/PYCARD/PTEN/PML/THBS1/CYLD/BID/TNF/SKIL/SFRP1/TRAF2/SRPX/DEDD2/PAK2/TNFSF12/BCL10	19
GO:0002283	GO:0002283	neutrophil activation involved in immune response	2225-11-01	18/18723	9.32568e-07	1.20093e-05	8.64526e-06	TYROBP/ITGB2/SPI1/FCER1G/MYD88/ITGAM/PRAM1/PTAFR/SYK/LILRA2/DNASE1L3	11
GO:0002544	GO:0002544	chronic inflammatory response	2225-11-01	18/18723	9.32568e-07	1.20093e-05	8.64526e-06	S100A9/CCL5/S100A8/VCAM1/THBS1/UNC13D/TNFAIP3/TNF/VNN1/GJA1/CXCL13	11
GO:0030889	GO:0030889	negative regulation of B cell proliferation	2225-11-01	18/18723	9.32568e-07	1.20093e-05	8.64526e-06	TYROBP/INPP5D/FCGR2B/ATM/MNDA/CD300A/LYN/BLK/BTK/CTLA4/TNFRSF13B	11
GO:0023035	GO:0023035	CD40 signaling pathway	2225-10-01	15/18723	9.38947e-07	1.20656e-05	8.68577e-06	CD40/ITGA5/TNFAIP3/CD86/ITGB1/SLAMF1/TREM2/RNF31/CD40LG/FANCA	10
GO:0035456	GO:0035456	response to interferon-beta	15/2225	32/18723	9.90181e-07	1.26968e-05	9.14014e-06	IFI16/BST2/IFITM3/IFITM2/IRF1/STAT1/IFNAR2/IFITM1/PLSCR1/XAF1/MNDA/OAS1/IKBKE/SHFL/AIM2	15
GO:0007266	GO:0007266	Rho protein signal transduction	37/2225	137/18723	1.02146e-06	1.30699e-05	9.40874e-06	ARHGDIB/COL3A1/COL1A2/ARHGEF1/ARHGAP4/CDC42SE1/RIPOR2/WAS/MYO9B/LPAR6/NRP1/RHOG/GPR65/NGFR/ARHGEF2/CDC42EP5/CDC42SE2/AKAP13/CDC42EP1/ITGB1/ABCA1/GPR174/LPAR1/ROCK1/F2R/RHOU/KCTD10/LIMK1/P2RY8/GNA13/PDGFRB/ARRB1/P2RY10/ROBO1/KCTD13/PLEKHG5/ADRA2A	37
GO:1904994	GO:1904994	regulation of leukocyte adhesion to vascular endothelial cell	17/2225	40/18723	1.05525e-06	1.34735e-05	9.6993e-06	ITGB2/CCL21/ALOX5/ITGA4/ICAM1/ETS1/CCR2/CXCL12/IRAK1/PTAFR/TNF/RELA/MDK/FUT4/SELE/CHST2/KLF4	17
GO:0002228	GO:0002228	natural killer cell mediated immunity	24/2225	71/18723	1.09421e-06	1.39413e-05	1.00361e-05	CORO1A/HLA-E/HLA-F/PTPN6/VAV1/ARRB2/CD96/SERPINB9/SLAMF7/SLAMF6/UNC13D/KLRK1/GZMB/RASGRP1/SH2D1A/CD226/PLEKHM2/LILRB1/LYST/HAVCR2/RAB27A/CEBPG/PIK3R6/LAG3	24
GO:0071260	GO:0071260	cellular response to mechanical stimulus	26/2225	81/18723	1.22555e-06	1.55816e-05	1.12169e-05	COL1A1/CYBA/IRF1/MMP7/CNN2/PLEC/MYD88/TNFRSF1A/CD40/CASP8/FAS/TLR4/PIEZO1/TNFSF14/TNFRSF10A/MAP3K14/NFKB1/CASP2/MTPN/TLR7/IL1B/TLR8/SOX9/GJA1/MAP3K1/BCL10	26
GO:0051235	GO:0051235	maintenance of location	69/2225	327/18723	1.24757e-06	1.5828e-05	1.13943e-05	TMSB4X/CORO1A/PTPRC/CCL21/C3/S100A9/CCL19/CYBA/FLNA/SRGN/PTPN6/CD4/S100A8/CCDC88A/LCK/NBL1/FBXW7/SUN2/PML/PTK2B/RASA3/NFKBIA/SP100/NFKBIE/CCR7/FBN1/NRROS/ITGB3/GM2A/IKBKE/ANXA6/TRPM2/CXCL9/LYN/ITPR3/SORL1/ABCA1/PPARD/VPS13C/ZC3H12A/NFKB1/TNF/F2R/ABCG1/MSR1/PLCG1/CD19/P2RY6/TREM2/UVRAG/TWF2/CCR5/HSP90B1/SCARB1/MDFI/MCOLN2/PLIN3/SLC30A7/IL1B/ERO1A/GOPC/BAX/MCOLN1/SOAT1/CLIC2/GJA1/XCR1/JSRP1/PLA2G4C	69
GO:0001667	GO:0001667	ameboidal-type cell migration	92/2225	475/18723	1.29435e-06	1.63869e-05	1.17966e-05	TMSB4X/TIMP1/DCN/ARHGDIB/EVL/SERPINF1/PFN1/ANXA1/ITGA4/SPARC/ARHGAP4/FN1/FSTL1/FGF7/PIK3CD/TGFB1/CYP1B1/PLXND1/ZEB2/PLEC/ETS1/MYH9/SH3BP1/FBXW7/GLUL/NRP1/PTEN/VASH1/GLIPR2/CD40/GRN/PML/PTK2B/THBS1/TGFBR2/SP100/LPXN/RCC2/PIK3CG/WASF2/STAT5A/ITGB3/ANXA6/SEMA4D/ITGB1/RRAS/NRP2/FOXP1/PRKD2/ITGB7/MMP9/PPARD/ZC3H12A/ROCK1/TNF/HDAC7/MAP4K4/TAC1/PTP4A3/MTA2/PLCG1/HDAC9/RFFL/CAP1/AGO2/AKAP12/PPM1F/SEMA4C/…	92
GO:0001913	GO:0001913	T cell mediated cytotoxicity	19/2225	49/18723	1.34555e-06	1.69635e-05	1.22117e-05	HLA-DRA/B2M/IL7R/PTPRC/HLA-E/HLA-F/CTSC/NCKAP1L/FCGR2B/PRF1/CD1D/AGER/GZMM/RIPK3/LILRB1/MR1/PPP3CB/RAB27A/CD1C	19
GO:0052372	GO:0052372	modulation by symbiont of entry into host	19/2225	49/18723	1.34555e-06	1.69635e-05	1.22117e-05	CD74/CIITA/TRIM22/IFITM3/IFITM2/CD4/FCN1/IFITM1/LGALS1/TRIM25/TRIM14/TRIM27/TRIM38/LY6E/TRIM21/CXCL8/TRIM59/TRIM34/PTX3	19
GO:0014065	GO:0014065	phosphatidylinositol 3-kinase signaling	38/2225	144/18723	1.36913e-06	1.72246e-05	1.23996e-05	DCN/HCLS1/CCL5/PTPN6/FN1/NOP53/PIK3CD/FGR/ZFP36L1/HCST/PIK3IP1/PTEN/PIK3R5/PDGFRA/PIK3CG/FYN/SEMA4D/RASGRP1/IGF1/CBL/PPARD/MAZ/NLRC3/CD28/TNF/F2R/FLT3/PIK3AP1/PDGFRB/MYDGF/TREM2/HGF/JAK2/SOX9/PRR5L/NCF1/PREX2/KLF4	38
GO:0031346	GO:0031346	positive regulation of cell projection organization	73/2225	353/18723	1.37209e-06	1.72258e-05	1.24005e-05	RAC2/CCL21/S100A9/CCL19/SERPINF1/FLNA/PFN1/RIPOR2/FN1/ARPC2/PLXND1/CCDC88A/DOCK11/ACTR3/NRP1/DBNL/ARAP1/LRP1/GRN/PTK2B/TRPV2/IQGAP1/DISC1/FES/CARMIL2/CDC42EP5/CXCL12/WASF2/CCR7/NIN/FYN/CREB3L2/CDC42EP1/SEMA4D/SEPTIN9/MAP1B/LYN/PLXNC1/SETX/NEGR1/NDEL1/DPYSL3/ENC1/NCK1/LIMK1/RAP1A/FSCN1/RAPGEF1/MDK/KCTD17/SKIL/P3H1/EZH2/PLXNA1/HGF/CAMK1D/TWF2/CORO1C/ROBO1/SRF/EEF2K/PLXNA4/ENTR1/RAB8B/MARK2/SCN1B/TI…	73
GO:0002763	GO:0002763	positive regulation of myeloid leukocyte differentiation	21/2225	58/18723	1.42342e-06	1.78033e-05	1.28162e-05	CD74/TYROBP/HCLS1/RUNX1/CD4/TGFB1/ZFP36L1/CASP8/EVI2B/FES/NOTCH2/CSF1/CCR1/LEF1/TNF/FOS/TREM2/LIF/IL34/GPR68/CREB1	21
GO:0043406	GO:0043406	positive regulation of MAP kinase activity	32/2225	112/18723	1.42403e-06	1.78033e-05	1.28162e-05	CCL19/CSK/FGD2/TGFB1/CD40/PIK3R5/PTPN1/PTK2B/IQGAP1/THBS1/ERN1/IRAK1/PIK3CG/AGER/AKAP13/RASGRP1/TLR4/SYK/TNF/FLT3/PDGFRB/EZH2/ROBO1/TRAF2/IL1B/IL34/TIAM1/MAP3K5/MAP3K12/PIK3R6/ADRA2A/TNFRSF11A	32
GO:0001773	GO:0001773	myeloid dendritic cell activation	14/2225	29/18723	1.4622e-06	1.82047e-05	1.31052e-05	SPI1/DOCK2/IRF4/PYCARD/TGFBR2/UBD/TSPAN32/NOTCH2/SLAMF1/RELB/RBPJ/BATF/HAVCR2/CD2	14
GO:2000406	GO:2000406	positive regulation of T cell migration	14/2225	29/18723	1.4622e-06	1.82047e-05	1.31052e-05	CCL21/CCL5/AIF1/ITGA4/DOCK8/WNK1/PYCARD/SPN/CCR2/CXCL12/STK39/CCL20/ADAM17/CXCL13	14
GO:0031532	GO:0031532	actin cytoskeleton reorganization	31/2225	107/18723	1.49119e-06	1.85272e-05	1.33374e-05	ARHGDIB/CSF1R/HCLS1/FLNA/PARVG/ANXA1/GMFG/PLEK/FGF7/PLEC/MYH9/NRP1/GPR65/SHC1/ARAP1/PTPN1/PTK2B/FES/PDGFRA/NOTCH2/ANTXR1/GRB2/TRPM2/ABI3/HCK/TNIK/MDK/S1PR2/MICALL2/CASS4/S1PR1	31
GO:0045061	GO:0045061	thymic T cell selection	2225-12-01	22/18723	1.57897e-06	1.95773e-05	1.40933e-05	CD74/PTPRC/DOCK2/ZAP70/CD3D/CD3E/CARD11/CD3G/CCR7/CD28/SRF/ITPKB	12
GO:0045765	GO:0045765	regulation of angiogenesis	71/2225	342/18723	1.64431e-06	2.03454e-05	1.46463e-05	DCN/C3/STAB1/XBP1/SERPINF1/CXCR4/CYBB/RUNX1/EMILIN1/ALOX5/SPARC/ITGAX/THBS2/HSPB6/PIK3CD/CYP1B1/PLXND1/STAT1/ETS1/GLUL/NRP1/VASH1/SULF1/CD40/GRN/PML/PTK2B/THBS1/TGFBR2/SP100/CCR2/ITGA5/TNFAIP3/ITGB1/RRAS/PRKD2/PRKCB/SERPINE1/COL4A2/ZC3H12A/ROCK1/CEMIP2/TNF/GATA6/NIBAN2/GPNMB/STIM1/MTDH/PLCG1/MDK/C5AR1/MYDGF/AGO2/HGF/SPHK1/SFRP1/JAK1/IL1B/HHEX/ADAM12/PIK3R6/SPRED1/PDE3B/CXCL13/CXCL8/CCL24/SIRT6/TN…	71
GO:0042267	GO:0042267	natural killer cell mediated cytotoxicity	23/2225	68/18723	1.80124e-06	2.22413e-05	1.6011e-05	CORO1A/HLA-E/HLA-F/PTPN6/VAV1/ARRB2/SERPINB9/SLAMF7/SLAMF6/UNC13D/KLRK1/GZMB/RASGRP1/SH2D1A/CD226/PLEKHM2/LILRB1/LYST/HAVCR2/RAB27A/CEBPG/PIK3R6/LAG3	23
GO:0007173	GO:0007173	epidermal growth factor receptor signaling pathway	31/2225	108/18723	1.8559e-06	2.28692e-05	1.6463e-05	TGFB1/CCDC88A/IFI6/RHBDF2/FBXW7/SHC1/PLAUR/PTK2B/IQGAP1/SHKBP1/RASSF2/GRB2/NUP62/EFEMP1/PIGR/PTPN12/CBLB/MMP9/CBL/SNX6/NCK2/RNF126/PLCG1/DGKD/SOX9/SNX5/CNOT9/ADAM17/MVB12B/NCF1/ADRA2A	31
GO:0002262	GO:0002262	myeloid cell homeostasis	40/2225	157/18723	1.92462e-06	2.36674e-05	1.70377e-05	B2M/IKZF1/HCLS1/JAK3/SPI1/ANXA1/INPP5D/NCKAP1L/PIK3CD/STAT1/ETS1/INHBA/MAFB/ZFP36L1/ZFP36/ISG15/SH2B3/AXL/CCR2/MERTK/LYN/RHEX/KLF13/CDK6/KMT2E/SP3/G6PD/PDE4B/BCL2L11/BRD1/SRF/JAK2/BAX/CEBPG/DNASE2/SLC15A4/ARID4A/ADAM17/LYAR/ITPKB	40
GO:0050848	GO:0050848	regulation of calcium-mediated signaling	24/2225	73/18723	1.92866e-06	2.36685e-05	1.70385e-05	TBC1D10C/CD4/ZAP70/CD3E/PLEK/CLEC7A/PTK2B/ADA/DYRK2/LMCD1/FHL2/IGF1/SLA2/SYK/CMKLR1/GBP1/TNF/CD22/TREM2/TRAT1/CCL4/TMBIM4/P2RX4/P2RX5	24
GO:0043551	GO:0043551	regulation of phosphatidylinositol 3-kinase activity	21/2225	59/18723	1.96391e-06	2.39981e-05	1.72757e-05	CCL21/CCL19/TGFB1/FGR/SOCS3/AGAP2/PIK3IP1/PIK3R5/PTK2B/PDGFRA/CCR7/LYN/SLA2/WDR81/FLT3/PDGFRB/CD19/RUBCN/PIK3R6/KLF4/SOCS1	21
GO:0071214	GO:0071214	cellular response to abiotic stimulus	69/2225	331/18723	1.96751e-06	2.39981e-05	1.72757e-05	TIMP1/COL1A1/CYBA/IFI16/SIPA1/IRF1/MYC/CCND2/MMP7/CNN2/PLEC/RCSD1/CRIP1/MYD88/ZFP36L1/CARD16/TNFRSF1A/ATM/PTEN/CD40/CASP8/ARHGEF2/MFAP4/FAS/NAMPT/MMP2/ATF4/GRB2/TLR4/PIEZO1/PTAFR/TNFSF14/TP53/MMP9/TNFRSF10A/RELB/MAP3K14/NFKB1/BMF/CASP2/MTPN/SFRP1/TP53INP1/TLR7/ZBTB1/IL1B/PRKCD/TLR8/STK39/SOX9/TAF1/BAX/MCOLN1/HVCN1/NFATC4/MAPK13/GPR68/TANK/MAP3K20/GJA1/MAP3K1/EGR1/INTS7/POLD1/TENT2/CHEK2/DDB2/BCL1…	69
GO:0104004	GO:0104004	cellular response to environmental stimulus	69/2225	331/18723	1.96751e-06	2.39981e-05	1.72757e-05	TIMP1/COL1A1/CYBA/IFI16/SIPA1/IRF1/MYC/CCND2/MMP7/CNN2/PLEC/RCSD1/CRIP1/MYD88/ZFP36L1/CARD16/TNFRSF1A/ATM/PTEN/CD40/CASP8/ARHGEF2/MFAP4/FAS/NAMPT/MMP2/ATF4/GRB2/TLR4/PIEZO1/PTAFR/TNFSF14/TP53/MMP9/TNFRSF10A/RELB/MAP3K14/NFKB1/BMF/CASP2/MTPN/SFRP1/TP53INP1/TLR7/ZBTB1/IL1B/PRKCD/TLR8/STK39/SOX9/TAF1/BAX/MCOLN1/HVCN1/NFATC4/MAPK13/GPR68/TANK/MAP3K20/GJA1/MAP3K1/EGR1/INTS7/POLD1/TENT2/CHEK2/DDB2/BCL1…	69
GO:0006919	GO:0006919	activation of cysteine-type endopeptidase activity involved in apoptotic process	25/2225	78/18723	2.01404e-06	2.44167e-05	1.75771e-05	LAPTM5/S100A9/CARD8/ATP2A3/S100A8/NLRP1/LCK/PYCARD/CASP8/NGFR/PML/BID/P2RX1/EIF2AK3/TNF/F2R/ANP32B/CASP10/CASP2/ROBO1/JAK2/BAX/NOD1/BBC3/APAF1	25
GO:0043154	GO:0043154	negative regulation of cysteine-type endopeptidase activity involved in apoptotic process	25/2225	78/18723	2.01404e-06	2.44167e-05	1.75771e-05	CD44/NAIP/BIRC3/IFI6/ARRB2/MICAL1/SERPINB9/CARD16/PLAUR/CD27/THBS1/TNFAIP8/TNFSF14/MMP9/TNF/RFFL/IGBP1/HGF/SIAH2/PAK2/LAMP3/CDKN2D/TRIAP1/FNIP1/KLF4	25
GO:1903556	GO:1903556	negative regulation of tumor necrosis factor superfamily cytokine production	25/2225	78/18723	2.01404e-06	2.44167e-05	1.75771e-05	PTPN6/VSIR/LTF/IL27RA/ARRB2/IRAK3/BCL3/AXL/TNFAIP3/TLR4/TRIM27/SLAMF1/CD33/IGF1/ZC3H12A/NLRC3/GPNMB/CLEC4A/LILRB1/TREM2/PTPN22/HAVCR2/RARA/SIRPA/LILRA4	25
GO:0043409	GO:0043409	negative regulation of MAPK cascade	44/2225	180/18723	2.0225e-06	2.44206e-05	1.75799e-05	PTPRC/TBC1D10C/EMILIN1/PTPN6/MYC/CSK/ABCA7/RNF149/FBLN1/PTEN/IRAK3/PTPN1/SH2B3/RGS14/CYLD/TLR4/NUP62/CD300A/PDCD4/LYN/SORL1/LAX1/GBP1/STK38/TREM2/ARRB1/IGBP1/SPRY1/SFRP1/PTPN22/LIF/DUSP2/IL1B/PRKCD/FOXO1/P2RX7/DACT1/SPRED1/SIRPA/PRDM15/DUSP10/DUSP7/RGS2/KLF4	44
GO:0048660	GO:0048660	regulation of smooth muscle cell proliferation	44/2225	180/18723	2.0225e-06	2.44206e-05	1.75799e-05	CYBA/CCL5/AIF1/TGM2/GNAI2/TGFB1/STAT1/MYD88/SOD2/PTGIR/PTEN/THBS1/TGFBR2/ERN1/NAMPT/MMP2/IRAK1/DDX39B/TNFAIP3/TLR4/PTAFR/PDCD4/FOXP1/CDKN1B/MMP9/IGF1/DNMT1/PPARD/IL6R/TNF/GNA13/PDGFRB/P2RY6/IRAK4/S1PR2/JAK2/CCN4/MAP3K5/ELN/GJA1/SKP2/EFEMP2/S1PR1/KLF4	44
GO:0046777	GO:0046777	protein autophosphorylation	52/2225	227/18723	2.06505e-06	2.48842e-05	1.79136e-05	PTPRC/CSF1R/STK17B/STK10/CSK/ZAP70/STK4/MAP4K1/WNK1/PIM2/FGR/ATM/IRAK3/PTK2B/IQGAP1/ERN1/FES/PDGFRA/ITK/RASSF2/IRAK1/FYN/PIM1/LYN/PRKD2/NEK6/BTK/HCK/EIF2AK3/MKNK1/CSNK1G2/SYK/TNIK/GPNMB/FLT3/RIPK3/PDGFRB/TXK/EEF2K/CAD/MARK2/STK39/JAK2/TAF1/MAP3K12/GRK5/PAK2/EIF2AK2/GFRA2/CHEK2/STK26/MEX3B	52
GO:0070486	GO:0070486	leukocyte aggregation	2225-09-01	13/18723	2.1247e-06	2.55518e-05	1.83942e-05	RAC2/CD44/S100A9/STK10/ZAP70/S100A8/MSN/SEMA4D/IL1B	9
GO:0033631	GO:0033631	cell-cell adhesion mediated by integrin	2225-10-01	16/18723	2.23576e-06	2.67801e-05	1.92784e-05	CCL5/ITGA4/CD3E/WNK1/SKAP1/FERMT3/ADA/PIEZO1/ITGB1/CXCL13	10
GO:0070431	GO:0070431	nucleotide-binding oligomerization domain containing 2 signaling pathway	2225-10-01	16/18723	2.23576e-06	2.67801e-05	1.92784e-05	SLC15A3/NFKBIA/TNFAIP3/TLR4/RELA/PTPN22/SLC15A4/LACC1/OTULIN/RIPK2	10
GO:0006816	GO:0006816	calcium ion transport	83/2225	422/18723	2.2588e-06	2.70021e-05	1.94383e-05	CORO1A/PTPRC/CCL21/CCL19/CYBA/CXCR4/CCL5/PTPN6/IL16/CD4/GNAI2/ATP2A3/ICAM1/LCK/ARRB2/LILRB2/MS4A1/CCL2/PML/PTK2B/RASA3/TRPV2/CD84/CXCL12/CRACR2A/CCN2/PIK3CG/ANXA2/CCR7/CASK/FYN/ANXA6/CCR1/TRPM2/CXCL9/LYN/TRIM27/ITPR3/CD33/PRKCB/P2RX1/GEM/BCL2/ATP2B1/F2R/BHLHA15/STIM1/TMEM165/PDGFRB/PLCG1/MCUB/LILRB1/G6PD/CD19/P2RY6/PDE4B/CCR5/ORAI1/MCOLN2/ORAI2/FCRL3/ERO1A/BAX/MCOLN1/CCL4/P2RX7/RAMP1/CACNB1/CLIC2…	83
GO:0045620	GO:0045620	negative regulation of lymphocyte differentiation	20/2225	55/18723	2.33475e-06	2.78545e-05	2.00519e-05	CD74/JAK3/RUNX1/ANXA1/IRF1/IL4R/INHBA/RUNX3/FGL2/CBFB/ZC3H12A/CR1/MDK/SFRP1/RC3H2/LOXL3/TBX21/LAG3/CTLA4/SOCS1	20
GO:0045766	GO:0045766	positive regulation of angiogenesis	44/2225	181/18723	2.36899e-06	2.80955e-05	2.02254e-05	C3/XBP1/CXCR4/CYBB/RUNX1/ITGAX/HSPB6/PIK3CD/CYP1B1/ETS1/NRP1/CD40/GRN/PTK2B/THBS1/TGFBR2/ITGA5/ITGB1/RRAS/PRKD2/PRKCB/SERPINE1/ZC3H12A/GATA6/STIM1/MTDH/PLCG1/MDK/C5AR1/MYDGF/AGO2/HGF/SPHK1/JAK1/IL1B/ADAM12/PIK3R6/CXCL8/CCL24/SIRT6/TNFSF12/C3AR1/CX3CR1/KLF4	44
GO:0097696	GO:0097696	receptor signaling pathway via STAT	44/2225	181/18723	2.36899e-06	2.80955e-05	2.02254e-05	IL7R/PTPRC/CSF1R/HCLS1/JAK3/IL10RA/CCL5/CRLF3/TGFB1/CYP1B1/STAT1/IFNAR2/SOCS3/TNFRSF1A/CCL2/STAT2/CD40/PTK2B/BCL3/SH2B3/CCR2/STAT5A/FYN/CD300A/LYN/STAT6/PARP14/IGF1/IL10RB/IL6R/TNF/F2R/FLT3/PARP9/NMI/LIF/VHL/JAK1/JAK2/CLCF1/STAT4/TNFRSF18/PIAS1/SOCS1	44
GO:1904018	GO:1904018	positive regulation of vasculature development	44/2225	181/18723	2.36899e-06	2.80955e-05	2.02254e-05	C3/XBP1/CXCR4/CYBB/RUNX1/ITGAX/HSPB6/PIK3CD/CYP1B1/ETS1/NRP1/CD40/GRN/PTK2B/THBS1/TGFBR2/ITGA5/ITGB1/RRAS/PRKD2/PRKCB/SERPINE1/ZC3H12A/GATA6/STIM1/MTDH/PLCG1/MDK/C5AR1/MYDGF/AGO2/HGF/SPHK1/JAK1/IL1B/ADAM12/PIK3R6/CXCL8/CCL24/SIRT6/TNFSF12/C3AR1/CX3CR1/KLF4	44
GO:0019886	GO:0019886	antigen processing and presentation of exogenous peptide antigen via MHC class II	14/2225	30/18723	2.44176e-06	2.89014e-05	2.08056e-05	CD74/HLA-DRA/HLA-DPA1/HLA-DPB1/B2M/CTSS/FCER1G/HLA-DMB/HLA-DMA/IFI30/FCGR2B/HLA-DOA/HLA-DQA1/HLA-DOB	14
GO:0002437	GO:0002437	inflammatory response to antigenic stimulus	24/2225	74/18723	2.53518e-06	2.99481e-05	2.1559e-05	HLA-E/C3/CD68/ICAM1/FCGR2B/FGR/RHBDF2/CD6/NOTCH2/CCR7/FYN/RASGRP1/LYN/BTK/HCK/SYK/CD28/TNF/RBPJ/PLCG1/TREM2/IL2RA/CYSLTR1/PLA2G2D	24
GO:0007259	GO:0007259	receptor signaling pathway via JAK-STAT	42/2225	170/18723	2.55336e-06	3.01035e-05	2.16709e-05	PTPRC/CSF1R/HCLS1/JAK3/IL10RA/CCL5/CRLF3/CYP1B1/STAT1/IFNAR2/SOCS3/TNFRSF1A/CCL2/STAT2/CD40/PTK2B/BCL3/SH2B3/CCR2/STAT5A/FYN/CD300A/LYN/STAT6/PARP14/IGF1/IL10RB/IL6R/TNF/F2R/FLT3/PARP9/NMI/LIF/VHL/JAK1/JAK2/CLCF1/STAT4/TNFRSF18/PIAS1/SOCS1	42
GO:0071900	GO:0071900	regulation of protein serine/threonine kinase activity	73/2225	359/18723	2.62305e-06	3.08646e-05	2.22188e-05	ACTB/CSF1R/CCL19/PTPN6/CSK/LTF/CCND2/FGD2/STK4/TGFB1/PYCARD/TNXB/PTEN/CD40/PIK3R5/CCND3/IRAK3/PTPN1/PTK2B/IQGAP1/THBS1/ERN1/SH2B3/CCNL1/CEBPA/IRAK1/PIK3CG/RGS14/AGER/AKAP13/TNFAIP3/RASGRP1/TLR4/NUP62/CD300A/PDCD4/LYN/CDKN1B/SORL1/LAX1/SYK/TNF/FAM20A/ADRB2/STK38/FLT3/PDGFRB/TCL1A/UVRAG/EZH2/SPRY1/SFRP1/PTPN22/ROBO1/GTPBP4/TRAF2/IL1B/PRKCD/IL34/HHEX/TIAM1/MAP3K5/MAP3K12/PIK3R6/ADAM17/CDKN2D/KAT2B/D…	73
GO:0002753	GO:0002753	cytoplasmic pattern recognition receptor signaling pathway	21/2225	60/18723	2.68502e-06	3.15319e-05	2.26992e-05	BIRC3/IRF7/NOP53/SLC15A3/NFKBIA/OAS3/USP15/CYLD/TNFAIP3/IFIH1/TLR4/IRF3/RNF125/RELA/OASL/PTPN22/SLC15A4/DDX58/LACC1/OTULIN/RIPK2	21
GO:0071622	GO:0071622	regulation of granulocyte chemotaxis	19/2225	51/18723	2.73399e-06	3.20443e-05	2.30681e-05	CD74/CSF1R/RAC2/CCL21/CCL19/CCL5/RIPOR2/NCKAP1L/THBS1/CCR7/CSF1/SLAMF1/CMKLR1/MDK/C5AR1/CAMK1D/IL34/CXCL8/C3AR1	19
GO:0051346	GO:0051346	negative regulation of hydrolase activity	76/2225	379/18723	2.84193e-06	3.32445e-05	2.39321e-05	TIMP1/CD44/C3/SERPINF1/IFI16/COL6A3/NAIP/BST2/ANXA1/CARD8/GMIP/GNAI2/BIRC3/LTF/CST3/TIMP2/APOC1/NCKAP1L/WNK1/IFI6/ARRB2/MICAL1/PPP1R9B/RARRES1/SERPINB9/CARD16/PLAUR/LRP1/SPOCK2/CD27/GZMA/THBS1/A2M/LXN/RCC2/SERPING1/ANXA2/KLRK1/CST7/SEMA4D/IKBKB/TNFAIP8/TNFSF14/TFPI2/SORL1/MMP9/SERPINE1/CR1/SERPINB1/ROCK1/TNF/PPP1R35/HDAC9/RFFL/ARRB1/IGBP1/HGF/SPRY1/BICD1/AIP/CSTA/RRP1B/SERPINA3/ABCE1/KDM5A/SIAH2/…	76
GO:0038127	GO:0038127	ERBB signaling pathway	33/2225	121/18723	3.04533e-06	3.55546e-05	2.5595e-05	TGFB1/CCDC88A/IFI6/RHBDF2/FBXW7/SHC1/PLAUR/PTK2B/IQGAP1/SHKBP1/RASSF2/GRB2/NUP62/EFEMP1/PIGR/PTPN12/CBLB/MMP9/CBL/SNX6/NCK2/RBPJ/RNF126/PLCG1/DGKD/SOX9/SNX5/CNOT9/ADAM17/MVB12B/NCF1/PTPN18/ADRA2A	33
GO:1901342	GO:1901342	regulation of vasculature development	71/2225	348/18723	3.16149e-06	3.68391e-05	2.65197e-05	DCN/C3/STAB1/XBP1/SERPINF1/CXCR4/CYBB/RUNX1/EMILIN1/ALOX5/SPARC/ITGAX/THBS2/HSPB6/PIK3CD/CYP1B1/PLXND1/STAT1/ETS1/GLUL/NRP1/VASH1/SULF1/CD40/GRN/PML/PTK2B/THBS1/TGFBR2/SP100/CCR2/ITGA5/TNFAIP3/ITGB1/RRAS/PRKD2/PRKCB/SERPINE1/COL4A2/ZC3H12A/ROCK1/CEMIP2/TNF/GATA6/NIBAN2/GPNMB/STIM1/MTDH/PLCG1/MDK/C5AR1/MYDGF/AGO2/HGF/SPHK1/SFRP1/JAK1/IL1B/HHEX/ADAM12/PIK3R6/SPRED1/PDE3B/CXCL13/CXCL8/CCL24/SIRT6/TN…	71
GO:0002381	GO:0002381	immunoglobulin production involved in immunoglobulin-mediated immune response	23/2225	70/18723	3.17545e-06	3.693e-05	2.65852e-05	HLA-DRA/HLA-DPA1/HLA-DPB1/B2M/PTPRC/HLA-DMB/HLA-DMA/TGFB1/IL27RA/CD40/HLA-DOA/STAT6/BTK/CD28/HLA-DQA1/HLA-DOB/BATF/GAPT/RNF168/CLCF1/TBX21/SLC15A4/CD40LG	23
GO:0034109	GO:0034109	homotypic cell-cell adhesion	27/2225	90/18723	3.34606e-06	3.88389e-05	2.79594e-05	ACTB/FLNA/CCL5/PTPN6/FN1/CD99/PLEK/MYH9/LGALS1/FERMT3/PLAUR/C1QTNF1/SH2B3/MYL9/PDGFRA/TSPAN32/PIK3CG/ITGB3/LYN/BLK/MYL12A/SYK/JAK1/PRKCD/JAK2/MEGF11/FGB	27
GO:0032273	GO:0032273	positive regulation of protein polymerization	36/2225	138/18723	3.42995e-06	3.97357e-05	2.8605e-05	CORO1A/EVL/ARPC1B/CCL21/PFN1/GMFG/NCKAP1L/ARPC2/ICAM1/ACTR3/ARPC5/WAS/PYCARD/FCHSD2/PTK2B/FES/CARMIL2/CDC42EP5/VASP/WASF2/CCR7/FCHSD1/NIN/CDC42EP1/GRB2/MAP1B/ARPC3/ARPC4/TRIM27/CDKN1B/FMN1/HCK/NCK2/NCK1/CCL24/CDK5RAP2	36
GO:0051924	GO:0051924	regulation of calcium ion transport	56/2225	255/18723	3.43849e-06	3.9758e-05	2.8621e-05	CORO1A/CYBA/CXCR4/CCL5/PTPN6/IL16/CD4/GNAI2/ICAM1/ARRB2/LILRB2/CCL2/PML/PTK2B/TRPV2/CD84/CXCL12/CRACR2A/PIK3CG/CASK/FYN/CCR1/CXCL9/LYN/TRIM27/CD33/P2RX1/GEM/BCL2/ATP2B1/F2R/STIM1/PDGFRB/PLCG1/LILRB1/G6PD/CD19/P2RY6/PDE4B/ORAI1/FCRL3/BAX/CCL4/P2RX7/CACNB1/CLIC2/GJA1/LILRA2/EPB41/GNAO1/P2RX4/JSRP1/P2RX5/ADRA2A/TSPAN13/LILRA5	56
GO:0034142	GO:0034142	toll-like receptor 4 signaling pathway	17/2225	43/18723	3.52612e-06	4.06928e-05	2.92939e-05	CD14/LTF/NFKBIA/LY96/IRAK1/OAS1/TNFAIP3/TLR4/LYN/IFI35/PIK3AP1/SCIMP/TREM2/PTPN22/NMI/LILRA2/RIPK2	17
GO:0002825	GO:0002825	regulation of T-helper 1 type immune response	13/2225	27/18723	3.62446e-06	4.17474e-05	3.00531e-05	JAK3/CCL19/ANXA1/IL27RA/IL1R1/IL4R/SLC11A1/CCR2/SLAMF1/HAVCR2/IL1B/IL18R1/RIPK2	13
GO:0048659	GO:0048659	smooth muscle cell proliferation	44/2225	184/18723	3.76763e-06	4.33133e-05	3.11804e-05	CYBA/CCL5/AIF1/TGM2/GNAI2/TGFB1/STAT1/MYD88/SOD2/PTGIR/PTEN/THBS1/TGFBR2/ERN1/NAMPT/MMP2/IRAK1/DDX39B/TNFAIP3/TLR4/PTAFR/PDCD4/FOXP1/CDKN1B/MMP9/IGF1/DNMT1/PPARD/IL6R/TNF/GNA13/PDGFRB/P2RY6/IRAK4/S1PR2/JAK2/CCN4/MAP3K5/ELN/GJA1/SKP2/EFEMP2/S1PR1/KLF4	44
GO:2000516	GO:2000516	positive regulation of CD4-positive, alpha-beta T cell activation	16/2225	39/18723	3.83781e-06	4.40357e-05	3.17004e-05	HLA-DRA/CCL19/SASH3/ANXA1/NCKAP1L/IL4R/TGFBR2/CD86/NFKBIZ/NFKBID/CD55/MALT1/RARA/NLRP3/RIPK2/SOCS1	16
GO:0032495	GO:0032495	response to muramyl dipeptide	2225-11-01	20/18723	3.91818e-06	4.46167e-05	3.21187e-05	VIM/NLRP1/ARHGEF2/NFKBIA/TNFAIP3/RELA/PTPN22/IRF5/CARD9/NOD1/RIPK2	11
GO:0045063	GO:0045063	T-helper 1 cell differentiation	2225-11-01	20/18723	3.91818e-06	4.46167e-05	3.21187e-05	JAK3/CCL19/ANXA1/IL4R/SPN/CRACR2A/STAT6/LEF1/RELB/IL18R1/RIPK2	11
GO:0072567	GO:0072567	chemokine (C-X-C motif) ligand 2 production	2225-11-01	20/18723	3.91818e-06	4.46167e-05	3.21187e-05	CD74/POSTN/MYD88/LRP1/OAS3/OAS1/TLR4/FOXP1/TNF/MCOLN2/KLF4	11
GO:2000341	GO:2000341	regulation of chemokine (C-X-C motif) ligand 2 production	2225-11-01	20/18723	3.91818e-06	4.46167e-05	3.21187e-05	CD74/POSTN/MYD88/LRP1/OAS3/OAS1/TLR4/FOXP1/TNF/MCOLN2/KLF4	11
GO:0032715	GO:0032715	negative regulation of interleukin-6 production	22/2225	66/18723	3.9544e-06	4.49438e-05	3.23541e-05	PTPN6/CSK/INPP5D/NCKAP1L/IL27RA/ARRB2/IRAK3/CD84/TNFAIP3/TLR4/SLAMF1/ZC3H12A/NLRC3/BANK1/TNF/CD200/ARRB1/HGF/PTPN22/HAVCR2/SIRPA/CD200R1	22
GO:0045066	GO:0045066	regulatory T cell differentiation	14/2225	31/18723	3.96595e-06	4.49899e-05	3.23873e-05	HLA-DRA/IRF1/VSIR/LILRB2/IL4I1/CR1/CD28/MDK/LAG3/CTLA4/PLA2G2D/DUSP10/SOCS1/FANCA	14
GO:0051098	GO:0051098	regulation of binding	73/2225	363/18723	3.98361e-06	4.5105e-05	3.24702e-05	TMSB4X/B2M/ACTB/TMC8/CTSZ/IFI16/ITGA4/ATP2A3/RIPOR2/STK4/IRF4/TGFB1/PLXND1/HOPX/ARRB2/FBXW7/NRP1/CARD16/MFNG/PLAUR/LRP1/GZMA/DISC1/NFKBIA/BCL3/SP100/AGER/ANXA2/BLK/SORL1/BTAF1/CBLB/MMP9/DTX3L/SPON1/IGF1/LEF1/SKI/CTHRC1/ROCK1/NIBAN2/ADRB2/MITD1/SYMPK/PARP9/MBD2/CPNE1/EIF3D/MDFI/GTPBP4/LIF/SIN3A/PRKCD/TRIM21/MARK2/JAK2/C9orf72/TIAM1/TAF1/BAX/NME1/RARA/NFATC4/TICAM1/CEBPG/RAMP1/CLIC2/DACT1/NCBP1/EPB…	73
GO:0032814	GO:0032814	regulation of natural killer cell activation	15/2225	35/18723	4.01096e-06	4.53291e-05	3.26315e-05	TYROBP/HLA-E/HLA-F/FGR/PRDM1/AXL/RASGRP1/DCAF15/IL15RA/PTPN22/HAVCR2/ZBTB1/TICAM1/BLOC1S6/BLOC1S3	15
GO:0043550	GO:0043550	regulation of lipid kinase activity	23/2225	71/18723	4.17271e-06	4.70685e-05	3.38836e-05	CCL21/CCL19/TGFB1/FGR/SOCS3/AGAP2/PIK3IP1/PIK3R5/PTK2B/PDGFRA/CCR7/PIP4K2A/LYN/SLA2/WDR81/FLT3/PDGFRB/CD19/RUBCN/PIK3R6/RBL1/KLF4/SOCS1	23
GO:0032720	GO:0032720	negative regulation of tumor necrosis factor production	24/2225	76/18723	4.29872e-06	4.83989e-05	3.48414e-05	PTPN6/VSIR/IL27RA/ARRB2/IRAK3/BCL3/AXL/TNFAIP3/TLR4/TRIM27/SLAMF1/CD33/IGF1/ZC3H12A/NLRC3/GPNMB/CLEC4A/LILRB1/TREM2/PTPN22/HAVCR2/RARA/SIRPA/LILRA4	24
GO:0016049	GO:0016049	cell growth	91/2225	482/18723	4.44911e-06	4.99983e-05	3.59928e-05	TMC8/S100A9/CYBA/CXCR4/BST2/ITGA4/SIPA1/RASGRP2/ARHGAP4/FN1/CRLF3/POSTN/TGFB1/S100A8/INHBA/LTBP4/PPP1R9B/NRP1/MMP14/DBNL/LRP1/PML/SLIT3/PTK2B/TRPV2/IQGAP1/DISC1/TGFBR2/BCL11A/CXCL12/FRZB/AKAP13/DDX39B/NIN/SEMA4D/MAP1B/ITGB1/NRP2/KDM2B/CDKN1B/TP53/IGF1/FBLN5/PPARD/CPNE5/SDCBP/CLSTN3/BCL2/NDEL1/REG1A/CCDC85B/LIMK1/PRMT2/OGFR/CPNE1/G6PD/TSPYL2/PLXNA1/EGLN2/MTPN/CXCL16/TWF2/SPHK1/SFRP1/PPP3CB/SEMA4C/…	91
GO:0033632	GO:0033632	regulation of cell-cell adhesion mediated by integrin	2225-08-01	11/18723	4.65107e-06	5.19759e-05	3.74164e-05	CCL5/CD3E/WNK1/SKAP1/FERMT3/ADA/PIEZO1/CXCL13	8
GO:0097048	GO:0097048	dendritic cell apoptotic process	2225-08-01	11/18723	4.65107e-06	5.19759e-05	3.74164e-05	CCL21/CCL19/AXL/CXCL12/CCR7/LYN/BLK/LILRB1	8
GO:2000668	GO:2000668	regulation of dendritic cell apoptotic process	2225-08-01	11/18723	4.65107e-06	5.19759e-05	3.74164e-05	CCL21/CCL19/AXL/CXCL12/CCR7/LYN/BLK/LILRB1	8
GO:0036035	GO:0036035	osteoclast development	2225-10-01	17/18723	4.84894e-06	5.40865e-05	3.89358e-05	TYROBP/LTF/FBXW7/NOTCH2/ANXA2/FBN1/LRRK1/FOXP1/LILRB1/GPR68	10
GO:0010517	GO:0010517	regulation of phospholipase activity	22/2225	67/18723	5.2316e-06	5.82335e-05	4.19212e-05	CCL5/ANXA1/PLCB2/LRP1/PDGFRA/ITK/S1PR4/CD86/PTAFR/LPAR1/CCN1/GNA13/PDGFRB/TXK/C5AR1/P2RY6/BICD1/PPT1/SELE/LPAR2/GNA15/RGS2	22
GO:0001911	GO:0001911	negative regulation of leukocyte mediated cytotoxicity	2225-12-01	24/18723	5.24985e-06	5.82335e-05	4.19212e-05	IL7R/PTPRC/HLA-E/HLA-F/NCKAP1L/FCGR2B/ARRB2/SERPINB9/LILRB1/PPP3CB/HAVCR2/CX3CR1	12
GO:0090023	GO:0090023	positive regulation of neutrophil chemotaxis	2225-12-01	24/18723	5.24985e-06	5.82335e-05	4.19212e-05	CD74/RAC2/CCL21/CCL19/RIPOR2/NCKAP1L/CCR7/MDK/C5AR1/CAMK1D/CXCL8/C3AR1	12
GO:0002707	GO:0002707	negative regulation of lymphocyte mediated immunity	19/2225	53/18723	5.30934e-06	5.84511e-05	4.20777e-05	IL7R/PTPRC/HLA-E/HLA-F/PTPN6/NCKAP1L/FCGR2B/ARRB2/CD96/SERPINB9/IL4I1/AHR/SLAMF1/CR1/CD55/LILRB1/PPP3CB/HAVCR2/TBX21	19
GO:0002467	GO:0002467	germinal center formation	2225-09-01	14/18723	5.31816e-06	5.84511e-05	4.20777e-05	NFKB2/KLHL6/BCL3/UNC13D/ADA/TNFAIP3/TNFSF13B/ADAM17/CXCL13	9
GO:0035589	GO:0035589	G protein-coupled purinergic nucleotide receptor signaling pathway	2225-09-01	14/18723	5.31816e-06	5.84511e-05	4.20777e-05	PTAFR/P2RY13/P2RY8/GPR34/P2RY6/P2RY11/P2RY10/GPR171/P2RY14	9
GO:0043374	GO:0043374	CD8-positive, alpha-beta T cell differentiation	2225-09-01	14/18723	5.31816e-06	5.84511e-05	4.20777e-05	RUNX1/IRF1/NCKAP1L/RUNX3/CBFB/BCL2/TNFSF8/EOMES/SOCS1	9
GO:0045059	GO:0045059	positive thymic T cell selection	2225-09-01	14/18723	5.31816e-06	5.84511e-05	4.20777e-05	CD74/PTPRC/DOCK2/ZAP70/CD3D/CD3E/CD3G/SRF/ITPKB	9
GO:0002534	GO:0002534	cytokine production involved in inflammatory response	23/2225	72/18723	5.44712e-06	5.965e-05	4.29408e-05	ADCY7/ALOX5/GPSM3/CLEC7A/MYD88/GBP5/PYCARD/CD6/TLR4/PDCD4/PLD3/PLD4/ZC3H12A/NLRC3/TNF/IL17RA/MEFV/TREM2/EZH2/CARD9/TICAM1/SIRPA/ABCD1	23
GO:1900015	GO:1900015	regulation of cytokine production involved in inflammatory response	23/2225	72/18723	5.44712e-06	5.965e-05	4.29408e-05	ADCY7/ALOX5/GPSM3/CLEC7A/MYD88/GBP5/PYCARD/CD6/TLR4/PDCD4/PLD3/PLD4/ZC3H12A/NLRC3/TNF/IL17RA/MEFV/TREM2/EZH2/CARD9/TICAM1/SIRPA/ABCD1	23
GO:0001954	GO:0001954	positive regulation of cell-matrix adhesion	20/2225	58/18723	5.9986e-06	6.5432e-05	4.71032e-05	CCL21/CD3E/SKAP1/NRP1/PTK2B/IQGAP1/DISC1/CCR7/CSF1/COL16A1/RRAS/FMN1/ROCK1/CDK6/MAP4K4/PLEKHA2/SFRP1/PPM1F/LIMS1/EFEMP2	20
GO:0045639	GO:0045639	positive regulation of myeloid cell differentiation	29/2225	103/18723	6.00006e-06	6.5432e-05	4.71032e-05	CD74/TYROBP/HCLS1/RUNX1/CD4/INPP5D/NCKAP1L/TGFB1/STAT1/ETS1/INHBA/ZFP36L1/CASP8/EVI2B/ISG15/FES/NOTCH2/CSF1/CCR1/RHEX/LEF1/TNF/FOS/TREM2/BRD1/LIF/IL34/GPR68/CREB1	29
GO:0002507	GO:0002507	tolerance induction	13/2225	28/18723	6.02964e-06	6.5432e-05	4.71032e-05	HLA-E/CD3E/LILRB2/IRAK3/TGFBR2/TNFAIP3/LYN/BLK/CBLB/HAVCR2/IL2RA/CCR4/ICOS	13
GO:0010818	GO:0010818	T cell chemotaxis	13/2225	28/18723	6.02964e-06	6.5432e-05	4.71032e-05	CCL21/CCL5/PIK3CD/WNK1/PLEC/CCR2/PIK3CG/CXCR3/GPR183/CXCL16/STK39/ADAM17/CXCL13	13
GO:0045589	GO:0045589	regulation of regulatory T cell differentiation	13/2225	28/18723	6.02964e-06	6.5432e-05	4.71032e-05	HLA-DRA/IRF1/VSIR/LILRB2/IL4I1/CR1/CD28/MDK/LAG3/CTLA4/DUSP10/SOCS1/FANCA	13
GO:0043372	GO:0043372	positive regulation of CD4-positive, alpha-beta T cell differentiation	14/2225	32/18723	6.28043e-06	6.79079e-05	4.88855e-05	HLA-DRA/CCL19/SASH3/ANXA1/NCKAP1L/IL4R/CD86/NFKBIZ/NFKBID/MALT1/RARA/NLRP3/RIPK2/SOCS1	14
GO:0050850	GO:0050850	positive regulation of calcium-mediated signaling	14/2225	32/18723	6.28043e-06	6.79079e-05	4.88855e-05	CD4/ZAP70/CD3E/CLEC7A/ADA/LMCD1/IGF1/SYK/TNF/TREM2/TRAT1/CCL4/P2RX4/P2RX5	14
GO:0031343	GO:0031343	positive regulation of cell killing	21/2225	63/18723	6.52003e-06	7.03717e-05	5.06592e-05	HLA-DRA/TYROBP/B2M/PTPRC/HLA-E/HLA-F/SPI1/VAV1/CLEC7A/PRF1/SLAMF6/CD1D/KLRK1/ITGAM/RASGRP1/SH2D1A/CD226/SYK/MR1/LAG3/CD1C	21
GO:0001503	GO:0001503	ossification	79/2225	408/18723	7.20934e-06	7.76719e-05	5.59144e-05	COL1A2/COL1A1/VCAN/SRGN/JUNB/RUNX1/ALOX5/SPARC/TCIRG1/LTF/TNC/PDLIM7/TGFB1/MGP/IFITM1/FGR/SND1/SBNO2/MMP14/RUNX3/FSTL3/CDH11/PTK2B/BMP2K/ISG15/MMP2/RASSF2/CEBPA/CCN2/ATF4/CSF1/PKDCC/CBFB/CCR1/SEMA4D/OSTF1/FHL2/LIMD1/CLEC11A/MMP9/IGF1/EIF2AK3/LEF1/SKI/CTHRC1/IL6R/BCL2/ATP2B1/CCN1/TNF/CDK6/GPNMB/RSL1D1/ADRB2/HDAC7/CTSK/RBPJ/CHSY1/TAC1/SP3/SNAI2/MDK/COL5A2/HGF/SFRP1/GTPBP4/BMP1/DDX21/ALYREF/SOX9/CCN…	79
GO:0002920	GO:0002920	regulation of humoral immune response	17/2225	45/18723	7.31051e-06	7.86207e-05	5.65975e-05	PTPRC/C3/PTPN6/VSIG4/CFH/FCGR2B/A2M/SERPING1/CCR7/CR1/CD55/TNF/GATA6/TREM2/PPP2R3C/IL1B/CXCL13	17
GO:0070269	GO:0070269	pyroptosis	2225-11-01	21/18723	7.34265e-06	7.88252e-05	5.67447e-05	NAIP/NLRP1/CASP4/ZBP1/CASP8/GZMA/GZMB/GSDMB/TREM2/AIM2/GSDMD	11
GO:0043407	GO:0043407	negative regulation of MAP kinase activity	20/2225	59/18723	8.06767e-06	8.64538e-05	6.22363e-05	PTPN6/IRAK3/PTPN1/SH2B3/RGS14/NUP62/CD300A/PDCD4/LYN/SORL1/LAX1/STK38/SPRY1/SFRP1/PTPN22/IL1B/PRKCD/DUSP10/DUSP7/RGS2	20
GO:0070231	GO:0070231	T cell apoptotic process	18/2225	50/18723	8.73658e-06	9.34549e-05	6.72763e-05	IL7R/JAK3/CCL5/DOCK8/CD27/GIMAP8/FAS/ADA/TSC22D3/TP53/RIPK3/BCL2L11/IDO1/IL2RA/PDCD1/BAX/LMBR1L/BCL10	18
GO:0032753	GO:0032753	positive regulation of interleukin-4 production	2225-12-01	25/18723	9.0035e-06	9.59681e-05	6.90855e-05	HLA-E/FCER1G/SASH3/CD3E/IRF4/CD86/SYK/CD28/HAVCR2/RARA/CD40LG/NLRP3	12
GO:0070423	GO:0070423	nucleotide-binding oligomerization domain containing signaling pathway	2225-12-01	25/18723	9.0035e-06	9.59681e-05	6.90855e-05	BIRC3/SLC15A3/NFKBIA/CYLD/TNFAIP3/TLR4/RELA/PTPN22/SLC15A4/LACC1/OTULIN/RIPK2	12
GO:0002369	GO:0002369	T cell cytokine production	15/2225	37/18723	9.16823e-06	9.7378e-05	7.01005e-05	B2M/HLA-F/SASH3/TNFRSF1B/IL1R1/CCR2/SLAMF1/CD55/MALT1/TRAF2/IL1B/TBX21/NLRP3/IL18R1/RSAD2	15
GO:0002724	GO:0002724	regulation of T cell cytokine production	15/2225	37/18723	9.16823e-06	9.7378e-05	7.01005e-05	B2M/HLA-F/SASH3/TNFRSF1B/IL1R1/CCR2/SLAMF1/CD55/MALT1/TRAF2/IL1B/TBX21/NLRP3/IL18R1/RSAD2	15
GO:0061572	GO:0061572	actin filament bundle organization	39/2225	161/18723	9.47354e-06	0.000100443	7.23069e-05	EVL/FLNA/PFN1/MARCKS/LCP1/AIF1/ZYX/PLEK/CCDC88A/MICAL1/WAS/SYNPO2/NRP1/GPR65/ACTN1/ARAP1/PTK2B/CCN2/WASF2/CALD1/CD47/FHOD1/LPAR1/ROCK1/DPYSL3/TAC1/LIMK1/FSCN1/ARRB1/SFRP1/PPM1F/HSP90B1/SRF/KCTD13/SORBS1/RFLNB/ELN/PAK2/S1PR1	39
GO:0034162	GO:0034162	toll-like receptor 9 signaling pathway	2225-10-01	18/18723	9.74442e-06	0.000103133	7.42432e-05	UNC93B1/IRAK1/PIK3AP1/PTPN22/IRAK4/HAVCR2/FCRL3/SLC15A4/RSAD2/LILRA4	10
GO:0002548	GO:0002548	monocyte chemotaxis	22/2225	70/18723	1.16193e-05	0.00012276	8.83724e-05	CCL21/CCL19/CCL5/AIF1/ANXA1/NBL1/CCL2/SLAMF8/CCR2/CXCL12/CCR1/LYN/CCL18/SERPINE1/IL6R/CCL14/CCL20/CCL4/PLA2G7/CCL24/TNFRSF11A/CX3CR1	22
GO:0002679	GO:0002679	respiratory burst involved in defense response	2225-09-01	15/18723	1.1887e-05	0.000125147	9.00908e-05	CYBC1/PIK3CD/GRN/SLAMF8/PIK3CG/HCK/TREM2/NCF1/DUSP10	9
GO:0090594	GO:0090594	inflammatory response to wounding	2225-09-01	15/18723	1.1887e-05	0.000125147	9.00908e-05	TIMP1/ALOX5/TGFB1/GRN/SIGLEC10/CCR2/TLR4/F2R/MDK	9
GO:0033003	GO:0033003	regulation of mast cell activation	16/2225	42/18723	1.1949e-05	0.00012558	9.04023e-05	RAC2/ADGRE2/IL4R/FGR/PLSCR1/CD84/FES/UNC13D/HAVCR1/CD300A/LYN/BLK/CD226/MILR1/SYK/GAB2	16
GO:0002526	GO:0002526	acute inflammatory response	30/2225	112/18723	1.24172e-05	0.000130272	9.37801e-05	HLA-E/C3/CD163/FN1/S100A8/ICAM1/FCGR2B/PLSCR1/VCAM1/CD6/ALOX5AP/PIK3CG/CCR7/BTK/IL6R/TNF/TAC1/OSMR/B4GALT1/VNN1/IL1B/SERPINA3/SAA2/NLRP3/PLA2G2D/EDNRB/DNASE1L3/TNFRSF11A/TREM1/SAA1	30
GO:0043383	GO:0043383	negative T cell selection	2225-08-01	12/18723	1.24903e-05	0.00013073	9.41098e-05	CD74/PTPRC/DOCK2/ZAP70/CD3E/CCR7/CD28/THEMIS	8
GO:0051017	GO:0051017	actin filament bundle assembly	38/2225	157/18723	1.25044e-05	0.00013073	9.41098e-05	EVL/FLNA/PFN1/MARCKS/LCP1/AIF1/ZYX/PLEK/CCDC88A/MICAL1/WAS/SYNPO2/NRP1/GPR65/ACTN1/ARAP1/PTK2B/CCN2/WASF2/CALD1/CD47/FHOD1/LPAR1/ROCK1/DPYSL3/TAC1/LIMK1/FSCN1/ARRB1/SFRP1/PPM1F/HSP90B1/SRF/KCTD13/SORBS1/ELN/PAK2/S1PR1	38
GO:0002711	GO:0002711	positive regulation of T cell mediated immunity	19/2225	56/18723	1.33204e-05	0.000139019	0.000100077	HLA-DRA/B2M/PTPRC/HLA-E/HLA-F/SASH3/IL1R1/CD1D/SLAMF1/CD55/MALT1/MR1/TRAF2/ZBTB1/IL1B/NLRP3/IL18R1/RSAD2/CD1C	19
GO:0048771	GO:0048771	tissue remodeling	41/2225	175/18723	1.34869e-05	0.000140289	0.000100992	TIMP1/CSF1R/RAC2/FLNA/RUNX1/TGM2/TCIRG1/CSK/CST3/INPP5D/TGFB1/MMP14/PTK2B/AXL/CCR2/MMP2/RASSF2/NOTCH2/ITGB3/TNFAIP3/LRRK1/TP53/CTHRC1/ROCK1/SYK/F2R/GPNMB/ADRB2/CTSK/RBPJ/MDK/LIPA/SFRP1/LIF/BAX/P2RX7/SEMA3C/GJA1/TNFRSF11A/S1PR1/IL7	41
GO:0072538	GO:0072538	T-helper 17 type immune response	15/2225	38/18723	1.34889e-05	0.000140289	0.000100992	IRF4/IL27RA/CLEC7A/SLAMF6/LY9/NFKBIZ/NFKBID/ZC3H12A/IL6R/BATF/MALT1/CARD9/RC3H2/LOXL3/TBX21	15
GO:0030100	GO:0030100	regulation of endocytosis	47/2225	211/18723	1.37546e-05	0.000142805	0.000102802	B2M/CCL21/C3/CCL19/CD14/RIN3/APOC1/NCKAP1L/ABCA7/ANKRD13D/ARRB2/RAB31/TNK2/LRP1/PTPN1/BMP2K/AXL/ANXA2/ITGB3/CD300A/SERPINE1/CBL/RAB4B/ROCK1/SDCBP/SYK/DGKQ/PPP3R1/CD22/LILRB1/TREM2/DGKD/ARRB1/SPHK1/BICD1/PPP3CB/EEF2K/RUBCN/PPT1/SELE/ITSN1/TOR1A/PPP3CC/DLG4/UNC119/MCTP1/LRSAM1	47
GO:0060348	GO:0060348	bone development	46/2225	205/18723	1.38409e-05	0.000143453	0.000103269	TYROBP/PTPRC/COL1A1/PTPN6/TGM2/LTF/FBXW7/FLI1/MMP14/SULF1/PPIB/TGFBR2/SH2B3/NOTCH2/WASF2/ANXA2/FBN1/AKAP13/PIP4K2A/ANXA6/SEMA4D/LRRK1/FOXP1/TP53/ZNF385A/CTC1/IGF1/ABI1/SKI/CHSY1/FOXN3/TIFAB/LILRB1/P3H1/SRF/SULF2/SOX9/CCN4/RARA/RFLNB/GPR68/SH3PXD2B/GJA1/XYLT1/LOX/SLC10A7	46
GO:0010803	GO:0010803	regulation of tumor necrosis factor-mediated signaling pathway	17/2225	47/18723	1.43846e-05	0.000148575	0.000106956	LAPTM5/CARD8/PYCARD/CASP4/CARD16/CASP8/CYLD/TNFAIP3/IKBKB/SYK/CPNE1/RFFL/SPHK1/TRAF2/ADAM17/CCDC3/OTULIN	17
GO:0045581	GO:0045581	negative regulation of T cell differentiation	17/2225	47/18723	1.43846e-05	0.000148575	0.000106956	CD74/JAK3/RUNX1/ANXA1/IRF1/IL4R/RUNX3/FGL2/CBFB/ZC3H12A/MDK/RC3H2/LOXL3/TBX21/LAG3/CTLA4/SOCS1	17
GO:0010508	GO:0010508	positive regulation of autophagy	32/2225	124/18723	1.48973e-05	0.000153505	0.000110505	DCN/TRIM22/PIM2/TRIM14/PIP4K2A/BID/TRIM27/ZC3H12A/PLK3/ROCK1/TRIM38/ADRB2/MTDH/MEFV/UVRAG/ATG7/BCL2L11/ATF6/TP53INP1/FOXO1/TRIM21/C9orf72/TICAM1/PLEKHF1/TRIM13/NOD1/TRIM65/SESN1/TRIM34/ATG16L1/RIPK2/LRSAM1	32
GO:0035872	GO:0035872	nucleotide-binding domain, leucine rich repeat containing receptor signaling pathway	2225-12-01	26/18723	1.49131e-05	0.000153505	0.000110505	BIRC3/SLC15A3/NFKBIA/CYLD/TNFAIP3/TLR4/RELA/PTPN22/SLC15A4/LACC1/OTULIN/RIPK2	12
GO:0050858	GO:0050858	negative regulation of antigen receptor-mediated signaling pathway	13/2225	30/18723	1.53222e-05	0.000157446	0.000113342	LAPTM5/PTPN6/FCGR2B/LPXN/CD300A/CBLB/SH2D1A/SLA2/GBP1/CD22/PTPN22/FCRL3/UBASH3A	13
GO:0050728	GO:0050728	negative regulation of inflammatory response	41/2225	176/18723	1.55941e-05	0.000159768	0.000115014	PTPRC/SERPINF1/ALOX5/TNFRSF1B/AOAH/FCGR2B/FGR/SOCS3/RHBDF2/TNFRSF1A/ZFP36/GRN/SIGLEC10/SLAMF8/ADA/CST7/FYN/TNFAIP3/TNFAIP8L2/LYN/HCK/IGF1/PPARD/SYK/NLRC3/NFKB1/PLCG1/CD200/MDK/MEFV/TREM2/HGF/PRKCD/IL2RA/NLRP3/SIRPA/CD200R1/OTULIN/DUSP10/SAA1/KLF4	41
GO:1901216	GO:1901216	positive regulation of neuron death	27/2225	97/18723	1.56014e-05	0.000159768	0.000115014	TYROBP/ITGB2/CTSZ/C1QA/MCL1/FCGR2B/FBXW7/CASP8/GRN/DDIT4/ATF4/ITGAM/FYN/TLR4/TRPM2/TP53/TNF/FOS/DAXX/CASP2/BCL2L11/TP53BP2/BAX/MAP3K5/SSH1/MYBL2/EGR1	27
GO:0006956	GO:0006956	complement activation	33/2225	130/18723	1.59975e-05	0.000163545	0.000117733	IGKC/C1QC/IGHG1/C1QB/IGHM/C1S/C1R/IGLC1/C3/IGHG2/TRBC2/C1QA/TRBC1/IGHG3/IGHA1/VSIG4/CFH/IGHG4/C7/FCN1/CFD/MFAP4/A2M/IGHD/SERPING1/CR1/IGHV6-1/CD55/CFB/C2/TREM2/IL1B/IGHV5-10-1	33
GO:0002218	GO:0002218	activation of innate immune response	18/2225	52/18723	1.63414e-05	0.000166777	0.000120059	TYROBP/IFI16/FCN1/CLEC7A/PYCARD/ZBP1/MNDA/FYN/TLR4/CGAS/LYN/IKBKB/HCK/SYK/SIN3A/AIM2/PAK2/LILRA2	18
GO:0002861	GO:0002861	regulation of inflammatory response to antigenic stimulus	16/2225	43/18723	1.69403e-05	0.000172596	0.000124248	HLA-E/C3/FCGR2B/FGR/RHBDF2/CCR7/FYN/LYN/BTK/HCK/SYK/CD28/TNF/PLCG1/TREM2/PLA2G2D	16
GO:0071559	GO:0071559	response to transforming growth factor beta	54/2225	256/18723	1.73544e-05	0.000176515	0.000127069	COL3A1/COL1A2/COL1A1/SPI1/EMILIN1/ZYX/POSTN/TGFB1/CHST11/ZFP36L2/ZEB2/ARRB2/LTBP4/ZFP36L1/RUNX3/PML/THBS1/TGFBR2/LPXN/PMEPA1/FBN1/FAM89B/USP15/NRROS/FYN/FUT8/BCL9L/LDLRAD4/CLDN1/TP53/DUSP22/COL4A2/SKI/ROCK1/SDCBP/SNX6/FOS/FMOD/SKIL/SPRY1/TGFB1I1/SFRP1/SOX9/LIMS1/LTBP2/DKK3/ADAM17/SPRED1/CREB1/NR3C1/LOX/CX3CR1/APAF1/WNT10A	54
GO:0002281	GO:0002281	macrophage activation involved in immune response	2225-10-01	19/18723	1.83759e-05	0.000185334	0.000133419	TYROBP/SBNO2/GRN/IFI35/SYK/TREM2/NMI/HAVCR2/TICAM1/CX3CR1	10
GO:0002396	GO:0002396	MHC protein complex assembly	2225-10-01	19/18723	1.83759e-05	0.000185334	0.000133419	HLA-DRA/HLA-DPA1/HLA-DPB1/B2M/HLA-DMB/HLA-DMA/TAPBP/HLA-DOA/HLA-DQA1/HLA-DOB	10
GO:0002902	GO:0002902	regulation of B cell apoptotic process	2225-10-01	19/18723	1.83759e-05	0.000185334	0.000133419	CD74/PTEN/ADA/LYN/FOXP1/BLK/BTK/BAX/BCL10/FNIP1	10
GO:0010759	GO:0010759	positive regulation of macrophage chemotaxis	2225-10-01	19/18723	1.83759e-05	0.000185334	0.000133419	CSF1R/CCL5/THBS1/CSF1/SLAMF1/CMKLR1/MDK/C5AR1/IL34/C3AR1	10
GO:2001185	GO:2001185	regulation of CD8-positive, alpha-beta T cell activation	2225-10-01	19/18723	1.83759e-05	0.000185334	0.000133419	HLA-E/RUNX1/IRF1/VSIR/NCKAP1L/RUNX3/CBFB/LILRB1/PTPN22/SOCS1	10
GO:0070527	GO:0070527	platelet aggregation	21/2225	67/18723	1.91187e-05	0.00019249	0.00013857	ACTB/FLNA/PTPN6/FN1/PLEK/MYH9/FERMT3/C1QTNF1/SH2B3/MYL9/PDGFRA/TSPAN32/PIK3CG/ITGB3/LYN/BLK/MYL12A/SYK/PRKCD/JAK2/FGB	21
GO:0043903	GO:0043903	regulation of biological process involved in symbiotic interaction	22/2225	72/18723	1.91496e-05	0.00019249	0.00013857	CD74/CIITA/TRIM22/IFITM3/IFITM2/CD4/LTF/FCN1/IFITM1/LGALS1/PML/TRIM25/TRIM14/TRIM27/TRIM38/LY6E/TRIM21/TRIM13/CXCL8/TRIM59/TRIM34/PTX3	22
GO:0001914	GO:0001914	regulation of T cell mediated cytotoxicity	15/2225	39/18723	1.95209e-05	0.000195894	0.00014102	HLA-DRA/B2M/IL7R/PTPRC/HLA-E/HLA-F/NCKAP1L/FCGR2B/CD1D/AGER/RIPK3/LILRB1/MR1/PPP3CB/CD1C	15
GO:1901215	GO:1901215	negative regulation of neuron death	46/2225	208/18723	2.05064e-05	0.000205441	0.000147893	CORO1A/HLA-F/SERPINF1/NAIP/BTG2/TNFRSF1B/ARRB2/AGAP2/SOD2/NRP1/CCL2/LRP1/GRN/PTK2B/AXL/ATF4/CSF1/FYN/KDM2B/SORL1/CBL/SNX6/BCL2/F2R/GPNMB/SYNGAP1/CD200/CHMP4A/MDK/C5AR1/ARRB1/ATG7/TRAF2/REL/PPT1/RASA1/JAK2/BAX/NFATC4/CLCF1/ZPR1/CD200R1/CREB1/BTBD10/CX3CR1/TIGAR	46
GO:0002230	GO:0002230	positive regulation of defense response to virus by host	13/2225	31/18723	2.3524e-05	0.000235279	0.000169373	STAT1/PYCARD/CGAS/APOBEC3G/DTX3L/ZC3H12A/APOBEC3F/PARP9/LILRB1/PTPN22/SIN3A/AIM2/DDX58	13
GO:0042554	GO:0042554	superoxide anion generation	16/2225	44/18723	2.36992e-05	0.000236637	0.00017035	TYROBP/ITGB2/CYBA/CYBB/GNAI2/TGFB1/NCF4/CLEC7A/NCF2/ITGAM/SYK/PRKCD/HVCN1/SH3PXD2B/SH3PXD2A/NCF1	16
GO:0010758	GO:0010758	regulation of macrophage chemotaxis	2225-12-01	27/18723	2.39441e-05	0.000237895	0.000171256	CSF1R/CCL5/PTK2B/SLAMF8/THBS1/CSF1/SLAMF1/CMKLR1/MDK/C5AR1/IL34/C3AR1	12
GO:0032703	GO:0032703	negative regulation of interleukin-2 production	2225-12-01	27/18723	2.39441e-05	0.000237895	0.000171256	LAPTM5/PTPRC/VSIG4/ZFP36/TNFAIP3/TRIM27/CR1/GBP1/HDAC7/HAVCR2/TBX21/LAG3	12
GO:0071624	GO:0071624	positive regulation of granulocyte chemotaxis	2225-12-01	27/18723	2.39441e-05	0.000237895	0.000171256	CD74/RAC2/CCL21/CCL19/RIPOR2/NCKAP1L/CCR7/MDK/C5AR1/CAMK1D/CXCL8/C3AR1	12
GO:0002399	GO:0002399	MHC class II protein complex assembly	2225-09-01	16/18723	2.42957e-05	0.000240195	0.000172912	HLA-DRA/HLA-DPA1/HLA-DPB1/B2M/HLA-DMB/HLA-DMA/HLA-DOA/HLA-DQA1/HLA-DOB	9
GO:0002503	GO:0002503	peptide antigen assembly with MHC class II protein complex	2225-09-01	16/18723	2.42957e-05	0.000240195	0.000172912	HLA-DRA/HLA-DPA1/HLA-DPB1/B2M/HLA-DMB/HLA-DMA/HLA-DOA/HLA-DQA1/HLA-DOB	9
GO:0002693	GO:0002693	positive regulation of cellular extravasation	2225-09-01	16/18723	2.42957e-05	0.000240195	0.000172912	RIPOR2/CD99/ICAM1/IL1R1/CCR2/AGER/PTAFR/CD47/MDK	9
GO:0048588	GO:0048588	developmental cell growth	50/2225	234/18723	2.44412e-05	0.00024084	0.000173376	CXCR4/ITGA4/ARHGAP4/FN1/POSTN/NRP1/DBNL/LRP1/SLIT3/TRPV2/IQGAP1/DISC1/TGFBR2/BCL11A/CXCL12/AKAP13/DDX39B/NIN/SEMA4D/MAP1B/ITGB1/NRP2/IGF1/CPNE5/NDEL1/REG1A/LIMK1/PRMT2/CPNE1/G6PD/PLXNA1/TWF2/PPP3CB/SEMA4C/SRF/PLXNA4/SIN3A/SPART/C9orf72/TIAM1/SOX9/SEMA6B/SEMA3C/ITSN2/PLXNA3/SIRT6/DIP2B/MEX3C/NDN/RGS2	50
GO:0060560	GO:0060560	developmental growth involved in morphogenesis	50/2225	234/18723	2.44412e-05	0.00024084	0.000173376	CXCR4/ITGA4/ARHGAP4/TNC/FN1/POSTN/NRP1/DBNL/LRP1/SLIT3/TRPV2/IQGAP1/DISC1/TGFBR2/BCL11A/CXCL12/CSF1/NIN/SEMA4D/MAP1B/ITGB1/NRP2/FMN1/CPNE5/NDEL1/REG1A/LIMK1/CPNE1/PLXNA1/SPRY1/TWF2/SFRP1/PPP3CB/SEMA4C/SRF/PLXNA4/SIN3A/SPART/KIF26B/C9orf72/TIAM1/SOX9/SEMA6B/SEMA3C/ITSN2/PLXNA3/SIRT6/DIP2B/S1PR1/NDN	50
GO:0006401	GO:0006401	RNA catabolic process	57/2225	278/18723	2.45434e-05	0.00024145	0.000173815	VIM/PABPC1/RNASET2/BTG2/ISG20/TNFRSF1B/OAS2/ZFP36L2/MYD88/ZFP36L1/SND1/ZC3H12D/TENT5C/ZFP36/ATM/TUT7/TENT5A/SLC11A1/RNASE6/ERN1/ZC3HAV1/TRAF5/PABPC4/IKBKE/ZC3H12A/PATL2/ROCK1/LSM7/CELF1/ZC3H18/HNRNPD/DCP2/RNASEH2B/AGO2/HELZ2/TRAF2/SMG9/CNOT8/PRKCD/RC3H2/CNOT6L/DEDD2/AGO4/SLFN13/CNOT9/ZPR1/PRR5L/PCID2/NCBP1/TENT2/PYM1/EXOSC9/DKC1/XRN1/EXOSC8/RNASEL/SIDT2	57
GO:0009101	GO:0009101	glycoprotein biosynthetic process	63/2225	317/18723	2.59841e-05	0.000255205	0.000183717	JAK3/CCL21/CCL19/DERL3/CHST11/ABCA7/MGAT1/OGT/CSGALNACT2/ST8SIA4/CHST15/SERP1/CCR7/NDST2/FUT8/ST6GALNAC6/GALNT1/MOGS/IGF1/BCL2/TMEM258/ITM2A/ST8SIA1/TMEM165/STT3B/CHSY1/MGAT2/HS3ST3B1/UBE2J1/ST6GAL1/GAL3ST4/MAN2A1/B4GALT1/GMPPB/GBGT1/IL33/AGO2/FUT4/GALNT10/ST3GAL5/B4GALT3/ST6GALNAC4/ST3GAL2/GXYLT2/CHPF2/MAN2A2/CANT1/POGLUT1/CHST12/COG3/SOAT1/MGAT4A/EDEM3/RAMP1/SLC35C1/GFPT2/TET3/B3GALT4/XYLT1/CSG…	63
GO:0062207	GO:0062207	regulation of pattern recognition receptor signaling pathway	28/2225	105/18723	2.61035e-05	0.000255959	0.00018426	CYBA/IRF1/BIRC3/LTF/IRF7/IRF4/NOP53/ARRB2/SLC15A3/IRAK3/TLR2/USP15/TNFAIP3/TLR4/CD300A/LYN/IFI35/RNF125/OASL/TREM2/PTPN22/GFI1/FCRL3/SLC15A4/LILRA2/RSAD2/TLR1/LILRA4	28
GO:0002762	GO:0002762	negative regulation of myeloid leukocyte differentiation	17/2225	49/18723	2.70115e-05	0.000264	0.000190048	C1QC/MYC/LTF/INPP5D/INHBA/MAFB/FBXW7/FSTL3/FBN1/TLR4/LYN/CDK6/LILRB1/SFRP1/NME1/RARA/GPR68	17
GO:0070849	GO:0070849	response to epidermal growth factor	17/2225	49/18723	2.70115e-05	0.000264	0.000190048	COL1A1/ZFP36L2/PPP1R9B/ZFP36L1/ZFP36/IQGAP1/PTPN12/DUSP22/CBL/SNX6/SNAI2/PLCG1/MCM7/CAD/TPR/SOX9/ZPR1	17
GO:0022411	GO:0022411	cellular component disassembly	82/2225	443/18723	2.73166e-05	0.000266548	0.000191883	C1QC/C1QB/CTSS/C3/C1QA/LCP1/MYC/CST3/MMP7/PLEK/TGFB1/ETS1/MICAL1/SH3BP1/PPP1R9B/FBXW7/MICAL2/MMP14/CAPZB/LRP1/IRAK3/DDIT4/ARHGEF2/CARMIL2/MMP2/CHMP7/FLII/ITGAM/HMGA1/MAP1B/STMN3/NEK6/TP53/MMP9/RUBCNL/PRKCB/TECPR1/SHFL/LIX1L/SETX/ATXN7/ADAMTS4/VPS13C/SVIL/PLK3/ARID1A/TNF/VILL/NDEL1/ADRB2/MAP4K4/CTSK/SNAI2/CTDNEP1/FSCN1/TREM2/UVRAG/ADAMTS5/ATG7/MTPN/TWF2/CCSAP/RUBCN/IQSEC1/MARK2/DEDD2/BAX/MCOLN1/DN…	82
GO:0062197	GO:0062197	cellular response to chemical stress	66/2225	337/18723	2.73733e-05	0.000266667	0.000191968	AIF1/ALOX5/ANXA1/MCL1/CYP1B1/PLEC/ETS1/RCSD1/FBXW7/SOD2/ZFP36L1/ATM/PML/ARHGEF2/ERN1/FAS/AXL/PDGFRA/MMP2/ARL6IP5/ATF4/FYN/TNFAIP3/FUT8/TLR4/TRPM2/STX4/STAT6/ABCC1/BTK/TP53/MMP9/FBLN5/SETX/ZC3H12A/EIF2AK3/RELB/BCL2/FOS/RELA/AGAP3/RIPK3/G6PD/TREM2/ARNTL/EZH2/ATG7/HGF/VNN1/SPHK1/TP53INP1/SIN3A/PRKCD/FOXO1/STK39/JAK2/MAP3K5/MAPK13/PDK1/PRR5L/SIRPA/NCF1/PYCR1/KLF4/STK26/ABCD1	66
GO:0002291	GO:0002291	T cell activation via T cell receptor contact with antigen bound to MHC molecule on antigen presenting cell	2225-07-01	10/18723	2.87003e-05	0.00027869	0.000200624	APBB1IP/HLA-DMB/ICAM1/FGL2/ITGAL/LILRB1/HAVCR2	7
GO:0060368	GO:0060368	regulation of Fc receptor mediated stimulatory signaling pathway	2225-07-01	10/18723	2.87003e-05	0.00027869	0.000200624	PTPRC/CSK/PLSCR1/LYN/CD47/CD226/RAP1A	7
GO:0032494	GO:0032494	response to peptidoglycan	2225-08-01	13/18723	2.90754e-05	0.000281421	0.00020259	MYD88/IRAK3/RELA/C5AR1/TREM2/IRF5/CARD9/RIPK2	8
GO:0072672	GO:0072672	neutrophil extravasation	2225-08-01	13/18723	2.90754e-05	0.000281421	0.00020259	JAML/RIPOR2/CD99/PIK3CD/IL1R1/PIK3CG/PECAM1/MDK	8
GO:1902893	GO:1902893	regulation of pri-miRNA transcription by RNA polymerase II	18/2225	54/18723	2.93805e-05	0.000283917	0.000204386	SPI1/TGFB1/ETS1/NGFR/MRTFA/TP53/NFATC3/PPARD/TNF/FOS/GNL3/RELA/SRF/SOX9/NFATC4/EGR1/NR3C1/KLF4	18
GO:0001952	GO:0001952	regulation of cell-matrix adhesion	32/2225	128/18723	2.96859e-05	0.000286407	0.000206179	CCL21/CD3E/POSTN/SKAP1/NRP1/MMP14/PTEN/LRP1/PTK2B/IQGAP1/DISC1/THBS1/RCC2/CCR7/CSF1/CASK/COL16A1/RRAS/FMN1/DUSP22/SERPINE1/ROCK1/BCL2/CDK6/MAP4K4/PLEKHA2/SFRP1/PPM1F/CORO1C/RASA1/LIMS1/EFEMP2	32
GO:0046579	GO:0046579	positive regulation of Ras protein signal transduction	20/2225	64/18723	3.14781e-05	0.000303211	0.000218275	COL3A1/LPAR6/GPR65/NOTCH2/PIK3CG/AKAP13/CSF1/RASGRP1/IGF1/GPR174/LPAR1/F2R/MAP4K4/P2RY8/PDGFRB/LRRC59/ARRB1/P2RY10/ROBO1/ITPKB	20
GO:0045055	GO:0045055	regulated exocytosis	49/2225	230/18723	3.17959e-05	0.00030578	0.000220125	CORO1A/ITGB2/HLA-F/RAC2/PTGDS/SPI1/GNAI2/PLEK/NCKAP1L/PIK3CD/ADGRE2/FCGR2B/IL4R/FGR/MICAL1/MYH9/RAB31/LAT2/CD84/FES/UNC13D/CCR2/PIK3CG/ITGAM/CASK/PRAM1/STX11/LAT/RASGRP1/PTAFR/CD300A/LYN/STX4/BLK/BTK/PTGDR/PRKCB/HCK/P2RX1/MILR1/SYNGR2/CBL/SYK/RAP1A/PPP3CB/RAB27A/GAB2/BLOC1S6/ADRA2A	49
GO:0071402	GO:0071402	cellular response to lipoprotein particle stimulus	14/2225	36/18723	3.18672e-05	0.000305976	0.000220266	ITGB2/FCER1G/CD68/MYD88/TLR4/ITGB1/ABCA1/SYK/ABCG1/TREM2/TICAM1/ADAM17/NPC1/MIA3	14
GO:0071364	GO:0071364	cellular response to epidermal growth factor stimulus	16/2225	45/18723	3.27412e-05	0.00031375	0.000225862	COL1A1/ZFP36L2/PPP1R9B/ZFP36L1/ZFP36/IQGAP1/PTPN12/DUSP22/CBL/SNX6/SNAI2/PLCG1/MCM7/CAD/SOX9/ZPR1	16
GO:0032930	GO:0032930	positive regulation of superoxide anion generation	2225-10-01	20/18723	3.28337e-05	0.00031375	0.000225862	TYROBP/ITGB2/CYBA/GNAI2/TGFB1/CLEC7A/ITGAM/SYK/PRKCD/HVCN1	10
GO:0140632	GO:0140632	inflammasome complex assembly	2225-10-01	20/18723	3.28337e-05	0.00031375	0.000225862	CARD8/NLRP1/MYD88/GBP5/TLR4/NLRC3/MEFV/TREM2/AIM2/EIF2AK2	10
GO:0071560	GO:0071560	cellular response to transforming growth factor beta stimulus	52/2225	250/18723	3.66228e-05	0.000349402	0.000251527	COL3A1/COL1A2/COL1A1/SPI1/EMILIN1/ZYX/POSTN/TGFB1/CHST11/ZFP36L2/ZEB2/ARRB2/LTBP4/ZFP36L1/PML/THBS1/TGFBR2/LPXN/PMEPA1/FBN1/FAM89B/USP15/NRROS/FYN/FUT8/BCL9L/LDLRAD4/CLDN1/TP53/DUSP22/COL4A2/SKI/SDCBP/SNX6/FOS/FMOD/SKIL/SPRY1/TGFB1I1/SFRP1/SOX9/LIMS1/LTBP2/DKK3/ADAM17/SPRED1/CREB1/NR3C1/LOX/CX3CR1/APAF1/WNT10A	52
GO:0002726	GO:0002726	positive regulation of T cell cytokine production	2225-11-01	24/18723	3.69524e-05	0.000351987	0.000253388	B2M/SASH3/IL1R1/SLAMF1/CD55/MALT1/TRAF2/IL1B/NLRP3/IL18R1/RSAD2	11
GO:0048145	GO:0048145	regulation of fibroblast proliferation	23/2225	80/18723	3.71365e-05	0.000353179	0.000254247	CD74/IFI30/MYC/FN1/NGFR/PML/PDGFRA/ANXA2/CD300A/TP53/CTC1/IGF1/SKI/NLRC3/CDK6/PDGFRB/RNASEH2B/SPHK1/SFRP1/TP53INP1/BMI1/BAX/CREB1	23
GO:0002474	GO:0002474	antigen processing and presentation of peptide antigen via MHC class I	2225-12-01	28/18723	3.73799e-05	0.000354371	0.000255104	B2M/HLA-E/HLA-F/FCER1G/IFI30/TAP1/TAPBP/TAP2/HLA-C/IKBKB/CLEC4A/MR1	12
GO:0031342	GO:0031342	negative regulation of cell killing	2225-12-01	28/18723	3.73799e-05	0.000354371	0.000255104	IL7R/PTPRC/HLA-E/HLA-F/NCKAP1L/FCGR2B/ARRB2/SERPINB9/LILRB1/PPP3CB/HAVCR2/CX3CR1	12
GO:0034121	GO:0034121	regulation of toll-like receptor signaling pathway	22/2225	75/18723	3.87617e-05	0.000366891	0.000264118	CYBA/IRF1/BIRC3/LTF/IRF7/IRF4/ARRB2/IRAK3/TLR2/TNFAIP3/CD300A/LYN/IFI35/TREM2/PTPN22/GFI1/FCRL3/SLC15A4/LILRA2/RSAD2/TLR1/LILRA4	22
GO:0061614	GO:0061614	pri-miRNA transcription by RNA polymerase II	18/2225	55/18723	3.88594e-05	0.000367236	0.000264366	SPI1/TGFB1/ETS1/NGFR/MRTFA/TP53/NFATC3/PPARD/TNF/FOS/GNL3/RELA/SRF/SOX9/NFATC4/EGR1/NR3C1/KLF4	18
GO:0032733	GO:0032733	positive regulation of interleukin-10 production	15/2225	41/18723	3.90721e-05	0.000368087	0.000264979	SASH3/IRF4/CLEC7A/PYCARD/TLR2/ISG15/BCL3/TLR4/SYK/CD28/TIGIT/TREM2/HGF/CD40LG/LILRA5	15
GO:0050691	GO:0050691	regulation of defense response to virus by host	15/2225	41/18723	3.90721e-05	0.000368087	0.000264979	STAT1/PYCARD/TNFAIP3/CGAS/APOBEC3G/DTX3L/ZC3H12A/APOBEC3F/PARP9/LILRB1/PTPN22/SIN3A/RNF216/AIM2/DDX58	15
GO:0002712	GO:0002712	regulation of B cell mediated immunity	19/2225	60/18723	4.01426e-05	0.0003764	0.000270963	PTPRC/HLA-E/C3/PTPN6/TGFB1/FCGR2B/IL27RA/CD40/STAT6/BTK/CD226/CR1/CD28/CD55/TNF/TREM2/CLCF1/TBX21/SLC15A4	19
GO:0002889	GO:0002889	regulation of immunoglobulin mediated immune response	19/2225	60/18723	4.01426e-05	0.0003764	0.000270963	PTPRC/HLA-E/C3/PTPN6/TGFB1/FCGR2B/IL27RA/CD40/STAT6/BTK/CD226/CR1/CD28/CD55/TNF/TREM2/CLCF1/TBX21/SLC15A4	19
GO:0009620	GO:0009620	response to fungus	19/2225	60/18723	4.01426e-05	0.0003764	0.000270963	SPI1/S100A9/LTF/S100A8/CLEC7A/MYD88/COTL1/SPON2/USP15/TLR4/BTK/SYK/SCIMP/GNLY/MALT1/CARD9/BCL10/CX3CR1/PTX3	19
GO:0072593	GO:0072593	reactive oxygen species metabolic process	50/2225	239/18723	4.37804e-05	0.000409869	0.000295056	TYROBP/ITGB2/RAC2/CYBA/CYBB/ALOX5/GNAI2/PREX1/VAV1/TGFB1/CYP1B1/IFI6/NCF4/CLEC7A/SOD2/DDIT4/PTK2B/THBS1/TGFBR2/NCF2/CCN2/NRROS/ITGAM/FYN/GRB2/TLR4/TP53/PXDN/FBLN5/ZC3H12A/SYK/BCL2/CCN1/TNF/RIPK3/PDGFRB/G6PD/STK17A/PRDX4/PRKCD/RAB27A/HVCN1/SH3PXD2B/SH3PXD2A/CYB5R4/NCF1/SESN1/PID1/TIGAR/ABCD1	50
GO:0034446	GO:0034446	substrate adhesion-dependent cell spreading	28/2225	108/18723	4.54214e-05	0.00042457	0.000305639	FLNA/PARVG/ITGA4/PREX1/FN1/POSTN/ARPC2/NRP1/FERMT3/FBLN1/AXL/MYADM/LPXN/UNC13D/RCC2/ITGB3/ANTXR1/MERTK/ITGB7/GBP1/MDK/CORO1C/SRGAP2/MICALL2/LIMS1/CASS4/FGB/OLFM4	28
GO:0010951	GO:0010951	negative regulation of endopeptidase activity	52/2225	252/18723	4.57444e-05	0.000426924	0.000307334	TIMP1/CD44/C3/SERPINF1/IFI16/COL6A3/NAIP/BST2/CARD8/BIRC3/LTF/CST3/TIMP2/IFI6/ARRB2/MICAL1/RARRES1/SERPINB9/CARD16/PLAUR/SPOCK2/CD27/THBS1/A2M/LXN/SERPING1/ANXA2/CST7/TNFAIP8/TNFSF14/TFPI2/SORL1/MMP9/SERPINE1/CR1/SERPINB1/ROCK1/TNF/RFFL/IGBP1/HGF/CSTA/SERPINA3/SIAH2/PAK2/PCID2/LAMP3/SERPINB8/CDKN2D/TRIAP1/FNIP1/KLF4	52
GO:0048144	GO:0048144	fibroblast proliferation	23/2225	81/18723	4.60929e-05	0.000429508	0.000309195	CD74/IFI30/MYC/FN1/NGFR/PML/PDGFRA/ANXA2/CD300A/TP53/CTC1/IGF1/SKI/NLRC3/CDK6/PDGFRB/RNASEH2B/SPHK1/SFRP1/TP53INP1/BMI1/BAX/CREB1	23
GO:0060263	GO:0060263	regulation of respiratory burst	2225-09-01	17/18723	4.61733e-05	0.00042959	0.000309253	JCHAIN/RAC2/IGHA1/CLEC7A/GRN/SLAMF8/CAMK1D/NCF1/DUSP10	9
GO:2000379	GO:2000379	positive regulation of reactive oxygen species metabolic process	22/2225	76/18723	4.84941e-05	0.000450485	0.000324295	TYROBP/ITGB2/CYBA/GNAI2/TGFB1/CLEC7A/SOD2/PTK2B/THBS1/TGFBR2/ITGAM/GRB2/TLR4/TP53/ZC3H12A/SYK/RIPK3/PDGFRB/PRKCD/RAB27A/HVCN1/PID1	22
GO:0010506	GO:0010506	regulation of autophagy	62/2225	317/18723	4.9236e-05	0.00045667	0.000328747	DCN/IL10RA/IFI16/TRIM22/DEPP1/MCL1/PIM2/FBXW7/PYCARD/ATM/ERN1/NAMPT/TRIM14/PIP4K2A/BID/TRIM27/SOGA3/TP53/VPS13C/ZC3H12A/PLK3/ROCK1/TRIM38/SNX6/BCL2/RAB8A/ADRB2/MTDH/BMF/CHMP4A/MEFV/TREM2/UVRAG/ATG7/HGF/BCL2L11/PTPN22/RUBCN/ATF6/TP53INP1/FOXO1/DRAM2/TRIM21/C9orf72/TICAM1/TAB2/SNX5/PLEKHF1/OSBPL7/TRIM13/HERC1/LAMP3/NOD1/TRIM65/SESN1/TRIM34/NPC1/ATG16L1/RIPK2/LRSAM1/DCAF12/TIGAR	62
GO:0001912	GO:0001912	positive regulation of leukocyte mediated cytotoxicity	18/2225	56/18723	5.09567e-05	0.0004719	0.000339712	HLA-DRA/TYROBP/B2M/PTPRC/HLA-E/HLA-F/SPI1/VAV1/SLAMF6/CD1D/KLRK1/ITGAM/RASGRP1/SH2D1A/CD226/MR1/LAG3/CD1C	18
GO:0097305	GO:0097305	response to alcohol	52/2225	253/18723	5.10467e-05	0.000472005	0.000339787	CCL21/SPI1/CCL19/CYBA/CYBB/ADCY7/SPARC/CD14/TNC/MAP4K1/RGS19/TGFB1/S100A8/ICAM1/INHBA/PPP1R9B/EEF1B2/TBXAS1/SOD2/VCAM1/GRAMD1A/PTEN/CASP8/SLIT3/CD27/PTK2B/TGFBR2/CCR7/GNG2/FYN/CLDN1/AHR/ABCA1/CBL/ATP2B1/FOS/HNRNPD/G6PD/P2RY6/CCR5/SFRP1/TP53INP1/CAD/SETD7/ADCY3/RARA/OSBPL7/NLRP3/SETDB1/XRN1/RGS2/KLF4	52
GO:0010720	GO:0010720	positive regulation of cell development	59/2225	298/18723	5.1692e-05	0.000477236	0.000343553	TYROBP/SERPINF1/FLNA/CXCR4/TGM2/PREX1/FN1/TNFRSF1B/TGFB1/ARPC2/PLXND1/CLEC7A/NRP1/DBNL/LRP1/TLR2/TRPV2/DISC1/MYADM/UNC13D/CXCL12/RGS14/NIN/SEMA4D/MAP1B/LYN/PLXNC1/BCL2/TNF/NIBAN2/NDEL1/RELA/PRKCH/LIMK1/MAN2A1/MDK/SKIL/PLXNA1/TWF2/PPP1CC/ROBO1/LIF/SRF/EEF2K/PLXNA4/S1PR2/IL1B/IL34/TIAM1/LIMS1/CLCF1/GPR68/ZNF335/PLXNA3/CASS4/FGB/OLFM4/NUMBL/CX3CR1	59
GO:0032633	GO:0032633	interleukin-4 production	13/2225	33/18723	5.19653e-05	0.000477558	0.000343784	HLA-E/FCER1G/SASH3/CD3E/IRF4/CD86/LEF1/SYK/CD28/HAVCR2/RARA/CD40LG/NLRP3	13
GO:0032673	GO:0032673	regulation of interleukin-4 production	13/2225	33/18723	5.19653e-05	0.000477558	0.000343784	HLA-E/FCER1G/SASH3/CD3E/IRF4/CD86/LEF1/SYK/CD28/HAVCR2/RARA/CD40LG/NLRP3	13
GO:0010631	GO:0010631	epithelial cell migration	68/2225	357/18723	5.19656e-05	0.000477558	0.000343784	TMSB4X/DCN/EVL/SERPINF1/PFN1/ANXA1/SPARC/FSTL1/FGF7/PIK3CD/TGFB1/CYP1B1/PLXND1/ZEB2/ETS1/MYH9/SH3BP1/FBXW7/GLUL/NRP1/PTEN/VASH1/GLIPR2/CD40/GRN/PTK2B/THBS1/TGFBR2/SP100/LPXN/PIK3CG/STAT5A/ITGB3/ITGB1/RRAS/NRP2/FOXP1/PRKD2/MMP9/PPARD/ZC3H12A/ROCK1/TNF/HDAC7/MAP4K4/TAC1/PTP4A3/PLCG1/HDAC9/PPM1F/CORO1C/ROBO1/SCARB1/SRF/IQSEC1/SOX9/LOXL2/PLEKHG5/ADAM17/SPRED1/FAP/CXCL13/P2RX4/TNFSF12/DUSP10/SRPX2/KLF…	68
GO:0043433	GO:0043433	negative regulation of DNA-binding transcription factor activity	41/2225	185/18723	5.34989e-05	0.000490897	0.000353387	TMSB4X/SPI1/FLNA/CARD8/CYP1B1/ARRB2/PYCARD/IRAK3/NFKBIA/BCL3/SP100/NLRC5/NFKBIE/IRAK1/CYLD/TNFAIP3/TRAF3/PIM1/ZC3H12A/NLRC3/CMKLR1/TNFRSF4/HEYL/PRMT2/CD200/EZH2/ARRB1/MDFI/HAVCR2/IRAK2/GFI1/TRIM21/ADORA3/TAF1/AIM2/CEBPG/NLRP3/EOMES/OTULIN/NDN/KLF4	41
GO:1900274	GO:1900274	regulation of phospholipase C activity	15/2225	42/18723	5.41405e-05	0.000496026	0.000357079	PLCB2/PDGFRA/ITK/S1PR4/CD86/PTAFR/LPAR1/PDGFRB/TXK/C5AR1/P2RY6/BICD1/SELE/LPAR2/GNA15	15
GO:0040013	GO:0040013	negative regulation of locomotion	73/2225	391/18723	5.53755e-05	0.000506568	0.000364668	CD74/TIMP1/DCN/ARHGDIB/COL3A1/EVL/CCL21/SERPINF1/EMILIN1/AIF1/BST2/ARHGAP4/RIN3/RIPOR2/TGFB1/CYP1B1/CNN2/IFITM1/IL27RA/NBL1/WAS/NRP1/FBLN1/CCL2/PTEN/VASH1/SULF1/LRP1/NGFR/SLAMF8/THBS1/SP100/CXCL12/KLRK1/ADA/SEMA4D/CD300A/RRAS/LDLRAD4/DUSP22/SERPINE1/PPARD/BCL2/TNF/DPYSL3/ADARB1/GNA13/MIIP/CD200/SFRP1/SEMA4C/CORO1C/ROBO1/GTPBP4/SRF/SRGAP2/TP53INP1/S1PR2/ADORA3/SEMA6B/SEMA3C/GJA1/PODN/SPRED1/PLXNA3…	73
GO:0046700	GO:0046700	heterocycle catabolic process	81/2225	445/18723	5.57415e-05	0.000508472	0.000366039	VIM/PABPC1/TYMP/SAMHD1/SLCO2B1/RNASET2/BTG2/ADA2/ISG20/TNFRSF1B/OAS2/ZFP36L2/MYD88/MGAT1/ZFP36L1/SND1/ZC3H12D/TENT5C/ZFP36/DPYD/ATM/TUT7/TENT5A/SLC11A1/RNASE6/ERN1/ZC3HAV1/TRAF5/ENTPD1/APOBEC3C/PABPC4/ADA/IKBKE/APOBEC3G/IL4I1/ABCC1/PDE7A/ZC3H12A/PATL2/ROCK1/LSM7/CELF1/ZC3H18/ENTPD4/KYNU/UPP1/HNRNPD/DCP2/APOBEC3F/RNASEH2B/AGO2/HELZ2/PDE4B/TRAF2/SMG9/CNOT8/IDO1/PRKCD/RC3H2/CNOT6L/DEDD2/BAX/AGO4/DNA…	81
GO:0007252	GO:0007252	I-kappaB phosphorylation	2225-10-01	21/18723	5.60074e-05	0.000508472	0.000366039	TLR2/IKBKE/TLR4/IKBKB/TNF/PRDX4/TRAF2/TLR7/SIRPA/CX3CR1	10
GO:0033630	GO:0033630	positive regulation of cell adhesion mediated by integrin	2225-10-01	21/18723	5.60074e-05	0.000508472	0.000366039	CCL21/CCL5/PTPN6/CD3E/NCKAP1L/SKAP1/PIEZO1/SYK/LIF/CXCL13	10
GO:0035455	GO:0035455	response to interferon-alpha	2225-10-01	21/18723	5.60074e-05	0.000508472	0.000366039	BST2/IFITM3/IFITM2/IFNAR2/IFITM1/MX2/AXL/TPR/EIF2AK2/LAMP3	10
GO:0150146	GO:0150146	cell junction disassembly	2225-10-01	21/18723	5.60074e-05	0.000508472	0.000366039	C1QC/C1QB/C3/C1QA/ITGAM/MAP4K4/SNAI2/TREM2/IQSEC1/CX3CR1	10
GO:0007569	GO:0007569	cell aging	32/2225	132/18723	5.67854e-05	0.000513378	0.00036957	B2M/SPI1/ICAM1/ATM/PTEN/VASH1/PML/NAMPT/YPEL3/HMGA1/NUP62/CGAS/PDCD4/ABI3/CDKN1B/NEK6/SMC5/TP53/SERPINE1/CTC1/BCL2/CDK6/RSL1D1/KAT6A/ARNTL/SRF/PRKCD/LIMS1/PRELP/MAP3K5/CHEK2/RBL1	32
GO:0002360	GO:0002360	T cell lineage commitment	2225-12-01	29/18723	5.68899e-05	0.000513378	0.00036957	IRF4/SPN/SLAMF6/LY9/STAT6/TP53/IL6R/BCL2/BATF/LOXL3/TBX21/IL7	12
GO:0019082	GO:0019082	viral protein processing	2225-12-01	29/18723	5.68899e-05	0.000513378	0.00036957	MGAT1/SPCS3/FUT8/GALNT1/MOGS/MGAT2/ST6GAL1/MAN2A1/PARP9/ST6GALNAC4/ST3GAL2/MGAT4A	12
GO:0072539	GO:0072539	T-helper 17 cell differentiation	2225-12-01	29/18723	5.68899e-05	0.000513378	0.00036957	IRF4/SLAMF6/LY9/NFKBIZ/NFKBID/ZC3H12A/IL6R/BATF/MALT1/RC3H2/LOXL3/TBX21	12
GO:0090130	GO:0090130	tissue migration	69/2225	365/18723	5.8716e-05	0.000529062	0.000380861	TMSB4X/DCN/EVL/SERPINF1/PFN1/ANXA1/ACTA2/SPARC/FSTL1/FGF7/PIK3CD/TGFB1/CYP1B1/PLXND1/ZEB2/ETS1/MYH9/SH3BP1/FBXW7/GLUL/NRP1/PTEN/VASH1/GLIPR2/CD40/GRN/PTK2B/THBS1/TGFBR2/SP100/LPXN/PIK3CG/STAT5A/ITGB3/ITGB1/RRAS/NRP2/FOXP1/PRKD2/MMP9/PPARD/ZC3H12A/ROCK1/TNF/HDAC7/MAP4K4/TAC1/PTP4A3/PLCG1/HDAC9/PPM1F/CORO1C/ROBO1/SCARB1/SRF/IQSEC1/SOX9/LOXL2/PLEKHG5/ADAM17/SPRED1/FAP/CXCL13/P2RX4/TNFSF12/DUSP10/SRP…	69
GO:1901623	GO:1901623	regulation of lymphocyte chemotaxis	2225-11-01	25/18723	5.89123e-05	0.000530034	0.000381561	CCL21/CCL5/WNK1/CCL2/PTK2B/CCR2/KLRK1/STK39/CCL4/ADAM17/CXCL13	11
GO:0010712	GO:0010712	regulation of collagen metabolic process	16/2225	47/18723	6.03469e-05	0.000541318	0.000389684	VIM/CIITA/RUNX1/EMILIN1/VSIR/CST3/TGFB1/ARRB2/MFAP4/CCN2/ITGB1/PPARD/F2R/PDGFRB/RAP1A/FAP	16
GO:0045646	GO:0045646	regulation of erythrocyte differentiation	16/2225	47/18723	6.03469e-05	0.000541318	0.000389684	B2M/SPI1/INPP5D/NCKAP1L/STAT1/ETS1/INHBA/MAFB/ZFP36L1/ZFP36/ISG15/LYN/RHEX/KLF13/CDK6/BRD1	16
GO:0002455	GO:0002455	humoral immune response mediated by circulating immunoglobulin	30/2225	121/18723	6.13056e-05	0.000549097	0.000395284	IGKC/C1QC/IGHG1/C1QB/PTPRC/IGHM/C1S/C1R/IGLC1/C3/IGHG2/TRBC2/C1QA/TRBC1/IGHG3/IGHA1/PTPN6/IGHG4/C7/FCGR2B/IGHD/BCL3/SERPING1/CR1/IGHV6-1/CD55/TNF/C2/TREM2/IGHV5-10-1	30
GO:0051057	GO:0051057	positive regulation of small GTPase mediated signal transduction	21/2225	72/18723	6.32611e-05	0.000565768	0.000407285	COL3A1/TGM2/LPAR6/GPR65/NOTCH2/PIK3CG/AKAP13/CSF1/RASGRP1/IGF1/GPR174/LPAR1/F2R/MAP4K4/P2RY8/PDGFRB/LRRC59/ARRB1/P2RY10/ROBO1/ITPKB	21
GO:0010466	GO:0010466	negative regulation of peptidase activity	53/2225	262/18723	6.76536e-05	0.000604151	0.000434916	TIMP1/CD44/C3/SERPINF1/IFI16/COL6A3/NAIP/BST2/CARD8/BIRC3/LTF/CST3/TIMP2/IFI6/ARRB2/MICAL1/RARRES1/SERPINB9/CARD16/PLAUR/LRP1/SPOCK2/CD27/THBS1/A2M/LXN/SERPING1/ANXA2/CST7/TNFAIP8/TNFSF14/TFPI2/SORL1/MMP9/SERPINE1/CR1/SERPINB1/ROCK1/TNF/RFFL/IGBP1/HGF/CSTA/SERPINA3/SIAH2/PAK2/PCID2/LAMP3/SERPINB8/CDKN2D/TRIAP1/FNIP1/KLF4	53
GO:0090132	GO:0090132	epithelium migration	68/2225	360/18723	6.79018e-05	0.000605466	0.000435863	TMSB4X/DCN/EVL/SERPINF1/PFN1/ANXA1/SPARC/FSTL1/FGF7/PIK3CD/TGFB1/CYP1B1/PLXND1/ZEB2/ETS1/MYH9/SH3BP1/FBXW7/GLUL/NRP1/PTEN/VASH1/GLIPR2/CD40/GRN/PTK2B/THBS1/TGFBR2/SP100/LPXN/PIK3CG/STAT5A/ITGB3/ITGB1/RRAS/NRP2/FOXP1/PRKD2/MMP9/PPARD/ZC3H12A/ROCK1/TNF/HDAC7/MAP4K4/TAC1/PTP4A3/PLCG1/HDAC9/PPM1F/CORO1C/ROBO1/SCARB1/SRF/IQSEC1/SOX9/LOXL2/PLEKHG5/ADAM17/SPRED1/FAP/CXCL13/P2RX4/TNFSF12/DUSP10/SRPX2/KLF…	68
GO:0034655	GO:0034655	nucleobase-containing compound catabolic process	75/2225	407/18723	6.8696e-05	0.000611639	0.000440307	VIM/PABPC1/TYMP/SAMHD1/RNASET2/BTG2/ADA2/ISG20/TNFRSF1B/OAS2/ZFP36L2/MYD88/MGAT1/ZFP36L1/SND1/ZC3H12D/TENT5C/ZFP36/DPYD/ATM/TUT7/TENT5A/SLC11A1/RNASE6/ERN1/ZC3HAV1/TRAF5/ENTPD1/APOBEC3C/PABPC4/ADA/IKBKE/APOBEC3G/PDE7A/ZC3H12A/PATL2/ROCK1/LSM7/CELF1/ZC3H18/ENTPD4/UPP1/HNRNPD/DCP2/APOBEC3F/RNASEH2B/AGO2/HELZ2/PDE4B/TRAF2/SMG9/CNOT8/PRKCD/RC3H2/CNOT6L/DEDD2/BAX/AGO4/DNASE2/SLFN13/CNOT9/ZPR1/PRR5L/PC…	75
GO:0034599	GO:0034599	cellular response to oxidative stress	57/2225	288/18723	6.93684e-05	0.000616711	0.000443958	AIF1/ALOX5/ANXA1/MCL1/CYP1B1/ETS1/FBXW7/SOD2/PML/ERN1/AXL/PDGFRA/MMP2/ARL6IP5/ATF4/FYN/TNFAIP3/FUT8/TLR4/TRPM2/STX4/STAT6/ABCC1/BTK/TP53/MMP9/FBLN5/SETX/ZC3H12A/BCL2/FOS/RELA/AGAP3/RIPK3/G6PD/TREM2/ARNTL/EZH2/ATG7/HGF/VNN1/SPHK1/TP53INP1/SIN3A/PRKCD/FOXO1/JAK2/MAP3K5/MAPK13/PDK1/PRR5L/SIRPA/NCF1/PYCR1/KLF4/STK26/ABCD1	57
GO:0070482	GO:0070482	response to oxygen levels	66/2225	347/18723	6.95554e-05	0.000617458	0.000444496	COL1A1/CYBA/CXCR4/CYBB/MYC/UCP2/POSTN/NOP53/ICAM1/ETS1/SOD2/ZFP36L1/VCAM1/CARD16/MMP14/PTEN/PML/DDIT4/PTK2B/TLR2/THBS1/CBFA2T3/TGFBR2/FAS/NAMPT/CXCL12/MMP2/IRAK1/CCN2/AGER/ADA/KCNMA1/LIMD1/CDKN1B/TP53/CBL/PPARD/PLK3/BCL2/GATA6/BNIP2/POLG/S100B/RBPJ/REG1A/PDGFRB/USF1/TREM2/EGLN2/ATG7/SFRP1/HSP90B1/SRF/EEF2K/VHL/FOXO1/ERO1A/LOXL2/PDK1/XRCC1/ADAM17/EGR1/CYB5R4/CREB1/APAF1/TIGAR	66
GO:0051271	GO:0051271	negative regulation of cellular component movement	69/2225	367/18723	6.99776e-05	0.000620289	0.000446533	CD74/TIMP1/DCN/ARHGDIB/COL3A1/EVL/CCL21/SERPINF1/EMILIN1/AIF1/BST2/ARHGAP4/RIN3/RIPOR2/TGFB1/CYP1B1/CNN2/IFITM1/IL27RA/NBL1/WAS/FBLN1/ACTN1/CCL2/PTEN/VASH1/SULF1/LRP1/NGFR/SLAMF8/THBS1/SP100/CXCL12/KLRK1/ADA/CD300A/RRAS/CDKN1B/LDLRAD4/DUSP22/SERPINE1/PPARD/BCL2/TNF/DPYSL3/ADARB1/GNA13/MIIP/CD200/SFRP1/CORO1C/ROBO1/GTPBP4/SRF/SRGAP2/TP53INP1/S1PR2/ADORA3/GJA1/PODN/SPRED1/CD200R1/CXCL13/DUSP10/MCTP…	69
GO:0045060	GO:0045060	negative thymic T cell selection	2225-07-01	11/18723	7.07865e-05	0.000625611	0.000450365	CD74/PTPRC/DOCK2/ZAP70/CD3E/CCR7/CD28	7
GO:0098883	GO:0098883	synapse pruning	2225-07-01	11/18723	7.07865e-05	0.000625611	0.000450365	C1QC/C1QB/C3/C1QA/ITGAM/TREM2/CX3CR1	7
GO:0042771	GO:0042771	intrinsic apoptotic signaling pathway in response to DNA damage by p53 class mediator	15/2225	43/18723	7.40692e-05	0.0006527	0.000469866	CD74/CD44/IFI16/PYCARD/PML/DDIT4/BCL3/DYRK2/TP53/ZNF385A/BCL2/SHISA5/AEN/CHEK2/TRIAP1	15
GO:0046636	GO:0046636	negative regulation of alpha-beta T cell activation	15/2225	43/18723	7.40692e-05	0.0006527	0.000469866	JAK3/RUNX1/ANXA1/VSIR/IL4R/RUNX3/CBFB/CD300A/CBLB/ZC3H12A/LILRB1/RC3H2/LOXL3/TBX21/SOCS1	15
GO:0002446	GO:0002446	neutrophil mediated immunity	13/2225	34/18723	7.50234e-05	0.00066014	0.000475222	ITGB2/SPI1/MYD88/ITGAM/PRAM1/PTAFR/SYK/KMT2E/IRAK4/CARD9/ADAM17/DNASE1L3/TREM1	13
GO:0071902	GO:0071902	positive regulation of protein serine/threonine kinase activity	43/2225	200/18723	7.54414e-05	0.000662846	0.00047717	CSF1R/CCL19/CSK/LTF/CCND2/FGD2/STK4/TGFB1/CD40/PIK3R5/CCND3/PTPN1/PTK2B/IQGAP1/THBS1/ERN1/IRAK1/PIK3CG/AGER/AKAP13/RASGRP1/TLR4/CDKN1B/SYK/TNF/FAM20A/ADRB2/FLT3/PDGFRB/TCL1A/EZH2/ROBO1/TRAF2/IL1B/IL34/TIAM1/MAP3K5/MAP3K12/PIK3R6/ADAM17/DBF4/ADRA2A/TNFRSF11A	43
GO:0002673	GO:0002673	regulation of acute inflammatory response	16/2225	48/18723	8.06098e-05	0.000706189	0.000508371	HLA-E/C3/FCGR2B/ALOX5AP/PIK3CG/CCR7/BTK/TNF/TAC1/OSMR/IL1B/NLRP3/PLA2G2D/EDNRB/DNASE1L3/TNFRSF11A	16
GO:1903053	GO:1903053	regulation of extracellular matrix organization	16/2225	48/18723	8.06098e-05	0.000706189	0.000508371	AEBP1/RUNX1/EMILIN1/CST3/TNFRSF1B/TGFB1/COLGALT1/ETS1/TNFRSF1A/LRP1/CARMIL2/ANTXR1/FSCN1/SOX9/FAP/EFEMP2	16
GO:2001242	GO:2001242	regulation of intrinsic apoptotic signaling pathway	37/2225	164/18723	8.16949e-05	0.000714652	0.000514463	CD74/CD44/S100A9/XBP1/MCL1/S100A8/LCK/FBXW7/SOD2/PYCARD/PLAUR/PTPN1/ARHGEF2/CXCL12/CYLD/BID/SYVN1/BCLAF1/TP53/MMP9/ZNF385A/EIF2AK3/BCL2/NCK2/NCK1/RIPK3/SNAI2/SKIL/TREM2/VNN1/BCL2L11/BAX/RTKN2/PLEKHF1/CDKN2D/BBC3/TRIAP1	37
GO:0002295	GO:0002295	T-helper cell lineage commitment	2225-09-01	18/18723	8.26021e-05	0.000718399	0.000517161	IRF4/SPN/SLAMF6/LY9/STAT6/IL6R/BATF/LOXL3/TBX21	9
GO:0002501	GO:0002501	peptide antigen assembly with MHC protein complex	2225-09-01	18/18723	8.26021e-05	0.000718399	0.000517161	HLA-DRA/HLA-DPA1/HLA-DPB1/B2M/HLA-DMB/HLA-DMA/HLA-DOA/HLA-DQA1/HLA-DOB	9
GO:0034134	GO:0034134	toll-like receptor 2 signaling pathway	2225-09-01	18/18723	8.26021e-05	0.000718399	0.000517161	CYBA/TLR2/IRAK1/TNFAIP3/LYN/PIK3AP1/TREM2/TLR1/RIPK2	9
GO:0071800	GO:0071800	podosome assembly	2225-09-01	18/18723	8.26021e-05	0.000718399	0.000517161	LCP1/BIN2/DBNL/MSN/HCK/TNF/ASAP1/FSCN1/SH3PXD2B	9
GO:0032480	GO:0032480	negative regulation of type I interferon production	2225-12-01	30/18723	8.46017e-05	0.000733663	0.000528149	PYCARD/CYLD/RNF125/RELB/NLRC3/LILRB1/NMI/REL/HAVCR2/RNF216/SIRPA/LILRA4	12
GO:0043304	GO:0043304	regulation of mast cell degranulation	2225-12-01	30/18723	8.46017e-05	0.000733663	0.000528149	RAC2/ADGRE2/IL4R/FGR/CD84/FES/UNC13D/CD300A/LYN/BLK/SYK/GAB2	12
GO:0070059	GO:0070059	intrinsic apoptotic signaling pathway in response to endoplasmic reticulum stress	19/2225	63/18723	8.47447e-05	0.000733843	0.000528279	XBP1/ATP2A3/CASP4/PTPN1/PML/ERN1/ATF4/SYVN1/TP53/EIF2AK3/BCL2/NCK2/NCK1/BCL2L11/TRAF2/ERO1A/BAX/MAP3K5/BBC3	19
GO:0043506	GO:0043506	regulation of JUN kinase activity	18/2225	58/18723	8.55195e-05	0.000739485	0.00053234	CCL19/FGD2/TNXB/PTPN1/PTK2B/ERN1/AGER/PDCD4/SYK/TNF/SFRP1/PTPN22/TRAF2/TIAM1/MAP3K5/MAP3K12/TNFRSF11A/DUSP10	18
GO:0098586	GO:0098586	cellular response to virus	23/2225	84/18723	8.56873e-05	0.00073987	0.000532618	CCL19/CCL5/BIRC3/IRF7/WDFY4/POU2AF1/NOP53/IFI6/OAS3/OAS1/USP15/IKBKE/IFIH1/POU2F2/IRF3/RNF125/ZC3H12A/NFKB1/OASL/TLR7/RRP1B/BAX/DDX58	23
GO:0044270	GO:0044270	cellular nitrogen compound catabolic process	81/2225	451/18723	8.90853e-05	0.000768105	0.000552943	VIM/PABPC1/TYMP/SAMHD1/SLCO2B1/RNASET2/BTG2/ADA2/ISG20/TNFRSF1B/OAS2/ZFP36L2/MYD88/MGAT1/ZFP36L1/SND1/ZC3H12D/TENT5C/ZFP36/DPYD/ATM/TUT7/TENT5A/SLC11A1/RNASE6/ERN1/ZC3HAV1/TRAF5/ENTPD1/APOBEC3C/PABPC4/ADA/IKBKE/APOBEC3G/IL4I1/ABCC1/PDE7A/ZC3H12A/PATL2/ROCK1/LSM7/CELF1/ZC3H18/ENTPD4/KYNU/UPP1/HNRNPD/DCP2/APOBEC3F/RNASEH2B/AGO2/HELZ2/PDE4B/TRAF2/SMG9/CNOT8/IDO1/PRKCD/RC3H2/CNOT6L/DEDD2/BAX/AGO4/DNA…	81
GO:0002701	GO:0002701	negative regulation of production of molecular mediator of immune response	14/2225	39/18723	8.96328e-05	0.000771717	0.000555544	HLA-F/JAK3/BST2/TGFB1/FCGR2B/CD96/IRAK3/SLAMF1/CR1/TNF/CD22/LILRB1/FCRL3/TBX21	14
GO:0000082	GO:0000082	G1/S transition of mitotic cell cycle	45/2225	214/18723	9.06783e-05	0.0007796	0.000561218	AIF1/PTPN6/ANXA1/CCND2/CRLF3/PIM2/INHBA/SLFN11/ATM/CCL2/PTEN/CCND3/PML/ITGB1/GPR132/BID/CDKN1B/TP53/PLK3/BCL2/CDK6/GPNMB/KHDRBS1/KMT2E/PRMT2/EZH2/CASP2/NPAT/PSME2/BCAT1/GFI1/DACT1/ZPR1/ADAM17/SKP2/CDKN2D/LSM10/DBF4/CHEK2/PIAS1/RCC1/RBL1/CDK17/TRIAP1/KLF4	45
GO:0002710	GO:0002710	negative regulation of T cell mediated immunity	2225-11-01	26/18723	9.11784e-05	0.000780544	0.000561898	IL7R/PTPRC/HLA-F/NCKAP1L/FCGR2B/IL4I1/AHR/SLAMF1/LILRB1/PPP3CB/TBX21	11
GO:0019883	GO:0019883	antigen processing and presentation of endogenous antigen	2225-11-01	26/18723	9.11784e-05	0.000780544	0.000561898	CD74/HLA-DRA/B2M/HLA-E/HLA-F/TAP1/TAPBP/TAP2/CD1D/HLA-C/CD1C	11
GO:0046639	GO:0046639	negative regulation of alpha-beta T cell differentiation	2225-11-01	26/18723	9.11784e-05	0.000780544	0.000561898	JAK3/RUNX1/ANXA1/IL4R/RUNX3/CBFB/ZC3H12A/RC3H2/LOXL3/TBX21/SOCS1	11
GO:0032727	GO:0032727	positive regulation of interferon-alpha production	2225-10-01	22/18723	9.17582e-05	0.000781051	0.000562263	IRF7/STAT1/IFIH1/TLR4/IRF3/IRF5/TLR7/TLR8/DDX58/RIPK2	10
GO:0032816	GO:0032816	positive regulation of natural killer cell activation	2225-10-01	22/18723	9.17582e-05	0.000781051	0.000562263	TYROBP/HLA-E/HLA-F/AXL/RASGRP1/IL15RA/ZBTB1/TICAM1/BLOC1S6/BLOC1S3	10
GO:0043371	GO:0043371	negative regulation of CD4-positive, alpha-beta T cell differentiation	2225-10-01	22/18723	9.17582e-05	0.000781051	0.000562263	JAK3/RUNX1/ANXA1/IL4R/RUNX3/CBFB/ZC3H12A/RC3H2/LOXL3/TBX21	10
GO:0045624	GO:0045624	positive regulation of T-helper cell differentiation	2225-10-01	22/18723	9.17582e-05	0.000781051	0.000562263	CCL19/ANXA1/IL4R/CD86/NFKBIZ/NFKBID/MALT1/RARA/NLRP3/RIPK2	10
GO:0050772	GO:0050772	positive regulation of axonogenesis	22/2225	79/18723	9.20871e-05	0.000781633	0.000562682	FN1/PLXND1/NRP1/DBNL/LRP1/TRPV2/DISC1/CXCL12/NIN/SEMA4D/MAP1B/PLXNC1/NDEL1/LIMK1/SKIL/PLXNA1/TWF2/ROBO1/SRF/PLXNA4/TIAM1/PLXNA3	22
GO:1901184	GO:1901184	regulation of ERBB signaling pathway	22/2225	79/18723	9.20871e-05	0.000781633	0.000562682	CCDC88A/IFI6/RHBDF2/FBXW7/PLAUR/SHKBP1/NUP62/PTPN12/CBLB/MMP9/CBL/SNX6/RBPJ/RNF126/DGKD/SNX5/CNOT9/ADAM17/MVB12B/NCF1/PTPN18/ADRA2A	22
GO:0022612	GO:0022612	gland morphogenesis	29/2225	118/18723	9.5524e-05	0.00080966	0.000582858	CSF1R/XBP1/TGM2/TNC/FGF7/TGFB1/PLXND1/CRIP1/FBXW7/NRP1/SULF1/PML/MSN/TGFBR2/NOTCH2/CSF1/TNFAIP3/STAT6/BCL2/TNF/MDK/PLXNA1/HGF/SFRP1/SULF2/SOX9/BAX/SEMA3C/CYP7B1	29
GO:0045638	GO:0045638	negative regulation of myeloid cell differentiation	24/2225	90/18723	9.58768e-05	0.000811504	0.000584186	C1QC/MYC/LTF/INPP5D/INHBA/MAFB/FBXW7/ZFP36L1/ZFP36/FSTL3/PTK2B/NFKBIA/FBN1/TLR4/LYN/KLF13/CDK6/LILRB1/SFRP1/GPR171/NME1/RARA/GPR68/ITPKB	24
GO:0030336	GO:0030336	negative regulation of cell migration	65/2225	344/18723	9.61537e-05	0.000812702	0.000585048	CD74/TIMP1/DCN/ARHGDIB/COL3A1/EVL/CCL21/SERPINF1/EMILIN1/AIF1/BST2/ARHGAP4/RIN3/RIPOR2/TGFB1/CYP1B1/CNN2/IFITM1/IL27RA/NBL1/CCL2/PTEN/VASH1/SULF1/LRP1/NGFR/SLAMF8/THBS1/SP100/CXCL12/KLRK1/ADA/CD300A/RRAS/LDLRAD4/DUSP22/SERPINE1/PPARD/BCL2/TNF/DPYSL3/ADARB1/GNA13/MIIP/CD200/SFRP1/CORO1C/ROBO1/GTPBP4/SRF/SRGAP2/TP53INP1/S1PR2/ADORA3/GJA1/PODN/SPRED1/CD200R1/CXCL13/DUSP10/MCTP1/CX3CR1/KLF4/MIA3/STK26	65
GO:0006801	GO:0006801	superoxide metabolic process	21/2225	74/18723	9.80504e-05	0.000827568	0.00059575	TYROBP/ITGB2/CYBA/CYBB/GNAI2/PREX1/TGFB1/NCF4/CLEC7A/SOD2/NCF2/NRROS/ITGAM/FBLN5/SYK/PRKCD/HVCN1/SH3PXD2B/SH3PXD2A/CYB5R4/NCF1	21
GO:0150076	GO:0150076	neuroinflammatory response	15/2225	44/18723	0.000100123	0.00084387	0.000607485	PTPRC/CTSC/TNFRSF1B/GRN/CST7/ITGB1/MMP9/IGF1/TNF/CD200/TREM2/IL33/SPHK1/IL1B/CD200R1	15
GO:1990138	GO:1990138	neuron projection extension	38/2225	172/18723	0.00010567	0.000889373	0.000640242	CXCR4/ITGA4/ARHGAP4/FN1/POSTN/NRP1/DBNL/LRP1/SLIT3/TRPV2/IQGAP1/DISC1/BCL11A/CXCL12/SEMA4D/MAP1B/ITGB1/NRP2/CPNE5/NDEL1/REG1A/LIMK1/CPNE1/PLXNA1/TWF2/PPP3CB/SEMA4C/SRF/PLXNA4/SIN3A/C9orf72/TIAM1/SEMA6B/SEMA3C/ITSN2/PLXNA3/DIP2B/NDN	38
GO:0030225	GO:0030225	macrophage differentiation	16/2225	49/18723	0.000106597	0.000894668	0.000644053	C1QC/CSF1R/HCLS1/SPI1/CD4/TGFB1/INHBA/CASP8/TLR2/GAB3/CEBPA/NRROS/CSF1/MMP9/LIF/IL34	16
GO:1902041	GO:1902041	regulation of extrinsic apoptotic signaling pathway via death domain receptors	16/2225	49/18723	0.000106597	0.000894668	0.000644053	TMC8/STK4/ICAM1/PEA15/PTEN/ARHGEF2/THBS1/SP100/TNFAIP3/STX4/SERPINE1/SKIL/RFFL/HGF/SFRP1/FGB	16
GO:0045670	GO:0045670	regulation of osteoclast differentiation	19/2225	64/18723	0.000107235	0.000898768	0.000647005	TYROBP/LTF/INPP5D/MAFB/FBXW7/FSTL3/RASSF2/NOTCH2/FBN1/CSF1/CCR1/TLR4/TNF/FOS/LILRB1/TREM2/SFRP1/GPR68/CREB1	19
GO:2000146	GO:2000146	negative regulation of cell motility	67/2225	359/18723	0.000111099	0.000929855	0.000669384	CD74/TIMP1/DCN/ARHGDIB/COL3A1/EVL/CCL21/SERPINF1/EMILIN1/AIF1/BST2/ARHGAP4/RIN3/RIPOR2/TGFB1/CYP1B1/CNN2/IFITM1/IL27RA/NBL1/WAS/FBLN1/CCL2/PTEN/VASH1/SULF1/LRP1/NGFR/SLAMF8/THBS1/SP100/CXCL12/KLRK1/ADA/CD300A/RRAS/LDLRAD4/DUSP22/SERPINE1/PPARD/BCL2/TNF/DPYSL3/ADARB1/GNA13/MIIP/CD200/SFRP1/CORO1C/ROBO1/GTPBP4/SRF/SRGAP2/TP53INP1/S1PR2/ADORA3/GJA1/PODN/SPRED1/CD200R1/CXCL13/DUSP10/MCTP1/CX3CR1/KLF4…	67
GO:0060191	GO:0060191	regulation of lipase activity	24/2225	91/18723	0.000115735	0.000967306	0.000696345	CCL5/ANXA1/APOC1/PLCB2/LRP1/PDGFRA/ITK/S1PR4/CD86/PTAFR/LPAR1/CCN1/GNA13/PDGFRB/TXK/HDAC9/C5AR1/P2RY6/BICD1/PPT1/SELE/LPAR2/GNA15/RGS2	24
GO:0002730	GO:0002730	regulation of dendritic cell cytokine production	2225-08-01	15/18723	0.000116597	0.000973155	0.000700555	JAK3/BST2/CLEC7A/TLR4/SCIMP/DDX21/TICAM1/DDX58	8
GO:0043434	GO:0043434	response to peptide hormone	75/2225	414/18723	0.000120732	0.00100627	0.000724391	TIMP1/JAK3/COL1A1/XBP1/CYBA/CYBB/MZB1/ANXA1/BTG2/SPARC/GNAI2/PTPRE/CSK/UCP2/STAT1/ICAM1/SOCS3/ZFP36L1/OGT/RAB31/SHC1/PTEN/STAT2/CCND3/PTPN1/TLR2/IQGAP1/CXCL12/CCN2/STAT5A/FBN1/MYO5A/MAX/FYN/PIP4K2A/GRB2/MAP1B/LYN/STAT6/CDKN1B/SORL1/PRKCB/VPS13C/ROCK1/ATP2B1/NFKB1/PHIP/NDEL1/RAB8A/REG1A/RELA/NCK1/USF1/HDAC9/EEF2K/LEPROTL1/IL1B/PRKCD/HHEX/CAD/FOXO1/RAB8B/JAK2/SORBS1/SNX5/STAT4/GJA1/EGR1/PDE3B/KAT2B…	75
GO:0010863	GO:0010863	positive regulation of phospholipase C activity	14/2225	40/18723	0.000122918	0.00102165	0.000735465	PLCB2/PDGFRA/ITK/S1PR4/CD86/PTAFR/LPAR1/PDGFRB/TXK/C5AR1/P2RY6/SELE/LPAR2/GNA15	14
GO:0150077	GO:0150077	regulation of neuroinflammatory response	14/2225	40/18723	0.000122918	0.00102165	0.000735465	PTPRC/CTSC/TNFRSF1B/GRN/CST7/MMP9/IGF1/TNF/CD200/TREM2/IL33/SPHK1/IL1B/CD200R1	14
GO:0033006	GO:0033006	regulation of mast cell activation involved in immune response	2225-12-01	31/18723	0.000123177	0.00102239	0.000735996	RAC2/ADGRE2/IL4R/FGR/CD84/FES/UNC13D/CD300A/LYN/BLK/SYK/GAB2	12
GO:0002244	GO:0002244	hematopoietic progenitor cell differentiation	28/2225	114/18723	0.00012646	0.00104818	0.000754565	PTPRC/CSF1R/SPI1/PTPN6/PLEK/TGFB1/INHBA/FSTL3/PRRC2C/PDGFRA/CHD2/TP53/PLD4/BCL2/FLT3/BATF/SFRP1/SRF/SIN3A/ZBTB1/LMBR1L/EIF2AK2/SLC7A6OS/TNFRSF13B/TENT2/TOP2A/FNIP1/FST	28
GO:0035023	GO:0035023	regulation of Rho protein signal transduction	23/2225	86/18723	0.000126716	0.00104886	0.000755053	ARHGDIB/COL3A1/CDC42SE1/RIPOR2/MYO9B/LPAR6/NRP1/GPR65/ARHGEF2/CDC42SE2/AKAP13/ITGB1/ABCA1/GPR174/LPAR1/F2R/KCTD10/P2RY8/PDGFRB/ARRB1/P2RY10/ROBO1/KCTD13	23
GO:0042063	GO:0042063	gliogenesis	58/2225	301/18723	0.000129412	0.0010697	0.000770057	VIM/S100A9/CXCR4/C1QA/ANXA1/CSK/TNFRSF1B/TGFB1/S100A8/PLEC/MMP14/CCL2/PTEN/LRP1/SUN2/GRN/PTK2B/TLR2/DISC1/CCR2/AGER/NRROS/CSF1/IFNGR1/TLR4/LYN/LEF1/SKI/MXRA8/TNF/CDK6/S100B/RELA/PRKCH/PPP3R1/MDK/C5AR1/TREM2/EZH2/GPR183/LAMA2/PPP1CC/LIF/SRGAP2/IL1B/IL34/HDAC10/TIAM1/SOX9/CLCF1/CREB1/P2RX4/MYRF/NSUN5/DUSP10/CX3CR1/NDN/ADGRG6	58
GO:0030218	GO:0030218	erythrocyte differentiation	29/2225	120/18723	0.000131367	0.00108437	0.000780614	B2M/IKZF1/HCLS1/JAK3/SPI1/INPP5D/NCKAP1L/STAT1/ETS1/INHBA/MAFB/ZFP36L1/ZFP36/ISG15/SH2B3/LYN/RHEX/KLF13/CDK6/KMT2E/SP3/G6PD/BRD1/SRF/JAK2/CEBPG/DNASE2/ARID4A/LYAR	29
GO:0051960	GO:0051960	regulation of nervous system development	79/2225	443/18723	0.000137309	0.00113185	0.000814798	B2M/TYMP/SERPINF1/CXCR4/TGM2/ITGAX/THBS2/CTSC/ARHGAP4/FN1/TNFRSF1B/TGFB1/PLXND1/NRP1/PTEN/DBNL/LRP1/TLR2/TRPV2/DISC1/CXCL12/RGS14/CST7/NIN/YWHAH/SEMA4D/MAP1B/LYN/PLXNC1/SORL1/TP53/EIF2AK3/SKI/CLSTN3/TNF/NDEL1/SYNGAP1/S100B/RELA/PRKCH/LIMK1/HEYL/MAN2A1/MDK/NLGN2/SKIL/TREM2/ARNTL/EZH2/PLXNA1/HGF/TWF2/SEMA4C/PPP1CC/ROBO1/LIF/SRF/EEF2K/PLXNA4/SPART/IL1B/IL34/TIAM1/SEMA6B/RARA/NFATC4/CLCF1/ZNF335/SEMA…	79
GO:0044546	GO:0044546	NLRP3 inflammasome complex assembly	2225-09-01	19/18723	0.000140406	0.00115421	0.000830894	CARD8/MYD88/GBP5/TLR4/NLRC3/MEFV/TREM2/AIM2/EIF2AK2	9
GO:0140131	GO:0140131	positive regulation of lymphocyte chemotaxis	2225-09-01	19/18723	0.000140406	0.00115421	0.000830894	CCL21/CCL5/WNK1/PTK2B/CCR2/STK39/CCL4/ADAM17/CXCL13	9
GO:0038066	GO:0038066	p38MAPK cascade	17/2225	55/18723	0.000141139	0.00115865	0.000834092	SPI1/ZFP36L1/ZFP36/AGER/CYLD/ZC3H12A/RELL1/TREM2/HGF/SPHK1/PTPN22/IL1B/STK39/MAP3K5/MAP3K20/NCF1/DUSP10	17
GO:0002363	GO:0002363	alpha-beta T cell lineage commitment	2225-10-01	23/18723	0.000145094	0.00118464	0.000852796	IRF4/SPN/SLAMF6/LY9/STAT6/IL6R/BCL2/BATF/LOXL3/TBX21	10
GO:0002758	GO:0002758	innate immune response-activating signal transduction	2225-10-01	23/18723	0.000145094	0.00118464	0.000852796	TYROBP/FCN1/CLEC7A/FYN/LYN/IKBKB/HCK/SYK/PAK2/LILRA2	10
GO:0043369	GO:0043369	CD4-positive or CD8-positive, alpha-beta T cell lineage commitment	2225-10-01	23/18723	0.000145094	0.00118464	0.000852796	IRF4/SPN/SLAMF6/LY9/STAT6/IL6R/BCL2/BATF/LOXL3/TBX21	10
GO:1903306	GO:1903306	negative regulation of regulated secretory pathway	2225-10-01	23/18723	0.000145094	0.00118464	0.000852796	HLA-F/SPI1/GNAI2/NCKAP1L/FCGR2B/CD84/CCR2/CD300A/RAP1A/ADRA2A	10
GO:0042092	GO:0042092	type 2 immune response	13/2225	36/18723	0.000148591	0.00121155	0.000872167	CD74/ANXA1/IL27RA/IL4R/BCL3/CCR2/CD86/STAT6/BATF/RARA/TBX21/NLRP3/RSAD2	13
GO:0043301	GO:0043301	negative regulation of leukocyte degranulation	2225-07-01	12/18723	0.000152401	0.00123756	0.000890898	HLA-F/SPI1/NCKAP1L/FCGR2B/CD84/CCR2/CD300A	7
GO:0072683	GO:0072683	T cell extravasation	2225-07-01	12/18723	0.000152401	0.00123756	0.000890898	CD99/ICAM1/IL27RA/CCL2/ITGAL/CCR2/RIPK3	7
GO:2001204	GO:2001204	regulation of osteoclast development	2225-07-01	12/18723	0.000152401	0.00123756	0.000890898	TYROBP/LTF/FBXW7/NOTCH2/FBN1/LILRB1/GPR68	7
GO:1905314	GO:1905314	semi-lunar valve development	14/2225	41/18723	0.000166394	0.00134936	0.000971379	EMILIN1/TNFRSF1B/TGFB1/TNFRSF1A/SLIT3/NOTCH2/ROCK1/RBPJ/HEYL/NFATC1/SNAI2/ROBO1/SOX9/ELN	14
GO:0060401	GO:0060401	cytosolic calcium ion transport	39/2225	182/18723	0.000171127	0.00138588	0.000997664	CORO1A/PTPRC/CCL21/CCL19/CYBA/PTPN6/ATP2A3/LCK/MS4A1/PML/PTK2B/RASA3/TRPV2/CCN2/CCR7/FYN/TRPM2/CXCL9/LYN/ITPR3/P2RX1/BCL2/ATP2B1/F2R/PLCG1/MCUB/CD19/P2RY6/CCR5/MCOLN2/ERO1A/BAX/MCOLN1/P2RX7/CLIC2/XCR1/P2RX4/JSRP1/P2RX5	39
GO:0030865	GO:0030865	cortical cytoskeleton organization	18/2225	61/18723	0.000175847	0.00141594	0.00101931	RAC2/FMNL1/LCP1/PLEK/NCKAP1L/PLEC/RHOG/RHOF/EPB41L2/FMNL3/RHOH/IKBKB/FHOD1/ROCK1/TNF/EHD2/PPP2R3C/EPB41	18
GO:0043030	GO:0043030	regulation of macrophage activation	18/2225	61/18723	0.000175847	0.00141594	0.00101931	CD74/PTPRC/VSIG4/CTSC/FCGR2B/IL4R/GRN/THBS1/CD84/CEBPA/CST7/TLR4/ZC3H12A/CD200/TREM2/IL33/SPHK1/HAVCR2	18
GO:0090022	GO:0090022	regulation of neutrophil chemotaxis	2225-12-01	32/18723	0.00017589	0.00141594	0.00101931	CD74/RAC2/CCL21/CCL19/RIPOR2/NCKAP1L/CCR7/MDK/C5AR1/CAMK1D/CXCL8/C3AR1	12
GO:1901889	GO:1901889	negative regulation of cell junction assembly	2225-12-01	32/18723	0.00017589	0.00141594	0.00101931	MMP14/PTEN/LRP1/TLR2/THBS1/RCC2/IKBKB/DUSP22/ROCK1/TNF/CORO1C/IL1B	12
GO:0061448	GO:0061448	connective tissue development	50/2225	252/18723	0.00017602	0.00141594	0.00101931	TIMP1/LUM/CD44/COL1A1/SPI1/XBP1/RUNX1/TGFBI/ACTA2/TGFB1/CHST11/MGP/CRIP1/RUNX3/SULF1/TGFBR2/COL5A1/SELENOM/CCN2/FRZB/CSF1/PKDCC/CREB3L2/ANXA6/EFEMP1/SORL1/PPARD/EIF2AK3/PRRX1/IL6R/CCN1/CTSK/CHSY1/PDGFRB/SNAI2/MDK/SRF/BMP1/SPART/SULF2/SOX9/CCN4/RARA/RFLNB/ADAMTS12/LOXL2/SH3PXD2B/EGR1/MEX3C/LOX	50
GO:0030522	GO:0030522	intracellular receptor signaling pathway	52/2225	265/18723	0.000176436	0.00141739	0.00102035	BIRC3/IRF7/NOP53/SLC15A3/NR2F1/PML/NFKBIA/PMEPA1/OAS3/USP15/CYLD/KDM5D/YWHAH/TNFAIP3/IFIH1/PIM1/TLR4/FOXP1/IRF3/AHR/RNF125/PPARD/ARID1A/LBH/RELA/TRERF1/HEYL/TAF7/PRMT2/SNAI2/DAXX/OASL/ARNTL/EZH2/EGLN2/SFRP1/PTPN22/NR2C2/FABP5/JAK2/RARA/SLC15A4/CNOT9/ESR2/SKP2/DDX58/LACC1/KDM4C/CYP7B1/OTULIN/NR3C1/RIPK2	52
GO:0010518	GO:0010518	positive regulation of phospholipase activity	17/2225	56/18723	0.00018045	0.0014477	0.00104217	CCL5/PLCB2/PDGFRA/ITK/S1PR4/CD86/PTAFR/LPAR1/CCN1/GNA13/PDGFRB/TXK/C5AR1/P2RY6/SELE/LPAR2/GNA15	17
GO:0032964	GO:0032964	collagen biosynthetic process	16/2225	51/18723	0.000181211	0.00145187	0.00104517	VIM/COL1A1/CIITA/RUNX1/EMILIN1/TGFB1/ARRB2/COL5A1/CCN2/RCN3/PPARD/F2R/PDGFRB/RAP1A/TRAM2/P3H3	16
GO:0051402	GO:0051402	neuron apoptotic process	49/2225	246/18723	0.000184411	0.00147553	0.00106221	TYROBP/CORO1A/CTSZ/NAIP/MCL1/BTG2/NLRP1/ARRB2/AGAP2/FBXW7/SOD2/NRP1/CCL2/LRP1/GRN/NGFR/PTK2B/FAS/AXL/ATF4/MAX/ITGAM/FYN/KDM2B/BID/TP53/SNX6/BCL2/TNF/F2R/SYNGAP1/ADARB1/MDK/G6PD/C5AR1/TREM2/ARRB1/CASP2/EGLN2/BCL2L11/PPT1/RASA1/JAK2/BAX/NFATC4/CLCF1/ZPR1/MYBL2/CX3CR1	49
GO:0045927	GO:0045927	positive regulation of growth	51/2225	259/18723	0.000185342	0.00148101	0.00106615	S100A9/CYBA/CXCR4/SASH3/FN1/S100A8/HOPX/NRP1/MMP14/DBNL/LRP1/PPIB/PTK2B/TRPV2/DISC1/TGFBR2/CXCL12/SERP1/CSF1/DDX39B/PIM1/SEMA4D/MAP1B/KDM2B/RFTN1/IGF1/PPARD/CPNE5/SDCBP/BCL2/CELF1/GATA6/NDEL1/RBPJ/REG1A/LIMK1/MTPN/CXCL16/TWF2/SPHK1/SFRP1/PPM1F/SRF/ZPR1/ITSN2/ADAM17/BRAT1/NCBP1/CREB1/EXOSC9/IL7	51
GO:0120034	GO:0120034	positive regulation of plasma membrane bounded cell projection assembly	26/2225	105/18723	0.00018848	0.00150408	0.00108276	RAC2/CCL21/CCL19/PFN1/RIPOR2/ARPC2/CCDC88A/DOCK11/ACTR3/NRP1/ARAP1/CARMIL2/CDC42EP5/WASF2/CCR7/CDC42EP1/SEPTIN9/NDEL1/DPYSL3/FSCN1/KCTD17/TWF2/SRF/ENTR1/P2RX7/CEP120	26
GO:0006887	GO:0006887	exocytosis	65/2225	352/18723	0.000190936	0.00152166	0.00109541	CORO1A/ITGB2/HLA-F/RAC2/PTGDS/SPI1/SEPTIN1/CCL5/ANXA1/MYO1G/TNFAIP2/GNAI2/PLEK/NCKAP1L/PIK3CD/ADGRE2/FCGR2B/IL4R/FGR/MICAL1/MYH9/SYTL1/RAB31/LAT2/CD84/FES/UNC13D/CCR2/PIK3CG/ITGAM/CASK/PRAM1/STX11/LAT/CCR1/RASGRP1/PTAFR/CD300A/SLC17A9/LYN/STX4/BLK/BTK/PTGDR/PRKCB/HCK/P2RX1/MILR1/SYNGR2/CBL/SDCBP/SYK/NKD2/RAB8A/RAP1A/PPP3CB/RAB8B/RAB27A/GAB2/ITSN1/BLOC1S6/FGB/ADRA2A/SCFD2/MIA3	65
GO:0002675	GO:0002675	positive regulation of acute inflammatory response	2225-11-01	28/18723	0.000202122	0.00160654	0.00115651	HLA-E/C3/ALOX5AP/PIK3CG/CCR7/BTK/TNF/TAC1/OSMR/IL1B/TNFRSF11A	11
GO:0061082	GO:0061082	myeloid leukocyte cytokine production	2225-11-01	28/18723	0.000202122	0.00160654	0.00115651	LAPTM5/CD74/TGFB1/SPON2/IRAK3/TLR4/LILRB1/DDX21/TICAM1/DDX58/BCL10	11
GO:0003176	GO:0003176	aortic valve development	13/2225	37/18723	0.000204333	0.00162196	0.00116762	EMILIN1/TNFRSF1B/TGFB1/TNFRSF1A/SLIT3/ROCK1/RBPJ/HEYL/NFATC1/SNAI2/ROBO1/SOX9/ELN	13
GO:0002371	GO:0002371	dendritic cell cytokine production	2225-08-01	16/18723	0.000208898	0.0016473	0.00118586	JAK3/BST2/CLEC7A/TLR4/SCIMP/DDX21/TICAM1/DDX58	8
GO:0002827	GO:0002827	positive regulation of T-helper 1 type immune response	2225-08-01	16/18723	0.000208898	0.0016473	0.00118586	IL27RA/IL1R1/SLC11A1/CCR2/SLAMF1/IL1B/IL18R1/RIPK2	8
GO:0051770	GO:0051770	positive regulation of nitric-oxide synthase biosynthetic process	2225-08-01	16/18723	0.000208898	0.0016473	0.00118586	STAT1/CCL2/TLR2/NAMPT/TLR4/IL33/AKAP12/JAK2	8
GO:0071639	GO:0071639	positive regulation of monocyte chemotactic protein-1 production	2225-08-01	16/18723	0.000208898	0.0016473	0.00118586	CLEC7A/CD84/OAS3/OAS1/AGER/SYK/MCOLN2/IL1B	8
GO:1903236	GO:1903236	regulation of leukocyte tethering or rolling	2225-08-01	16/18723	0.000208898	0.0016473	0.00118586	CCL21/ITGA4/CCR2/CXCL12/PTAFR/FUT4/SELE/CHST2	8
GO:0034101	GO:0034101	erythrocyte homeostasis	30/2225	129/18723	0.000211043	0.00166203	0.00119646	B2M/IKZF1/HCLS1/JAK3/SPI1/INPP5D/NCKAP1L/STAT1/ETS1/INHBA/MAFB/ZFP36L1/ZFP36/ISG15/SH2B3/AXL/LYN/RHEX/KLF13/CDK6/KMT2E/SP3/G6PD/BRD1/SRF/JAK2/CEBPG/DNASE2/ARID4A/LYAR	30
GO:0045807	GO:0045807	positive regulation of endocytosis	25/2225	100/18723	0.000211545	0.00166381	0.00119774	B2M/CCL21/C3/CCL19/CD14/NCKAP1L/ABCA7/ARRB2/RAB31/LRP1/AXL/ANXA2/SERPINE1/CBL/SYK/TREM2/DGKD/ARRB1/BICD1/EEF2K/PPT1/SELE/ITSN1/TOR1A/PPP3CC	25
GO:0030038	GO:0030038	contractile actin filament bundle assembly	26/2225	106/18723	0.000221917	0.00173647	0.00125005	EVL/PFN1/ZYX/CCDC88A/WAS/NRP1/GPR65/ARAP1/PTK2B/CCN2/WASF2/CD47/FHOD1/LPAR1/ROCK1/TAC1/LIMK1/ARRB1/SFRP1/PPM1F/SRF/KCTD13/SORBS1/ELN/PAK2/S1PR1	26
GO:0043149	GO:0043149	stress fiber assembly	26/2225	106/18723	0.000221917	0.00173647	0.00125005	EVL/PFN1/ZYX/CCDC88A/WAS/NRP1/GPR65/ARAP1/PTK2B/CCN2/WASF2/CD47/FHOD1/LPAR1/ROCK1/TAC1/LIMK1/ARRB1/SFRP1/PPM1F/SRF/KCTD13/SORBS1/ELN/PAK2/S1PR1	26
GO:0001779	GO:0001779	natural killer cell differentiation	2225-10-01	24/18723	0.000222337	0.00173647	0.00125005	PTPRC/PIK3CD/PRDM1/AXL/RASGRP1/MERTK/SLAMF1/IL15RA/SP3/ZBTB1	10
GO:0001783	GO:0001783	B cell apoptotic process	2225-10-01	24/18723	0.000222337	0.00173647	0.00125005	CD74/PTEN/ADA/LYN/FOXP1/BLK/BTK/BAX/BCL10/FNIP1	10
GO:0032928	GO:0032928	regulation of superoxide anion generation	2225-10-01	24/18723	0.000222337	0.00173647	0.00125005	TYROBP/ITGB2/CYBA/GNAI2/TGFB1/CLEC7A/ITGAM/SYK/PRKCD/HVCN1	10
GO:1902895	GO:1902895	positive regulation of pri-miRNA transcription by RNA polymerase II	14/2225	42/18723	0.00022252	0.00173647	0.00125005	SPI1/TGFB1/ETS1/NGFR/MRTFA/TP53/TNF/FOS/GNL3/RELA/SRF/EGR1/NR3C1/KLF4	14
GO:0014911	GO:0014911	positive regulation of smooth muscle cell migration	15/2225	47/18723	0.000231582	0.0018025	0.00129758	CCL5/AIF1/POSTN/NRP1/LRP1/IQGAP1/S100A11/TLR4/IGF1/BCL2/PDGFRB/MDK/P2RY6/CCN4/SSH1	15
GO:0045332	GO:0045332	phospholipid translocation	15/2225	47/18723	0.000231582	0.0018025	0.00129758	ABCA7/PLSCR1/ATP8B2/ABCC1/ABCA1/PLSCR3/ATP11B/ATP8A1/ANO9/ATP8B4/PRKCD/P2RX7/ATP10A/ATP11C/KCNN4	15
GO:0034204	GO:0034204	lipid translocation	16/2225	52/18723	0.000233164	0.00181246	0.00130475	ABCA7/PLSCR1/ATP8B2/ABCC1/ABCA1/ABCG1/PLSCR3/ATP11B/ATP8A1/ANO9/ATP8B4/PRKCD/P2RX7/ATP10A/ATP11C/KCNN4	16
GO:0060402	GO:0060402	calcium ion transport into cytosol	35/2225	160/18723	0.000237486	0.00184366	0.00132722	CORO1A/PTPRC/CCL21/CCL19/CYBA/PTPN6/LCK/MS4A1/PML/PTK2B/RASA3/TRPV2/CCR7/FYN/TRPM2/CXCL9/LYN/ITPR3/P2RX1/BCL2/F2R/PLCG1/CD19/P2RY6/CCR5/MCOLN2/ERO1A/BAX/MCOLN1/P2RX7/CLIC2/XCR1/P2RX4/JSRP1/P2RX5	35
GO:0042058	GO:0042058	regulation of epidermal growth factor receptor signaling pathway	20/2225	73/18723	0.000240351	0.0018635	0.00134149	CCDC88A/IFI6/RHBDF2/FBXW7/PLAUR/SHKBP1/NUP62/PTPN12/CBLB/MMP9/CBL/SNX6/RNF126/DGKD/SNX5/CNOT9/ADAM17/MVB12B/NCF1/ADRA2A	20
GO:0035025	GO:0035025	positive regulation of Rho protein signal transduction	2225-12-01	33/18723	0.000246704	0.00190537	0.00137164	COL3A1/LPAR6/GPR65/AKAP13/GPR174/LPAR1/F2R/P2RY8/PDGFRB/ARRB1/P2RY10/ROBO1	12
GO:0043552	GO:0043552	positive regulation of phosphatidylinositol 3-kinase activity	2225-12-01	33/18723	0.000246704	0.00190537	0.00137164	CCL21/CCL19/TGFB1/FGR/AGAP2/PTK2B/PDGFRA/CCR7/LYN/FLT3/PDGFRB/CD19	12
GO:0071353	GO:0071353	cellular response to interleukin-4	2225-12-01	33/18723	0.000246704	0.00190537	0.00137164	CORO1A/JAK3/XBP1/IL2RG/TCF7/IL4R/MRC1/PML/STAT6/PARP14/LEF1/IMPDH2	12
GO:0048762	GO:0048762	mesenchymal cell differentiation	47/2225	236/18723	0.000247791	0.0019113	0.00137591	AKNA/COL1A1/FLNA/FN1/TGFB1/STAT1/S100A4/NRP1/PTEN/GLIPR2/TGFBR2/FRZB/ANXA6/SEMA4D/BCL9L/PDCD4/NRP2/LDLRAD4/LEF1/ROCK1/SDCBP/BCL2/HNRNPAB/RBPJ/HEYL/PPP3R1/SNAI2/MDK/EZH2/HGF/SPRY1/TGFB1I1/SFRP1/SEMA4C/CORO1C/IL1B/LOXL3/TIAM1/SOX9/SEMA6B/RFLNB/LOXL2/SEMA3C/SPRED1/EOMES/EDNRB/WNT10A	47
GO:0051099	GO:0051099	positive regulation of binding	37/2225	173/18723	0.000257974	0.0019873	0.00143061	B2M/RIPOR2/STK4/IRF4/TGFB1/PLXND1/NRP1/MFNG/PLAUR/LRP1/ANXA2/BLK/MMP9/DTX3L/SPON1/IGF1/SKI/CTHRC1/NIBAN2/PARP9/MBD2/EIF3D/TRIM21/JAK2/TIAM1/TAF1/NME1/RARA/TICAM1/CEBPG/RAMP1/CLIC2/DACT1/NCBP1/EPB41/RIPK2/KLF4	37
GO:0034976	GO:0034976	response to endoplasmic reticulum stress	50/2225	256/18723	0.000261142	0.00200912	0.00144632	XBP1/ALOX5/ATP2A3/DERL3/ABCA7/FCGR2B/CASP4/PTPN1/PML/THBS1/ERN1/TRIM25/EDEM1/SERP1/PDIA4/ATF4/NIBAN1/RCN3/CREB3L2/BID/SYVN1/TP53/EIF2AK3/SDF2L1/BCL2/NCK2/BHLHA15/STT3B/MANF/UBE2J1/NCK1/HM13/RNFT1/BCL2L11/HSP90B1/ATF6B/TRAF2/SRPX/ATF6/ERO1A/BAX/MAP3K5/EDEM3/TOR1A/TRIM13/EIF2AK2/CXCL8/NGLY1/HERPUD2/BBC3	50
GO:0010975	GO:0010975	regulation of neuron projection development	78/2225	445/18723	0.000263714	0.00202009	0.00145422	B2M/VIM/S100A9/CTSZ/SERPINF1/FLNA/ARHGAP4/PREX1/FN1/PLXND1/CCDC88A/LGALS1/NR2F1/NRP1/PTEN/DBNL/LRP1/GRN/PTK2B/TRPV2/IQGAP1/DISC1/BCL11A/FES/CXCL12/NIN/FYN/YWHAH/CREB3L2/SEMA4D/MAP1B/ABI3/LYN/PLXNC1/SETX/PRRX1/LPAR1/TNIK/NEGR1/NDEL1/SYNGAP1/DPYSL3/MAP4K4/ENC1/NCK1/LIMK1/PMP22/RAP1A/RAPGEF1/MDK/SKIL/P3H1/EZH2/PLXNA1/HGF/CAMK1D/TWF2/SFRP1/SEMA4C/ROBO1/SRF/EEF2K/PLXNA4/SPART/GFI1/MARK2/SCN1B/TIAM1/SE…	78
GO:0046849	GO:0046849	bone remodeling	23/2225	90/18723	0.000263915	0.00202009	0.00145422	CSF1R/RAC2/TCIRG1/CSK/INPP5D/TGFB1/PTK2B/RASSF2/NOTCH2/ITGB3/TNFAIP3/LRRK1/CTHRC1/SYK/ADRB2/CTSK/MDK/SFRP1/P2RX7/GJA1/TNFRSF11A/S1PR1/IL7	23
GO:0061097	GO:0061097	regulation of protein tyrosine kinase activity	23/2225	90/18723	0.000263915	0.00202009	0.00145422	PTPRC/CSF1R/CCL5/FBXW7/SHC1/PTPN1/SH3BP5/CBLB/DUSP22/CBL/ABI1/SNX6/NCK2/FCGR1A/IL34/ADAM17/PAK2/CASS4/NCF1/DLG4/UNC119/ADRA2A/LILRA5	23
GO:0097581	GO:0097581	lamellipodium organization	23/2225	90/18723	0.000263915	0.00202009	0.00145422	RAC2/CD44/PLEKHO1/ARPC2/CCDC88A/ACTR3/ARPC5/WAS/CAPZB/CARMIL2/WASF2/ARHGEF6/ITGB1/ABI3/ABI1/NUP85/NCK2/NCK1/FSCN1/TWF2/CORO1C/SRGAP2/S1PR1	23
GO:0033673	GO:0033673	negative regulation of kinase activity	47/2225	237/18723	0.000274151	0.00209577	0.0015087	PTPRC/PTPN6/CSK/WNK1/PLEC/PYCARD/PIK3IP1/PTEN/IRAK3/PTPN1/SH2B3/CEBPA/RGS14/TNFAIP3/PIP4K2A/SH3BP5/NUP62/CD300A/PDCD4/LYN/TRIM27/CDKN1B/SORL1/CBLB/DUSP22/CBL/LAX1/SNX6/ADARB1/STK38/TAF7/SPRY1/SFRP1/PTPN22/PPM1F/CORO1C/RUBCN/IL1B/PRKCD/HHEX/SPRED1/PAK2/CDKN2D/KAT2B/DUSP10/DUSP7/RGS2	47
GO:0022617	GO:0022617	extracellular matrix disassembly	18/2225	63/18723	0.000274899	0.00209881	0.00151089	CTSS/LCP1/CST3/MMP7/TGFB1/ETS1/MMP14/LRP1/CARMIL2/MMP2/MMP9/ADAMTS4/CTSK/FSCN1/ADAMTS5/SH3PXD2B/MMP19/FAP	18
GO:0009595	GO:0009595	detection of biotic stimulus	13/2225	38/18723	0.000277065	0.00210731	0.00151701	NAIP/CLEC7A/TLR2/LY96/CD1D/TLR4/TREM2/SCARB1/SRPX/NLRP3/NOD1/FAP/TLR1	13
GO:0097242	GO:0097242	amyloid-beta clearance	13/2225	38/18723	0.000277065	0.00210731	0.00151701	ITGB2/C3/ABCA7/LRP1/ITGAM/IFNGR1/ROCK1/TNF/MSR1/C5AR1/TREM2/SRF/MARCO	13
GO:1901186	GO:1901186	positive regulation of ERBB signaling pathway	13/2225	38/18723	0.000277065	0.00210731	0.00151701	CCDC88A/FBXW7/PLAUR/SHKBP1/NUP62/MMP9/CBL/RBPJ/DGKD/CNOT9/ADAM17/NCF1/ADRA2A	13
GO:0006979	GO:0006979	response to oxidative stress	78/2225	446/18723	0.000283218	0.00215138	0.00154874	COL1A1/AIF1/ALOX5/ANXA1/MCL1/UCP2/CYP1B1/STAT1/ETS1/FBXW7/SOD2/MMP14/SELENOP/PML/PTK2B/TXNIP/ERN1/AXL/PDGFRA/MMP2/ARL6IP5/RGS14/ADA/ATF4/FYN/TNFAIP3/FUT8/TLR4/TRPM2/STX4/STAT6/ABCC1/BTK/TP53/MMP9/PXDN/FBLN5/SETX/ZC3H12A/PLK3/BCL2/FOS/RELA/AGAP3/RIPK3/PDGFRB/G6PD/TREM2/ARNTL/EZH2/ATG7/HGF/VNN1/PRDX4/SPHK1/PSIP1/TP53INP1/SIN3A/PTGS1/PRKCD/FOXO1/ERO1A/JAK2/MAP3K5/MAPK13/PDK1/TOR1A/XRCC1/PRR5L/SIRPA/…	78
GO:0019439	GO:0019439	aromatic compound catabolic process	81/2225	467/18723	0.000286313	0.00217214	0.00156368	VIM/PABPC1/TYMP/SAMHD1/SLCO2B1/RNASET2/BTG2/ADA2/ISG20/TNFRSF1B/OAS2/ZFP36L2/MYD88/MGAT1/ZFP36L1/SND1/ZC3H12D/TENT5C/ZFP36/DPYD/ATM/TUT7/TENT5A/SLC11A1/RNASE6/ERN1/ZC3HAV1/TRAF5/ENTPD1/APOBEC3C/PABPC4/ADA/IKBKE/APOBEC3G/IL4I1/ABCC1/PDE7A/ZC3H12A/PATL2/ROCK1/LSM7/CELF1/ZC3H18/ENTPD4/KYNU/UPP1/HNRNPD/DCP2/APOBEC3F/RNASEH2B/AGO2/HELZ2/PDE4B/TRAF2/SMG9/CNOT8/IDO1/PRKCD/RC3H2/CNOT6L/DEDD2/BAX/AGO4/DNA…	81
GO:0097035	GO:0097035	regulation of membrane lipid distribution	17/2225	58/18723	0.000288456	0.00218563	0.00157339	ABCA7/PLSCR1/ATP8B2/ABCC1/ABCA1/ABCG1/PLSCR3/ATP11B/ATP8A1/ANO9/ATP8B4/PRKCD/P2RX7/ATP10A/ATP11C/KCNN4/TRIAP1	17
GO:0071375	GO:0071375	cellular response to peptide hormone stimulus	55/2225	290/18723	0.000289412	0.00219011	0.00157662	JAK3/XBP1/CYBA/MZB1/GNAI2/PTPRE/CSK/UCP2/STAT1/SOCS3/ZFP36L1/OGT/RAB31/SHC1/PTEN/CCND3/PTPN1/STAT5A/FBN1/MYO5A/MAX/FYN/PIP4K2A/GRB2/MAP1B/LYN/STAT6/SORL1/PRKCB/ROCK1/ATP2B1/NFKB1/PHIP/NDEL1/RAB8A/REG1A/RELA/NCK1/USF1/HDAC9/EEF2K/LEPROTL1/IL1B/PRKCD/FOXO1/RAB8B/JAK2/SORBS1/SNX5/PDE3B/KAT2B/CREB1/PID1/SH2B2/SOCS1	55
GO:0090025	GO:0090025	regulation of monocyte chemotaxis	2225-11-01	29/18723	0.000290875	0.00219842	0.0015826	CCL5/AIF1/NBL1/SLAMF8/CCR2/CXCL12/CCR1/LYN/SERPINE1/PLA2G7/CX3CR1	11
GO:0033173	GO:0033173	calcineurin-NFAT signaling cascade	14/2225	43/18723	0.000294186	0.00221694	0.00159593	TBC1D10C/CLEC7A/NFATC2/DYRK2/LMCD1/FHL2/IGF1/NFATC3/TNF/PPP3R1/NFATC1/PPP3CB/NFATC4/PPP3CC	14
GO:0043523	GO:0043523	regulation of neuron apoptotic process	43/2225	212/18723	0.000295425	0.00221694	0.00159593	TYROBP/CORO1A/CTSZ/NAIP/MCL1/BTG2/ARRB2/AGAP2/FBXW7/SOD2/NRP1/CCL2/LRP1/GRN/PTK2B/AXL/ATF4/ITGAM/FYN/KDM2B/TP53/SNX6/BCL2/TNF/F2R/SYNGAP1/MDK/G6PD/C5AR1/TREM2/ARRB1/CASP2/EGLN2/BCL2L11/PPT1/RASA1/JAK2/BAX/NFATC4/CLCF1/ZPR1/MYBL2/CX3CR1	43
GO:0001768	GO:0001768	establishment of T cell polarity	2225-07-01	13/18723	0.000296281	0.00221694	0.00159593	CCL21/CCL19/DOCK2/RIPOR2/DOCK8/MYH9/CCR7	7
GO:0036005	GO:0036005	response to macrophage colony-stimulating factor	2225-07-01	13/18723	0.000296281	0.00221694	0.00159593	CSF1R/TLR2/CSF1/TLR4/DOK1/TREM2/PDE1B	7
GO:0036006	GO:0036006	cellular response to macrophage colony-stimulating factor stimulus	2225-07-01	13/18723	0.000296281	0.00221694	0.00159593	CSF1R/TLR2/CSF1/TLR4/DOK1/TREM2/PDE1B	7
GO:1902285	GO:1902285	semaphorin-plexin signaling pathway involved in neuron projection guidance	2225-07-01	13/18723	0.000296281	0.00221694	0.00159593	PLXND1/NRP1/NRP2/PLXNC1/PLXNA1/PLXNA4/PLXNA3	7
GO:1903054	GO:1903054	negative regulation of extracellular matrix organization	2225-07-01	13/18723	0.000296281	0.00221694	0.00159593	EMILIN1/CST3/TNFRSF1B/TGFB1/TNFRSF1A/ANTXR1/FAP	7
GO:1903977	GO:1903977	positive regulation of glial cell migration	2225-07-01	13/18723	0.000296281	0.00221694	0.00159593	LRP1/CCR2/CSF1/TREM2/TIAM1/P2RX4/CX3CR1	7
GO:0002686	GO:0002686	negative regulation of leukocyte migration	15/2225	48/18723	0.000300206	0.00224072	0.00161305	CCL21/EMILIN1/RIN3/RIPOR2/IL27RA/NBL1/CCL2/SLAMF8/CXCL12/KLRK1/ADA/CD300A/CD200/CD200R1/MIA3	15
GO:0002715	GO:0002715	regulation of natural killer cell mediated immunity	15/2225	48/18723	0.000300206	0.00224072	0.00161305	HLA-E/HLA-F/VAV1/ARRB2/CD96/SERPINB9/SLAMF6/KLRK1/RASGRP1/SH2D1A/CD226/LILRB1/HAVCR2/PIK3R6/LAG3	15
GO:0008037	GO:0008037	cell recognition	45/2225	225/18723	0.000300722	0.00224178	0.00161381	IGKC/IGHG1/IGHM/CCL21/IGLC1/VCAN/IGHG2/TRBC2/CCL19/CXCR4/TRBC1/IGHG3/IGHA1/DOCK2/IGHG4/FOLR2/FCN1/DOCK8/CLEC7A/CD6/NRP1/MFGE8/EMB/SPON2/PRF1/MSN/IGHD/CCR7/ST6GALNAC6/CD226/IGHV6-1/CD5/PECAM1/NCK2/CD209/NEXN/PALLD/B4GALT1/TREM2/ROBO1/SCARB1/HAVCR2/NDN/IGHV5-10-1/PTX3	45
GO:0010959	GO:0010959	regulation of metal ion transport	72/2225	406/18723	0.000314433	0.00234108	0.0016853	CORO1A/B2M/FXYD5/CYBA/FLNA/CXCR4/CCL5/PTPN6/IL16/CD4/GNAI2/WNK1/ICAM1/ARRB2/LILRB2/CCL2/PTEN/PML/PTK2B/TRPV2/CD84/CXCL12/CRACR2A/PIK3CG/CASK/FYN/YWHAH/CCR1/ITGB1/CXCL9/LYN/TRIM27/CD33/P2RX1/GEM/BCL2/ATP2B1/NKAIN4/F2R/ADRB2/STIM1/PDGFRB/PLCG1/LILRB1/G6PD/CD19/P2RY6/TREM2/KCNAB2/PDE4B/ORAI1/FCRL3/STK39/SCN1B/FXYD1/BAX/CCL4/P2RX7/CACNB1/CLIC2/GJA1/LILRA2/EPB41/GNAO1/P2RX4/KCNN4/JSRP1/P2RX5/ADRA2A/TS…	72
GO:0050688	GO:0050688	regulation of defense response to virus	19/2225	69/18723	0.000317432	0.00236048	0.00169926	STAT1/PYCARD/FGL2/TSPAN32/TNFAIP3/TRAF3/CGAS/APOBEC3G/DTX3L/RNF125/ZC3H12A/APOBEC3F/PARP9/LILRB1/PTPN22/SIN3A/RNF216/AIM2/DDX58	19
GO:0071901	GO:0071901	negative regulation of protein serine/threonine kinase activity	28/2225	120/18723	0.000318368	0.00236451	0.00170216	PTPN6/PYCARD/PTEN/IRAK3/PTPN1/SH2B3/CEBPA/RGS14/TNFAIP3/NUP62/CD300A/PDCD4/LYN/CDKN1B/SORL1/LAX1/STK38/SPRY1/SFRP1/PTPN22/IL1B/PRKCD/HHEX/CDKN2D/KAT2B/DUSP10/DUSP7/RGS2	28
GO:0031664	GO:0031664	regulation of lipopolysaccharide-mediated signaling pathway	2225-10-01	25/18723	0.000331288	0.00244533	0.00176035	CARD8/LTF/CARD16/LY96/LY86/TNFAIP3/CD55/SCIMP/CD180/LILRA2	10
GO:0033622	GO:0033622	integrin activation	2225-10-01	25/18723	0.000331288	0.00244533	0.00176035	MZB1/FN1/PLEK/SKAP1/FERMT3/FBLIM1/CXCL12/COL16A1/PIEZO1/CXCL13	10
GO:0098581	GO:0098581	detection of external biotic stimulus	2225-10-01	25/18723	0.000331288	0.00244533	0.00176035	NAIP/CLEC7A/TLR2/LY96/CD1D/TLR4/TREM2/SCARB1/NOD1/TLR1	10
GO:1903901	GO:1903901	negative regulation of viral life cycle	2225-10-01	25/18723	0.000331288	0.00244533	0.00176035	CIITA/BST2/IFITM3/IFITM2/FCN1/IFITM1/TRIM25/LY6E/TRIM59/PTX3	10
GO:2000316	GO:2000316	regulation of T-helper 17 type immune response	2225-10-01	25/18723	0.000331288	0.00244533	0.00176035	IL27RA/CLEC7A/NFKBIZ/NFKBID/ZC3H12A/MALT1/CARD9/RC3H2/LOXL3/TBX21	10
GO:0055094	GO:0055094	response to lipoprotein particle	2225-12-01	34/18723	0.000340348	0.00250605	0.00180405	ITGB2/FCER1G/CD68/MYD88/TLR4/ITGB1/ABCA1/SYK/TREM2/TICAM1/NPC1/MIA3	12
GO:0070232	GO:0070232	regulation of T cell apoptotic process	2225-12-01	34/18723	0.000340348	0.00250605	0.00180405	IL7R/JAK3/CCL5/DOCK8/CD27/GIMAP8/ADA/TSC22D3/TP53/RIPK3/IDO1/PDCD1	12
GO:0001558	GO:0001558	regulation of cell growth	73/2225	414/18723	0.000341181	0.0025091	0.00180625	TMC8/S100A9/CYBA/CXCR4/BST2/SIPA1/RASGRP2/ARHGAP4/FN1/CRLF3/TGFB1/S100A8/INHBA/LTBP4/PPP1R9B/NRP1/MMP14/DBNL/LRP1/PML/SLIT3/PTK2B/TRPV2/DISC1/BCL11A/CXCL12/FRZB/DDX39B/SEMA4D/MAP1B/KDM2B/CDKN1B/TP53/IGF1/FBLN5/PPARD/CPNE5/SDCBP/CLSTN3/BCL2/NDEL1/REG1A/CCDC85B/LIMK1/OGFR/G6PD/TSPYL2/EGLN2/MTPN/CXCL16/TWF2/SPHK1/SFRP1/SEMA4C/SRF/PLXNA4/PPT1/SIN3A/SPART/SEMA6B/SEMA3C/ESR2/GJA1/ITSN2/ADAM17/PLXNA3/BR…	73
GO:1903510	GO:1903510	mucopolysaccharide metabolic process	22/2225	86/18723	0.000350192	0.00257222	0.00185169	DCN/CD44/TGFB1/CHST11/CSGALNACT2/SPOCK2/CHST15/NDST2/PIM1/NFKB1/CEMIP2/CHSY1/IDUA/HGF/ST3GAL2/IL1B/CHPF2/CHST12/XYLT1/CSGALNACT1/CHST2/SLC10A7	22
GO:0031668	GO:0031668	cellular response to extracellular stimulus	48/2225	246/18723	0.000350802	0.00257355	0.00185264	PTPRC/COL1A1/XBP1/IFI16/AIF1/ITGA4/SIPA1/TNC/CD68/FOLR2/UCP2/POSTN/ICAM1/PLEC/PPP1R9B/VCAM1/GLUL/FAS/FES/AXL/NAMPT/ATF4/MAX/PIM1/LYN/TP53/CBL/ZC3H12A/EIF2AK3/BCL2/ATP2B1/BHLHA15/FOS/UPP1/SNAI2/USF1/ATG7/SFRP1/SRF/FOXO1/MAP3K5/SKP2/EIF2AK2/SESN1/FNIP1/GSDMD/STK26/ASGR1	48
GO:0051051	GO:0051051	negative regulation of transport	81/2225	470/18723	0.000351825	0.0025779	0.00185578	CD74/CORO1A/HLA-F/SPI1/BST2/ANXA1/GNAI2/CSK/RIN3/TNFRSF1B/UCP2/DERL3/APOC1/NCKAP1L/ABCA7/WNK1/ICAM1/CNN2/FCGR2B/ANKRD13D/PEA15/INHBA/RHBDF2/LILRB2/PLSCR1/TNFRSF1A/PTEN/PTK2B/TLR2/THBS1/CD84/SP100/CCR2/ARL6IP5/ADA/ITGB3/PKDCC/MAP1B/CD300A/TRIM27/CD47/MMP9/CD33/PRKCB/GEM/SDCBP/BCL2/NFKB1/TNF/F2R/MAP4K4/MDFIC/UBE2J1/RAP1A/CD200/TIFAB/LILRB1/ANO9/GABRE/SFRP1/PPM1F/TRAT1/LIF/RUBCN/IL1B/FABP5/TPR/STK39…	81
GO:0001780	GO:0001780	neutrophil homeostasis	2225-08-01	17/18723	0.000353543	0.00258103	0.00185803	ANXA1/PIK3CD/SH2B3/AXL/CCR2/MERTK/PDE4B/ITPKB	8
GO:0034349	GO:0034349	glial cell apoptotic process	2225-08-01	17/18723	0.000353543	0.00258103	0.00185803	CCL2/BID/TP53/PRKCH/TREM2/AKAP12/TRAF2/PRKCD	8
GO:0035855	GO:0035855	megakaryocyte development	2225-08-01	17/18723	0.000353543	0.00258103	0.00185803	PTPN6/FLI1/SH2B3/WASF2/PIP4K2A/ZNF385A/ABI1/SRF	8
GO:0030449	GO:0030449	regulation of complement activation	2225-09-01	21/18723	0.000357728	0.00259894	0.00187093	C3/VSIG4/CFH/A2M/SERPING1/CR1/CD55/TREM2/IL1B	9
GO:0043373	GO:0043373	CD4-positive, alpha-beta T cell lineage commitment	2225-09-01	21/18723	0.000357728	0.00259894	0.00187093	IRF4/SPN/SLAMF6/LY9/STAT6/IL6R/BATF/LOXL3/TBX21	9
GO:0046597	GO:0046597	negative regulation of viral entry into host cell	2225-09-01	21/18723	0.000357728	0.00259894	0.00187093	CIITA/IFITM3/IFITM2/FCN1/IFITM1/TRIM25/LY6E/TRIM59/PTX3	9
GO:0061081	GO:0061081	positive regulation of myeloid leukocyte cytokine production involved in immune response	2225-09-01	21/18723	0.000357728	0.00259894	0.00187093	LAPTM5/CD74/SPON2/TLR4/LILRB1/DDX21/TICAM1/DDX58/BCL10	9
GO:0001836	GO:0001836	release of cytochrome c from mitochondria	17/2225	59/18723	0.000360879	0.0026155	0.00188285	IFI6/ARRB2/SOD2/PYCARD/PLAUR/BID/TP53/MMP9/IGF1/BCL2/PLSCR3/BMF/HGF/BCL2L11/BAX/BBC3/TRIAP1	17
GO:0050732	GO:0050732	negative regulation of peptidyl-tyrosine phosphorylation	17/2225	59/18723	0.000360879	0.0026155	0.00188285	PTPRC/PTPN6/SOCS3/SH2B3/SH3BP5/SEMA4D/SAMSN1/LRRK1/CD300A/PARP14/CBLB/DUSP22/CBL/SNX6/SFRP1/PRKCD/SOCS1	17
GO:0051651	GO:0051651	maintenance of location in cell	43/2225	214/18723	0.000364628	0.00263948	0.00190011	TMSB4X/CORO1A/PTPRC/CCL21/S100A9/CCL19/CYBA/SRGN/PTPN6/CD4/S100A8/CCDC88A/LCK/SUN2/PML/PTK2B/RASA3/SP100/CCR7/ANXA6/TRPM2/CXCL9/LYN/ITPR3/SORL1/VPS13C/F2R/PLCG1/CD19/P2RY6/UVRAG/TWF2/CCR5/HSP90B1/MCOLN2/SLC30A7/ERO1A/BAX/MCOLN1/CLIC2/GJA1/XCR1/JSRP1	43
GO:2000249	GO:2000249	regulation of actin cytoskeleton reorganization	13/2225	39/18723	0.000370781	0.00268079	0.00192985	ARHGDIB/CSF1R/HCLS1/GMFG/NRP1/PTK2B/FES/PDGFRA/NOTCH2/TRPM2/ABI3/HCK/MDK	13
GO:0001915	GO:0001915	negative regulation of T cell mediated cytotoxicity	2225-06-01	10/18723	0.000383617	0.00274712	0.00197759	IL7R/PTPRC/NCKAP1L/FCGR2B/LILRB1/PPP3CB	6
GO:0002887	GO:0002887	negative regulation of myeloid leukocyte mediated immunity	2225-06-01	10/18723	0.000383617	0.00274712	0.00197759	SPI1/FCGR2B/CD84/CCR2/CD300A/CX3CR1	6
GO:0035747	GO:0035747	natural killer cell chemotaxis	2225-06-01	10/18723	0.000383617	0.00274712	0.00197759	CCL5/PIK3CD/CCL2/PIK3CG/KLRK1/CCL4	6
GO:0048251	GO:0048251	elastic fiber assembly	2225-06-01	10/18723	0.000383617	0.00274712	0.00197759	EMILIN1/TNXB/MFAP4/FBLN5/EFEMP2/LOX	6
GO:0070099	GO:0070099	regulation of chemokine-mediated signaling pathway	2225-06-01	10/18723	0.000383617	0.00274712	0.00197759	CCL5/SLIT3/SH2B3/TREM2/ROBO1/RNF113A	6
GO:0070391	GO:0070391	response to lipoteichoic acid	2225-06-01	10/18723	0.000383617	0.00274712	0.00197759	CD14/TLR2/TLR4/RELA/TREM2/RIPK2	6
GO:0071223	GO:0071223	cellular response to lipoteichoic acid	2225-06-01	10/18723	0.000383617	0.00274712	0.00197759	CD14/TLR2/TLR4/RELA/TREM2/RIPK2	6
GO:2000425	GO:2000425	regulation of apoptotic cell clearance	2225-06-01	10/18723	0.000383617	0.00274712	0.00197759	C3/TGM2/ABCA7/CCL2/C2/TREM2	6
GO:0042269	GO:0042269	regulation of natural killer cell mediated cytotoxicity	14/2225	44/18723	0.000384749	0.00275194	0.00198107	HLA-E/HLA-F/VAV1/ARRB2/SERPINB9/SLAMF6/KLRK1/RASGRP1/SH2D1A/CD226/LILRB1/HAVCR2/PIK3R6/LAG3	14
GO:0050673	GO:0050673	epithelial cell proliferation	76/2225	437/18723	0.000399799	0.00285618	0.00205611	B2M/XBP1/CYBA/SERPINF1/ALOX5/ITGA4/SPARC/JAML/MYC/FGF7/PIK3CD/TGFB1/STAT1/FBXW7/ZFP36L1/GLUL/NRP1/MMP14/RUNX3/COL8A1/ZFP36/CCL2/PTEN/VASH1/SULF1/GRN/NGFR/THBS1/ERN1/CXCL12/NOTCH2/STAT5A/ITGB3/CASK/TNFAIP3/NRP2/PRKD2/STAT6/CDKN1B/CLDN1/IGF1/PPARD/SERPINB1/NLRC3/TNF/CDK6/REG1A/B4GALT1/SNAI2/PLCG1/MDK/C5AR1/MYDGF/HGF/SFRP1/ROBO1/SCARB1/TINF2/SULF2/SOX9/BAX/NME1/LOXL2/GJA1/ADAM17/FAP/CYP7B1/CCL24/EDN…	76
GO:0044843	GO:0044843	cell cycle G1/S phase transition	47/2225	241/18723	0.000406647	0.00290165	0.00208884	AIF1/PTPN6/ANXA1/CCND2/CRLF3/PIM2/INHBA/FBXW7/SLFN11/ATM/CCL2/PTEN/CCND3/PML/ITGB1/GPR132/BID/CDKN1B/TP53/PLK3/BCL2/CDK6/GPNMB/KHDRBS1/KMT2E/PRMT2/EZH2/CASP2/NPAT/PSME2/BCAT1/GFI1/TAF1/DACT1/ZPR1/ADAM17/SKP2/CDKN2D/LSM10/DBF4/CHEK2/PIAS1/RCC1/RBL1/CDK17/TRIAP1/KLF4	47
GO:0007202	GO:0007202	activation of phospholipase C activity	2225-11-01	30/18723	0.000410297	0.00291729	0.0021001	PLCB2/ITK/S1PR4/CD86/LPAR1/TXK/C5AR1/P2RY6/SELE/LPAR2/GNA15	11
GO:0030204	GO:0030204	chondroitin sulfate metabolic process	2225-11-01	30/18723	0.000410297	0.00291729	0.0021001	DCN/CHST11/CSGALNACT2/SPOCK2/CHST15/CHSY1/IDUA/CHPF2/CHST12/XYLT1/CSGALNACT1	11
GO:0070498	GO:0070498	interleukin-1-mediated signaling pathway	2225-11-01	30/18723	0.000410297	0.00291729	0.0021001	IL1R1/MYD88/ZBP1/IRAK3/IRAK1/IKBKB/RELA/IRAK4/IRAK2/IL1B/EGR1	11
GO:0043393	GO:0043393	regulation of protein binding	40/2225	196/18723	0.000413657	0.00293454	0.00211252	B2M/ACTB/TMC8/CTSZ/ITGA4/ATP2A3/STK4/PLXND1/HOPX/ARRB2/NRP1/CARD16/MFNG/LRP1/DISC1/ANXA2/BLK/SORL1/CBLB/MMP9/DTX3L/SPON1/CTHRC1/ROCK1/ADRB2/MITD1/SYMPK/PRKCD/TRIM21/MARK2/TIAM1/TAF1/BAX/NFATC4/TICAM1/RAMP1/DACT1/EPB41/RIPK2/LOX	40
GO:0014812	GO:0014812	muscle cell migration	26/2225	110/18723	0.000414176	0.00293454	0.00211252	CCL5/AIF1/PLEKHO1/ANXA1/POSTN/ARPC5/NRP1/LRP1/IQGAP1/ITGB3/S100A11/TLR4/SORL1/SERPINE1/IGF1/PPARD/ROCK1/BCL2/GNA13/PDGFRB/MDK/P2RY6/PLXNA1/S1PR2/CCN4/SSH1	26
GO:0042542	GO:0042542	response to hydrogen peroxide	32/2225	146/18723	0.000414191	0.00293454	0.00211252	COL1A1/ANXA1/CYP1B1/STAT1/ETS1/SOD2/PTK2B/TXNIP/ERN1/AXL/ADA/FYN/TNFAIP3/TRPM2/STAT6/SETX/BCL2/RELA/RIPK3/PDGFRB/EZH2/HGF/SPHK1/PRKCD/FOXO1/MAP3K5/MAPK13/SIRPA/GNAO1/PYCR1/KLF4/STK26	32
GO:0051283	GO:0051283	negative regulation of sequestering of calcium ion	27/2225	116/18723	0.000420833	0.00297809	0.00214387	CORO1A/PTPRC/CCL21/CCL19/CYBA/PTPN6/LCK/PTK2B/RASA3/CCR7/ANXA6/TRPM2/CXCL9/LYN/ITPR3/F2R/PLCG1/CD19/P2RY6/CCR5/MCOLN2/ERO1A/BAX/MCOLN1/CLIC2/XCR1/JSRP1	27
GO:0051208	GO:0051208	sequestering of calcium ion	28/2225	122/18723	0.000424385	0.00299895	0.00215889	CORO1A/PTPRC/CCL21/CCL19/CYBA/PTPN6/LCK/PTK2B/RASA3/CCR7/ANXA6/TRPM2/CXCL9/LYN/ITPR3/F2R/PLCG1/CD19/P2RY6/CCR5/HSP90B1/MCOLN2/ERO1A/BAX/MCOLN1/CLIC2/XCR1/JSRP1	28
GO:0033002	GO:0033002	muscle cell proliferation	48/2225	248/18723	0.000424781	0.00299895	0.00215889	CYBA/RUNX1/CCL5/AIF1/TGM2/GNAI2/TGFB1/STAT1/MYD88/SOD2/PTGIR/PTEN/THBS1/TGFBR2/ERN1/NAMPT/MMP2/IRAK1/DDX39B/TNFAIP3/PIM1/TLR4/PTAFR/PDCD4/FOXP1/CDKN1B/MMP9/IGF1/DNMT1/PPARD/IL6R/TNF/GATA6/RBPJ/GNA13/PDGFRB/P2RY6/IRAK4/S1PR2/JAK2/CCN4/MAP3K5/ELN/GJA1/SKP2/EFEMP2/S1PR1/KLF4	48
GO:0051348	GO:0051348	negative regulation of transferase activity	51/2225	268/18723	0.000434109	0.00306121	0.0022037	PTPRC/PTPN6/CSK/WNK1/PLEC/PYCARD/ZFP36/PIK3IP1/PTEN/IRAK3/PTPN1/SH2B3/CEBPA/RGS14/TNFAIP3/PIP4K2A/SH3BP5/NUP62/CD300A/PDCD4/LYN/TRIM27/CDKN1B/SORL1/CBLB/TP53/DTX3L/DUSP22/CBL/LAX1/SNX6/ADARB1/STK38/LIMK1/TAF7/SPRY1/SFRP1/PTPN22/PPM1F/CORO1C/RUBCN/IL1B/PRKCD/HHEX/SPRED1/PAK2/CDKN2D/KAT2B/DUSP10/DUSP7/RGS2	51
GO:0002377	GO:0002377	immunoglobulin production	43/2225	216/18723	0.000447981	0.00315532	0.00227145	HLA-DRA/IGKC/HLA-DPA1/HLA-DPB1/B2M/PTPRC/HLA-E/XBP1/HLA-DMB/HLA-DMA/SAMHD1/MZB1/SASH3/IGKV4-1/TGFB1/FCGR2B/IL27RA/IL4R/CD40/HLA-DOA/IGLV3-1/CD86/CGAS/STX4/STAT6/BTK/CR1/CD28/TNF/TNFRSF4/HLA-DQA1/IGLV6-57/CD22/HLA-DOB/BATF/GAPT/TRAF2/RNF168/FCRL3/CLCF1/TBX21/SLC15A4/CD40LG	43
GO:0036293	GO:0036293	response to decreased oxygen levels	59/2225	322/18723	0.000452265	0.00318176	0.00229049	CYBA/CXCR4/CYBB/MYC/UCP2/POSTN/NOP53/ICAM1/ETS1/SOD2/ZFP36L1/VCAM1/CARD16/MMP14/PTEN/PML/DDIT4/PTK2B/TLR2/THBS1/CBFA2T3/TGFBR2/NAMPT/CXCL12/MMP2/IRAK1/CCN2/AGER/ADA/KCNMA1/LIMD1/CDKN1B/TP53/CBL/PPARD/PLK3/BCL2/GATA6/BNIP2/S100B/RBPJ/REG1A/USF1/TREM2/EGLN2/SFRP1/HSP90B1/SRF/EEF2K/VHL/ERO1A/LOXL2/PDK1/XRCC1/ADAM17/EGR1/CREB1/APAF1/TIGAR	59
GO:1901361	GO:1901361	organic cyclic compound catabolic process	84/2225	495/18723	0.000457303	0.00321344	0.00231329	VIM/PABPC1/TYMP/SAMHD1/SLCO2B1/RNASET2/BTG2/ADA2/ISG20/TNFRSF1B/OAS2/ZFP36L2/MYD88/MGAT1/ZFP36L1/SND1/ZC3H12D/TENT5C/ZFP36/DPYD/ATM/TUT7/TENT5A/SLC11A1/RNASE6/ERN1/ZC3HAV1/TRAF5/ENTPD1/APOBEC3C/PABPC4/ADA/IKBKE/YWHAH/APOBEC3G/IL4I1/ABCC1/PDE7A/ZC3H12A/PATL2/ROCK1/LSM7/CELF1/ZC3H18/ENTPD4/KYNU/UPP1/HNRNPD/DCP2/APOBEC3F/RNASEH2B/AGO2/HELZ2/PDE4B/SCARB1/TRAF2/SMG9/STS/CNOT8/IDO1/PRKCD/RC3H2/CNOT6L/D…	84
GO:0000768	GO:0000768	syncytium formation by plasma membrane fusion	16/2225	55/18723	0.000473346	0.0033184	0.00238885	TYROBP/CD53/PLEKHO1/RIPOR2/IL4R/MYH9/SBNO2/NFATC2/CXCL9/EHD2/MYOF/TREM2/ADAMTS5/ADAM12/SH3PXD2A/PTGFRN	16
GO:0140253	GO:0140253	cell-cell fusion	16/2225	55/18723	0.000473346	0.0033184	0.00238885	TYROBP/CD53/PLEKHO1/RIPOR2/IL4R/MYH9/SBNO2/NFATC2/CXCL9/EHD2/MYOF/TREM2/ADAMTS5/ADAM12/SH3PXD2A/PTGFRN	16
GO:0034114	GO:0034114	regulation of heterotypic cell-cell adhesion	2225-10-01	26/18723	0.000481356	0.00336277	0.00242079	CD44/WNK1/LCK/SKAP1/MYADM/AGER/TNF/IL1B/FGB/KLF4	10
GO:1900017	GO:1900017	positive regulation of cytokine production involved in inflammatory response	2225-10-01	26/18723	0.000481356	0.00336277	0.00242079	GPSM3/CLEC7A/MYD88/GBP5/CD6/TLR4/TNF/IL17RA/CARD9/TICAM1	10
GO:2000108	GO:2000108	positive regulation of leukocyte apoptotic process	2225-10-01	26/18723	0.000481356	0.00336277	0.00242079	CCL5/ANXA1/PIK3CD/LYN/BLK/TP53/IDO1/PDCD1/BAX/FNIP1	10
GO:0002714	GO:0002714	positive regulation of B cell mediated immunity	13/2225	40/18723	0.000490122	0.00340026	0.00244778	PTPRC/HLA-E/C3/TGFB1/CD40/STAT6/BTK/CD226/CD28/TNF/TREM2/CLCF1/TBX21	13
GO:0002891	GO:0002891	positive regulation of immunoglobulin mediated immune response	13/2225	40/18723	0.000490122	0.00340026	0.00244778	PTPRC/HLA-E/C3/TGFB1/CD40/STAT6/BTK/CD226/CD28/TNF/TREM2/CLCF1/TBX21	13
GO:0010543	GO:0010543	regulation of platelet activation	13/2225	40/18723	0.000490122	0.00340026	0.00244778	FCER1G/PLEK/C1QTNF1/SH2B3/PDGFRA/TLR4/LYN/BLK/SYK/THBD/TXK/PRKCD/JAK2	13
GO:0030866	GO:0030866	cortical actin cytoskeleton organization	13/2225	40/18723	0.000490122	0.00340026	0.00244778	FMNL1/LCP1/PLEK/NCKAP1L/PLEC/EPB41L2/FMNL3/IKBKB/FHOD1/ROCK1/TNF/EHD2/EPB41	13
GO:0071526	GO:0071526	semaphorin-plexin signaling pathway	13/2225	40/18723	0.000490122	0.00340026	0.00244778	FLNA/PLXND1/SH3BP1/NRP1/SEMA4D/NRP2/PLXNC1/PLXNA1/SEMA4C/PLXNA4/SEMA6B/SEMA3C/PLXNA3	13
GO:1901223	GO:1901223	negative regulation of NIK/NF-kappaB signaling	13/2225	40/18723	0.000490122	0.00340026	0.00244778	TMSB4X/SPI1/RASSF2/LITAF/CYLD/IFI35/ZC3H12A/NLRC3/HDAC7/RELA/CPNE1/NMI/NLRP3	13
GO:0002639	GO:0002639	positive regulation of immunoglobulin production	15/2225	50/18723	0.000491052	0.00340277	0.00244959	PTPRC/HLA-E/XBP1/MZB1/SASH3/TGFB1/IL4R/CD40/CD86/STX4/STAT6/CD28/TNFRSF4/CLCF1/TBX21	15
GO:0030307	GO:0030307	positive regulation of cell growth	35/2225	166/18723	0.000493384	0.00341499	0.00245838	S100A9/CYBA/CXCR4/FN1/S100A8/NRP1/MMP14/DBNL/LRP1/PTK2B/TRPV2/DISC1/CXCL12/DDX39B/SEMA4D/MAP1B/KDM2B/IGF1/CPNE5/SDCBP/BCL2/NDEL1/REG1A/LIMK1/MTPN/CXCL16/TWF2/SPHK1/SFRP1/SRF/ITSN2/ADAM17/BRAT1/NCBP1/EXOSC9	35
GO:0035987	GO:0035987	endodermal cell differentiation	14/2225	45/18723	0.000498075	0.00344349	0.0024789	ITGB2/ITGA4/FN1/INHBA/MMP14/COL8A1/COL5A1/ITGA5/MMP2/MMP9/COL4A2/GATA6/COL5A2/EOMES	14
GO:0031099	GO:0031099	regeneration	40/2225	198/18723	0.000512281	0.00353762	0.00254667	NNMT/FLNA/RUNX1/LCP1/ANXA1/TNC/UCP2/POSTN/HOPX/PTEN/LRP1/GRN/TGFBR2/AXL/CXCL12/MAP1B/CDKN1B/CLDN1/PTPN12/IGF1/PPARD/PRRX1/BCL2/NDEL1/MAP4K4/REG1A/FLT3/RAP1A/MDK/TXK/C5AR1/EZH2/HGF/MTPN/CAD/SULF2/JAK2/PTGFRN/DUSP10/KLF4	40
GO:0046626	GO:0046626	regulation of insulin receptor signaling pathway	18/2225	66/18723	0.000513328	0.00354079	0.00254894	MZB1/GNAI2/PTPRE/SOCS3/OGT/CCND3/PTPN1/PIP4K2A/SORL1/PRKCB/RELA/NCK1/IL1B/PRKCD/SORBS1/SNX5/PID1/SOCS1	18
GO:0001767	GO:0001767	establishment of lymphocyte polarity	2225-07-01	14/18723	0.000531811	0.00365567	0.00263164	CCL21/CCL19/DOCK2/RIPOR2/DOCK8/MYH9/CCR7	7
GO:0032688	GO:0032688	negative regulation of interferon-beta production	2225-07-01	14/18723	0.000531811	0.00365567	0.00263164	PYCARD/RELB/NLRC3/LILRB1/NMI/REL/SIRPA	7
GO:0072540	GO:0072540	T-helper 17 cell lineage commitment	2225-07-01	14/18723	0.000531811	0.00365567	0.00263164	IRF4/SLAMF6/LY9/IL6R/BATF/LOXL3/TBX21	7
GO:0010212	GO:0010212	response to ionizing radiation	32/2225	148/18723	0.000532777	0.00365812	0.0026334	PTPRC/CYBA/IFI16/ANXA1/MYC/CCND2/NABP1/ICAM1/VCAM1/ATM/PML/NAMPT/GRB2/TP53/CBL/BCL2/POLG/THBD/SFRP1/IKBIP/RNF168/AEN/BAX/DCLRE1C/TANK/MAP3K20/TRIM13/EGR1/BRAT1/INTS7/CHEK2/TIGAR	32
GO:0002220	GO:0002220	innate immune response activating cell surface receptor signaling pathway	2225-09-01	22/18723	0.000541861	0.00371199	0.00267219	TYROBP/FCN1/CLEC7A/FYN/LYN/IKBKB/SYK/PAK2/LILRA2	9
GO:0044346	GO:0044346	fibroblast apoptotic process	2225-09-01	22/18723	0.000541861	0.00371199	0.00267219	STK17B/MYC/PIK3CG/BID/TP53/STK17A/BCL2L11/SFRP1/CHD8	9
GO:1903305	GO:1903305	regulation of regulated secretory pathway	30/2225	136/18723	0.000551304	0.00377238	0.00271566	ITGB2/HLA-F/RAC2/SPI1/GNAI2/NCKAP1L/ADGRE2/FCGR2B/IL4R/FGR/MICAL1/CD84/FES/UNC13D/CCR2/ITGAM/CASK/PRAM1/PTAFR/CD300A/LYN/STX4/BLK/PRKCB/P2RX1/SYK/RAP1A/RAB27A/GAB2/ADRA2A	30
GO:0120032	GO:0120032	regulation of plasma membrane bounded cell projection assembly	38/2225	186/18723	0.000556371	0.00380271	0.0027375	EVL/RAC2/CCL21/CCL19/PFN1/RIPOR2/ARPC2/CCDC88A/DOCK11/ICAM1/ACTR3/WAS/NRP1/RHOG/CAPZB/ARAP1/CARMIL2/CDC42EP5/RCC2/WASF2/CCR7/CYLD/CDC42EP1/SEPTIN9/TRPM2/ABI3/NDEL1/DPYSL3/FSCN1/KCTD17/TWF2/CORO1C/SRF/ENTR1/PRKCD/P2RX7/CEP120/ODF2L	38
GO:0051282	GO:0051282	regulation of sequestering of calcium ion	27/2225	118/18723	0.000560256	0.00382491	0.00275348	CORO1A/PTPRC/CCL21/CCL19/CYBA/PTPN6/LCK/PTK2B/RASA3/CCR7/ANXA6/TRPM2/CXCL9/LYN/ITPR3/F2R/PLCG1/CD19/P2RY6/CCR5/MCOLN2/ERO1A/BAX/MCOLN1/CLIC2/XCR1/JSRP1	27
GO:0002828	GO:0002828	regulation of type 2 immune response	2225-11-01	31/18723	0.000568213	0.00387143	0.00278696	CD74/ANXA1/IL27RA/IL4R/CCR2/CD86/STAT6/RARA/TBX21/NLRP3/RSAD2	11
GO:0030206	GO:0030206	chondroitin sulfate biosynthetic process	2225-08-01	18/18723	0.000570295	0.00387143	0.00278696	CHST11/CSGALNACT2/CHST15/CHSY1/CHPF2/CHST12/XYLT1/CSGALNACT1	8
GO:0080182	GO:0080182	histone H3-K4 trimethylation	2225-08-01	18/18723	0.000570295	0.00387143	0.00278696	OGT/WDR82/KMT2E/KMT2A/SETD1B/ZNF335/ARID4A/TET3	8
GO:0150079	GO:0150079	negative regulation of neuroinflammatory response	2225-08-01	18/18723	0.000570295	0.00387143	0.00278696	PTPRC/TNFRSF1B/GRN/CST7/IGF1/CD200/TREM2/CD200R1	8
GO:1900225	GO:1900225	regulation of NLRP3 inflammasome complex assembly	2225-08-01	18/18723	0.000570295	0.00387143	0.00278696	CARD8/MYD88/GBP5/TLR4/NLRC3/MEFV/TREM2/EIF2AK2	8
GO:0006469	GO:0006469	negative regulation of protein kinase activity	42/2225	212/18723	0.000575022	0.00389648	0.002805	PTPRC/PTPN6/PLEC/PYCARD/PTEN/IRAK3/PTPN1/SH2B3/CEBPA/RGS14/TNFAIP3/SH3BP5/NUP62/CD300A/PDCD4/LYN/TRIM27/CDKN1B/SORL1/CBLB/DUSP22/CBL/LAX1/SNX6/ADARB1/STK38/TAF7/SPRY1/SFRP1/PTPN22/PPM1F/CORO1C/IL1B/PRKCD/HHEX/SPRED1/PAK2/CDKN2D/KAT2B/DUSP10/DUSP7/RGS2	42
GO:0050769	GO:0050769	positive regulation of neurogenesis	44/2225	225/18723	0.000575285	0.00389648	0.002805	SERPINF1/CXCR4/TGM2/FN1/TNFRSF1B/TGFB1/PLXND1/NRP1/DBNL/LRP1/TLR2/TRPV2/DISC1/CXCL12/RGS14/NIN/SEMA4D/MAP1B/LYN/PLXNC1/TNF/NDEL1/RELA/PRKCH/LIMK1/MAN2A1/MDK/SKIL/PLXNA1/TWF2/PPP1CC/ROBO1/LIF/SRF/EEF2K/PLXNA4/IL1B/IL34/TIAM1/CLCF1/ZNF335/PLXNA3/NUMBL/CX3CR1	44
GO:0031529	GO:0031529	ruffle organization	16/2225	56/18723	0.000590505	0.00399506	0.00287596	EVL/CSF1R/CCL21/PFN1/AIF1/TCIRG1/PLEK/ICAM1/RHOG/DBNL/CARMIL2/RCC2/CCR7/ABI3/NDEL1/CORO1C	16
GO:0006402	GO:0006402	mRNA catabolic process	45/2225	232/18723	0.00060165	0.00406588	0.00292695	VIM/PABPC1/BTG2/ZFP36L2/MYD88/ZFP36L1/SND1/ZC3H12D/TENT5C/ZFP36/ATM/TUT7/TENT5A/SLC11A1/ERN1/ZC3HAV1/TRAF5/PABPC4/IKBKE/ZC3H12A/PATL2/ROCK1/LSM7/CELF1/HNRNPD/DCP2/AGO2/HELZ2/TRAF2/SMG9/CNOT8/PRKCD/RC3H2/CNOT6L/AGO4/CNOT9/PRR5L/PCID2/NCBP1/TENT2/PYM1/EXOSC9/XRN1/EXOSC8/RNASEL	45
GO:0045742	GO:0045742	positive regulation of epidermal growth factor receptor signaling pathway	2225-12-01	36/18723	0.000619284	0.00417096	0.00300259	CCDC88A/FBXW7/PLAUR/SHKBP1/NUP62/MMP9/CBL/DGKD/CNOT9/ADAM17/NCF1/ADRA2A	12
GO:0060338	GO:0060338	regulation of type I interferon-mediated signaling pathway	2225-12-01	36/18723	0.000619284	0.00417096	0.00300259	SAMHD1/PTPN6/IRF7/ZBP1/STAT2/PTPN1/ISG15/NLRC5/OAS3/OAS1/IKBKE/IRF3	12
GO:0070670	GO:0070670	response to interleukin-4	2225-12-01	36/18723	0.000619284	0.00417096	0.00300259	CORO1A/JAK3/XBP1/IL2RG/TCF7/IL4R/MRC1/PML/STAT6/PARP14/LEF1/IMPDH2	12
GO:0150115	GO:0150115	cell-substrate junction organization	24/2225	101/18723	0.000624887	0.00420019	0.00302363	FN1/PLEC/NRP1/MMP14/ACTN1/PTEN/LRP1/PTK2B/IQGAP1/THBS1/RCC2/COL16A1/FMN1/DUSP22/ROCK1/BCL2/MAP4K4/SFRP1/PPM1F/CORO1C/IQSEC1/RAB8B/LIMS1/SORBS1	24
GO:0042130	GO:0042130	negative regulation of T cell proliferation	18/2225	67/18723	0.000625024	0.00420019	0.00302363	PTPN6/VSIG4/VSIR/LILRB2/SPN/CD86/IL4I1/CBLB/CR1/GPNMB/LILRB1/BTN2A2/HAVCR2/IL2RA/CTLA4/PDCD1LG2/PLA2G2D/GLMN	18
GO:0043542	GO:0043542	endothelial cell migration	52/2225	279/18723	0.000636731	0.00427408	0.00307682	TMSB4X/DCN/SERPINF1/ANXA1/SPARC/FSTL1/PIK3CD/TGFB1/CYP1B1/PLXND1/ETS1/MYH9/SH3BP1/FBXW7/GLUL/NRP1/PTEN/VASH1/CD40/GRN/PTK2B/THBS1/SP100/LPXN/PIK3CG/STAT5A/ITGB3/ITGB1/RRAS/NRP2/FOXP1/PRKD2/ZC3H12A/TNF/HDAC7/PTP4A3/PLCG1/HDAC9/ROBO1/SCARB1/SRF/LOXL2/PLEKHG5/ADAM17/SPRED1/FAP/CXCL13/P2RX4/TNFSF12/SRPX2/KLF4/MIA3	52
GO:0061028	GO:0061028	establishment of endothelial barrier	14/2225	46/18723	0.000638574	0.00428166	0.00308228	ICAM1/MYD88/TNFRSF1A/MSN/MYADM/IKBKB/CLDN1/ROCK1/PECAM1/TNF/RAP1A/RAPGEF1/S1PR2/IL1B	14
GO:1901654	GO:1901654	response to ketone	39/2225	194/18723	0.000660218	0.00442184	0.00318319	CCL21/CCL19/CYBA/SERPINF1/CYBB/TNC/MAP4K1/POSTN/TGFB1/ICAM1/PPP1R9B/DDIT4/SLIT3/TLR2/THBS1/MSN/TXNIP/CCR7/GNG2/PTAFR/CLDN1/AHR/CBL/ATP2B1/FOS/RELA/TRERF1/HNRNPD/P2RY6/SFRP1/SIN3A/CAD/BMI1/FOXO1/ADCY3/NME1/NR3C1/XRN1/KLF4	39
GO:0046847	GO:0046847	filopodium assembly	17/2225	62/18723	0.000679739	0.0045475	0.00327366	CCL21/FGD2/RIPOR2/FGD3/DOCK11/PPP1R9B/NRP1/CAPZB/ARAP1/CCR7/TRPM2/DPYSL3/FSCN1/SRF/SRGAP2/S1PR2/PRKCD	17
GO:0002719	GO:0002719	negative regulation of cytokine production involved in immune response	2225-10-01	27/18723	0.000683682	0.00456371	0.00328532	HLA-F/JAK3/BST2/TGFB1/CD96/IRAK3/SLAMF1/TNF/LILRB1/TBX21	10
GO:0048873	GO:0048873	homeostasis of number of cells within a tissue	2225-10-01	27/18723	0.000683682	0.00456371	0.00328532	CORO1A/SASH3/CCR2/CSF1/BCL2/F2R/LIPA/SOX9/BAX/IL7	10
GO:0060491	GO:0060491	regulation of cell projection assembly	38/2225	188/18723	0.000689567	0.00459788	0.00330992	EVL/RAC2/CCL21/CCL19/PFN1/RIPOR2/ARPC2/CCDC88A/DOCK11/ICAM1/ACTR3/WAS/NRP1/RHOG/CAPZB/ARAP1/CARMIL2/CDC42EP5/RCC2/WASF2/CCR7/CYLD/CDC42EP1/SEPTIN9/TRPM2/ABI3/NDEL1/DPYSL3/FSCN1/KCTD17/TWF2/CORO1C/SRF/ENTR1/PRKCD/P2RX7/CEP120/ODF2L	38
GO:0006949	GO:0006949	syncytium formation	16/2225	57/18723	0.00073159	0.00486726	0.00350384	TYROBP/CD53/PLEKHO1/RIPOR2/IL4R/MYH9/SBNO2/NFATC2/CXCL9/EHD2/MYOF/TREM2/ADAMTS5/ADAM12/SH3PXD2A/PTGFRN	16
GO:1900024	GO:1900024	regulation of substrate adhesion-dependent cell spreading	16/2225	57/18723	0.00073159	0.00486726	0.00350384	FLNA/PREX1/POSTN/ARPC2/NRP1/FBLN1/MYADM/UNC13D/RCC2/GBP1/MDK/CORO1C/LIMS1/CASS4/FGB/OLFM4	16
GO:0006958	GO:0006958	complement activation, classical pathway	25/2225	108/18723	0.000736062	0.0048878	0.00351863	IGKC/C1QC/IGHG1/C1QB/IGHM/C1S/C1R/IGLC1/C3/IGHG2/TRBC2/C1QA/TRBC1/IGHG3/IGHA1/IGHG4/C7/IGHD/SERPING1/CR1/IGHV6-1/CD55/C2/TREM2/IGHV5-10-1	25
GO:0006029	GO:0006029	proteoglycan metabolic process	20/2225	79/18723	0.000736306	0.0048878	0.00351863	DCN/CHST11/CSGALNACT2/SULF1/SPOCK2/CHST15/NDST2/IGF1/PPARD/CHSY1/HS3ST3B1/GAL3ST4/IDUA/SULF2/CHPF2/CANT1/CHST12/ADAMTS12/XYLT1/CSGALNACT1	20
GO:0048675	GO:0048675	axon extension	27/2225	120/18723	0.000738603	0.00489763	0.00352571	ARHGAP4/FN1/NRP1/DBNL/LRP1/SLIT3/TRPV2/DISC1/CXCL12/SEMA4D/MAP1B/ITGB1/NRP2/NDEL1/LIMK1/TWF2/PPP3CB/SEMA4C/SRF/PLXNA4/SIN3A/C9orf72/SEMA6B/SEMA3C/PLXNA3/DIP2B/NDN	27
GO:0001837	GO:0001837	epithelial to mesenchymal transition	33/2225	157/18723	0.000744309	0.00492459	0.00354511	AKNA/COL1A1/FLNA/TGFB1/S100A4/PTEN/GLIPR2/TGFBR2/BCL9L/PDCD4/LDLRAD4/LEF1/ROCK1/SDCBP/HNRNPAB/RBPJ/HEYL/PPP3R1/SNAI2/MDK/EZH2/HGF/SPRY1/TGFB1I1/SFRP1/IL1B/LOXL3/TIAM1/SOX9/RFLNB/LOXL2/SPRED1/EOMES	33
GO:2000377	GO:2000377	regulation of reactive oxygen species metabolic process	33/2225	157/18723	0.000744309	0.00492459	0.00354511	TYROBP/ITGB2/RAC2/CYBA/ALOX5/GNAI2/TGFB1/CYP1B1/CLEC7A/SOD2/PTK2B/THBS1/TGFBR2/ITGAM/FYN/GRB2/TLR4/TP53/FBLN5/ZC3H12A/SYK/BCL2/TNF/RIPK3/PDGFRB/G6PD/STK17A/PRKCD/RAB27A/HVCN1/PID1/TIGAR/ABCD1	33
GO:0010634	GO:0010634	positive regulation of epithelial cell migration	36/2225	176/18723	0.000748791	0.00494878	0.00356253	TMSB4X/PFN1/ANXA1/SPARC/FGF7/PIK3CD/TGFB1/ETS1/NRP1/GLIPR2/CD40/GRN/PTK2B/THBS1/TGFBR2/PIK3CG/STAT5A/ITGB3/RRAS/NRP2/FOXP1/PRKD2/MMP9/ZC3H12A/HDAC7/MAP4K4/TAC1/PLCG1/HDAC9/PPM1F/SCARB1/IQSEC1/SOX9/ADAM17/P2RX4/SRPX2	36
GO:0002357	GO:0002357	defense response to tumor cell	2225-06-01	11/18723	0.000759013	0.00497253	0.00357962	LAPTM5/SPI1/PRF1/ABI3/RBMS3/KLF4	6
GO:0034350	GO:0034350	regulation of glial cell apoptotic process	2225-06-01	11/18723	0.000759013	0.00497253	0.00357962	CCL2/PRKCH/TREM2/AKAP12/TRAF2/PRKCD	6
GO:0043312	GO:0043312	neutrophil degranulation	2225-06-01	11/18723	0.000759013	0.00497253	0.00357962	ITGB2/SPI1/ITGAM/PRAM1/PTAFR/SYK	6
GO:0045657	GO:0045657	positive regulation of monocyte differentiation	2225-06-01	11/18723	0.000759013	0.00497253	0.00357962	CD74/CD4/ZFP36L1/FES/CSF1/IL34	6
GO:0046643	GO:0046643	regulation of gamma-delta T cell activation	2225-06-01	11/18723	0.000759013	0.00497253	0.00357962	PTPRC/NCKAP1L/TCF7/LEF1/SYK/LILRB1	6
GO:0048102	GO:0048102	autophagic cell death	2225-06-01	11/18723	0.000759013	0.00497253	0.00357962	LAPTM5/CDKN1B/TREM2/ATG7/TP53INP1/CDKN2D	6
GO:1903238	GO:1903238	positive regulation of leukocyte tethering or rolling	2225-06-01	11/18723	0.000759013	0.00497253	0.00357962	ITGA4/CCR2/PTAFR/FUT4/SELE/CHST2	6
GO:2000343	GO:2000343	positive regulation of chemokine (C-X-C motif) ligand 2 production	2225-06-01	11/18723	0.000759013	0.00497253	0.00357962	CD74/POSTN/LRP1/TLR4/TNF/MCOLN2	6
GO:0019835	GO:0019835	cytolysis	2225-11-01	32/18723	0.000773716	0.00505781	0.00364101	LYZ/C7/TGFB1/PRF1/GZMA/GZMB/CR1/APOL1/GZMM/GSDMB/MMD	11
GO:2000515	GO:2000515	negative regulation of CD4-positive, alpha-beta T cell activation	2225-11-01	32/18723	0.000773716	0.00505781	0.00364101	JAK3/RUNX1/ANXA1/VSIR/IL4R/RUNX3/CBFB/ZC3H12A/RC3H2/LOXL3/TBX21	11
GO:0043487	GO:0043487	regulation of RNA stability	35/2225	170/18723	0.000778256	0.00508195	0.0036584	VIM/PABPC1/BTG2/TNFRSF1B/ZFP36L2/MYD88/ZFP36L1/ZC3H12D/TENT5C/ZFP36/TUT7/TENT5A/SLC11A1/TRAF5/PABPC4/IKBKE/ZC3H12A/PATL2/ROCK1/CELF1/ZC3H18/HNRNPD/DCP2/AGO2/TRAF2/CNOT8/PRKCD/RC3H2/CNOT6L/PCID2/TENT2/EXOSC9/DKC1/EXOSC8/RNASEL	35
GO:0050765	GO:0050765	negative regulation of phagocytosis	2225-09-01	23/18723	0.000796925	0.0051982	0.00374208	CSK/CNN2/FCGR2B/PLSCR1/PTEN/TLR2/CD300A/CD47/SIRPA	9
GO:0000302	GO:0000302	response to reactive oxygen species	43/2225	222/18723	0.000809004	0.00527127	0.00379468	COL1A1/ANXA1/UCP2/CYP1B1/STAT1/ETS1/SOD2/PTK2B/TXNIP/ERN1/AXL/PDGFRA/MMP2/ADA/FYN/TNFAIP3/TRPM2/STAT6/BTK/MMP9/FBLN5/SETX/PLK3/BCL2/FOS/RELA/AGAP3/RIPK3/PDGFRB/EZH2/HGF/SPHK1/PRKCD/FOXO1/MAP3K5/MAPK13/SIRPA/GNAO1/NCF1/SESN1/PYCR1/KLF4/STK26	43
GO:0097300	GO:0097300	programmed necrotic cell death	14/2225	47/18723	0.000811238	0.00527436	0.00379691	BIRC3/OGT/ZBP1/CASP8/MLKL/ARHGEF2/FAS/CYLD/IRF3/TP53/TNF/RIPK3/TRAF2/BAX	14
GO:1900744	GO:1900744	regulation of p38MAPK cascade	14/2225	47/18723	0.000811238	0.00527436	0.00379691	SPI1/AGER/CYLD/ZC3H12A/RELL1/TREM2/HGF/SPHK1/PTPN22/IL1B/STK39/MAP3K5/NCF1/DUSP10	14
GO:0090218	GO:0090218	positive regulation of lipid kinase activity	2225-12-01	37/18723	0.00081846	0.00531556	0.00382657	CCL21/CCL19/TGFB1/FGR/AGAP2/PTK2B/PDGFRA/CCR7/LYN/FLT3/PDGFRB/CD19	12
GO:0030968	GO:0030968	endoplasmic reticulum unfolded protein response	19/2225	74/18723	0.000821639	0.00533044	0.00383728	XBP1/DERL3/ABCA7/PTPN1/ERN1/SERP1/ATF4/CREB3L2/EIF2AK3/NCK2/BHLHA15/NCK1/BCL2L11/ATF6B/ATF6/ERO1A/BAX/EIF2AK2/HERPUD2	19
GO:0016601	GO:0016601	Rac protein signal transduction	13/2225	42/18723	0.00082776	0.00534703	0.00384922	RAC2/AIF1/SH3BP1/RHOG/OGT/DBNL/PIK3CG/WASF2/RHOH/STMN3/ELMO1/ARHGAP17/TIAM1	13
GO:0032689	GO:0032689	negative regulation of interferon-gamma production	13/2225	42/18723	0.00082776	0.00534703	0.00384922	LAPTM5/VSIR/INHBA/CD96/AXL/TLR4/SLAMF1/ZC3H12A/CR1/LILRB1/HAVCR2/RARA/PDCD1LG2	13
GO:0032691	GO:0032691	negative regulation of interleukin-1 beta production	13/2225	42/18723	0.00082776	0.00534703	0.00384922	CARD8/ARRB2/CARD16/PML/TNFAIP3/CD33/IGF1/ZC3H12A/SERPINB1/MEFV/TREM2/NLRP3/CX3CR1	13
GO:0043507	GO:0043507	positive regulation of JUN kinase activity	13/2225	42/18723	0.00082776	0.00534703	0.00384922	CCL19/FGD2/PTPN1/PTK2B/ERN1/AGER/SYK/TNF/TRAF2/TIAM1/MAP3K5/MAP3K12/TNFRSF11A	13
GO:0014909	GO:0014909	smooth muscle cell migration	23/2225	97/18723	0.000828721	0.00534748	0.00384954	CCL5/AIF1/POSTN/ARPC5/NRP1/LRP1/IQGAP1/ITGB3/S100A11/TLR4/SORL1/SERPINE1/IGF1/PPARD/BCL2/GNA13/PDGFRB/MDK/P2RY6/PLXNA1/S1PR2/CCN4/SSH1	23
GO:0051209	GO:0051209	release of sequestered calcium ion into cytosol	26/2225	115/18723	0.000849786	0.00547752	0.00394316	CORO1A/PTPRC/CCL21/CCL19/CYBA/PTPN6/LCK/PTK2B/RASA3/CCR7/TRPM2/CXCL9/LYN/ITPR3/F2R/PLCG1/CD19/P2RY6/CCR5/MCOLN2/ERO1A/BAX/MCOLN1/CLIC2/XCR1/JSRP1	26
GO:0002483	GO:0002483	antigen processing and presentation of endogenous peptide antigen	2225-08-01	19/18723	0.000882942	0.00565479	0.00407077	HLA-DRA/B2M/HLA-E/HLA-F/TAP1/TAPBP/TAP2/HLA-C	8
GO:0002523	GO:0002523	leukocyte migration involved in inflammatory response	2225-08-01	19/18723	0.000882942	0.00565479	0.00407077	S100A9/ALOX5/S100A8/SLAMF8/SLAMF1/MDK/SELE/NLRP3	8
GO:0006977	GO:0006977	DNA damage response, signal transduction by p53 class mediator resulting in cell cycle arrest	2225-08-01	19/18723	0.000882942	0.00565479	0.00407077	ATM/PML/CDKN1B/TP53/PLK3/CASP2/CHEK2/TRIAP1	8
GO:0046782	GO:0046782	regulation of viral transcription	2225-08-01	19/18723	0.000882942	0.00565479	0.00407077	IFITM3/ZFP36/TRIM14/TRIM27/UBP1/MDFIC/TRIM21/TRIM13	8
GO:1903975	GO:1903975	regulation of glial cell migration	2225-08-01	19/18723	0.000882942	0.00565479	0.00407077	LRP1/CCR2/CSF1/TREM2/GPR183/TIAM1/P2RX4/CX3CR1	8
GO:2000269	GO:2000269	regulation of fibroblast apoptotic process	2225-08-01	19/18723	0.000882942	0.00565479	0.00407077	STK17B/PIK3CG/BID/TP53/STK17A/BCL2L11/SFRP1/CHD8	8
GO:0010820	GO:0010820	positive regulation of T cell chemotaxis	2225-07-01	15/18723	0.000895124	0.00570238	0.00410503	CCL21/CCL5/WNK1/CCR2/STK39/ADAM17/CXCL13	7
GO:0030852	GO:0030852	regulation of granulocyte differentiation	2225-07-01	15/18723	0.000895124	0.00570238	0.00410503	C1QC/HCLS1/RUNX1/INPP5D/EVI2B/LEF1/RARA	7
GO:0032897	GO:0032897	negative regulation of viral transcription	2225-07-01	15/18723	0.000895124	0.00570238	0.00410503	IFITM3/ZFP36/TRIM14/TRIM27/UBP1/TRIM21/TRIM13	7
GO:0045064	GO:0045064	T-helper 2 cell differentiation	2225-07-01	15/18723	0.000895124	0.00570238	0.00410503	ANXA1/IL4R/BCL3/CD86/BATF/RARA/NLRP3	7
GO:2000402	GO:2000402	negative regulation of lymphocyte migration	2225-07-01	15/18723	0.000895124	0.00570238	0.00410503	RIPOR2/IL27RA/CCL2/KLRK1/CD200/CD200R1/MIA3	7
GO:2001244	GO:2001244	positive regulation of intrinsic apoptotic signaling pathway	16/2225	58/18723	0.000900403	0.00572992	0.00412486	S100A9/MCL1/S100A8/LCK/FBXW7/BID/BCLAF1/TP53/NCK2/NCK1/RIPK3/SKIL/BCL2L11/BAX/PLEKHF1/BBC3	16
GO:0060761	GO:0060761	negative regulation of response to cytokine stimulus	21/2225	86/18723	0.000914184	0.00581146	0.00418355	PTPRC/SAMHD1/CCL5/CARD8/CARD16/STAT2/IRAK3/SLIT3/ISG15/SH2B3/NLRC5/OAS3/OAS1/PARP14/PXDN/RFFL/TREM2/ROBO1/CCDC3/RNF113A/KLF4	21
GO:0010575	GO:0010575	positive regulation of vascular endothelial growth factor production	2225-10-01	28/18723	0.000951215	0.00604046	0.00434841	C3/TGFB1/CYP1B1/SULF1/ATF4/EIF2AK3/C5AR1/IL1B/SULF2/C3AR1	10
GO:0048732	GO:0048732	gland development	74/2225	436/18723	0.000961921	0.006102	0.00439271	CSF1R/XBP1/SERPINF1/TGM2/ANXA1/TNC/UCP2/FGF7/TGFB1/OAS2/PLXND1/ETS1/CRIP1/MAFB/FBXW7/NRP1/PTEN/FSTL3/SULF1/PML/MSN/TGFBR2/PDGFRA/NOTCH2/CEBPA/FRZB/STAT5A/ADA/CSF1/DDX39B/TNFAIP3/STAT6/CDKN1B/CLDN1/CTC1/ALDH1A3/LEF1/LY6E/BCL2/TNF/GATA6/LBH/RBPJ/REG1A/RELA/HNRNPD/SP3/RIPK3/MAN2A1/RAP1A/MDK/EZH2/PLXNA1/HGF/BCL2L11/SFRP1/ORAI1/ROBO1/SRF/ZBTB1/CAD/SULF2/JAK2/SOX9/BAX/NME1/RARA/CEBPG/DKK3/SEMA3C/CREB1/…	74
GO:0021782	GO:0021782	glial cell development	26/2225	116/18723	0.000973706	0.00617023	0.00444183	VIM/S100A9/C1QA/S100A8/PLEC/PTEN/LRP1/GRN/TLR2/AGER/NRROS/IFNGR1/TLR4/LYN/SKI/MXRA8/TNF/CDK6/PPP3R1/MDK/C5AR1/TREM2/HDAC10/MYRF/NSUN5/ADGRG6	26
GO:2001234	GO:2001234	negative regulation of apoptotic signaling pathway	43/2225	224/18723	0.000976796	0.00617912	0.00444822	CD74/CD44/XBP1/MCL1/GNAI2/ICAM1/IFI6/ARRB2/PEA15/SOD2/NRP1/PLAUR/PTPN1/ARHGEF2/THBS1/CXCL12/FYN/TNFAIP3/BID/SYVN1/MMP9/SERPINE1/ZNF385A/IGF1/MAZ/BCL2/PHIP/TNF/RELA/SNAI2/RFFL/HGF/VNN1/IL1B/BMI1/BAX/RTKN2/SIAH2/CDKN2D/FGB/CX3CR1/TRIAP1/IL7	43
GO:1905954	GO:1905954	positive regulation of lipid localization	25/2225	110/18723	0.000977167	0.00617912	0.00444822	C3/PLTP/ABCA7/LRP1/C1QTNF1/NFKBIA/ANXA2/IKBKE/ABCA8/ABCA1/ZC3H12A/NFKB1/ACSL5/ABCG1/TAC1/MSR1/ATP8A1/TREM2/SCARB1/PLIN3/IL1B/PRKCD/P2RX4/TNFRSF11A/TRIAP1	25
GO:0060485	GO:0060485	mesenchyme development	53/2225	291/18723	0.000986773	0.00623329	0.00448722	AKNA/COL1A1/FLNA/ACTA2/MYC/FN1/TGFB1/STAT1/S100A4/ZFP36L1/NRP1/PTEN/GLIPR2/TGFBR2/FRZB/ANXA6/SEMA4D/BCL9L/PDCD4/NRP2/LDLRAD4/LEF1/ROCK1/SDCBP/BCL2/HNRNPAB/RBPJ/HEYL/PPP3R1/PDGFRB/SNAI2/MDK/EZH2/HGF/SPRY1/TGFB1I1/SFRP1/SEMA4C/CORO1C/ROBO1/IL1B/LOXL3/TIAM1/SOX9/SEMA6B/RFLNB/POGLUT1/LOXL2/SEMA3C/SPRED1/EOMES/EDNRB/WNT10A	53
GO:0048146	GO:0048146	positive regulation of fibroblast proliferation	14/2225	48/18723	0.00102166	0.00643337	0.00463125	CD74/MYC/FN1/NGFR/PML/PDGFRA/ANXA2/CTC1/IGF1/CDK6/PDGFRB/RNASEH2B/SPHK1/BMI1	14
GO:0090199	GO:0090199	regulation of release of cytochrome c from mitochondria	14/2225	48/18723	0.00102166	0.00643337	0.00463125	ARRB2/PYCARD/PLAUR/BID/TP53/MMP9/IGF1/PLSCR3/BMF/HGF/BCL2L11/BAX/BBC3/TRIAP1	14
GO:0097720	GO:0097720	calcineurin-mediated signaling	14/2225	48/18723	0.00102166	0.00643337	0.00463125	TBC1D10C/CLEC7A/NFATC2/DYRK2/LMCD1/FHL2/IGF1/NFATC3/TNF/PPP3R1/NFATC1/PPP3CB/NFATC4/PPP3CC	14
GO:0001960	GO:0001960	negative regulation of cytokine-mediated signaling pathway	20/2225	81/18723	0.00103285	0.006497	0.00467706	PTPRC/SAMHD1/CCL5/CARD8/CARD16/STAT2/IRAK3/SLIT3/ISG15/SH2B3/NLRC5/OAS3/OAS1/PARP14/PXDN/RFFL/TREM2/ROBO1/CCDC3/RNF113A	20
GO:0034110	GO:0034110	regulation of homotypic cell-cell adhesion	2225-11-01	33/18723	0.00103722	0.00651084	0.00468702	CCL5/LGALS1/PLAUR/C1QTNF1/SH2B3/LYN/BLK/SYK/JAK1/PRKCD/JAK2	11
GO:0045920	GO:0045920	negative regulation of exocytosis	2225-11-01	33/18723	0.00103722	0.00651084	0.00468702	HLA-F/SPI1/ANXA1/GNAI2/NCKAP1L/FCGR2B/CD84/CCR2/CD300A/RAP1A/ADRA2A	11
GO:0014002	GO:0014002	astrocyte development	13/2225	43/18723	0.00105898	0.00664045	0.00478033	VIM/S100A9/C1QA/S100A8/LRP1/GRN/AGER/IFNGR1/TLR4/TNF/CDK6/C5AR1/TREM2	13
GO:0061014	GO:0061014	positive regulation of mRNA catabolic process	21/2225	87/18723	0.00107241	0.0067177	0.00483594	PABPC1/BTG2/ZFP36L2/ZFP36L1/ZC3H12D/ZFP36/TUT7/ZC3HAV1/ZC3H12A/PATL2/ROCK1/CELF1/HNRNPD/DCP2/AGO2/CNOT8/RC3H2/CNOT6L/PRR5L/EXOSC9/EXOSC8	21
GO:0050770	GO:0050770	regulation of axonogenesis	32/2225	154/18723	0.00108653	0.00679904	0.00489449	ARHGAP4/FN1/PLXND1/NRP1/PTEN/DBNL/LRP1/TRPV2/DISC1/CXCL12/NIN/SEMA4D/MAP1B/PLXNC1/NDEL1/SYNGAP1/LIMK1/SKIL/PLXNA1/TWF2/SEMA4C/ROBO1/SRF/PLXNA4/SPART/MARK2/TIAM1/SEMA6B/SEMA3C/PLXNA3/PAK2/DIP2B	32
GO:0090398	GO:0090398	cellular senescence	22/2225	93/18723	0.00109971	0.00687435	0.0049487	B2M/SPI1/ATM/VASH1/PML/NAMPT/YPEL3/HMGA1/CGAS/ABI3/CDKN1B/NEK6/SMC5/TP53/CDK6/RSL1D1/KAT6A/ARNTL/SRF/PRKCD/MAP3K5/RBL1	22
GO:0048010	GO:0048010	vascular endothelial growth factor receptor signaling pathway	16/2225	59/18723	0.00110116	0.00687621	0.00495004	EMILIN1/VAV1/NRP1/SULF1/PTPN1/PTK2B/AXL/ITGA5/ITGB3/FYN/PRKD2/PRKCB/NIBAN2/IL1B/HHEX/PAK2	16
GO:1903034	GO:1903034	regulation of response to wounding	34/2225	167/18723	0.00112462	0.00701543	0.00505027	XBP1/FLNA/CXCR4/ALOX5/ANXA1/CLEC7A/PTEN/LRP1/C1QTNF1/GRN/SIGLEC10/THBS1/SH2B3/PDGFRA/SERPING1/ANXA2/CASK/TNFAIP3/ITGB1/CLDN1/SERPINE1/TNF/F2R/NDEL1/THBD/MDK/USF1/PRKCD/CCN4/GJA1/FAP/FGB/ADRA2A/KLF4	34
GO:0038095	GO:0038095	Fc-epsilon receptor signaling pathway	2225-09-01	24/18723	0.00114168	0.0070997	0.00511093	FCER1G/VAV1/LYN/IKBKB/BTK/SYK/PLCG1/MAP3K1/LILRA4	9
GO:0043302	GO:0043302	positive regulation of leukocyte degranulation	2225-09-01	24/18723	0.00114168	0.0070997	0.00511093	ITGB2/HLA-F/IL4R/FGR/ITGAM/PTAFR/STX4/SYK/GAB2	9
GO:0071676	GO:0071676	negative regulation of mononuclear cell migration	2225-09-01	24/18723	0.00114168	0.0070997	0.00511093	RIPOR2/IL27RA/NBL1/CCL2/SLAMF8/KLRK1/CD200/CD200R1/MIA3	9
GO:0001706	GO:0001706	endoderm formation	15/2225	54/18723	0.00119309	0.00741172	0.00533555	ITGB2/ITGA4/FN1/INHBA/MMP14/COL8A1/COL5A1/ITGA5/MMP2/MMP9/COL4A2/GATA6/COL5A2/DUSP2/EOMES	15
GO:0007584	GO:0007584	response to nutrient	35/2225	174/18723	0.0011988	0.00743952	0.00535556	COL1A1/XBP1/CYBB/SPARC/GNAI2/TNC/FOLR2/CD3E/POSTN/STAT1/SOD2/VCAM1/OGT/PTEN/CD40/TGFBR2/FES/TRIM25/ADA/PIM1/MAP1B/ABCA1/PPARD/ATP2B1/C2/KYNU/RELA/SNAI2/USF1/SFRP1/SRF/RARA/CDKN2D/SETDB1/APAF1	35
GO:0009743	GO:0009743	response to carbohydrate	47/2225	253/18723	0.00121058	0.00750485	0.00540259	XBP1/CYBA/SERPINF1/SPARC/UCP2/ICAM1/CLEC7A/SOD2/ZFP36L1/COL6A2/LGALS1/GLUL/PTEN/LRP1/PTK2B/THBS1/TXNIP/TGFBR2/ERN1/NAMPT/CCN2/AGER/MAP1B/LYN/STX4/CDKN1B/PRKCB/PPARD/ABCG1/POLG/MAP4K4/NADK/RAP1A/TREM2/ATG7/PPP3CB/SRF/SIN3A/TIAM1/NME1/MAPK13/GPR68/GJA1/EGR1/ADRA2A/SIDT2/ME1	47
GO:0003170	GO:0003170	heart valve development	17/2225	65/18723	0.00121403	0.00751846	0.00541239	EMILIN1/TNFRSF1B/TGFB1/PRDM1/TNFRSF1A/SLIT3/TGFBR2/NOTCH2/ROCK1/CCN1/RBPJ/HEYL/NFATC1/SNAI2/ROBO1/SOX9/ELN	17
GO:0007260	GO:0007260	tyrosine phosphorylation of STAT protein	21/2225	88/18723	0.00125358	0.00774739	0.00557719	CSF1R/HCLS1/JAK3/CCL5/SOCS3/TNFRSF1A/CD40/SH2B3/FYN/LYN/PARP14/IGF1/IL6R/TNF/FLT3/PARP9/LIF/JAK2/CLCF1/TNFRSF18/SOCS1	21
GO:0050779	GO:0050779	RNA destabilization	21/2225	88/18723	0.00125358	0.00774739	0.00557719	PABPC1/BTG2/TNFRSF1B/ZFP36L2/ZFP36L1/ZC3H12D/ZFP36/TUT7/ZC3H12A/PATL2/ROCK1/CELF1/ZC3H18/HNRNPD/DCP2/AGO2/CNOT8/RC3H2/CNOT6L/EXOSC9/EXOSC8	21
GO:0045834	GO:0045834	positive regulation of lipid metabolic process	31/2225	149/18723	0.00126087	0.00778446	0.00560388	CD74/CCL21/CCL19/ANXA1/APOC1/TGFB1/FGR/AGAP2/PTK2B/PDGFRA/CCR7/LYN/PPARD/ELOVL5/CCN1/TNF/ABCG1/FLT3/PDGFRB/CTDNEP1/CD19/LPGAT1/SCARB1/IL1B/PRKCD/SORBS1/DAGLB/CCDC3/CREB1/CNEP1R1/ABCD1	31
GO:0030203	GO:0030203	glycosaminoglycan metabolic process	26/2225	118/18723	0.00126921	0.0078279	0.00563515	DCN/CD44/TGFB1/CHST11/CSGALNACT2/SPOCK2/CHST15/NDST2/PIM1/NFKB1/CEMIP2/HS3ST1/CHSY1/HS3ST3B1/PDGFRB/IDUA/HGF/ST3GAL2/IL1B/CHPF2/LYVE1/CHST12/XYLT1/CSGALNACT1/CHST2/SLC10A7	26
GO:1904894	GO:1904894	positive regulation of receptor signaling pathway via STAT	14/2225	49/18723	0.00127608	0.00786217	0.00565982	IL7R/IL10RA/CCL5/CRLF3/TGFB1/CYP1B1/PTK2B/CD300A/IL10RB/IL6R/TNF/F2R/JAK2/SOCS1	14
GO:0035821	GO:0035821	modulation of process of other organism	24/2225	106/18723	0.00129105	0.00794627	0.00572036	MPEG1/S100A9/CCL5/CD4/LTF/CLEC7A/SERPINB9/PRF1/PPIB/IFI27/ZC3H12A/LEF1/SYK/REG1A/ATG7/CARD9/RRP1B/CHD1/CCL4/SAP30/P2RX7/CX3CR1/PTX3/GSDMD	24
GO:0051100	GO:0051100	negative regulation of binding	33/2225	162/18723	0.00130593	0.00802959	0.00578034	TMSB4X/B2M/ACTB/TMC8/CTSZ/IFI16/ITGA4/ATP2A3/ARRB2/FBXW7/CARD16/GZMA/DISC1/NFKBIA/SP100/SORL1/BTAF1/LEF1/ROCK1/ADRB2/MITD1/SYMPK/CPNE1/MDFI/GTPBP4/SIN3A/PRKCD/JAK2/C9orf72/TAF1/BAX/NFATC4/DACT1	33
GO:0043011	GO:0043011	myeloid dendritic cell differentiation	2225-08-01	20/18723	0.00131929	0.00809516	0.00582754	SPI1/IRF4/TGFBR2/UBD/NOTCH2/RELB/RBPJ/BATF	8
GO:0046629	GO:0046629	gamma-delta T cell activation	2225-08-01	20/18723	0.00131929	0.00809516	0.00582754	PTPRC/JAML/NCKAP1L/TCF7/ITK/LEF1/SYK/LILRB1	8
GO:0050767	GO:0050767	regulation of neurogenesis	63/2225	364/18723	0.00135308	0.00829401	0.00597069	B2M/SERPINF1/CXCR4/TGM2/ARHGAP4/FN1/TNFRSF1B/TGFB1/PLXND1/NRP1/PTEN/DBNL/LRP1/TLR2/TRPV2/DISC1/CXCL12/RGS14/NIN/YWHAH/SEMA4D/MAP1B/LYN/PLXNC1/SORL1/TP53/SKI/TNF/NDEL1/SYNGAP1/RELA/PRKCH/LIMK1/HEYL/MAN2A1/MDK/SKIL/TREM2/ARNTL/EZH2/PLXNA1/TWF2/SEMA4C/PPP1CC/ROBO1/LIF/SRF/EEF2K/PLXNA4/SPART/IL1B/IL34/TIAM1/SEMA6B/NFATC4/CLCF1/ZNF335/SEMA3C/PLXNA3/NUMBL/DIP2B/DUSP10/CX3CR1	63
GO:0002863	GO:0002863	positive regulation of inflammatory response to antigenic stimulus	2225-06-01	12/18723	0.00136562	0.00833684	0.00600152	HLA-E/C3/CCR7/BTK/CD28/TNF	6
GO:0032490	GO:0032490	detection of molecule of bacterial origin	2225-06-01	12/18723	0.00136562	0.00833684	0.00600152	TLR2/LY96/TLR4/TREM2/SCARB1/TLR1	6
GO:0140052	GO:0140052	cellular response to oxidised low-density lipoprotein particle stimulus	2225-06-01	12/18723	0.00136562	0.00833684	0.00600152	CD68/MYD88/TLR4/TREM2/TICAM1/MIA3	6
GO:1902287	GO:1902287	semaphorin-plexin signaling pathway involved in axon guidance	2225-06-01	12/18723	0.00136562	0.00833684	0.00600152	PLXND1/NRP1/PLXNC1/PLXNA1/PLXNA4/PLXNA3	6
GO:0030851	GO:0030851	granulocyte differentiation	2225-11-01	34/18723	0.00137051	0.00834967	0.00601076	C1QC/HCLS1/SPI1/RUNX1/INPP5D/EVI2B/CBFA2T3/CEBPA/LEF1/SP3/RARA	11
GO:0051482	GO:0051482	positive regulation of cytosolic calcium ion concentration involved in phospholipase C-activating G protein-coupled signaling pathway	2225-11-01	34/18723	0.00137051	0.00834967	0.00601076	TGM2/LPAR6/GPR65/GPR174/LPAR1/F2R/P2RY8/P2RY10/GNA15/C3AR1/S1PR1	11
GO:0001894	GO:0001894	tissue homeostasis	49/2225	268/18723	0.00137552	0.00837168	0.0060266	LYZ/IGKC/CORO1A/B2M/JCHAIN/ACTB/CSF1R/RAC2/IGHG3/IGHA1/SASH3/TCIRG1/CSK/LTF/INPP5D/PTK2B/CCR2/CCN2/OAS1/ITGB3/CSF1/RCN3/TNFAIP3/LPCAT1/TLR4/LRRK1/ITGB1/PIGR/CLDN1/SYK/PECAM1/BCL2/F2R/ADRB2/CTSK/LIPA/LAMA2/SRF/DRAM2/STK39/SOX9/BAX/P2RX7/SERPINA3/GJA1/P2RX4/TNFRSF11A/S1PR1/IL7	49
GO:0002347	GO:0002347	response to tumor cell	2225-12-01	39/18723	0.00137836	0.00838048	0.00603294	LAPTM5/SPI1/PRF1/TXNIP/IL4I1/ABI3/AHR/CD226/MR1/HAVCR2/RBMS3/KLF4	12
GO:0002921	GO:0002921	negative regulation of humoral immune response	2225-07-01	16/18723	0.00142885	0.008635	0.00621617	PTPN6/VSIG4/FCGR2B/A2M/SERPING1/CR1/CD55	7
GO:0010819	GO:0010819	regulation of T cell chemotaxis	2225-07-01	16/18723	0.00142885	0.008635	0.00621617	CCL21/CCL5/WNK1/CCR2/STK39/ADAM17/CXCL13	7
GO:0034116	GO:0034116	positive regulation of heterotypic cell-cell adhesion	2225-07-01	16/18723	0.00142885	0.008635	0.00621617	CD44/LCK/SKAP1/AGER/TNF/IL1B/FGB	7
GO:0034138	GO:0034138	toll-like receptor 3 signaling pathway	2225-07-01	16/18723	0.00142885	0.008635	0.00621617	UNC93B1/OAS1/TNFAIP3/RFTN1/SCIMP/PTPN22/HAVCR2	7
GO:0045342	GO:0045342	MHC class II biosynthetic process	2225-07-01	16/18723	0.00142885	0.008635	0.00621617	SPI1/XBP1/CIITA/SLC11A1/TLR4/TAF7/JAK2	7
GO:0051014	GO:0051014	actin filament severing	2225-07-01	16/18723	0.00142885	0.008635	0.00621617	FMNL1/GMFG/MYH9/FLII/SVIL/VILL/SRGAP2	7
GO:0045861	GO:0045861	negative regulation of proteolysis	61/2225	351/18723	0.00144313	0.00870892	0.00626938	TIMP1/CD44/C3/CTSZ/SERPINF1/IFI16/COL6A3/NAIP/BST2/CARD8/BIRC3/LTF/CST3/TIMP2/NOP53/IFI6/ARRB2/MICAL1/RARRES1/SERPINB9/CARD16/OGT/PLAUR/LRP1/SPOCK2/PML/CD27/THBS1/A2M/LXN/SERPING1/ANXA2/CST7/TNFAIP8/TNFSF14/TFPI2/SORL1/TP53/MMP9/SERPINE1/CR1/SERPINB1/ROCK1/SDCBP/TNF/RFFL/IGBP1/HGF/CSTA/TRIM21/TAF1/SERPINA3/SIAH2/PAK2/PCID2/LAMP3/SERPINB8/CDKN2D/TRIAP1/FNIP1/KLF4	61
GO:0030282	GO:0030282	bone mineralization	26/2225	119/18723	0.00144399	0.00870892	0.00626938	COL1A2/SRGN/ALOX5/LTF/TGFB1/MGP/FGR/SBNO2/PTK2B/BMP2K/ISG15/ATF4/PKDCC/CCR1/IGF1/EIF2AK3/ATP2B1/CCN1/GPNMB/ADRB2/SOX9/RFLNB/P2RX7/ZBTB40/LOX/S1PR1	26
GO:0010976	GO:0010976	positive regulation of neuron projection development	33/2225	163/18723	0.00145451	0.00876358	0.00630873	S100A9/SERPINF1/FLNA/DBNL/LRP1/GRN/PTK2B/IQGAP1/DISC1/FES/FYN/CREB3L2/LYN/SETX/NEGR1/NDEL1/DPYSL3/ENC1/NCK1/RAP1A/RAPGEF1/MDK/P3H1/EZH2/HGF/CAMK1D/TWF2/EEF2K/MARK2/SCN1B/TIAM1/NME1/RGS2	33
GO:0014910	GO:0014910	regulation of smooth muscle cell migration	21/2225	89/18723	0.0014603	0.0087882	0.00632645	CCL5/AIF1/POSTN/NRP1/LRP1/IQGAP1/S100A11/TLR4/SORL1/SERPINE1/IGF1/PPARD/BCL2/GNA13/PDGFRB/MDK/P2RY6/PLXNA1/S1PR2/CCN4/SSH1	21
GO:0048016	GO:0048016	inositol phosphate-mediated signaling	15/2225	55/18723	0.00146299	0.0087882	0.00632645	TBC1D10C/CLEC7A/NFATC2/DYRK2/LMCD1/FHL2/ITPR3/IGF1/NFATC3/TNF/PPP3R1/NFATC1/PPP3CB/NFATC4/PPP3CC	15
GO:0061098	GO:0061098	positive regulation of protein tyrosine kinase activity	15/2225	55/18723	0.00146299	0.0087882	0.00632645	CSF1R/CCL5/FBXW7/PTPN1/ABI1/FCGR1A/IL34/ADAM17/PAK2/CASS4/NCF1/DLG4/UNC119/ADRA2A/LILRA5	15
GO:0007044	GO:0007044	cell-substrate junction assembly	22/2225	95/18723	0.00147933	0.00887748	0.00639072	FN1/PLEC/NRP1/MMP14/ACTN1/PTEN/LRP1/PTK2B/IQGAP1/THBS1/RCC2/COL16A1/FMN1/DUSP22/ROCK1/BCL2/MAP4K4/SFRP1/PPM1F/CORO1C/LIMS1/SORBS1	22
GO:0019216	GO:0019216	regulation of lipid metabolic process	58/2225	331/18723	0.00152924	0.0091678	0.00659972	CD74/CCL21/C3/CCL19/ANXA1/APOC1/TGFB1/ABCA7/FGR/AGAP2/FBXW7/PIK3IP1/PTK2B/PDGFRA/PIK3CG/CCR7/PIP4K2A/LPCAT1/LYN/SORL1/RUBCNL/PPARD/ELOVL5/DGKQ/NFKB1/CCN1/TNF/ABCG1/FLT3/ORMDL1/PDGFRB/SNAI2/CTDNEP1/CD19/TREM2/LPGAT1/SPHK1/SCARB1/RUBCN/IL1B/PRKCD/GFI1/FABP5/CRTC3/SAMD8/SOX9/SORBS1/SERPINA3/PDK1/DKK3/DAGLB/CCDC3/EGR1/PDE3B/CREB1/CNEP1R1/ADRA2A/ABCD1	58
GO:0031032	GO:0031032	actomyosin structure organization	38/2225	196/18723	0.00154591	0.00925847	0.00666499	EVL/PFN1/ZYX/CCDC88A/CNN2/PLEC/MYH9/WAS/NRP1/GPR65/ARAP1/PTK2B/EPB41L2/PDGFRA/CCN2/WASF2/AKAP13/FLII/ITGB1/CD47/FHOD1/LPAR1/ROCK1/TAC1/LIMK1/PDGFRB/ARRB1/SFRP1/PPM1F/SRF/KCTD13/SORBS1/ELN/PAK2/EPB41/TTN/S1PR1/TMOD2	38
GO:0030032	GO:0030032	lamellipodium assembly	18/2225	72/18723	0.00155	0.00926448	0.00666931	RAC2/ARPC2/CCDC88A/ACTR3/WAS/CAPZB/CARMIL2/WASF2/ARHGEF6/ITGB1/ABI3/NUP85/NCK2/NCK1/FSCN1/TWF2/SRGAP2/S1PR1	18
GO:1903036	GO:1903036	positive regulation of response to wounding	18/2225	72/18723	0.00155	0.00926448	0.00666931	XBP1/FLNA/CXCR4/ANXA1/CLEC7A/LRP1/GRN/THBS1/ITGB1/CLDN1/SERPINE1/F2R/NDEL1/THBD/MDK/USF1/CCN4/ADRA2A	18
GO:0019083	GO:0019083	viral transcription	14/2225	50/18723	0.00158137	0.00944257	0.00679752	CCL5/IFITM3/ZFP36/TRIM14/TRIM27/LEF1/UBP1/MDFIC/USF1/TRIM21/RRP1B/CHD1/CCL4/TRIM13	14
GO:0031579	GO:0031579	membrane raft organization	2225-09-01	25/18723	0.00159752	0.00952955	0.00686014	PTPRC/DOCK2/ABCA7/MYADM/ANXA2/RFTN1/PPT1/CD2/NPC1	9
GO:0032869	GO:0032869	cellular response to insulin stimulus	39/2225	203/18723	0.0016103	0.0095867	0.00690127	XBP1/MZB1/GNAI2/PTPRE/UCP2/STAT1/SOCS3/ZFP36L1/OGT/RAB31/SHC1/PTEN/CCND3/PTPN1/MYO5A/PIP4K2A/GRB2/SORL1/PRKCB/ATP2B1/PHIP/NDEL1/RAB8A/RELA/NCK1/USF1/HDAC9/EEF2K/IL1B/PRKCD/FOXO1/RAB8B/SORBS1/SNX5/PDE3B/KAT2B/PID1/SH2B2/SOCS1	39
GO:0060541	GO:0060541	respiratory system development	39/2225	203/18723	0.0016103	0.0095867	0.00690127	CTSZ/SPARC/TNC/SMCHD1/FGF7/HOPX/FBXW7/MMP14/FSTL3/TGFBR2/PDGFRA/ADAMTS2/CEBPA/CCN2/ADA/PKDCC/RCN3/ALDH1A3/LEF1/SKI/TNF/GATA6/RBPJ/MSC/SP3/CRISPLD2/MAN2A1/PPP3R1/PDGFRB/LIPA/SPRY1/LIF/SRF/RC3H2/LOXL3/SOX9/RARA/CREB1/LOX	39
GO:0048545	GO:0048545	response to steroid hormone	59/2225	339/18723	0.00165032	0.00981525	0.00706581	COL1A1/CYBA/SERPINF1/CYBB/AIF1/ANXA1/SPARC/TGFB1/ZFP36L2/ICAM1/PPP1R9B/ZFP36L1/ZFP36/DDIT4/SLIT3/TLR2/THBS1/TXNIP/TGFBR2/PMEPA1/CCN2/KDM5D/YWHAH/PTAFR/FOXP1/CLDN1/PPARD/ARID1A/BCL2/ATP2B1/TNF/LBH/FOS/S100B/RELA/TRERF1/FLT3/HEYL/TAF7/PRMT2/MDK/DAXX/ARNTL/EGLN2/BCL2L11/SFRP1/CAD/BMI1/FOXO1/JAK2/CNOT9/ESR2/SKP2/KDM4C/CYP7B1/NR3C1/NPC1/PAQR8/LOX	59
GO:0008631	GO:0008631	intrinsic apoptotic signaling pathway in response to oxidative stress	13/2225	45/18723	0.00168445	0.00999838	0.00719763	MCL1/CYP1B1/FBXW7/SOD2/PML/ARL6IP5/BCL2/TREM2/VNN1/PRKCD/JAK2/MAP3K5/PDK1	13
GO:2000273	GO:2000273	positive regulation of signaling receptor activity	13/2225	45/18723	0.00168445	0.00999838	0.00719763	FBXW7/NRP1/CCL2/CCR2/IFNGR2/ITGB1/NCOA3/ADRB2/JAK2/TAF1/ADAM17/NCF1/ADRA2A	13
GO:0070229	GO:0070229	negative regulation of lymphocyte apoptotic process	2225-10-01	30/18723	0.00174299	0.0103255	0.0074331	CD74/IL7R/JAK3/CCL5/DOCK8/CD27/ADA/TSC22D3/FOXP1/BCL10	10
GO:1900101	GO:1900101	regulation of endoplasmic reticulum unfolded protein response	2225-10-01	30/18723	0.00174299	0.0103255	0.0074331	XBP1/ABCA7/PTPN1/ERN1/NCK2/NCK1/BCL2L11/ATF6B/ATF6/BAX	10
GO:0045429	GO:0045429	positive regulation of nitric oxide biosynthetic process	2225-12-01	40/18723	0.00175903	0.0104102	0.0074941	AIF1/ICAM1/CLEC7A/PTK2B/TLR4/TNF/IL1B/JAK2/TICAM1/P2RX4/PTX3/KLF4	12
GO:0010332	GO:0010332	response to gamma radiation	15/2225	56/18723	0.00178219	0.0105016	0.00755992	PTPRC/CYBA/MYC/ATM/PML/TP53/CBL/BCL2/POLG/BAX/MAP3K20/TRIM13/EGR1/CHEK2/TIGAR	15
GO:0051058	GO:0051058	negative regulation of small GTPase mediated signal transduction	15/2225	56/18723	0.00178219	0.0105016	0.00755992	RIPOR2/TIMP2/RASA2/RASAL3/SH3BP1/ARHGAP25/RASA3/NUP62/ITGB1/STMN3/SYNGAP1/KCTD10/SPRY1/RASA1/KCTD13	15
GO:0001569	GO:0001569	branching involved in blood vessel morphogenesis	2225-11-01	35/18723	0.00178673	0.0105016	0.00755992	COL4A1/STK4/PLXND1/NRP1/TGFBR2/LEF1/PPP3R1/MDK/SRF/NFATC4/SIRT6	11
GO:0006471	GO:0006471	protein ADP-ribosylation	2225-11-01	35/18723	0.00178673	0.0105016	0.00755992	PARP8/PARP15/ART4/PARP14/TNKS2/PARP12/PARP9/TINF2/XRCC1/KAT2B/SIRT6	11
GO:0018149	GO:0018149	peptide cross-linking	2225-11-01	35/18723	0.00178673	0.0105016	0.00755992	DCN/COL3A1/F13A1/TGM2/ANXA1/FN1/ABCA7/SPOCK2/THBS1/CSTA/RNF113A	11
GO:0046627	GO:0046627	negative regulation of insulin receptor signaling pathway	2225-11-01	35/18723	0.00178673	0.0105016	0.00755992	PTPRE/SOCS3/PTPN1/PIP4K2A/PRKCB/RELA/NCK1/IL1B/PRKCD/PID1/SOCS1	11
GO:0050654	GO:0050654	chondroitin sulfate proteoglycan metabolic process	2225-11-01	35/18723	0.00178673	0.0105016	0.00755992	DCN/CHST11/CSGALNACT2/SPOCK2/CHST15/CHSY1/IDUA/CHPF2/CHST12/XYLT1/CSGALNACT1	11
GO:0043491	GO:0043491	protein kinase B signaling	40/2225	211/18723	0.00183037	0.0107476	0.00773699	HCLS1/CCL21/CCL19/CCL5/NOP53/PIK3CD/TGFB1/ARRB2/ZFP36L1/CCL2/PTEN/CD40/PIK3R5/C1QTNF1/THBS1/SH2B3/AXL/PIK3CG/CCR7/RCN3/MERTK/ITGB1/RRAS/IGF1/SETX/MAZ/PLK3/CD28/BANK1/TNF/MTDH/CPNE1/MYDGF/IL1B/SOX9/CASS4/P2RX4/LOX/CX3CR1/KLF4	40
GO:0007179	GO:0007179	transforming growth factor beta receptor signaling pathway	38/2225	198/18723	0.0018687	0.010962	0.00789129	COL3A1/COL1A2/SPI1/EMILIN1/ZYX/TGFB1/CHST11/ZEB2/ARRB2/LTBP4/PML/THBS1/TGFBR2/LPXN/PMEPA1/FBN1/FAM89B/USP15/NRROS/FUT8/BCL9L/LDLRAD4/TP53/DUSP22/SKI/SDCBP/SNX6/FOS/FMOD/SKIL/SPRY1/TGFB1I1/LTBP2/DKK3/ADAM17/SPRED1/CREB1/LOX	38
GO:0051962	GO:0051962	positive regulation of nervous system development	49/2225	272/18723	0.00189584	0.0111103	0.00799806	SERPINF1/CXCR4/TGM2/THBS2/FN1/TNFRSF1B/TGFB1/PLXND1/NRP1/DBNL/LRP1/TLR2/TRPV2/DISC1/CXCL12/RGS14/NIN/SEMA4D/MAP1B/LYN/PLXNC1/CLSTN3/TNF/NDEL1/RELA/PRKCH/LIMK1/MAN2A1/MDK/NLGN2/SKIL/PLXNA1/TWF2/PPP1CC/ROBO1/LIF/SRF/EEF2K/PLXNA4/IL1B/IL34/TIAM1/CLCF1/ZNF335/PLXNA3/FLRT2/NUMBL/CX3CR1/SRPX2	49
GO:0015748	GO:0015748	organophosphate ester transport	29/2225	140/18723	0.00190464	0.0111232	0.00800738	PLTP/APOC1/ABCA7/PLSCR1/ATP8B2/SLC17A9/ABCC1/CD47/ABCA1/CR1/ABCG1/PLSCR3/ATP11B/ATP8A1/ANO9/ATP8B4/SLC37A2/PITPNM1/SCARB1/SLC37A1/PRKCD/P2RX7/ATP10A/GJA1/ATP11C/SLC25A32/KCNN4/TRIAP1/ABCD1	29
GO:0051767	GO:0051767	nitric-oxide synthase biosynthetic process	2225-08-01	21/18723	0.00191102	0.0111232	0.00800738	STAT1/CCL2/TLR2/NAMPT/TLR4/IL33/AKAP12/JAK2	8
GO:0051769	GO:0051769	regulation of nitric-oxide synthase biosynthetic process	2225-08-01	21/18723	0.00191102	0.0111232	0.00800738	STAT1/CCL2/TLR2/NAMPT/TLR4/IL33/AKAP12/JAK2	8
GO:0060445	GO:0060445	branching involved in salivary gland morphogenesis	2225-08-01	21/18723	0.00191102	0.0111232	0.00800738	TGM2/FGF7/PLXND1/NRP1/TNF/PLXNA1/HGF/SEMA3C	8
GO:0071605	GO:0071605	monocyte chemotactic protein-1 production	2225-08-01	21/18723	0.00191102	0.0111232	0.00800738	CLEC7A/CD84/OAS3/OAS1/AGER/SYK/MCOLN2/IL1B	8
GO:0071637	GO:0071637	regulation of monocyte chemotactic protein-1 production	2225-08-01	21/18723	0.00191102	0.0111232	0.00800738	CLEC7A/CD84/OAS3/OAS1/AGER/SYK/MCOLN2/IL1B	8
GO:0090026	GO:0090026	positive regulation of monocyte chemotaxis	2225-08-01	21/18723	0.00191102	0.0111232	0.00800738	CCL5/AIF1/CCR2/CXCL12/CCR1/SERPINE1/PLA2G7/CX3CR1	8
GO:0032092	GO:0032092	positive regulation of protein binding	20/2225	85/18723	0.00194055	0.0112694	0.00811259	B2M/STK4/PLXND1/NRP1/MFNG/LRP1/ANXA2/BLK/MMP9/DTX3L/SPON1/CTHRC1/TRIM21/TIAM1/TAF1/TICAM1/RAMP1/DACT1/EPB41/RIPK2	20
GO:0042509	GO:0042509	regulation of tyrosine phosphorylation of STAT protein	20/2225	85/18723	0.00194055	0.0112694	0.00811259	CSF1R/HCLS1/CCL5/SOCS3/TNFRSF1A/CD40/SH2B3/FYN/LYN/PARP14/IGF1/IL6R/TNF/FLT3/PARP9/LIF/JAK2/CLCF1/TNFRSF18/SOCS1	20
GO:0009311	GO:0009311	oligosaccharide metabolic process	16/2225	62/18723	0.00194364	0.0112694	0.00811259	ST8SIA4/GM2A/FUT8/ST6GALNAC6/MOGS/ST8SIA1/MGAT2/GAL3ST4/B4GALT1/IDUA/FUT4/NAGA/ST6GALNAC4/ST3GAL2/MANBA/B3GALT4	16
GO:0045428	GO:0045428	regulation of nitric oxide biosynthetic process	16/2225	62/18723	0.00194364	0.0112694	0.00811259	AIF1/ICAM1/CLEC7A/PTK2B/TLR4/CD47/ZC3H12A/TNF/IL1B/JAK2/TICAM1/SIRPA/P2RX4/CX3CR1/PTX3/KLF4	16
GO:2001237	GO:2001237	negative regulation of extrinsic apoptotic signaling pathway	22/2225	97/18723	0.00196568	0.0113862	0.00819667	MCL1/ICAM1/IFI6/PEA15/NRP1/ARHGEF2/THBS1/FYN/TNFAIP3/SERPINE1/IGF1/BCL2/PHIP/TNF/RELA/SNAI2/RFFL/HGF/IL1B/SIAH2/FGB/IL7	22
GO:0061013	GO:0061013	regulation of mRNA catabolic process	33/2225	166/18723	0.00199164	0.0115254	0.00829692	VIM/PABPC1/BTG2/ZFP36L2/MYD88/ZFP36L1/ZC3H12D/TENT5C/ZFP36/TUT7/TENT5A/SLC11A1/ZC3HAV1/TRAF5/PABPC4/IKBKE/ZC3H12A/PATL2/ROCK1/CELF1/HNRNPD/DCP2/AGO2/TRAF2/CNOT8/PRKCD/RC3H2/CNOT6L/PRR5L/PCID2/EXOSC9/EXOSC8/RNASEL	33
GO:0001666	GO:0001666	response to hypoxia	54/2225	307/18723	0.00199575	0.011538	0.008306	CYBA/CXCR4/CYBB/MYC/UCP2/POSTN/NOP53/ICAM1/ETS1/SOD2/ZFP36L1/VCAM1/CARD16/MMP14/PTEN/PML/DDIT4/PTK2B/TLR2/THBS1/CBFA2T3/TGFBR2/CXCL12/MMP2/IRAK1/AGER/ADA/KCNMA1/LIMD1/CDKN1B/TP53/PPARD/PLK3/BCL2/GATA6/S100B/RBPJ/REG1A/USF1/TREM2/EGLN2/SFRP1/HSP90B1/SRF/VHL/ERO1A/LOXL2/PDK1/XRCC1/ADAM17/EGR1/CREB1/APAF1/TIGAR	54
GO:0006869	GO:0006869	lipid transport	67/2225	398/18723	0.00200578	0.0115849	0.00833973	PLTP/SLCO2B1/ANXA1/APOC1/ABCA7/INHBA/PLSCR1/APOBR/GRAMD1A/APOL6/LRP1/C1QTNF1/THBS1/NFKBIA/SELENOM/ANXA2/ITGB3/GM2A/PIP4K2A/ATP8B2/UGCG/ABCC3/ABCA8/ABCC1/ABCA1/APOL3/PPARD/APOL1/SYK/NFKB1/ACSL5/ABCG1/TAC1/PLSCR3/STARD5/STARD3/MSR1/ATP11B/ATP8A1/ESYT1/TREM2/ANO9/ATP8B4/PITPNM1/SCARB1/SLCO3A1/IL1B/PRKCD/FABP5/ABCA9/ABCA6/P2RX7/ATP10A/SOAT1/OSBPL7/ATP11C/SLC10A3/P2RX4/PLA2G2D/KCNN4/NPC1/SLC27A3/TNFRS…	67
GO:0010876	GO:0010876	lipid localization	74/2225	448/18723	0.00203493	0.0117419	0.00845278	C3/PLTP/SLCO2B1/ANXA1/APOC1/ABCA7/INHBA/FBXW7/PLSCR1/APOBR/GRAMD1A/APOL6/LRP1/C1QTNF1/THBS1/NFKBIA/SELENOM/ANXA2/ITGB3/GM2A/IKBKE/PIP4K2A/ATP8B2/UGCG/ABCC3/ABCA8/ABCC1/ABCA1/APOL3/PPARD/ZC3H12A/APOL1/SYK/NFKB1/TNF/ACSL5/ABCG1/TAC1/PLSCR3/STARD5/STARD3/MSR1/ATP11B/ATP8A1/ESYT1/TREM2/ANO9/ATP8B4/PITPNM1/SCARB1/PLIN3/SLCO3A1/IL1B/PRKCD/FABP5/ABCA9/ABCA6/P2RX7/ATP10A/SOAT1/OSBPL7/ATP11C/SLC10A3/P2RX4…	74
GO:0042531	GO:0042531	positive regulation of tyrosine phosphorylation of STAT protein	17/2225	68/18723	0.00206773	0.0119197	0.00858077	CSF1R/HCLS1/CCL5/TNFRSF1A/CD40/FYN/LYN/PARP14/IGF1/IL6R/TNF/FLT3/PARP9/LIF/JAK2/CLCF1/TNFRSF18	17
GO:0051928	GO:0051928	positive regulation of calcium ion transport	26/2225	122/18723	0.00209795	0.0120823	0.00869782	CCL5/ARRB2/CCL2/TRPV2/CXCL12/CRACR2A/CASK/CCR1/CXCL9/P2RX1/ATP2B1/F2R/STIM1/PDGFRB/PLCG1/G6PD/CD19/P2RY6/ORAI1/BAX/CCL4/P2RX7/LILRA2/P2RX4/P2RX5/LILRA5	26
GO:0009314	GO:0009314	response to radiation	75/2225	456/18723	0.00213991	0.0123121	0.00886327	TIMP1/PTPRC/COL3A1/CYBA/IFI16/ANXA1/MYC/CCND2/NABP1/ABCA7/ICAM1/CRIP1/SOD2/VCAM1/CARD16/ATM/PML/MFAP4/BCL3/NAMPT/CXCL12/MMP2/RGS14/SLC1A3/ATF4/GRB2/ITGB1/TP53/MMP9/CBL/PLK3/BCL2/SYNGAP1/POLG/FOS/RELA/BMF/THBD/USF1/SFRP1/PITPNM1/PPP1CC/IKBIP/TP53INP1/TP53I13/RNF168/ZBTB1/PRKCD/AEN/TAF1/BAX/CCR4/NFATC4/DCLRE1C/MAPK13/TANK/LRRN4/MAP3K20/TRIM13/EGR1/BRAT1/INTS7/CDKN2D/CREB1/POLD1/TENT2/UNC119/CHEK2/C…	75
GO:0010883	GO:0010883	regulation of lipid storage	15/2225	57/18723	0.00215741	0.012401	0.00892721	C3/FBXW7/NFKBIA/ITGB3/IKBKE/ABCA1/PPARD/ZC3H12A/NFKB1/TNF/ABCG1/MSR1/TREM2/SCARB1/PLIN3	15
GO:0010715	GO:0010715	regulation of extracellular matrix disassembly	2225-07-01	17/18723	0.00218157	0.0124445	0.00895855	CST3/TGFB1/ETS1/LRP1/CARMIL2/FSCN1/FAP	7
GO:0010934	GO:0010934	macrophage cytokine production	2225-07-01	17/18723	0.00218157	0.0124445	0.00895855	LAPTM5/CD74/TGFB1/SPON2/IRAK3/TLR4/LILRB1	7
GO:0010935	GO:0010935	regulation of macrophage cytokine production	2225-07-01	17/18723	0.00218157	0.0124445	0.00895855	LAPTM5/CD74/TGFB1/SPON2/IRAK3/TLR4/LILRB1	7
GO:0019885	GO:0019885	antigen processing and presentation of endogenous peptide antigen via MHC class I	2225-07-01	17/18723	0.00218157	0.0124445	0.00895855	B2M/HLA-E/HLA-F/TAP1/TAPBP/TAP2/HLA-C	7
GO:0032604	GO:0032604	granulocyte macrophage colony-stimulating factor production	2225-07-01	17/18723	0.00218157	0.0124445	0.00895855	CD84/RASGRP1/SYK/CARD9/IL1B/LILRA2/DDX58	7
GO:0032645	GO:0032645	regulation of granulocyte macrophage colony-stimulating factor production	2225-07-01	17/18723	0.00218157	0.0124445	0.00895855	CD84/RASGRP1/SYK/CARD9/IL1B/LILRA2/DDX58	7
GO:0045591	GO:0045591	positive regulation of regulatory T cell differentiation	2225-07-01	17/18723	0.00218157	0.0124445	0.00895855	HLA-DRA/VSIR/LILRB2/IL4I1/CR1/DUSP10/SOCS1	7
GO:1902894	GO:1902894	negative regulation of pri-miRNA transcription by RNA polymerase II	2225-07-01	17/18723	0.00218157	0.0124445	0.00895855	TGFB1/NFATC3/PPARD/RELA/SRF/SOX9/NFATC4	7
GO:0006517	GO:0006517	protein deglycosylation	2225-09-01	26/18723	0.00218843	0.0124481	0.00896117	MAN2B1/EDEM1/SYVN1/ENGASE/MAN2A1/MAN2A2/EDEM3/TRIM13/NGLY1	9
GO:0045672	GO:0045672	positive regulation of osteoclast differentiation	2225-09-01	26/18723	0.00218843	0.0124481	0.00896117	TYROBP/NOTCH2/CSF1/CCR1/TNF/FOS/TREM2/GPR68/CREB1	9
GO:0045954	GO:0045954	positive regulation of natural killer cell mediated cytotoxicity	2225-09-01	26/18723	0.00218843	0.0124481	0.00896117	HLA-E/HLA-F/VAV1/SLAMF6/KLRK1/RASGRP1/SH2D1A/CD226/LAG3	9
GO:0048259	GO:0048259	regulation of receptor-mediated endocytosis	24/2225	110/18723	0.00219759	0.0124792	0.00898351	B2M/CCL21/C3/CCL19/RIN3/APOC1/ANKRD13D/ARRB2/TNK2/BMP2K/ANXA2/ITGB3/SERPINE1/CBL/SDCBP/SYK/PPP3R1/DGKD/ARRB1/BICD1/PPT1/SELE/DLG4/UNC119	24
GO:0010721	GO:0010721	negative regulation of cell development	35/2225	180/18723	0.00219805	0.0124792	0.00898351	B2M/ARHGAP4/LTF/POSTN/FBXW7/NRP1/FBLN1/PTEN/BCL11A/RCC2/FRZB/FBN1/YWHAH/SEMA4D/SORL1/TP53/IGF1/SKI/GBP1/TNF/SYNGAP1/LILRB1/TREM2/SEMA4C/CORO1C/SPART/IL1B/SEMA6B/RFLNB/NFATC4/SEMA3C/PLXNA3/EDNRB/DIP2B/DUSP10	35
GO:0071229	GO:0071229	cellular response to acid chemical	19/2225	80/18723	0.00221775	0.0125789	0.00905531	COL1A2/COL1A1/XBP1/CYBA/CYBB/SIPA1/COL4A1/PLEC/BCL11A/PDGFRA/MMP2/FYN/COL16A1/DNMT1/TNF/HNRNPD/COL5A2/SESN1/SOCS1	19
GO:0001953	GO:0001953	negative regulation of cell-matrix adhesion	2225-12-01	41/18723	0.0022219	0.0125789	0.00905531	POSTN/MMP14/PTEN/LRP1/THBS1/RCC2/CASK/DUSP22/SERPINE1/MAP4K4/CORO1C/RASA1	12
GO:1904407	GO:1904407	positive regulation of nitric oxide metabolic process	2225-12-01	41/18723	0.0022219	0.0125789	0.00905531	AIF1/ICAM1/CLEC7A/PTK2B/TLR4/TNF/IL1B/JAK2/TICAM1/P2RX4/PTX3/KLF4	12
GO:0007200	GO:0007200	phospholipase C-activating G protein-coupled receptor signaling pathway	23/2225	104/18723	0.0022331	0.0126304	0.00909236	TGM2/FPR3/LPAR6/GPR65/LTB4R/GPR174/LPAR1/CMKLR1/F2R/FPR1/P2RY8/C5AR1/P2RY6/P2RY11/BICD1/P2RY10/GNA14/GNA15/EDNRB/ADRA2A/C3AR1/CX3CR1/S1PR1	23
GO:0070301	GO:0070301	cellular response to hydrogen peroxide	22/2225	98/18723	0.00225588	0.0127472	0.00917645	ANXA1/CYP1B1/ETS1/ERN1/AXL/TNFAIP3/TRPM2/STAT6/SETX/RELA/RIPK3/EZH2/HGF/SPHK1/PRKCD/FOXO1/MAP3K5/MAPK13/SIRPA/PYCR1/KLF4/STK26	22
GO:0002430	GO:0002430	complement receptor mediated signaling pathway	2225-06-01	13/18723	0.0022822	0.0128154	0.00922554	FPR3/CR1/CMKLR1/FPR1/C5AR1/C3AR1	6
GO:0048302	GO:0048302	regulation of isotype switching to IgG isotypes	2225-06-01	13/18723	0.0022822	0.0128154	0.00922554	PTPRC/IL27RA/CD40/CD28/TBX21/SLC15A4	6
GO:0070424	GO:0070424	regulation of nucleotide-binding oligomerization domain containing signaling pathway	2225-06-01	13/18723	0.0022822	0.0128154	0.00922554	BIRC3/SLC15A3/TNFAIP3/TLR4/PTPN22/SLC15A4	6
GO:0071801	GO:0071801	regulation of podosome assembly	2225-06-01	13/18723	0.0022822	0.0128154	0.00922554	LCP1/MSN/HCK/TNF/ASAP1/FSCN1	6
GO:1900103	GO:1900103	positive regulation of endoplasmic reticulum unfolded protein response	2225-06-01	13/18723	0.0022822	0.0128154	0.00922554	XBP1/PTPN1/ERN1/BCL2L11/ATF6/BAX	6
GO:1902043	GO:1902043	positive regulation of extrinsic apoptotic signaling pathway via death domain receptors	2225-06-01	13/18723	0.0022822	0.0128154	0.00922554	STK4/PEA15/PTEN/THBS1/SKIL/SFRP1	6
GO:0014074	GO:0014074	response to purine-containing compound	30/2225	148/18723	0.00228289	0.0128154	0.00922554	COL1A1/SPARC/STAT1/ZFP36L1/PTEN/PTK2B/PIK3CG/PTAFR/TRPM2/AHR/P2RX1/DGKQ/FOS/RELA/RAP1A/THBD/RAPGEF1/P2RY6/P2RY11/HSP90B1/EEF2K/CAD/TAF1/NME1/SSH1/P2RX7/P2RX4/P2RX5/AQP9/XRN1	30
GO:0006022	GO:0006022	aminoglycan metabolic process	27/2225	129/18723	0.00229151	0.0128517	0.00925171	DCN/CD44/TGFB1/CHST11/CSGALNACT2/SPOCK2/CHST15/NDST2/PIM1/NFKB1/CEMIP2/HS3ST1/CHSY1/HS3ST3B1/PDGFRB/IDUA/HGF/ST3GAL2/IL1B/CHPF2/LYVE1/CHST12/XYLT1/CSGALNACT1/CHI3L2/CHST2/SLC10A7	27
GO:0090322	GO:0090322	regulation of superoxide metabolic process	2225-11-01	36/18723	0.00230041	0.0128888	0.00927838	TYROBP/ITGB2/CYBA/GNAI2/TGFB1/CLEC7A/ITGAM/FBLN5/SYK/PRKCD/HVCN1	11
GO:0060055	GO:0060055	angiogenesis involved in wound healing	2225-10-01	31/18723	0.00230241	0.0128888	0.00927838	XBP1/CXCR4/ALOX5/ETS1/ITGB3/TNFAIP3/SERPINE1/TNF/B4GALT1/SRF	10
GO:0032233	GO:0032233	positive regulation of actin filament bundle assembly	16/2225	63/18723	0.00232297	0.0129918	0.00935251	EVL/FLNA/PFN1/PLEK/CCDC88A/SYNPO2/NRP1/GPR65/CCN2/CD47/FHOD1/LPAR1/TAC1/LIMK1/SFRP1/PPM1F	16
GO:0045010	GO:0045010	actin nucleation	14/2225	52/18723	0.0023754	0.0132602	0.00954578	CORO1A/EVL/ARPC1B/GMFG/ARPC2/ACTR3/ARPC5/WAS/FCHSD2/WASF2/ARPC3/ARPC4/TRIM27/FMN1	14
GO:0048260	GO:0048260	positive regulation of receptor-mediated endocytosis	14/2225	52/18723	0.0023754	0.0132602	0.00954578	B2M/CCL21/C3/CCL19/ARRB2/ANXA2/SERPINE1/CBL/SYK/DGKD/ARRB1/BICD1/PPT1/SELE	14
GO:0007009	GO:0007009	plasma membrane organization	29/2225	142/18723	0.00238071	0.0132652	0.00954936	PTPRC/S100A9/CXCR4/FOLR2/ABCA7/BIN2/PLEC/MYH9/PLSCR1/PTEN/COL5A1/SERP1/ANXA6/UGCG/STX4/CR1/EHD2/PLEKHM2/PLSCR3/ASAP1/MYOF/CHMP4A/ANO9/PRKCD/DEGS1/P2RX7/ATP10A/MYRF/ABCD1	29
GO:0097553	GO:0097553	calcium ion transmembrane import into cytosol	29/2225	142/18723	0.00238071	0.0132652	0.00954936	CORO1A/PTPRC/CCL21/CCL19/CYBA/PTPN6/LCK/PTK2B/RASA3/TRPV2/CCR7/FYN/TRPM2/CXCL9/LYN/ITPR3/P2RX1/F2R/PLCG1/CD19/P2RY6/CCR5/MCOLN2/ERO1A/BAX/MCOLN1/CLIC2/XCR1/JSRP1	29
GO:0034614	GO:0034614	cellular response to reactive oxygen species	31/2225	155/18723	0.00242709	0.0135111	0.00972638	ANXA1/CYP1B1/ETS1/SOD2/ERN1/AXL/PDGFRA/MMP2/TNFAIP3/TRPM2/STAT6/BTK/MMP9/FBLN5/SETX/FOS/RELA/AGAP3/RIPK3/EZH2/HGF/SPHK1/PRKCD/FOXO1/MAP3K5/MAPK13/SIRPA/NCF1/PYCR1/KLF4/STK26	31
GO:0060193	GO:0060193	positive regulation of lipase activity	17/2225	69/18723	0.00244552	0.0136011	0.00979115	CCL5/PLCB2/PDGFRA/ITK/S1PR4/CD86/PTAFR/LPAR1/CCN1/GNA13/PDGFRB/TXK/C5AR1/P2RY6/SELE/LPAR2/GNA15	17
GO:0007272	GO:0007272	ensheathment of neurons	28/2225	136/18723	0.00247739	0.0137528	0.00990038	TYMP/CXCR4/ITGAX/CTSC/TNFRSF1B/PLEC/QKI/PTEN/TLR2/CST7/NFASC/PPARD/EIF2AK3/SKI/S100B/MARVELD1/PMP22/PPP3R1/HGF/SERINC5/DEGS1/RARA/MPZ/ZPR1/MYRF/NSUN5/ADGRG6/ABCD1	28
GO:0008366	GO:0008366	axon ensheathment	28/2225	136/18723	0.00247739	0.0137528	0.00990038	TYMP/CXCR4/ITGAX/CTSC/TNFRSF1B/PLEC/QKI/PTEN/TLR2/CST7/NFASC/PPARD/EIF2AK3/SKI/S100B/MARVELD1/PMP22/PPP3R1/HGF/SERINC5/DEGS1/RARA/MPZ/ZPR1/MYRF/NSUN5/ADGRG6/ABCD1	28
GO:0006024	GO:0006024	glycosaminoglycan biosynthetic process	18/2225	75/18723	0.00252981	0.0140309	0.0101005	TGFB1/CHST11/CSGALNACT2/CHST15/NDST2/NFKB1/HS3ST1/CHSY1/HS3ST3B1/PDGFRB/ST3GAL2/IL1B/CHPF2/CHST12/XYLT1/CSGALNACT1/CHST2/SLC10A7	18
GO:1903829	GO:1903829	positive regulation of cellular protein localization	49/2225	276/18723	0.00258046	0.0142986	0.0102933	TYROBP/ITGB2/HCLS1/RAC2/FLNA/TGFB1/CCDC88A/ABCA7/PPP1R9B/FBXW7/RHOG/LRP1/NGFR/IQGAP1/MSN/CD247/EPB41L2/ITGAM/FYN/GZMB/NUP62/ITGB1/STX4/SORL1/DTX3L/ZC3H12A/EIF2AK3/TNF/NKD2/GNL3/PRKCH/RHOU/PARP9/TREM2/BICD1/LIF/RNF31/ENTR1/PRKCD/TPR/MICALL2/JAK2/SORBS1/SSH1/ZPR1/EPB41/BBC3/ABHD17A/DKC1	49
GO:0031641	GO:0031641	regulation of myelination	13/2225	47/18723	0.00258786	0.0143264	0.0103133	TYMP/ITGAX/CTSC/TNFRSF1B/PTEN/CST7/EIF2AK3/S100B/HGF/RARA/ZPR1/MYRF/NSUN5	13
GO:0033273	GO:0033273	response to vitamin	21/2225	93/18723	0.00260242	0.0143867	0.0103567	COL1A1/SPARC/TNC/FOLR2/POSTN/SOD2/CD40/FES/TRIM25/ADA/PIM1/MAP1B/PPARD/ATP2B1/KYNU/RELA/SNAI2/SFRP1/RARA/CDKN2D/SETDB1	21
GO:0048041	GO:0048041	focal adhesion assembly	20/2225	87/18723	0.00260355	0.0143867	0.0103567	NRP1/MMP14/ACTN1/PTEN/LRP1/PTK2B/IQGAP1/THBS1/RCC2/COL16A1/FMN1/DUSP22/ROCK1/BCL2/MAP4K4/SFRP1/PPM1F/CORO1C/LIMS1/SORBS1	20
GO:0050678	GO:0050678	regulation of epithelial cell proliferation	64/2225	381/18723	0.00262493	0.0144914	0.0104321	B2M/XBP1/CYBA/SERPINF1/ALOX5/ITGA4/SPARC/JAML/MYC/FGF7/PIK3CD/TGFB1/STAT1/FBXW7/ZFP36L1/GLUL/NRP1/RUNX3/ZFP36/CCL2/PTEN/VASH1/SULF1/GRN/NGFR/THBS1/CXCL12/NOTCH2/STAT5A/ITGB3/CASK/TNFAIP3/NRP2/PRKD2/CDKN1B/CLDN1/IGF1/PPARD/NLRC3/TNF/CDK6/REG1A/B4GALT1/SNAI2/PLCG1/MDK/C5AR1/MYDGF/SFRP1/ROBO1/TINF2/SULF2/SOX9/BAX/NME1/GJA1/ADAM17/CYP7B1/CCL24/EDNRB/SIRT6/TNFSF12/DUSP10/UHRF1	64
GO:0044772	GO:0044772	mitotic cell cycle phase transition	70/2225	424/18723	0.00267674	0.0147639	0.0106282	AIF1/PTPN6/ANXA1/CCND2/CRLF3/NABP1/NOP53/PIM2/ZFP36L2/INHBA/PPP1R9B/ZFP36L1/SLFN11/ATM/CCL2/PTEN/CCND3/PML/UBD/CDC25B/RCC2/CHMP7/ITGB1/GPR132/BUB3/BID/CDKN1B/NEK6/SMC5/TP53/CTC1/PLK3/BCL2/CDK6/GPNMB/KHDRBS1/CHFR/FOXN3/KMT2E/PRMT2/MIIP/RNASEH2B/EZH2/CASP2/NPAT/PSME2/BCAT1/SIN3A/GFI1/TPR/DACT1/ZPR1/ADAM17/SKP2/PCID2/CDKN2D/TACC3/LSM10/XRCC3/RINT1/DBF4/UBE2C/CHEK2/CDK5RAP2/PIAS1/RCC1/RBL1/CDK17/TRIA…	70
GO:0031214	GO:0031214	biomineral tissue development	33/2225	169/18723	0.00269184	0.0148285	0.0106748	COL1A2/COL1A1/SRGN/ALOX5/TCIRG1/LTF/TGFB1/MGP/FGR/SBNO2/PTK2B/BMP2K/ISG15/ATF4/PKDCC/CCR1/IGF1/EIF2AK3/ROCK1/ATP2B1/CCN1/GPNMB/FAM20A/ADRB2/STIM1/SLC20A1/FOXO1/SOX9/RFLNB/P2RX7/ZBTB40/LOX/S1PR1	33
GO:0050860	GO:0050860	negative regulation of T cell receptor signaling pathway	2225-08-01	22/18723	0.0026934	0.0148285	0.0106748	LAPTM5/PTPN6/CBLB/SH2D1A/SLA2/GBP1/PTPN22/UBASH3A	8
GO:0051101	GO:0051101	regulation of DNA binding	25/2225	118/18723	0.00274727	0.0151112	0.0108783	TMSB4X/IFI16/IRF4/TGFB1/FBXW7/PLAUR/GZMA/NFKBIA/BCL3/SP100/AGER/MMP9/IGF1/LEF1/SKI/NIBAN2/CPNE1/MDFI/LIF/SIN3A/JAK2/TAF1/NME1/CEBPG/KLF4	25
GO:0001885	GO:0001885	endothelial cell development	16/2225	64/18723	0.00276191	0.0151501	0.0109063	ICAM1/MYD88/TNFRSF1A/CCM2/MSN/MYADM/COL15A1/IKBKB/CLDN1/ROCK1/PECAM1/TNF/RAP1A/RAPGEF1/S1PR2/IL1B	16
GO:0080164	GO:0080164	regulation of nitric oxide metabolic process	16/2225	64/18723	0.00276191	0.0151501	0.0109063	AIF1/ICAM1/CLEC7A/PTK2B/TLR4/CD47/ZC3H12A/TNF/IL1B/JAK2/TICAM1/SIRPA/P2RX4/CX3CR1/PTX3/KLF4	16
GO:1900076	GO:1900076	regulation of cellular response to insulin stimulus	16/2225	64/18723	0.00276191	0.0151501	0.0109063	GNAI2/PTPRE/SOCS3/PTPN1/PIP4K2A/SORL1/PRKCB/ATP2B1/RELA/NCK1/IL1B/PRKCD/SORBS1/SNX5/PID1/SOCS1	16
GO:0007520	GO:0007520	myoblast fusion	2225-12-01	42/18723	0.00277956	0.0152052	0.010946	CD53/PLEKHO1/RIPOR2/IL4R/MYH9/NFATC2/CXCL9/EHD2/MYOF/ADAMTS5/ADAM12/PTGFRN	12
GO:0030574	GO:0030574	collagen catabolic process	2225-12-01	42/18723	0.00277956	0.0152052	0.010946	CTSS/VSIR/CST3/MMP7/MMP14/MMP2/ADAMTS2/ITGB1/MMP9/CTSK/MMP19/FAP	12
GO:0045773	GO:0045773	positive regulation of axon extension	2225-12-01	42/18723	0.00277956	0.0152052	0.010946	FN1/NRP1/DBNL/LRP1/TRPV2/DISC1/CXCL12/MAP1B/NDEL1/LIMK1/TWF2/SRF	12
GO:0000956	GO:0000956	nuclear-transcribed mRNA catabolic process	24/2225	112/18723	0.00282462	0.0154376	0.0111132	PABPC1/BTG2/ZFP36L2/ZFP36L1/ZFP36/ATM/TUT7/ZC3H12A/PATL2/LSM7/DCP2/AGO2/HELZ2/SMG9/CNOT8/RC3H2/CNOT6L/PCID2/NCBP1/TENT2/PYM1/EXOSC9/XRN1/EXOSC8	24
GO:0072331	GO:0072331	signal transduction by p53 class mediator	32/2225	163/18723	0.00283439	0.0154769	0.0111415	CD74/CD44/IFI16/NOP53/PYCARD/ATM/PML/DDIT4/BCL3/SP100/DYRK2/CDKN1B/TP53/ZNF385A/PLK3/BCL2/SHISA5/KAT6A/SNAI2/BATF/RFFL/CASP2/NOP2/TP53BP2/AEN/TAF1/BAX/HIC1/SPRED1/CHEK2/RPF2/TRIAP1	32
GO:0046683	GO:0046683	response to organophosphorus	27/2225	131/18723	0.00288059	0.0156756	0.0112846	COL1A1/SPARC/STAT1/ZFP36L1/PTEN/PTK2B/PIK3CG/PTAFR/AHR/P2RX1/DGKQ/FOS/RELA/RAP1A/THBD/RAPGEF1/P2RY6/P2RY11/HSP90B1/EEF2K/TAF1/NME1/SSH1/P2RX7/P2RX4/P2RX5/AQP9	27
GO:0008347	GO:0008347	glial cell migration	14/2225	53/18723	0.00288122	0.0156756	0.0112846	MMP14/CCL2/LRP1/SUN2/DISC1/CCR2/CSF1/TREM2/GPR183/SRGAP2/TIAM1/P2RX4/CX3CR1/NDN	14
GO:0045744	GO:0045744	negative regulation of G protein-coupled receptor signaling pathway	14/2225	53/18723	0.00288122	0.0156756	0.0112846	CCL5/GRK2/GNAI2/PLEK/ARRB2/GRK3/RGS14/ADA/ADRB2/ARRB1/PDE4B/BICD1/CXCL8/RGS2	14
GO:0050819	GO:0050819	negative regulation of coagulation	14/2225	53/18723	0.00288122	0.0156756	0.0112846	C1QTNF1/THBS1/SH2B3/PDGFRA/SERPING1/ANXA2/ANXA5/SERPINE1/THBD/USF1/PRKCD/FAP/FGB/PROCR	14
GO:0002062	GO:0002062	chondrocyte differentiation	23/2225	106/18723	0.00289183	0.0157191	0.0113159	RUNX1/TGFBI/TGFB1/CHST11/RUNX3/SULF1/TGFBR2/CCN2/PKDCC/CREB3L2/ANXA6/EFEMP1/EIF2AK3/CHSY1/SNAI2/MDK/SULF2/SOX9/CCN4/RFLNB/ADAMTS12/LOXL2/MEX3C	23
GO:1900077	GO:1900077	negative regulation of cellular response to insulin stimulus	2225-11-01	37/18723	0.00292739	0.015898	0.0114446	PTPRE/SOCS3/PTPN1/PIP4K2A/PRKCB/RELA/NCK1/IL1B/PRKCD/PID1/SOCS1	11
GO:0010586	GO:0010586	miRNA metabolic process	2225-09-01	27/18723	0.00294081	0.015942	0.0114763	SND1/TUT7/ZC3H12A/NFKB1/RELA/AGO2/RC3H2/AGO4/TENT2	9
GO:0060142	GO:0060142	regulation of syncytium formation by plasma membrane fusion	2225-09-01	27/18723	0.00294081	0.015942	0.0114763	TYROBP/CD53/PLEKHO1/RIPOR2/IL4R/NFATC2/CXCL9/EHD2/TREM2	9
GO:0018205	GO:0018205	peptidyl-lysine modification	63/2225	376/18723	0.00299492	0.0162188	0.0116756	SPI1/NNMT/TGM2/IRF4/OGT/PML/BCL11A/LOXL1/PHF19/FKBP10/IFIH1/TRIM27/SMC5/NCOA3/DNMT1/UHRF2/LEF1/WDR82/HDAC7/KAT6A/GNL3/RELA/KMT2E/TAF7/HDAC9/HCFC1/EZH2/UBE2I/KMT2A/MSL2/ARRB1/CBX4/BRD1/DIP2A/LIF/PAX5/SIN3A/SETD1B/EPC1/IL1B/GFI1/BMI1/HDAC10/LOXL3/TAF1/SETD7/LOXL2/ZNF335/ARID4A/RNF113A/EGR1/TET3/KAT2B/YEATS2/SETDB1/MSL3/DIP2B/PIAS1/LOX/EED/ESCO1/P3H3/METTL21A	63
GO:0003180	GO:0003180	aortic valve morphogenesis	2225-10-01	32/18723	0.00299728	0.0162188	0.0116756	EMILIN1/TGFB1/SLIT3/ROCK1/HEYL/NFATC1/SNAI2/ROBO1/SOX9/ELN	10
GO:0010632	GO:0010632	regulation of epithelial cell migration	51/2225	292/18723	0.00303327	0.0163988	0.0118052	TMSB4X/DCN/EVL/SERPINF1/PFN1/ANXA1/SPARC/FGF7/PIK3CD/TGFB1/ETS1/SH3BP1/FBXW7/GLUL/NRP1/PTEN/VASH1/GLIPR2/CD40/GRN/PTK2B/THBS1/TGFBR2/SP100/PIK3CG/STAT5A/ITGB3/RRAS/NRP2/FOXP1/PRKD2/MMP9/ZC3H12A/TNF/HDAC7/MAP4K4/TAC1/PLCG1/HDAC9/PPM1F/CORO1C/SCARB1/IQSEC1/SOX9/ADAM17/SPRED1/CXCL13/P2RX4/DUSP10/SRPX2/KLF4	51
GO:0009895	GO:0009895	negative regulation of catabolic process	55/2225	320/18723	0.00306372	0.0165485	0.0119129	TIMP1/PABPC1/IL10RA/FLNA/MCL1/CST3/TIMP2/APOC1/NOP53/AGAP2/MYD88/TENT5C/OGT/ZFP36/IRAK3/TENT5A/PML/DDIT4/SLC11A1/CBFA2T3/NAMPT/TRAF5/PIK3CG/ANXA2/IKBKE/FYN/SORL1/TP53/ROCK1/SDCBP/BCL2/TNF/RELA/HNRNPD/BMF/CHMP4A/TREM2/ATG7/HGF/PTPN22/TRAF2/RUBCN/IL1B/CRTC3/TAF1/MYCBP2/TAB2/HERC1/LAMP3/PDE3B/NPC1/TENT2/ADRA2A/DKC1/TIGAR	55
GO:0002223	GO:0002223	stimulatory C-type lectin receptor signaling pathway	2225-07-01	18/18723	0.00320693	0.0171522	0.0123475	TYROBP/CLEC7A/FYN/LYN/IKBKB/SYK/PAK2	7
GO:0002643	GO:0002643	regulation of tolerance induction	2225-07-01	18/18723	0.00320693	0.0171522	0.0123475	CD3E/LILRB2/IRAK3/TGFBR2/CBLB/HAVCR2/IL2RA	7
GO:0002923	GO:0002923	regulation of humoral immune response mediated by circulating immunoglobulin	2225-07-01	18/18723	0.00320693	0.0171522	0.0123475	PTPRC/PTPN6/FCGR2B/CR1/CD55/TNF/TREM2	7
GO:0006957	GO:0006957	complement activation, alternative pathway	2225-07-01	18/18723	0.00320693	0.0171522	0.0123475	C3/VSIG4/CFH/C7/CFD/CR1/CFB	7
GO:0035743	GO:0035743	CD4-positive, alpha-beta T cell cytokine production	2225-07-01	18/18723	0.00320693	0.0171522	0.0123475	IL1R1/SLAMF1/IL1B/TBX21/NLRP3/IL18R1/RSAD2	7
GO:0045623	GO:0045623	negative regulation of T-helper cell differentiation	2225-07-01	18/18723	0.00320693	0.0171522	0.0123475	JAK3/ANXA1/IL4R/ZC3H12A/RC3H2/LOXL3/TBX21	7
GO:0048535	GO:0048535	lymph node development	2225-07-01	18/18723	0.00320693	0.0171522	0.0123475	IL7R/LTB/TGFB1/RIPK3/RC3H2/CXCR5/TNFRSF11A	7
GO:0051895	GO:0051895	negative regulation of focal adhesion assembly	2225-07-01	18/18723	0.00320693	0.0171522	0.0123475	MMP14/PTEN/LRP1/THBS1/RCC2/DUSP22/CORO1C	7
GO:0150118	GO:0150118	negative regulation of cell-substrate junction organization	2225-07-01	18/18723	0.00320693	0.0171522	0.0123475	MMP14/PTEN/LRP1/THBS1/RCC2/DUSP22/CORO1C	7
GO:1990840	GO:1990840	response to lectin	2225-07-01	18/18723	0.00320693	0.0171522	0.0123475	TYROBP/CLEC7A/FYN/LYN/IKBKB/SYK/PAK2	7
GO:1990858	GO:1990858	cellular response to lectin	2225-07-01	18/18723	0.00320693	0.0171522	0.0123475	TYROBP/CLEC7A/FYN/LYN/IKBKB/SYK/PAK2	7
GO:0045453	GO:0045453	bone resorption	16/2225	65/18723	0.00326734	0.0174309	0.0125482	CSF1R/RAC2/TCIRG1/CSK/INPP5D/PTK2B/ITGB3/TNFAIP3/LRRK1/SYK/ADRB2/CTSK/P2RX7/TNFRSF11A/S1PR1/IL7	16
GO:0046513	GO:0046513	ceramide biosynthetic process	16/2225	65/18723	0.00326734	0.0174309	0.0125482	ST8SIA4/UGCG/ST6GALNAC6/P2RX1/CCN1/ORMDL1/SPHK1/ST3GAL5/B4GALT3/ST6GALNAC4/ST3GAL2/PRKCD/DEGS1/SAMD8/B3GALT4/SMPD2	16
GO:0110148	GO:0110148	biomineralization	33/2225	171/18723	0.00326775	0.0174309	0.0125482	COL1A2/COL1A1/SRGN/ALOX5/TCIRG1/LTF/TGFB1/MGP/FGR/SBNO2/PTK2B/BMP2K/ISG15/ATF4/PKDCC/CCR1/IGF1/EIF2AK3/ROCK1/ATP2B1/CCN1/GPNMB/FAM20A/ADRB2/STIM1/SLC20A1/FOXO1/SOX9/RFLNB/P2RX7/ZBTB40/LOX/S1PR1	33
GO:0043524	GO:0043524	negative regulation of neuron apoptotic process	29/2225	145/18723	0.00328385	0.0175012	0.0125988	CORO1A/NAIP/BTG2/ARRB2/AGAP2/SOD2/NRP1/CCL2/LRP1/GRN/PTK2B/AXL/FYN/KDM2B/SNX6/BCL2/F2R/SYNGAP1/MDK/C5AR1/ARRB1/PPT1/RASA1/JAK2/BAX/NFATC4/CLCF1/ZPR1/CX3CR1	29
GO:0043488	GO:0043488	regulation of mRNA stability	31/2225	158/18723	0.00329614	0.0175511	0.0126347	VIM/PABPC1/BTG2/ZFP36L2/MYD88/ZFP36L1/ZC3H12D/TENT5C/ZFP36/TUT7/TENT5A/SLC11A1/TRAF5/PABPC4/IKBKE/ZC3H12A/PATL2/ROCK1/CELF1/HNRNPD/DCP2/AGO2/TRAF2/CNOT8/PRKCD/RC3H2/CNOT6L/PCID2/EXOSC9/EXOSC8/RNASEL	31
GO:0050830	GO:0050830	defense response to Gram-positive bacterium	22/2225	101/18723	0.0033527	0.0178365	0.0128401	LYZ/IL7R/HLA-E/MPEG1/IL27RA/FGR/MYD88/PYCARD/TLR2/RNASE6/GBP2/TNF/C5AR1/MR1/TNFSF8/HAVCR2/CARD9/ADAM17/NOD1/GBP4/RIPK2/GSDMD	22
GO:0071230	GO:0071230	cellular response to amino acid stimulus	17/2225	71/18723	0.00337471	0.0179218	0.0129016	COL1A2/COL1A1/XBP1/CYBA/CYBB/COL4A1/BCL11A/PDGFRA/MMP2/FYN/COL16A1/DNMT1/TNF/HNRNPD/COL5A2/SESN1/SOCS1	17
GO:0150116	GO:0150116	regulation of cell-substrate junction organization	17/2225	71/18723	0.00337471	0.0179218	0.0129016	NRP1/MMP14/PTEN/LRP1/IQGAP1/THBS1/RCC2/COL16A1/FMN1/DUSP22/ROCK1/MAP4K4/SFRP1/PPM1F/CORO1C/IQSEC1/LIMS1	17
GO:0030516	GO:0030516	regulation of axon extension	21/2225	95/18723	0.00341044	0.0180795	0.0130151	ARHGAP4/FN1/NRP1/DBNL/LRP1/TRPV2/DISC1/CXCL12/SEMA4D/MAP1B/NDEL1/LIMK1/TWF2/SEMA4C/SRF/PLXNA4/SIN3A/SEMA6B/SEMA3C/PLXNA3/DIP2B	21
GO:0036473	GO:0036473	cell death in response to oxidative stress	21/2225	95/18723	0.00341044	0.0180795	0.0130151	MCL1/CYP1B1/FBXW7/SOD2/PML/ARL6IP5/ATF4/FYN/TLR4/TRPM2/BCL2/TREM2/ATG7/HGF/VNN1/PRKCD/JAK2/MAP3K5/PDK1/PYCR1/STK26	21
GO:0048678	GO:0048678	response to axon injury	19/2225	83/18723	0.00345744	0.0183126	0.0131828	TYROBP/FLNA/AIF1/TNC/LGALS1/PTEN/LRP1/GRN/MAX/MAP1B/LYN/BCL2/NDEL1/DPYSL3/TREM2/JAK2/BAX/P2RX4/KLF4	19
GO:0002524	GO:0002524	hypersensitivity	2225-05-01	10/18723	0.00354794	0.0186929	0.0134566	HLA-E/C3/FCGR2B/CCR7/BTK	5
GO:0033089	GO:0033089	positive regulation of T cell differentiation in thymus	2225-05-01	10/18723	0.00354794	0.0186929	0.0134566	IL7R/ADA/RASGRP1/TESPA1/VNN1	5
GO:0045625	GO:0045625	regulation of T-helper 1 cell differentiation	2225-05-01	10/18723	0.00354794	0.0186929	0.0134566	JAK3/CCL19/ANXA1/IL4R/RIPK2	5
GO:0050861	GO:0050861	positive regulation of B cell receptor signaling pathway	2225-05-01	10/18723	0.00354794	0.0186929	0.0134566	CMTM3/NFAM1/FOXP1/PRKCB/PRKCH	5
GO:0070544	GO:0070544	histone H3-K36 demethylation	2225-05-01	10/18723	0.00354794	0.0186929	0.0134566	KDM2B/KDM2A/KDM4B/KDM4C/KDM7A	5
GO:0071803	GO:0071803	positive regulation of podosome assembly	2225-05-01	10/18723	0.00354794	0.0186929	0.0134566	LCP1/MSN/TNF/ASAP1/FSCN1	5
GO:1901136	GO:1901136	carbohydrate derivative catabolic process	33/2225	172/18723	0.00359306	0.0188251	0.0135518	CD44/TYMP/SAMHD1/ADA2/CST3/AOAH/TGFB1/MGAT1/NAGK/DPYD/APOBEC3C/EDEM1/ADA/GM2A/APOBEC3G/PDE7A/CEMIP2/ENTPD4/STT3B/UPP1/APOBEC3F/IDUA/PDE4B/NAGA/PRKCD/LYVE1/ADAMTS12/EDEM3/MANBA/NGLY1/CHI3L2/PGM2/ABCD1	33
GO:0002475	GO:0002475	antigen processing and presentation via MHC class Ib	2225-06-01	14/18723	0.003595	0.0188251	0.0135518	B2M/HLA-E/HLA-F/TAP2/CD1D/CD1C	6
GO:0002517	GO:0002517	T cell tolerance induction	2225-06-01	14/18723	0.003595	0.0188251	0.0135518	CD3E/LILRB2/TGFBR2/CBLB/IL2RA/ICOS	6
GO:0002756	GO:0002756	MyD88-independent toll-like receptor signaling pathway	2225-06-01	14/18723	0.003595	0.0188251	0.0135518	IRF7/CD40/TRAF3/TLR4/IRF3/TICAM1	6
GO:0002864	GO:0002864	regulation of acute inflammatory response to antigenic stimulus	2225-06-01	14/18723	0.003595	0.0188251	0.0135518	HLA-E/C3/FCGR2B/CCR7/BTK/PLA2G2D	6
GO:0048291	GO:0048291	isotype switching to IgG isotypes	2225-06-01	14/18723	0.003595	0.0188251	0.0135518	PTPRC/IL27RA/CD40/CD28/TBX21/SLC15A4	6
GO:0061043	GO:0061043	regulation of vascular wound healing	2225-06-01	14/18723	0.003595	0.0188251	0.0135518	XBP1/CXCR4/ALOX5/TNFAIP3/SERPINE1/TNF	6
GO:0010742	GO:0010742	macrophage derived foam cell differentiation	2225-11-01	38/18723	0.00368478	0.0192616	0.0138661	TGFB1/STAT1/NFKBIA/ITGB3/CSF1/ABCA1/NFKB1/ABCG1/PRKCH/MSR1/SOAT1	11
GO:0090077	GO:0090077	foam cell differentiation	2225-11-01	38/18723	0.00368478	0.0192616	0.0138661	TGFB1/STAT1/NFKBIA/ITGB3/CSF1/ABCA1/NFKB1/ABCG1/PRKCH/MSR1/SOAT1	11
GO:0050650	GO:0050650	chondroitin sulfate proteoglycan biosynthetic process	2225-08-01	23/18723	0.00370485	0.0193329	0.0139174	CHST11/CSGALNACT2/CHST15/CHSY1/CHPF2/CHST12/XYLT1/CSGALNACT1	8
GO:0060143	GO:0060143	positive regulation of syncytium formation by plasma membrane fusion	2225-08-01	23/18723	0.00370485	0.0193329	0.0139174	TYROBP/CD53/RIPOR2/IL4R/NFATC2/CXCL9/EHD2/TREM2	8
GO:0006470	GO:0006470	protein dephosphorylation	49/2225	281/18723	0.00372993	0.0194469	0.0139994	PTPRC/PTPN6/GNAI2/PTPRE/NCKAP1L/TGFB1/LCK/LILRB2/PPP1R9B/PTEN/PTPN1/PPM1M/PTPN7/PPP2R5C/CDC25B/LRRK1/CD300A/IKBKB/PTPN12/CD33/DUSP22/SSH2/ROCK1/BCL2/TNF/PPP6R1/ANKLE2/PTP4A3/DAPP1/NCK1/PPP3R1/PDGFRB/SYMPK/CTDNEP1/PTPN22/PPM1F/PPP3CB/PPP1CC/HSP90B1/PRKCD/FCRL3/JAK2/SSH1/PPP3CC/CNEP1R1/PTPN18/DUSP10/DUSP7/PALD1	49
GO:0048638	GO:0048638	regulation of developmental growth	56/2225	330/18723	0.00374347	0.0195005	0.014038	CXCR4/RUNX1/SASH3/ARHGAP4/FN1/STK4/HOPX/NRP1/PTEN/DBNL/LRP1/PPIB/TRPV2/DISC1/TGFBR2/BCL11A/CXCL12/SERP1/STAT5A/CSF1/DDX39B/PIM1/SEMA4D/MAP1B/CDKN1B/TNKS2/IGF1/PPARD/CPNE5/BCL2/CELF1/GATA6/NDEL1/ADRB2/RBPJ/REG1A/LIMK1/G6PD/TWF2/BCL2L11/SEMA4C/SRF/PLXNA4/SIN3A/SPART/SEMA6B/SEMA3C/GJA1/ITSN2/PLXNA3/CREB1/DIP2B/DUSP10/COLQ/RGS2/IL7	56
GO:0043112	GO:0043112	receptor metabolic process	32/2225	166/18723	0.00379844	0.0197697	0.0142318	LAPTM5/ITGB2/FCER1G/GRK2/RIN3/TGFB1/ANKRD13D/ARRB2/RAB31/ARAP1/LRP1/GRK3/PTPN1/ANXA2/ITGB3/FUT8/GRB2/ITGB1/SORL1/DTX3L/SDCBP/SYK/PPP3R1/LILRB1/UVRAG/ARRB1/NSG1/TRAT1/SELE/RAMP1/CXCL8/DLG4	32
GO:0051893	GO:0051893	regulation of focal adhesion assembly	16/2225	66/18723	0.0038466	0.0199345	0.0143505	NRP1/MMP14/PTEN/LRP1/IQGAP1/THBS1/RCC2/COL16A1/FMN1/DUSP22/ROCK1/MAP4K4/SFRP1/PPM1F/CORO1C/LIMS1	16
GO:0090109	GO:0090109	regulation of cell-substrate junction assembly	16/2225	66/18723	0.0038466	0.0199345	0.0143505	NRP1/MMP14/PTEN/LRP1/IQGAP1/THBS1/RCC2/COL16A1/FMN1/DUSP22/ROCK1/MAP4K4/SFRP1/PPM1F/CORO1C/LIMS1	16
GO:0033198	GO:0033198	response to ATP	2225-10-01	33/18723	0.00384947	0.0199345	0.0143505	PTEN/P2RX1/DGKQ/P2RY11/HSP90B1/TAF1/SSH1/P2RX7/P2RX4/P2RX5	10
GO:0071763	GO:0071763	nuclear membrane organization	2225-10-01	33/18723	0.00384947	0.0199345	0.0143505	CHMP7/NEK6/PRKCB/REEP4/NDEL1/ANKLE2/CTDNEP1/UBE2I/TOR1A/RCC1	10
GO:0150117	GO:0150117	positive regulation of cell-substrate junction organization	2225-10-01	33/18723	0.00384947	0.0199345	0.0143505	NRP1/IQGAP1/COL16A1/FMN1/ROCK1/MAP4K4/SFRP1/PPM1F/IQSEC1/LIMS1	10
GO:0032692	GO:0032692	negative regulation of interleukin-1 production	13/2225	49/18723	0.00385336	0.0199345	0.0143505	CARD8/ARRB2/CARD16/PML/TNFAIP3/CD33/IGF1/ZC3H12A/SERPINB1/MEFV/TREM2/NLRP3/CX3CR1	13
GO:0046580	GO:0046580	negative regulation of Ras protein signal transduction	13/2225	49/18723	0.00385336	0.0199345	0.0143505	RIPOR2/TIMP2/RASA2/RASAL3/RASA3/NUP62/ITGB1/STMN3/SYNGAP1/KCTD10/SPRY1/RASA1/KCTD13	13
GO:0045671	GO:0045671	negative regulation of osteoclast differentiation	2225-09-01	28/18723	0.00388325	0.0200373	0.0144245	LTF/INPP5D/MAFB/FBXW7/FSTL3/FBN1/TLR4/LILRB1/SFRP1	9
GO:0051894	GO:0051894	positive regulation of focal adhesion assembly	2225-09-01	28/18723	0.00388325	0.0200373	0.0144245	NRP1/IQGAP1/COL16A1/FMN1/ROCK1/MAP4K4/SFRP1/PPM1F/LIMS1	9
GO:0090200	GO:0090200	positive regulation of release of cytochrome c from mitochondria	2225-09-01	28/18723	0.00388325	0.0200373	0.0144245	PYCARD/PLAUR/BID/TP53/MMP9/BMF/BCL2L11/BAX/BBC3	9
GO:0015914	GO:0015914	phospholipid transport	21/2225	96/18723	0.00388717	0.0200403	0.0144266	PLTP/APOC1/ABCA7/PLSCR1/ATP8B2/ABCC1/ABCA1/ABCG1/PLSCR3/ATP11B/ATP8A1/ANO9/ATP8B4/PITPNM1/SCARB1/PRKCD/P2RX7/ATP10A/ATP11C/KCNN4/TRIAP1	21
GO:0030330	GO:0030330	DNA damage response, signal transduction by p53 class mediator	17/2225	72/18723	0.00393872	0.0202886	0.0146054	CD74/CD44/ATM/PML/BCL3/SP100/CDKN1B/TP53/ZNF385A/PLK3/SNAI2/BATF/CASP2/HIC1/SPRED1/CHEK2/TRIAP1	17
GO:0034644	GO:0034644	cellular response to UV	20/2225	90/18723	0.00394755	0.0202993	0.0146131	TIMP1/MYC/CRIP1/CARD16/MFAP4/MMP2/ATF4/TP53/MMP9/BMF/TP53INP1/ZBTB1/PRKCD/TAF1/BAX/NFATC4/MAPK13/POLD1/DDB2/TRIAP1	20
GO:0035304	GO:0035304	regulation of protein dephosphorylation	20/2225	90/18723	0.00394755	0.0202993	0.0146131	PTPRC/GNAI2/NCKAP1L/TGFB1/LILRB2/PPP1R9B/CD300A/IKBKB/CD33/ROCK1/TNF/PPP6R1/ANKLE2/PDGFRB/SYMPK/HSP90B1/PRKCD/FCRL3/JAK2/CNEP1R1	20
GO:0070373	GO:0070373	negative regulation of ERK1 and ERK2 cascade	18/2225	78/18723	0.00398055	0.0204358	0.0147113	PTPRC/TBC1D10C/EMILIN1/CSK/FBLN1/PTEN/PTPN1/RGS14/TLR4/LYN/GBP1/ARRB1/SPRY1/LIF/SPRED1/SIRPA/DUSP10/KLF4	18
GO:0061157	GO:0061157	mRNA destabilization	19/2225	84/18723	0.00398091	0.0204358	0.0147113	PABPC1/BTG2/ZFP36L2/ZFP36L1/ZC3H12D/ZFP36/TUT7/ZC3H12A/PATL2/ROCK1/CELF1/HNRNPD/DCP2/AGO2/CNOT8/RC3H2/CNOT6L/EXOSC9/EXOSC8	19
GO:0032147	GO:0032147	activation of protein kinase activity	27/2225	134/18723	0.0040024	0.0204935	0.0147529	CCL5/NCKAP1L/CCDC88A/WNK1/AGAP2/PTK2B/SLC11A1/TGFBR2/IRAK1/ITGB3/CD86/CD300A/IGF1/TNFRSF10A/IL6R/DGKQ/ADRB2/RIPK3/DAXX/MALT1/PPP2R3C/TRAF2/PRKCD/MARK2/JAK2/ADRA2A/SOCS1	27
GO:0042552	GO:0042552	myelination	27/2225	134/18723	0.0040024	0.0204935	0.0147529	TYMP/CXCR4/ITGAX/CTSC/TNFRSF1B/PLEC/QKI/PTEN/TLR2/CST7/NFASC/EIF2AK3/SKI/S100B/MARVELD1/PMP22/PPP3R1/HGF/SERINC5/DEGS1/RARA/MPZ/ZPR1/MYRF/NSUN5/ADGRG6/ABCD1	27
GO:0061041	GO:0061041	regulation of wound healing	27/2225	134/18723	0.0040024	0.0204935	0.0147529	XBP1/CXCR4/ALOX5/ANXA1/CLEC7A/PTEN/C1QTNF1/THBS1/SH2B3/PDGFRA/SERPING1/ANXA2/CASK/TNFAIP3/ITGB1/CLDN1/SERPINE1/TNF/F2R/THBD/USF1/PRKCD/CCN4/GJA1/FAP/FGB/ADRA2A	27
GO:0030278	GO:0030278	regulation of ossification	24/2225	115/18723	0.00404453	0.0206916	0.0148954	SRGN/ALOX5/LTF/TGFB1/MGP/PTK2B/BMP2K/ISG15/CSF1/PKDCC/CCR1/BCL2/ATP2B1/CCN1/ADRB2/RBPJ/CHSY1/TAC1/MDK/SFRP1/SOX9/RFLNB/P2RX7/S1PR1	24
GO:0001701	GO:0001701	in utero embryonic development	61/2225	367/18723	0.00414315	0.0211781	0.0152457	JUNB/STK4/CMTM3/CHST11/HOPX/SOCS3/MYH9/MBNL1/PRDM1/MGAT1/ZFP36L1/LPAR6/TENT5C/VASH1/MFNG/CASP8/CCM2/TGFBR2/PDGFRA/NOTCH2/CEBPA/ADA/FKBP10/FUT8/GRB2/ITGB1/SCO2/STMN3/TP53/IGF1/LEF1/LY6E/SEC24D/CCN1/GATA6/NDEL1/RBPJ/SP3/MAN2A1/PLCG1/RNASEH2B/SKIL/ELL/HM13/BCL2L11/NPAT/MDFI/LIF/SRF/SMG9/SIN3A/BMI1/APBA3/RRP7A/ZNF335/ZPR1/SH3PXD2A/EOMES/PTPN18/CHD8/KLF4	61
GO:1902991	GO:1902991	regulation of amyloid precursor protein catabolic process	14/2225	55/18723	0.0041581	0.0212364	0.0152876	ABCA7/AGER/IFNGR1/LYN/SORL1/SPON1/IGF1/ROCK1/TNF/ABCG1/RELA/GGA3/GSAP/RTN1	14
GO:0035303	GO:0035303	regulation of dephosphorylation	26/2225	128/18723	0.00418335	0.0213472	0.0153674	PTPRC/GNAI2/PLEK/NCKAP1L/TGFB1/LILRB2/PPP1R9B/SEMA4D/CD300A/IKBKB/CD33/ROCK1/TNF/PPP1R35/PPP6R1/ANKLE2/RIPK3/PDGFRB/SYMPK/PPP2R3C/IGBP1/HSP90B1/PRKCD/FCRL3/JAK2/CNEP1R1	26
GO:0046427	GO:0046427	positive regulation of receptor signaling pathway via JAK-STAT	2225-12-01	44/18723	0.00423455	0.0215718	0.0155291	IL10RA/CCL5/CRLF3/CYP1B1/PTK2B/CD300A/IL10RB/IL6R/TNF/F2R/JAK2/SOCS1	12
GO:0062208	GO:0062208	positive regulation of pattern recognition receptor signaling pathway	2225-12-01	44/18723	0.00423455	0.0215718	0.0155291	CYBA/LTF/SLC15A3/TLR2/USP15/TLR4/IFI35/OASL/PTPN22/SLC15A4/RSAD2/TLR1	12
GO:0030148	GO:0030148	sphingolipid biosynthetic process	22/2225	103/18723	0.00430815	0.0219281	0.0157856	ST8SIA4/UGCG/ST6GALNAC6/PRKD2/ABCA8/P2RX1/ELOVL5/CSNK1G2/CCN1/ST8SIA1/ORMDL1/SPHK1/ST3GAL5/B4GALT3/ST6GALNAC4/ST3GAL2/PRKCD/DEGS1/SAMD8/PRKD3/B3GALT4/SMPD2	22
GO:0048639	GO:0048639	positive regulation of developmental growth	33/2225	174/18723	0.00432685	0.0220046	0.0158407	CXCR4/SASH3/FN1/HOPX/NRP1/DBNL/LRP1/PPIB/TRPV2/DISC1/TGFBR2/CXCL12/SERP1/CSF1/DDX39B/PIM1/SEMA4D/MAP1B/IGF1/PPARD/CPNE5/BCL2/CELF1/GATA6/NDEL1/RBPJ/REG1A/LIMK1/TWF2/SRF/ITSN2/CREB1/IL7	33
GO:0008361	GO:0008361	regulation of cell size	34/2225	181/18723	0.00446458	0.0226666	0.0163172	IL7R/ARHGAP4/VAV1/FN1/PLEK/NRP1/PTEN/DBNL/LRP1/TRPV2/DISC1/MSN/CXCL12/SEMA4D/MAP1B/KCNMA1/TMEM123/NDEL1/LIMK1/SLC12A9/MTPN/TWF2/SEMA4C/SRF/PLXNA4/SIN3A/SPART/SEMA6B/P2RX7/SEMA3C/PLXNA3/CREB1/KCNN4/DIP2B	34
GO:0030323	GO:0030323	respiratory tube development	34/2225	181/18723	0.00446458	0.0226666	0.0163172	CTSZ/SPARC/TNC/FGF7/HOPX/FBXW7/MMP14/HECA/FSTL3/TGFBR2/PDGFRA/ADAMTS2/CEBPA/CCN2/ADA/PKDCC/RCN3/TNF/GATA6/RBPJ/SP3/CRISPLD2/MAN2A1/PPP3R1/PDGFRB/LIPA/SPRY1/LIF/SRF/RC3H2/LOXL3/SOX9/CREB1/LOX	34
GO:0008286	GO:0008286	insulin receptor signaling pathway	24/2225	116/18723	0.00453827	0.0229699	0.0165356	MZB1/GNAI2/PTPRE/SOCS3/OGT/SHC1/CCND3/PTPN1/PIP4K2A/GRB2/SORL1/PRKCB/PHIP/NDEL1/RELA/NCK1/IL1B/PRKCD/FOXO1/SORBS1/SNX5/PID1/SH2B2/SOCS1	24
GO:0035967	GO:0035967	cellular response to topologically incorrect protein	24/2225	116/18723	0.00453827	0.0229699	0.0165356	XBP1/DERL3/ABCA7/PTPN1/ERN1/SERP1/ATF4/CREB3L2/EIF2AK3/SDF2L1/NCK2/BHLHA15/RNF126/NCK1/DAXX/BCL2L11/ATF6B/ATF6/ERO1A/BAX/TOR1A/EIF2AK2/NGLY1/HERPUD2	24
GO:0043200	GO:0043200	response to amino acid	24/2225	116/18723	0.00453827	0.0229699	0.0165356	COL1A2/COL1A1/XBP1/CYBA/CYBB/COL4A1/ICAM1/PPP1R9B/BCL11A/PDGFRA/MMP2/CCN2/FYN/COL16A1/LYN/CDKN1B/DNMT1/TNF/RELA/HNRNPD/COL5A2/CREB1/SESN1/SOCS1	24
GO:0002716	GO:0002716	negative regulation of natural killer cell mediated immunity	2225-07-01	19/18723	0.00456259	0.0229699	0.0165356	HLA-E/HLA-F/ARRB2/CD96/SERPINB9/LILRB1/HAVCR2	7
GO:0006491	GO:0006491	N-glycan processing	2225-07-01	19/18723	0.00456259	0.0229699	0.0165356	ST8SIA4/FUT8/ST8SIA1/MAN2A1/GNPTAB/MAN2A2/MGAT4A	7
GO:0043031	GO:0043031	negative regulation of macrophage activation	2225-07-01	19/18723	0.00456259	0.0229699	0.0165356	PTPRC/VSIG4/FCGR2B/GRN/CST7/ZC3H12A/CD200	7
GO:0070233	GO:0070233	negative regulation of T cell apoptotic process	2225-07-01	19/18723	0.00456259	0.0229699	0.0165356	IL7R/JAK3/CCL5/DOCK8/CD27/ADA/TSC22D3	7
GO:1900221	GO:1900221	regulation of amyloid-beta clearance	2225-07-01	19/18723	0.00456259	0.0229699	0.0165356	ABCA7/LRP1/IFNGR1/ROCK1/TNF/TREM2/SRF	7
GO:1901739	GO:1901739	regulation of myoblast fusion	2225-07-01	19/18723	0.00456259	0.0229699	0.0165356	CD53/PLEKHO1/RIPOR2/IL4R/NFATC2/CXCL9/EHD2	7
GO:2000319	GO:2000319	regulation of T-helper 17 cell differentiation	2225-07-01	19/18723	0.00456259	0.0229699	0.0165356	NFKBIZ/NFKBID/ZC3H12A/MALT1/RC3H2/LOXL3/TBX21	7
GO:0034314	GO:0034314	Arp2/3 complex-mediated actin nucleation	2225-11-01	39/18723	0.00459087	0.0230929	0.0166241	ARPC1B/GMFG/ARPC2/ACTR3/ARPC5/WAS/FCHSD2/WASF2/ARPC3/ARPC4/TRIM27	11
GO:0006023	GO:0006023	aminoglycan biosynthetic process	18/2225	79/18723	0.0045949	0.0230938	0.0166248	TGFB1/CHST11/CSGALNACT2/CHST15/NDST2/NFKB1/HS3ST1/CHSY1/HS3ST3B1/PDGFRB/ST3GAL2/IL1B/CHPF2/CHST12/XYLT1/CSGALNACT1/CHST2/SLC10A7	18
GO:0072659	GO:0072659	protein localization to plasma membrane	49/2225	284/18723	0.00461218	0.0231613	0.0166733	ACTB/FYB1/FLNA/CSK/TGFB1/CCDC88A/PPP1R9B/SKAP1/RHOG/RAB31/MMP14/TNFRSF1A/LRP1/MYADM/TSPAN32/ARL6IP5/ANXA2/MYO5A/PKDCC/PRAM1/ITGB1/NFASC/ABI3/IKBKB/STX4/MYL12A/ROCK1/TNIK/GBP1/TNF/NKD2/RAB8A/EHD2/PRKCH/TTC7A/RAP1A/PACS1/TREM2/GRIPAP1/RAPGEF6/NSG1/GGA3/VAMP5/RAB8B/GOPC/SORBS1/PLEKHF1/RAMP1/PID1	49
GO:0006665	GO:0006665	sphingolipid metabolic process	30/2225	155/18723	0.00466703	0.0234171	0.0168575	ST8SIA4/GM2A/UGCG/ST6GALNAC6/PRKD2/ABCA8/P2RX1/ELOVL5/CSNK1G2/CCN1/ST8SIA1/ORMDL1/SPHK1/ST3GAL5/B4GALT3/NAGA/ST6GALNAC4/CERK/SERINC5/PPT1/ST3GAL2/PRKCD/DEGS1/SAMD8/BAX/NAAA/NSMAF/PRKD3/B3GALT4/SMPD2	30
GO:2000045	GO:2000045	regulation of G1/S transition of mitotic cell cycle	28/2225	142/18723	0.00469757	0.0235507	0.0169536	AIF1/PTPN6/ANXA1/CCND2/SLFN11/ATM/CCL2/PTEN/CCND3/PML/BID/CDKN1B/TP53/PLK3/BCL2/GPNMB/KMT2E/PRMT2/EZH2/CASP2/PSME2/DACT1/ADAM17/LSM10/CHEK2/RBL1/TRIAP1/KLF4	28
GO:0039528	GO:0039528	cytoplasmic pattern recognition receptor signaling pathway in response to virus	2225-10-01	34/18723	0.00488238	0.0243956	0.0175619	BIRC3/IRF7/NOP53/OAS3/USP15/IFIH1/IRF3/RNF125/OASL/DDX58	10
GO:0044319	GO:0044319	wound healing, spreading of cells	2225-10-01	34/18723	0.00488238	0.0243956	0.0175619	CD44/FLNA/PTEN/MRTFA/COL5A1/CARMIL2/ITGA5/CCN1/TOR1A/ADAM17	10
GO:0048536	GO:0048536	spleen development	2225-10-01	34/18723	0.00488238	0.0243956	0.0175619	NFKB2/BCL3/CTC1/BCL2/RIPK3/PPP2R3C/BCL2L11/RC3H2/ADAM17/PCID2	10
GO:0090505	GO:0090505	epiboly involved in wound healing	2225-10-01	34/18723	0.00488238	0.0243956	0.0175619	CD44/FLNA/PTEN/MRTFA/COL5A1/CARMIL2/ITGA5/CCN1/TOR1A/ADAM17	10
GO:0032868	GO:0032868	response to insulin	46/2225	264/18723	0.00491068	0.0245166	0.017649	XBP1/MZB1/GNAI2/PTPRE/UCP2/STAT1/ICAM1/SOCS3/ZFP36L1/OGT/RAB31/SHC1/PTEN/CCND3/PTPN1/TLR2/MYO5A/MAX/PIP4K2A/GRB2/LYN/SORL1/PRKCB/VPS13C/ATP2B1/PHIP/NDEL1/RAB8A/RELA/NCK1/USF1/HDAC9/EEF2K/IL1B/PRKCD/CAD/FOXO1/RAB8B/SORBS1/SNX5/EGR1/PDE3B/KAT2B/PID1/SH2B2/SOCS1	46
GO:1901990	GO:1901990	regulation of mitotic cell cycle phase transition	51/2225	299/18723	0.00493811	0.0246109	0.0177169	AIF1/PTPN6/ANXA1/CCND2/NABP1/NOP53/ZFP36L2/PPP1R9B/ZFP36L1/SLFN11/ATM/CCL2/PTEN/CCND3/PML/UBD/CDC25B/RCC2/GPR132/BUB3/BID/CDKN1B/NEK6/TP53/CTC1/PLK3/BCL2/GPNMB/CHFR/FOXN3/KMT2E/PRMT2/MIIP/RNASEH2B/EZH2/CASP2/PSME2/SIN3A/TPR/DACT1/ADAM17/PCID2/LSM10/XRCC3/RINT1/UBE2C/CHEK2/CDK5RAP2/RBL1/TRIAP1/KLF4	51
GO:0003158	GO:0003158	endothelium development	27/2225	136/18723	0.00493835	0.0246109	0.0177169	CXCR4/ITGAX/FSTL1/ICAM1/MYD88/NRP1/TNFRSF1A/CCM2/MSN/MYADM/COL15A1/FOXP1/IKBKB/PRKD2/CLDN1/ROCK1/PECAM1/TNF/RBPJ/RAP1A/RAPGEF1/S1PR2/IL1B/ADAMTS12/GJA1/S1PR1/ZEB1	27
GO:0000288	GO:0000288	nuclear-transcribed mRNA catabolic process, deadenylation-dependent decay	14/2225	56/18723	0.00495006	0.0246109	0.0177169	PABPC1/BTG2/ZFP36L2/ZFP36L1/ZFP36/TUT7/PATL2/DCP2/AGO2/CNOT8/RC3H2/CNOT6L/EXOSC9/EXOSC8	14
GO:0006687	GO:0006687	glycosphingolipid metabolic process	14/2225	56/18723	0.00495006	0.0246109	0.0177169	ST8SIA4/GM2A/UGCG/ST6GALNAC6/ST8SIA1/ST3GAL5/B4GALT3/NAGA/ST6GALNAC4/CERK/ST3GAL2/PRKCD/BAX/B3GALT4	14
GO:0048008	GO:0048008	platelet-derived growth factor receptor signaling pathway	14/2225	56/18723	0.00495006	0.0246109	0.0177169	NRP1/PTGIR/PTEN/LRP1/PTPN1/TXNIP/PDGFRA/RGS14/PTPN12/CBLB/CBL/PDGFRB/JAK2/LOX	14
GO:0002438	GO:0002438	acute inflammatory response to antigenic stimulus	2225-08-01	24/18723	0.00498644	0.0247303	0.0178028	HLA-E/C3/ICAM1/FCGR2B/CD6/CCR7/BTK/PLA2G2D	8
GO:0002922	GO:0002922	positive regulation of humoral immune response	2225-08-01	24/18723	0.00498644	0.0247303	0.0178028	PTPRC/C3/FCGR2B/CCR7/CR1/TNF/TREM2/IL1B	8
GO:0045649	GO:0045649	regulation of macrophage differentiation	2225-08-01	24/18723	0.00498644	0.0247303	0.0178028	C1QC/HCLS1/TGFB1/INHBA/CASP8/CSF1/LIF/IL34	8
GO:0002862	GO:0002862	negative regulation of inflammatory response to antigenic stimulus	2225-09-01	29/18723	0.00504627	0.0249445	0.0179571	FCGR2B/FGR/RHBDF2/FYN/LYN/HCK/SYK/PLCG1/TREM2	9
GO:0006688	GO:0006688	glycosphingolipid biosynthetic process	2225-09-01	29/18723	0.00504627	0.0249445	0.0179571	ST8SIA4/UGCG/ST6GALNAC6/ST8SIA1/ST3GAL5/B4GALT3/ST6GALNAC4/ST3GAL2/B3GALT4	9
GO:0033028	GO:0033028	myeloid cell apoptotic process	2225-09-01	29/18723	0.00504627	0.0249445	0.0179571	ANXA1/IRF7/PIK3CD/PLEKHO2/PTEN/IRF3/BCL2/ADAM17/ITPKB	9
GO:1902230	GO:1902230	negative regulation of intrinsic apoptotic signaling pathway in response to DNA damage	2225-09-01	29/18723	0.00504627	0.0249445	0.0179571	CD74/CD44/CXCL12/BID/ZNF385A/BCL2/SNAI2/CDKN2D/TRIAP1	9
GO:0014902	GO:0014902	myotube differentiation	24/2225	117/18723	0.00508128	0.0250969	0.0180668	CD53/XBP1/PLEKHO1/RIPOR2/PLEC/IL4R/MYH9/MMP14/NFATC2/PIEZO1/CXCL9/PLD3/IGF1/SKI/BCL2/NIBAN2/BHLHA15/EHD2/MYOF/HDAC9/ADAMTS5/RBM38/ADAM12/PTGFRN	24
GO:0007346	GO:0007346	regulation of mitotic cell cycle	73/2225	457/18723	0.00509745	0.0251561	0.0181094	AIF1/PTPN6/ANXA1/BTG2/CCND2/TIMP2/NABP1/NOP53/TGFB1/PIM2/ZFP36L2/PPP1R9B/ZFP36L1/SLFN11/HECA/ATM/CCL2/PTEN/CCND3/PML/IQGAP1/UBD/CDC25B/RCC2/CYLD/NUP62/GPR132/BUB3/BID/CDKN1B/NEK6/TP53/CTC1/IGF1/PLK3/SDCBP/BCL2/CD28/PHIP/TNF/GPNMB/CHFR/FOXN3/KMT2E/PRMT2/PDGFRB/MIIP/RNASEH2B/EZH2/CASP2/SPHK1/PSME2/SIN3A/IL1B/TPR/CUL9/MAP3K20/DACT1/ADAM17/PCID2/LSM10/NUSAP1/XRCC3/RINT1/UBE2C/CHEK2/MKI67/CDK5RAP2/KIF…	73
GO:0070265	GO:0070265	necrotic cell death	15/2225	62/18723	0.00514668	0.0253696	0.0182631	BIRC3/OGT/ZBP1/CASP8/MLKL/ARHGEF2/FAS/CYLD/IRF3/TP53/TMEM123/TNF/RIPK3/TRAF2/BAX	15
GO:0031670	GO:0031670	cellular response to nutrient	2225-12-01	45/18723	0.00516186	0.0253696	0.0182631	COL1A1/XBP1/TNC/FOLR2/POSTN/FES/PIM1/ATP2B1/SNAI2/USF1/SFRP1/SRF	12
GO:0035307	GO:0035307	positive regulation of protein dephosphorylation	2225-12-01	45/18723	0.00516186	0.0253696	0.0182631	PTPRC/TGFB1/LILRB2/CD300A/CD33/ANKLE2/PDGFRB/SYMPK/PRKCD/FCRL3/JAK2/CNEP1R1	12
GO:0071354	GO:0071354	cellular response to interleukin-6	2225-12-01	45/18723	0.00516186	0.0253696	0.0182631	SPI1/SELPLG/ICAM1/SBNO2/CEBPA/IL6R/NFKB1/RELA/JAK1/GFI1/JAK2/PID1	12
GO:0085029	GO:0085029	extracellular matrix assembly	2225-12-01	45/18723	0.00516186	0.0253696	0.0182631	COL1A2/EMILIN1/TGFB1/TNXB/MFAP4/ANTXR1/FKBP10/PXDN/FBLN5/SOX9/EFEMP2/LOX	12
GO:0060249	GO:0060249	anatomical structure homeostasis	53/2225	314/18723	0.00524637	0.0257639	0.0185469	LYZ/IGKC/CORO1A/B2M/JCHAIN/ACTB/CSF1R/RAC2/IGHG3/IGHA1/SASH3/TCIRG1/CSK/LTF/INPP5D/PTK2B/CCR2/CCN2/OAS1/ITGB3/CSF1/RCN3/TNFAIP3/LPCAT1/TLR4/LRRK1/ITGB1/PIGR/CLDN1/P2RX1/SYK/PECAM1/BCL2/ATP2B1/F2R/ADRB2/CTSK/NELL2/LIPA/LAMA2/SRF/DRAM2/STK39/SOX9/BAX/P2RX7/SERPINA3/GJA1/P2RX4/TNFRSF11A/LOX/S1PR1/IL7	53
GO:0010812	GO:0010812	negative regulation of cell-substrate adhesion	16/2225	68/18723	0.00525818	0.0257797	0.0185583	COL1A1/POSTN/LGALS1/MMP14/FBLN1/PTEN/LRP1/THBS1/RCC2/CASK/DUSP22/SERPINE1/GBP1/MAP4K4/CORO1C/RASA1	16
GO:0042987	GO:0042987	amyloid precursor protein catabolic process	16/2225	68/18723	0.00525818	0.0257797	0.0185583	ABCA7/ADAM19/AGER/IFNGR1/LYN/SORL1/SPON1/IGF1/ROCK1/TNF/ABCG1/RELA/GGA3/GSAP/ADAM17/RTN1	16
GO:0032725	GO:0032725	positive regulation of granulocyte macrophage colony-stimulating factor production	2225-06-01	15/18723	0.00539492	0.026321	0.018948	RASGRP1/SYK/CARD9/IL1B/LILRA2/DDX58	6
GO:0042976	GO:0042976	activation of Janus kinase activity	2225-06-01	15/18723	0.00539492	0.026321	0.018948	CCL5/PTK2B/CD300A/IL6R/JAK2/SOCS1	6
GO:0045346	GO:0045346	regulation of MHC class II biosynthetic process	2225-06-01	15/18723	0.00539492	0.026321	0.018948	SPI1/XBP1/CIITA/TLR4/TAF7/JAK2	6
GO:0046834	GO:0046834	lipid phosphorylation	2225-06-01	15/18723	0.00539492	0.026321	0.018948	DGKA/DGKQ/DGKD/SPHK1/CERK/DGKE	6
GO:0060099	GO:0060099	regulation of phagocytosis, engulfment	2225-06-01	15/18723	0.00539492	0.026321	0.018948	C3/NCKAP1L/ABCA7/RAB31/CD300A/TREM2	6
GO:1901741	GO:1901741	positive regulation of myoblast fusion	2225-06-01	15/18723	0.00539492	0.026321	0.018948	CD53/RIPOR2/IL4R/NFATC2/CXCL9/EHD2	6
GO:0051216	GO:0051216	cartilage development	35/2225	190/18723	0.00545133	0.0265747	0.0191306	TIMP1/LUM/CD44/COL1A1/RUNX1/TGFBI/TGFB1/CHST11/MGP/RUNX3/SULF1/TGFBR2/CCN2/FRZB/PKDCC/CREB3L2/ANXA6/EFEMP1/EIF2AK3/PRRX1/CCN1/CTSK/CHSY1/SNAI2/MDK/SRF/BMP1/SULF2/SOX9/CCN4/RARA/RFLNB/ADAMTS12/LOXL2/MEX3C	35
GO:0045471	GO:0045471	response to ethanol	27/2225	137/18723	0.00547098	0.0266488	0.0191839	SPI1/CYBB/ADCY7/SPARC/CD14/TNC/RGS19/S100A8/ICAM1/EEF1B2/TBXAS1/SOD2/VCAM1/PTEN/CASP8/CD27/PTK2B/FYN/CLDN1/CBL/G6PD/TP53INP1/SETD7/RARA/NLRP3/SETDB1/RGS2	27
GO:0032231	GO:0032231	regulation of actin filament bundle assembly	22/2225	105/18723	0.00547992	0.0266707	0.0191997	EVL/FLNA/PFN1/PLEK/CCDC88A/WAS/SYNPO2/NRP1/GPR65/ARAP1/CCN2/WASF2/CD47/FHOD1/LPAR1/ROCK1/TAC1/LIMK1/SFRP1/PPM1F/PAK2/S1PR1	22
GO:0030324	GO:0030324	lung development	33/2225	177/18723	0.00566282	0.0275269	0.0198161	CTSZ/SPARC/TNC/FGF7/HOPX/FBXW7/MMP14/FSTL3/TGFBR2/PDGFRA/ADAMTS2/CEBPA/CCN2/ADA/PKDCC/RCN3/TNF/GATA6/RBPJ/SP3/CRISPLD2/MAN2A1/PPP3R1/PDGFRB/LIPA/SPRY1/LIF/SRF/RC3H2/LOXL3/SOX9/CREB1/LOX	33
GO:0070266	GO:0070266	necroptotic process	2225-11-01	40/18723	0.00566502	0.0275269	0.0198161	BIRC3/OGT/ZBP1/CASP8/MLKL/ARHGEF2/FAS/CYLD/TP53/TNF/RIPK3	11
GO:0097306	GO:0097306	cellular response to alcohol	20/2225	93/18723	0.0058227	0.0282615	0.0203449	SPI1/CYBB/ADCY7/TNC/MAP4K1/INHBA/SOD2/GRAMD1A/PTEN/GNG2/AHR/ABCA1/ATP2B1/P2RY6/SFRP1/TP53INP1/ADCY3/OSBPL7/XRN1/KLF4	20
GO:0007163	GO:0007163	establishment or maintenance of cell polarity	39/2225	218/18723	0.00582561	0.0282615	0.0203449	ACTB/RAC2/CCL21/CCL19/PARVG/DOCK2/TCIRG1/RIPOR2/DOCK8/NCKAP1L/ACTR3/MYH9/SH3BP1/ARPC5/RHOG/CYTH1/SPN/RHOF/PTK2B/MSN/CARMIL2/CD3G/CCR7/FAM89B/RHOH/MAP1B/ITGB1/NDE1/ROCK1/NDEL1/FSCN1/CAP1/SPRY1/MARK2/KIF26B/CCL4/GJA1/CDK5RAP2/KIF20B	39
GO:0002645	GO:0002645	positive regulation of tolerance induction	2225-05-01	11/18723	0.00587204	0.028281	0.0203589	CD3E/LILRB2/IRAK3/TGFBR2/CBLB	5
GO:0002732	GO:0002732	positive regulation of dendritic cell cytokine production	2225-05-01	11/18723	0.00587204	0.028281	0.0203589	CLEC7A/SCIMP/DDX21/TICAM1/DDX58	5
GO:0021561	GO:0021561	facial nerve development	2225-05-01	11/18723	0.00587204	0.028281	0.0203589	NRP1/NRP2/ADARB1/PLXNA4/PLXNA3	5
GO:0021610	GO:0021610	facial nerve morphogenesis	2225-05-01	11/18723	0.00587204	0.028281	0.0203589	NRP1/NRP2/ADARB1/PLXNA4/PLXNA3	5
GO:0034163	GO:0034163	regulation of toll-like receptor 9 signaling pathway	2225-05-01	11/18723	0.00587204	0.028281	0.0203589	PTPN22/FCRL3/SLC15A4/RSAD2/LILRA4	5
GO:0045628	GO:0045628	regulation of T-helper 2 cell differentiation	2225-05-01	11/18723	0.00587204	0.028281	0.0203589	ANXA1/IL4R/CD86/RARA/NLRP3	5
GO:0046598	GO:0046598	positive regulation of viral entry into host cell	2225-05-01	11/18723	0.00587204	0.028281	0.0203589	CD74/CD4/LGALS1/TRIM38/TRIM21	5
GO:0075294	GO:0075294	positive regulation by symbiont of entry into host	2225-05-01	11/18723	0.00587204	0.028281	0.0203589	CD74/CD4/LGALS1/TRIM38/TRIM21	5
GO:1903265	GO:1903265	positive regulation of tumor necrosis factor-mediated signaling pathway	2225-05-01	11/18723	0.00587204	0.028281	0.0203589	LAPTM5/CASP4/CPNE1/TRAF2/ADAM17	5
GO:0019915	GO:0019915	lipid storage	19/2225	87/18723	0.0059578	0.028671	0.0206397	C3/FBXW7/NFKBIA/ITGB3/GM2A/IKBKE/ABCA1/PPARD/ZC3H12A/NFKB1/TNF/ABCG1/MSR1/TREM2/SCARB1/PLIN3/IL1B/SOAT1/PLA2G4C	19
GO:0046209	GO:0046209	nitric oxide metabolic process	18/2225	81/18723	0.00605767	0.0291282	0.0209688	AIF1/CYP1B1/ICAM1/CLEC7A/PTK2B/TLR2/TLR4/CD47/ZC3H12A/TNF/IL1B/JAK2/TICAM1/SIRPA/P2RX4/CX3CR1/PTX3/KLF4	18
GO:0090504	GO:0090504	epiboly	2225-10-01	35/18723	0.00612063	0.0293839	0.0211529	CD44/FLNA/PTEN/MRTFA/COL5A1/CARMIL2/ITGA5/CCN1/TOR1A/ADAM17	10
GO:1905898	GO:1905898	positive regulation of response to endoplasmic reticulum stress	2225-10-01	35/18723	0.00612063	0.0293839	0.0211529	XBP1/FCGR2B/PTPN1/ERN1/NCK2/NCK1/RNFT1/BCL2L11/ATF6/BAX	10
GO:0006984	GO:0006984	ER-nucleus signaling pathway	2225-12-01	46/18723	0.00624377	0.0299511	0.0215612	ABCA7/FBXW7/PTPN1/ATF4/BID/TP53/EIF2AK3/NCK2/NCK1/BCL2L11/ATF6B/ATF6	12
GO:0003159	GO:0003159	morphogenesis of an endothelium	2225-07-01	20/18723	0.00630899	0.0301675	0.021717	CXCR4/ITGAX/CCM2/FOXP1/PRKD2/RBPJ/ADAMTS12	7
GO:0061154	GO:0061154	endothelial tube morphogenesis	2225-07-01	20/18723	0.00630899	0.0301675	0.021717	CXCR4/ITGAX/CCM2/FOXP1/PRKD2/RBPJ/ADAMTS12	7
GO:0097503	GO:0097503	sialylation	2225-07-01	20/18723	0.00630899	0.0301675	0.021717	ST8SIA4/ST6GALNAC6/ST8SIA1/ST6GAL1/ST3GAL5/ST6GALNAC4/ST3GAL2	7
GO:0098543	GO:0098543	detection of other organism	2225-07-01	20/18723	0.00630899	0.0301675	0.021717	NAIP/CLEC7A/TLR2/CD1D/TLR4/NOD1/TLR1	7
GO:0006486	GO:0006486	protein glycosylation	40/2225	226/18723	0.00635598	0.0303439	0.0218439	DERL3/MGAT1/OGT/ST8SIA4/SERP1/FUT8/ST6GALNAC6/GALNT1/MOGS/TMEM258/ST8SIA1/TMEM165/STT3B/MGAT2/UBE2J1/ST6GAL1/MAN2A1/B4GALT1/GMPPB/GBGT1/FUT4/GALNT10/ST3GAL5/B4GALT3/ST6GALNAC4/ST3GAL2/GXYLT2/MAN2A2/POGLUT1/COG3/MGAT4A/EDEM3/RAMP1/SLC35C1/GFPT2/TET3/B3GALT4/NPC1/PMM2/FUT11	40
GO:0043413	GO:0043413	macromolecule glycosylation	40/2225	226/18723	0.00635598	0.0303439	0.0218439	DERL3/MGAT1/OGT/ST8SIA4/SERP1/FUT8/ST6GALNAC6/GALNT1/MOGS/TMEM258/ST8SIA1/TMEM165/STT3B/MGAT2/UBE2J1/ST6GAL1/MAN2A1/B4GALT1/GMPPB/GBGT1/FUT4/GALNT10/ST3GAL5/B4GALT3/ST6GALNAC4/ST3GAL2/GXYLT2/MAN2A2/POGLUT1/COG3/MGAT4A/EDEM3/RAMP1/SLC35C1/GFPT2/TET3/B3GALT4/NPC1/PMM2/FUT11	40
GO:0007176	GO:0007176	regulation of epidermal growth factor-activated receptor activity	2225-09-01	30/18723	0.00646196	0.0307764	0.0221553	FBXW7/SHC1/CBLB/CBL/SNX6/NCK2/ADAM17/NCF1/ADRA2A	9
GO:0048147	GO:0048147	negative regulation of fibroblast proliferation	2225-09-01	30/18723	0.00646196	0.0307764	0.0221553	IFI30/MYC/CD300A/TP53/SKI/NLRC3/SFRP1/TP53INP1/BAX	9
GO:0051491	GO:0051491	positive regulation of filopodium assembly	2225-09-01	30/18723	0.00646196	0.0307764	0.0221553	CCL21/RIPOR2/DOCK11/NRP1/ARAP1/CCR7/DPYSL3/FSCN1/SRF	9
GO:0042730	GO:0042730	fibrinolysis	2225-08-01	25/18723	0.00658122	0.0311958	0.0224573	THBS1/SERPING1/ANXA2/SERPINE1/THBD/USF1/FAP/FGB	8
GO:0048143	GO:0048143	astrocyte activation	2225-08-01	25/18723	0.00658122	0.0311958	0.0224573	C1QA/LRP1/GRN/AGER/IFNGR1/TNF/C5AR1/TREM2	8
GO:0050995	GO:0050995	negative regulation of lipid catabolic process	2225-08-01	25/18723	0.00658122	0.0311958	0.0224573	APOC1/PIK3CG/SORL1/TNF/IL1B/CRTC3/PDE3B/ADRA2A	8
GO:0090382	GO:0090382	phagosome maturation	2225-08-01	25/18723	0.00658122	0.0311958	0.0224573	CORO1A/TCIRG1/RAB31/SLAMF8/SRPX/RAB32/MCOLN1/RAB39A	8
GO:1902993	GO:1902993	positive regulation of amyloid precursor protein catabolic process	2225-08-01	25/18723	0.00658122	0.0311958	0.0224573	AGER/IFNGR1/LYN/SPON1/TNF/ABCG1/RELA/GSAP	8
GO:1903055	GO:1903055	positive regulation of extracellular matrix organization	2225-08-01	25/18723	0.00658122	0.0311958	0.0224573	RUNX1/EMILIN1/TGFB1/COLGALT1/CARMIL2/FSCN1/SOX9/EFEMP2	8
GO:0010718	GO:0010718	positive regulation of epithelial to mesenchymal transition	13/2225	52/18723	0.00664495	0.031473	0.0226568	COL1A1/TGFB1/GLIPR2/TGFBR2/BCL9L/LEF1/SDCBP/MDK/EZH2/TGFB1I1/IL1B/TIAM1/LOXL2	13
GO:0071692	GO:0071692	protein localization to extracellular region	60/2225	368/18723	0.00674612	0.031927	0.0229836	CCL5/ALOX5/ANXA1/TCIRG1/UCP2/PLEK/TGFB1/NBL1/RHBDF2/GLUL/LRP1/TLR2/SERP1/PDIA4/CAVIN1/FBN1/NRROS/RCN3/TLR4/TRPM2/STX4/BLK/ABCA1/CD33/IGF1/PPARD/TNF/F2R/M6PR/ABCG1/RAB8A/MAP4K4/NADK/CD200/NLGN2/TREM2/ARNTL/P3H1/SFRP1/PPP3CB/PREB/IL1B/RAB8B/GNPTAB/JAK2/TIAM1/GPR68/LTBP2/BLOC1S6/GJA1/BLOC1S3/RSAD2/CYB5R4/KCNN4/FGB/TTN/ADRA2A/SAA1/SIDT2/MIA3	60
GO:0035966	GO:0035966	response to topologically incorrect protein	30/2225	159/18723	0.00679256	0.0321215	0.0231236	XBP1/DERL3/ABCA7/PTPN1/THBS1/ERN1/EDEM1/TRAM1/SERP1/ATF4/CREB3L2/EIF2AK3/SDF2L1/NCK2/BHLHA15/STT3B/RNF126/MANF/NCK1/DAXX/BCL2L11/ATF6B/ATF6/ERO1A/BAX/EDEM3/TOR1A/EIF2AK2/NGLY1/HERPUD2	30
GO:0002931	GO:0002931	response to ischemia	14/2225	58/18723	0.00689765	0.0325415	0.023426	CSF1R/CSF1/BID/TP53/BCL2/TREM2/EEF2K/MAP3K5/P2RX7/GJA1/EGR1/P2RX4/CX3CR1/TIGAR	14
GO:0018208	GO:0018208	peptidyl-proline modification	14/2225	58/18723	0.00689765	0.0325415	0.023426	PPIB/FKBP11/FKBP10/NKTR/FKBP5/FKBP15/P3H1/EGLN2/PRDX4/AIP/ERO1A/PPWD1/FKBP14/P3H3	14
GO:0043666	GO:0043666	regulation of phosphoprotein phosphatase activity	14/2225	58/18723	0.00689765	0.0325415	0.023426	PTPRC/GNAI2/NCKAP1L/PPP1R9B/CD300A/IKBKB/CD33/ROCK1/TNF/PPP6R1/PDGFRB/HSP90B1/FCRL3/JAK2	14
GO:2001057	GO:2001057	reactive nitrogen species metabolic process	18/2225	82/18723	0.00691975	0.0326201	0.0234826	AIF1/CYP1B1/ICAM1/CLEC7A/PTK2B/TLR2/TLR4/CD47/ZC3H12A/TNF/IL1B/JAK2/TICAM1/SIRPA/P2RX4/CX3CR1/PTX3/KLF4	18
GO:1900026	GO:1900026	positive regulation of substrate adhesion-dependent cell spreading	2225-11-01	41/18723	0.00692749	0.032631	0.0234904	FLNA/PREX1/ARPC2/NRP1/MYADM/UNC13D/MDK/LIMS1/CASS4/FGB/OLFM4	11
GO:0006809	GO:0006809	nitric oxide biosynthetic process	17/2225	76/18723	0.00702162	0.0330225	0.0237723	AIF1/CYP1B1/ICAM1/CLEC7A/PTK2B/TLR4/CD47/ZC3H12A/TNF/IL1B/JAK2/TICAM1/SIRPA/P2RX4/CX3CR1/PTX3/KLF4	17
GO:0072332	GO:0072332	intrinsic apoptotic signaling pathway by p53 class mediator	17/2225	76/18723	0.00702162	0.0330225	0.0237723	CD74/CD44/IFI16/PYCARD/PML/DDIT4/BCL3/DYRK2/TP53/ZNF385A/BCL2/SHISA5/TP53BP2/AEN/BAX/CHEK2/TRIAP1	17
GO:0010595	GO:0010595	positive regulation of endothelial cell migration	26/2225	133/18723	0.00705048	0.0331323	0.0238513	TMSB4X/ANXA1/SPARC/PIK3CD/TGFB1/ETS1/NRP1/CD40/GRN/PTK2B/THBS1/PIK3CG/STAT5A/ITGB3/RRAS/NRP2/FOXP1/PRKD2/ZC3H12A/HDAC7/PLCG1/HDAC9/SCARB1/ADAM17/P2RX4/SRPX2	26
GO:0042982	GO:0042982	amyloid precursor protein metabolic process	20/2225	95/18723	0.00743792	0.0349256	0.0251423	ABCA7/ADAM19/AGER/IFNGR1/LYN/SORL1/SPON1/IGF1/ROCK1/TNF/ABCG1/ITM2A/RELA/AGO2/NSG1/GGA3/GSAP/SOAT1/ADAM17/RTN1	20
GO:1903320	GO:1903320	regulation of protein modification by small protein conjugation or removal	42/2225	242/18723	0.00744754	0.0349435	0.0251551	LAPTM5/BIRC3/NOP53/ARRB2/FBXW7/OGT/PTEN/RASSF5/ISG15/USP4/FYN/TNFAIP3/CBLB/DTX3L/ZC3H12A/CHFR/GNL3/RELA/LIMK1/DAXX/MALT1/UBE2I/ARRB1/SPHK1/PTPN22/NMI/GTPBP4/BMI1/TRIM21/TAF1/TICAM1/MYCBP2/TANK/SIAH2/SKP2/EGR1/FBXO33/UBE2C/PIAS1/BCL10/RIPK2/GLMN	42
GO:0010761	GO:0010761	fibroblast migration	2225-12-01	47/18723	0.00749722	0.0350943	0.0252637	ARHGAP4/TGFB1/PLEC/PML/THBS1/RCC2/ITGB1/MTA2/RFFL/AKAP12/CORO1C/PRR5L	12
GO:0046677	GO:0046677	response to antibiotic	2225-12-01	47/18723	0.00749722	0.0350943	0.0252637	CIITA/CRIP1/CASP8/SLC1A3/CDKN1B/TP53/CBL/EZH2/JAK1/JAK2/CCR4/CYB5R4	12
GO:0051489	GO:0051489	regulation of filopodium assembly	2225-12-01	47/18723	0.00749722	0.0350943	0.0252637	CCL21/RIPOR2/DOCK11/NRP1/CAPZB/ARAP1/CCR7/TRPM2/DPYSL3/FSCN1/SRF/PRKCD	12
GO:0010762	GO:0010762	regulation of fibroblast migration	2225-10-01	36/18723	0.00758995	0.035473	0.0255363	ARHGAP4/TGFB1/THBS1/RCC2/ITGB1/MTA2/RFFL/AKAP12/CORO1C/PRR5L	10
GO:1902229	GO:1902229	regulation of intrinsic apoptotic signaling pathway in response to DNA damage	2225-10-01	36/18723	0.00758995	0.035473	0.0255363	CD74/CD44/CXCL12/BID/ZNF385A/BCL2/SNAI2/SKIL/CDKN2D/TRIAP1	10
GO:0001574	GO:0001574	ganglioside biosynthetic process	2225-06-01	16/18723	0.00777455	0.0361667	0.0260357	ST8SIA4/ST6GALNAC6/ST3GAL5/ST6GALNAC4/ST3GAL2/B3GALT4	6
GO:0002830	GO:0002830	positive regulation of type 2 immune response	2225-06-01	16/18723	0.00777455	0.0361667	0.0260357	CD74/IL4R/CD86/RARA/NLRP3/RSAD2	6
GO:0045651	GO:0045651	positive regulation of macrophage differentiation	2225-06-01	16/18723	0.00777455	0.0361667	0.0260357	HCLS1/TGFB1/CASP8/CSF1/LIF/IL34	6
GO:0070230	GO:0070230	positive regulation of lymphocyte apoptotic process	2225-06-01	16/18723	0.00777455	0.0361667	0.0260357	CCL5/TP53/IDO1/PDCD1/BAX/FNIP1	6
GO:0071361	GO:0071361	cellular response to ethanol	2225-06-01	16/18723	0.00777455	0.0361667	0.0260357	SPI1/CYBB/ADCY7/SOD2/PTEN/TP53INP1	6
GO:1905153	GO:1905153	regulation of membrane invagination	2225-06-01	16/18723	0.00777455	0.0361667	0.0260357	C3/NCKAP1L/ABCA7/RAB31/CD300A/TREM2	6
GO:0008277	GO:0008277	regulation of G protein-coupled receptor signaling pathway	26/2225	134/18723	0.00778428	0.0361839	0.0260481	C3/CCL5/GRK2/GNAI2/PLEK/ARRB2/PPP1R9B/GRK3/GRK6/RGS14/ADA/GIT2/ROCK1/DGKQ/ADRB2/ARRB1/PDE4B/BICD1/GRK5/RAMP1/RGS18/CXCL8/RGS16/RGS1/RGS2/TMOD2	26
GO:0043620	GO:0043620	regulation of DNA-templated transcription in response to stress	13/2225	53/18723	0.00786816	0.0364891	0.0262677	RGS14/ATF4/BCLAF1/TP53/NCK2/RBPJ/RELA/NCK1/ATF6B/VHL/ATF6/SIN3A/EGR1	13
GO:0045806	GO:0045806	negative regulation of endocytosis	13/2225	53/18723	0.00786816	0.0364891	0.0262677	RIN3/APOC1/ABCA7/ANKRD13D/ITGB3/CD300A/SDCBP/LILRB1/RUBCN/DLG4/UNC119/MCTP1/LRSAM1	13
GO:2000772	GO:2000772	regulation of cellular senescence	13/2225	53/18723	0.00786816	0.0364891	0.0262677	B2M/VASH1/NAMPT/YPEL3/HMGA1/CGAS/ABI3/NEK6/TP53/CDK6/RSL1D1/ARNTL/RBL1	13
GO:0045444	GO:0045444	fat cell differentiation	40/2225	229/18723	0.00794571	0.0368202	0.0265062	XBP1/ALOX5/STK4/TGFB1/ZFP36L2/MAFB/ZFP36L1/PSMB8/ZFP36/PDGFRA/CCDC71L/CEBPA/FRZB/PIM1/ZNF385A/PPARD/ZC3H12A/CMKLR1/TNF/ADRB2/CCDC85B/ARNTL/TGFB1I1/SFRP1/FOXO1/ERO1A/CCN4/ATF5/CCDC3/STEAP4/CREB1/SH2B2/MEX3C/PIAS1/DUSP10/RNASEL/RGS2/KLF4/SOCS1/NOC3L	40
GO:0045833	GO:0045833	negative regulation of lipid metabolic process	21/2225	102/18723	0.00805256	0.0372866	0.0268419	APOC1/FBXW7/PIK3IP1/PIK3CG/PIP4K2A/LPCAT1/SORL1/NFKB1/TNF/ORMDL1/SNAI2/SPHK1/RUBCN/IL1B/GFI1/CRTC3/SOX9/DKK3/CCDC3/PDE3B/ADRA2A	21
GO:0030111	GO:0030111	regulation of Wnt signaling pathway	54/2225	328/18723	0.00807587	0.0373442	0.0268833	COL1A1/STK4/RNF213/TGFB1/WNK1/ZEB2/SULF1/LRP1/TLR2/DISC1/CCDC88C/FRZB/CYLD/TNFAIP3/LRRK1/LIMD1/TNKS2/FAM53B/LEF1/SKI/CTHRC1/CSNK1G2/NFKB1/NKD2/RBPJ/MDFIC/TBL1XR1/NFATC1/SNAI2/CTDNEP1/MBD2/MDK/ARNTL/SFRP1/MDFI/TLE4/RBMS3/HHEX/SULF2/TIAM1/SOX9/CCN4/NFATC4/HIC1/LMBR1L/DKK3/DACT1/FRMD8/SIAH2/EGR1/OTULIN/APCDD1/PRDM15/CHD8	54
GO:0035306	GO:0035306	positive regulation of dephosphorylation	14/2225	59/18723	0.00807744	0.0373442	0.0268833	PTPRC/PLEK/TGFB1/LILRB2/CD300A/CD33/ANKLE2/RIPK3/PDGFRB/SYMPK/PRKCD/FCRL3/JAK2/CNEP1R1	14
GO:0038034	GO:0038034	signal transduction in absence of ligand	15/2225	65/18723	0.00815782	0.0375688	0.027045	MCL1/IFI6/INHBA/FAS/FYN/BCL2/TNF/SNAI2/CASP2/BCL2L11/SRPX/IL1B/BAX/BCL2A1/IL7	15
GO:0097192	GO:0097192	extrinsic apoptotic signaling pathway in absence of ligand	15/2225	65/18723	0.00815782	0.0375688	0.027045	MCL1/IFI6/INHBA/FAS/FYN/BCL2/TNF/SNAI2/CASP2/BCL2L11/SRPX/IL1B/BAX/BCL2A1/IL7	15
GO:0002063	GO:0002063	chondrocyte development	2225-09-01	31/18723	0.00816359	0.0375688	0.027045	CHST11/SULF1/TGFBR2/EIF2AK3/CHSY1/SULF2/SOX9/RFLNB/MEX3C	9
GO:0002717	GO:0002717	positive regulation of natural killer cell mediated immunity	2225-09-01	31/18723	0.00816359	0.0375688	0.027045	HLA-E/HLA-F/VAV1/SLAMF6/KLRK1/RASGRP1/SH2D1A/CD226/LAG3	9
GO:0034656	GO:0034656	nucleobase-containing small molecule catabolic process	2225-09-01	31/18723	0.00816359	0.0375688	0.027045	ADA2/MGAT1/DPYD/APOBEC3C/ADA/APOBEC3G/ENTPD4/UPP1/APOBEC3F	9
GO:1900027	GO:1900027	regulation of ruffle assembly	2225-09-01	31/18723	0.00816359	0.0375688	0.027045	EVL/PFN1/ICAM1/RHOG/CARMIL2/RCC2/ABI3/NDEL1/CORO1C	9
GO:0017157	GO:0017157	regulation of exocytosis	36/2225	202/18723	0.00831437	0.0382334	0.0275234	ITGB2/HLA-F/RAC2/SPI1/SEPTIN1/ANXA1/GNAI2/NCKAP1L/ADGRE2/FCGR2B/IL4R/FGR/MICAL1/CD84/FES/UNC13D/CCR2/ITGAM/CASK/PRAM1/PTAFR/CD300A/LYN/STX4/BLK/PRKCB/P2RX1/SDCBP/SYK/RAB8A/RAP1A/RAB8B/RAB27A/GAB2/FGB/ADRA2A	36
GO:1902806	GO:1902806	regulation of cell cycle G1/S phase transition	31/2225	168/18723	0.00832488	0.0382524	0.0275371	AIF1/PTPN6/ANXA1/CCND2/FBXW7/SLFN11/ATM/CCL2/PTEN/CCND3/PML/BID/CDKN1B/TP53/PLK3/BCL2/GPNMB/KMT2E/PRMT2/EZH2/CASP2/PSME2/TAF1/DACT1/ADAM17/CDKN2D/LSM10/CHEK2/RBL1/TRIAP1/KLF4	31
GO:0034620	GO:0034620	cellular response to unfolded protein	20/2225	96/18723	0.00837233	0.038441	0.0276729	XBP1/DERL3/ABCA7/PTPN1/ERN1/SERP1/ATF4/CREB3L2/EIF2AK3/NCK2/BHLHA15/NCK1/DAXX/BCL2L11/ATF6B/ATF6/ERO1A/BAX/EIF2AK2/HERPUD2	20
GO:0032965	GO:0032965	regulation of collagen biosynthetic process	2225-11-01	42/18723	0.00839933	0.0385355	0.0277409	VIM/CIITA/RUNX1/EMILIN1/TGFB1/ARRB2/CCN2/PPARD/F2R/PDGFRB/RAP1A	11
GO:0003177	GO:0003177	pulmonary valve development	2225-07-01	21/18723	0.00850797	0.0389743	0.0280568	TNFRSF1B/TNFRSF1A/NOTCH2/RBPJ/HEYL/NFATC1/ROBO1	7
GO:0010878	GO:0010878	cholesterol storage	2225-07-01	21/18723	0.00850797	0.0389743	0.0280568	ABCA1/PPARD/ABCG1/MSR1/TREM2/SCARB1/SOAT1	7
GO:0010875	GO:0010875	positive regulation of cholesterol efflux	2225-08-01	26/18723	0.00853357	0.0390618	0.0281198	PLTP/ABCA7/LRP1/NFKBIA/ABCA8/ABCA1/ABCG1/TREM2	8
GO:0001101	GO:0001101	response to acid chemical	26/2225	135/18723	0.00857967	0.0392428	0.0282501	COL1A2/COL1A1/XBP1/CYBA/CYBB/SIPA1/COL4A1/ICAM1/PLEC/PPP1R9B/BCL11A/PDGFRA/MMP2/CCN2/FYN/COL16A1/LYN/CDKN1B/DNMT1/TNF/RELA/HNRNPD/COL5A2/CREB1/SESN1/SOCS1	26
GO:1904705	GO:1904705	regulation of vascular associated smooth muscle cell proliferation	19/2225	90/18723	0.00867199	0.0396349	0.0285324	GNAI2/SOD2/PTEN/ERN1/MMP2/DDX39B/PDCD4/CDKN1B/MMP9/IGF1/DNMT1/TNF/GNA13/P2RY6/S1PR2/JAK2/MAP3K5/GJA1/EFEMP2	19
GO:1902003	GO:1902003	regulation of amyloid-beta formation	2225-12-01	48/18723	0.00893977	0.0407427	0.0293299	ABCA7/IFNGR1/SORL1/SPON1/IGF1/ROCK1/TNF/ABCG1/RELA/GGA3/GSAP/RTN1	12
GO:0010921	GO:0010921	regulation of phosphatase activity	18/2225	84/18723	0.00894153	0.0407427	0.0293299	PTPRC/GNAI2/PLEK/NCKAP1L/PPP1R9B/SEMA4D/CD300A/IKBKB/CD33/ROCK1/TNF/PPP1R35/PPP6R1/RIPK3/PDGFRB/HSP90B1/FCRL3/JAK2	18
GO:0032370	GO:0032370	positive regulation of lipid transport	18/2225	84/18723	0.00894153	0.0407427	0.0293299	PLTP/ABCA7/LRP1/C1QTNF1/NFKBIA/ANXA2/ABCA8/ABCA1/ACSL5/ABCG1/TAC1/ATP8A1/TREM2/IL1B/PRKCD/P2RX4/TNFRSF11A/TRIAP1	18
GO:2000134	GO:2000134	negative regulation of G1/S transition of mitotic cell cycle	18/2225	84/18723	0.00894153	0.0407427	0.0293299	SLFN11/ATM/CCL2/PTEN/PML/CDKN1B/TP53/PLK3/BCL2/GPNMB/PRMT2/EZH2/CASP2/DACT1/CHEK2/RBL1/TRIAP1/KLF4	18
GO:0002664	GO:0002664	regulation of T cell tolerance induction	2225-05-01	12/18723	0.0090909	0.0409876	0.0295062	CD3E/LILRB2/TGFBR2/CBLB/IL2RA	5
GO:0032823	GO:0032823	regulation of natural killer cell differentiation	2225-05-01	12/18723	0.0090909	0.0409876	0.0295062	PRDM1/AXL/RASGRP1/IL15RA/ZBTB1	5
GO:0033629	GO:0033629	negative regulation of cell adhesion mediated by integrin	2225-05-01	12/18723	0.0090909	0.0409876	0.0295062	CYP1B1/WNK1/SERPINE1/SNAI2/PDE3B	5
GO:0045916	GO:0045916	negative regulation of complement activation	2225-05-01	12/18723	0.0090909	0.0409876	0.0295062	VSIG4/A2M/SERPING1/CR1/CD55	5
GO:0051639	GO:0051639	actin filament network formation	2225-05-01	12/18723	0.0090909	0.0409876	0.0295062	LCP1/ARPC5/ACTN1/CARMIL2/FHOD1	5
GO:0060907	GO:0060907	positive regulation of macrophage cytokine production	2225-05-01	12/18723	0.0090909	0.0409876	0.0295062	LAPTM5/CD74/SPON2/TLR4/LILRB1	5
GO:0061430	GO:0061430	bone trabecula morphogenesis	2225-05-01	12/18723	0.0090909	0.0409876	0.0295062	COL1A1/SBNO2/MMP2/SEMA4D/SFRP1	5
GO:0061517	GO:0061517	macrophage proliferation	2225-05-01	12/18723	0.0090909	0.0409876	0.0295062	CSF1R/CSF1/TREM2/IL33/IL34	5
GO:0070572	GO:0070572	positive regulation of neuron projection regeneration	2225-05-01	12/18723	0.0090909	0.0409876	0.0295062	FLNA/LRP1/GRN/NDEL1/HGF	5
GO:0140289	GO:0140289	protein mono-ADP-ribosylation	2225-05-01	12/18723	0.0090909	0.0409876	0.0295062	PARP8/PARP15/PARP14/PARP12/PARP9	5
GO:2000303	GO:2000303	regulation of ceramide biosynthetic process	2225-05-01	12/18723	0.0090909	0.0409876	0.0295062	CCN1/ORMDL1/SPHK1/PRKCD/SAMD8	5
GO:2000317	GO:2000317	negative regulation of T-helper 17 type immune response	2225-05-01	12/18723	0.0090909	0.0409876	0.0295062	IL27RA/ZC3H12A/RC3H2/LOXL3/TBX21	5
GO:2000508	GO:2000508	regulation of dendritic cell chemotaxis	2225-05-01	12/18723	0.0090909	0.0409876	0.0295062	CCL21/SPI1/SLAMF8/CCR7/SLAMF1	5
GO:2000628	GO:2000628	regulation of miRNA metabolic process	2225-05-01	12/18723	0.0090909	0.0409876	0.0295062	ZC3H12A/NFKB1/RELA/RC3H2/TENT2	5
GO:0032984	GO:0032984	protein-containing complex disassembly	39/2225	224/18723	0.00915263	0.041235	0.0296842	MYC/PLEK/MICAL1/SH3BP1/PPP1R9B/MICAL2/CAPZB/IRAK3/DDIT4/ARHGEF2/CARMIL2/CHMP7/FLII/HMGA1/MAP1B/STMN3/RUBCNL/TECPR1/SHFL/LIX1L/SETX/ATXN7/SVIL/ARID1A/TNF/VILL/ADRB2/UVRAG/MTPN/TWF2/CCSAP/RUBCN/MCOLN1/ABCE1/NCKAP5L/PYM1/MAP1S/KIF2A/TMOD2	39
GO:0030500	GO:0030500	regulation of bone mineralization	17/2225	78/18723	0.00916834	0.0412438	0.0296906	SRGN/ALOX5/LTF/TGFB1/MGP/PTK2B/BMP2K/ISG15/PKDCC/CCR1/ATP2B1/CCN1/ADRB2/SOX9/RFLNB/P2RX7/S1PR1	17
GO:0061045	GO:0061045	negative regulation of wound healing	17/2225	78/18723	0.00916834	0.0412438	0.0296906	ALOX5/PTEN/C1QTNF1/THBS1/SH2B3/PDGFRA/SERPING1/ANXA2/CASK/SERPINE1/TNF/THBD/USF1/PRKCD/GJA1/FAP/FGB	17
GO:0051259	GO:0051259	protein complex oligomerization	41/2225	238/18723	0.00919422	0.0413292	0.0297521	CD74/B2M/EVL/COL1A2/SAMHD1/KCTD12/STK4/RNF213/NLRP1/SOD2/GBP5/PYCARD/MS4A1/PRF1/MLKL/CARD11/ALOX5AP/ISG15/SHKBP1/VASP/KCNA3/TRPM2/CLDN1/TP53/ALDH1A3/ZC3H12A/CPSF6/KCTD10/KCTD17/KCTD5/ATL3/ZBTB1/CARD9/CRTC3/KCTD13/MCOLN1/KCTD7/STEAP4/ZNHIT6/BCL10/GSDMD	41
GO:0048846	GO:0048846	axon extension involved in axon guidance	2225-10-01	37/18723	0.00931683	0.0417865	0.0300812	NRP1/SLIT3/CXCL12/SEMA4D/NRP2/SEMA4C/PLXNA4/SEMA6B/SEMA3C/PLXNA3	10
GO:1900016	GO:1900016	negative regulation of cytokine production involved in inflammatory response	2225-10-01	37/18723	0.00931683	0.0417865	0.0300812	ADCY7/PYCARD/PDCD4/ZC3H12A/NLRC3/MEFV/TREM2/EZH2/SIRPA/ABCD1	10
GO:1902284	GO:1902284	neuron projection extension involved in neuron projection guidance	2225-10-01	37/18723	0.00931683	0.0417865	0.0300812	NRP1/SLIT3/CXCL12/SEMA4D/NRP2/SEMA4C/PLXNA4/SEMA6B/SEMA3C/PLXNA3	10
GO:0002562	GO:0002562	somatic diversification of immune receptors via germline recombination within a single locus	15/2225	66/18723	0.00942582	0.0421493	0.0303424	PTPRC/TGFB1/IL27RA/TCF7/CD40/STAT6/LEF1/CD28/BATF/RNF168/DCLRE1C/CLCF1/TBX21/SLC15A4/CD40LG	15
GO:0016444	GO:0016444	somatic cell DNA recombination	15/2225	66/18723	0.00942582	0.0421493	0.0303424	PTPRC/TGFB1/IL27RA/TCF7/CD40/STAT6/LEF1/CD28/BATF/RNF168/DCLRE1C/CLCF1/TBX21/SLC15A4/CD40LG	15
GO:0045600	GO:0045600	positive regulation of fat cell differentiation	15/2225	66/18723	0.00942582	0.0421493	0.0303424	XBP1/STK4/ZFP36L1/ZFP36/CCDC71L/CEBPA/FRZB/PIM1/ZNF385A/PPARD/ZC3H12A/CMKLR1/SFRP1/CCDC3/CREB1	15
GO:0050922	GO:0050922	negative regulation of chemotaxis	15/2225	66/18723	0.00942582	0.0421493	0.0303424	AIF1/RIN3/NBL1/NRP1/CCL2/SLAMF8/THBS1/KLRK1/SEMA4D/SEMA4C/ROBO1/SEMA6B/SEMA3C/PLXNA3/CXCL13	15
GO:0061387	GO:0061387	regulation of extent of cell growth	22/2225	110/18723	0.00959241	0.0428623	0.0308557	ARHGAP4/FN1/NRP1/DBNL/LRP1/TRPV2/DISC1/CXCL12/SEMA4D/MAP1B/NDEL1/LIMK1/TWF2/SEMA4C/SRF/PLXNA4/SIN3A/SPART/SEMA6B/SEMA3C/PLXNA3/DIP2B	22
GO:0007409	GO:0007409	axonogenesis	66/2225	418/18723	0.00961589	0.0429352	0.0309082	ACTB/RAC2/ITGA4/ARHGAP4/FN1/PLXND1/NRP1/RHOG/EMB/PTEN/DBNL/CDH11/LRP1/NGFR/SLIT3/TRPV2/DISC1/CXCL12/NOTCH2/VASP/RHOH/NIN/FYN/SEMA4D/MAP1B/ITGB1/NFASC/NRP2/PLXNC1/BCL2/NIBAN2/NDEL1/RAB8A/SYNGAP1/ADARB1/S100B/NEXN/LIMK1/PALLD/SKIL/PLXNA1/TWF2/LAMA2/PPP3CB/SEMA4C/ROBO1/SRF/PLXNA4/SIN3A/SPART/MARK2/SCN1B/C9orf72/TIAM1/SEMA6B/LAMC2/MYCBP2/SEMA3C/PLXNA3/PAK2/FLRT2/CREB1/NUMBL/MAP1S/DIP2B/NDN	66
GO:0071383	GO:0071383	cellular response to steroid hormone stimulus	36/2225	204/18723	0.00969271	0.0432139	0.0311088	SERPINF1/ANXA1/ZFP36L2/ICAM1/ZFP36L1/ZFP36/DDIT4/PMEPA1/KDM5D/YWHAH/FOXP1/PPARD/ARID1A/ATP2B1/LBH/TRERF1/FLT3/HEYL/TAF7/PRMT2/DAXX/ARNTL/EGLN2/BCL2L11/SFRP1/BMI1/FOXO1/JAK2/CNOT9/ESR2/SKP2/KDM4C/CYP7B1/NR3C1/NPC1/PAQR8	36
GO:1901888	GO:1901888	regulation of cell junction assembly	36/2225	204/18723	0.00969271	0.0432139	0.0311088	THBS2/NRP1/MMP14/PTEN/LRP1/TLR2/IQGAP1/THBS1/RCC2/COL16A1/SEMA4D/ABI3/IKBKB/CLDN1/FMN1/DUSP22/ROCK1/CLSTN3/TNF/MAP4K4/PRKCH/RAP1A/SNAI2/RAPGEF1/NLGN2/SFRP1/PPM1F/CORO1C/EEF2K/IL1B/LIMS1/GJA1/FLRT2/SRPX2/COLQ/LRFN4	36
GO:0051492	GO:0051492	regulation of stress fiber assembly	19/2225	91/18723	0.00977111	0.0434988	0.0313139	EVL/PFN1/CCDC88A/WAS/NRP1/GPR65/ARAP1/CCN2/WASF2/CD47/FHOD1/LPAR1/ROCK1/TAC1/LIMK1/SFRP1/PPM1F/PAK2/S1PR1	19
GO:1990874	GO:1990874	vascular associated smooth muscle cell proliferation	19/2225	91/18723	0.00977111	0.0434988	0.0313139	GNAI2/SOD2/PTEN/ERN1/MMP2/DDX39B/PDCD4/CDKN1B/MMP9/IGF1/DNMT1/TNF/GNA13/P2RY6/S1PR2/JAK2/MAP3K5/GJA1/EFEMP2	19
GO:0010001	GO:0010001	glial cell differentiation	39/2225	225/18723	0.00983684	0.0437266	0.0314779	VIM/S100A9/CXCR4/C1QA/CSK/TNFRSF1B/TGFB1/S100A8/PLEC/PTEN/LRP1/GRN/TLR2/AGER/NRROS/IFNGR1/TLR4/LYN/LEF1/SKI/MXRA8/TNF/CDK6/S100B/RELA/PPP3R1/MDK/C5AR1/TREM2/LAMA2/LIF/IL34/HDAC10/SOX9/CLCF1/MYRF/NSUN5/DUSP10/ADGRG6	39
GO:0034284	GO:0034284	response to monosaccharide	39/2225	225/18723	0.00983684	0.0437266	0.0314779	XBP1/CYBA/SERPINF1/SPARC/UCP2/ICAM1/SOD2/COL6A2/LGALS1/GLUL/PTEN/LRP1/PTK2B/THBS1/TXNIP/TGFBR2/ERN1/NAMPT/CCN2/AGER/STX4/CDKN1B/PPARD/ABCG1/POLG/MAP4K4/NADK/TREM2/ATG7/PPP3CB/SRF/SIN3A/TIAM1/NME1/GPR68/GJA1/EGR1/ADRA2A/SIDT2	39
GO:0051047	GO:0051047	positive regulation of secretion	51/2225	310/18723	0.00995436	0.0442162	0.0318304	ITGB2/HLA-F/XBP1/CYBA/GRK2/GNAI2/TGFB1/S100A8/IL4R/FGR/INHBA/GLUL/LRP1/C1QTNF1/TLR2/UNC13D/CXCL12/SERP1/ITGAM/TLR4/PTAFR/TRPM2/STX4/BLK/CD33/IGF1/PPARD/SDCBP/SYK/ABCG1/TAC1/NADK/NLGN2/TREM2/PPP3CB/IL1B/RAB8B/RAB27A/JAK2/GAB2/ITSN1/SNX5/GPR68/GJA1/CREB1/P2RX4/KCNN4/FGB/EDNRB/TTN/TNFRSF11A	51
[truncated: 4,650 more rows]
