# Supplementary material for: Immune profiling-based targeting of pathogenic T cells with ustekinumab in ANCA-associated glomerulonephritis
Source: Nat Commun. 2024 Sep 19;15:8220. doi: 10.1038/s41467-024-52525-w (PMC11413367; doi:10.1038/s41467-024-52525-w)
Supplement: Supplementary file 8 — Supplementary Data 5 [file 41467_2024_52525_MOESM8_ESM.xlsx]

## Sheet: Supplementary Data 5
Supplementary Data 5: Gene set enrichment analysis of the inflamed glomerular compartment in the ANCA-GN exploratory group
	ID	Description	GeneRatio	BgRatio	pvalue	p.adjust	qvalue	geneID	Count
GO:0045785	GO:0045785	positive regulation of cell adhesion	147/1817	437/18723	4.33469e-44	2.55833e-40	1.64581e-40	FN1/LGALS1/FLNA/ITGA3/ANXA1/ITGAV/NPNT/RUNX1/IGFBP2/TGM2/S100A10/TPM1/PODXL/ITGB2/SPOCK2/MYADM/PLAUR/COL8A1/B2M/VCAM1/CD44/CD81/RHOA/FSTL3/CORO1A/ARPC2/IQGAP1/COL16A1/HLA-DRA/CD276/CSF1/CD74/EMILIN1/HLA-DPB1/HLA-DPA1/CHST2/ICAM1/TGFBR2/DOCK5/LIMS1/AIF1/CD4/CDK6/ALOX5/JAK3/PTPRC/RRAS/IL4R/NEDD9/ADAM19/HLA-E/ITGA4/CCN1/CCL2/CAV1/TJP1/MAP4K4/CSK/CCDC80/LILRB2/EFNB1/VSIR/ETS1/HLA-DMA/CALR/DAG1/TGFB2/…	147
GO:0031589	GO:0031589	cell-substrate adhesion	123/1817	363/18723	2.47835e-37	7.31361e-34	4.70495e-34	FN1/COL1A1/LGALS1/CCN2/COL3A1/POSTN/FLNA/ITGA3/SERPINE1/ITGB1/ITGAV/ZYX/ACTN1/NPNT/S100A10/ITGA11/ITGB2/SPOCK2/MYADM/MMP14/COL8A1/AXL/VCAM1/CD44/THBS1/ITGB5/RHOA/ANTXR1/ITGB3/CORO1A/ARPC2/IQGAP1/COL16A1/SPOCK1/CSF1/EMILIN1/PTPRO/ITGA5/VCL/LRP1/CD63/DOCK5/LIMS1/CTNNB1/CDK6/RAC2/CORO1C/RRAS/LAMA5/NEDD9/CORO2B/PARVA/ITGA4/DAPK3/CCN1/SRGAP2/GBP1/GAS6/ITGA10/SMAD6/MAP4K4/CCDC80/SRF/DLC1/ADAM15/CALR/DA…	123
GO:0030198	GO:0030198	extracellular matrix organization	107/1817	301/18723	1.07969e-34	2.12412e-31	1.36648e-31	COL1A1/CCN2/COL1A2/COL3A1/POSTN/SULF1/ITGB1/ANXA2/TGFBI/NPNT/AEBP1/COL4A1/RUNX1/LOXL1/COL5A1/SPOCK2/OLFML2B/WT1/TGFB1/MMP14/COL8A1/FKBP10/CYP1B1/BMP1/LUM/COL5A2/COL4A2/ANTXR1/ENG/PXDN/FSCN1/COL16A1/COLGALT1/FAP/LOXL2/BMP2/EMILIN1/LTBP3/LRP1/MMP7/MYO1E/TNFRSF11B/LCP1/PHLDB1/CAV2/MMP2/NFKB2/ADAMTS2/ADAMTS7/CCN1/CTSS/BCL3/GAS6/MMP9/LOX/CAV1/COL11A1/CCDC80/COL15A1/ETS1/ADAM15/CST3/DAG1/NPHS1/TGFB2/TN…	107
GO:0043062	GO:0043062	extracellular structure organization	107/1817	302/18723	1.5187e-34	2.24084e-31	1.44156e-31	COL1A1/CCN2/COL1A2/COL3A1/POSTN/SULF1/ITGB1/ANXA2/TGFBI/NPNT/AEBP1/COL4A1/RUNX1/LOXL1/COL5A1/SPOCK2/OLFML2B/WT1/TGFB1/MMP14/COL8A1/FKBP10/CYP1B1/BMP1/LUM/COL5A2/COL4A2/ANTXR1/ENG/PXDN/FSCN1/COL16A1/COLGALT1/FAP/LOXL2/BMP2/EMILIN1/LTBP3/LRP1/MMP7/MYO1E/TNFRSF11B/LCP1/PHLDB1/CAV2/MMP2/NFKB2/ADAMTS2/ADAMTS7/CCN1/CTSS/BCL3/GAS6/MMP9/LOX/CAV1/COL11A1/CCDC80/COL15A1/ETS1/ADAM15/CST3/DAG1/NPHS1/TGFB2/TN…	107
GO:0045229	GO:0045229	external encapsulating structure organization	107/1817	304/18723	2.98853e-34	3.52766e-31	2.26939e-31	COL1A1/CCN2/COL1A2/COL3A1/POSTN/SULF1/ITGB1/ANXA2/TGFBI/NPNT/AEBP1/COL4A1/RUNX1/LOXL1/COL5A1/SPOCK2/OLFML2B/WT1/TGFB1/MMP14/COL8A1/FKBP10/CYP1B1/BMP1/LUM/COL5A2/COL4A2/ANTXR1/ENG/PXDN/FSCN1/COL16A1/COLGALT1/FAP/LOXL2/BMP2/EMILIN1/LTBP3/LRP1/MMP7/MYO1E/TNFRSF11B/LCP1/PHLDB1/CAV2/MMP2/NFKB2/ADAMTS2/ADAMTS7/CCN1/CTSS/BCL3/GAS6/MMP9/LOX/CAV1/COL11A1/CCDC80/COL15A1/ETS1/ADAM15/CST3/DAG1/NPHS1/TGFB2/TN…	107
GO:0042110	GO:0042110	T cell activation	135/1817	487/18723	1.50166e-30	1.47713e-27	9.50258e-28	LGALS1/MYH9/LAPTM5/ANXA1/GSN/RUNX1/IGFBP2/B2M/VCAM1/SPI1/FCER1G/MAFB/CD44/CD81/RHOA/TCIRG1/SLC11A1/CORO1A/VSIG4/HLA-DRA/CD276/CD151/CD74/HLA-DPB1/HLA-DPA1/CBLB/ICAM1/TGFBR2/FKBP1A/AIF1/CLEC7A/CD4/CTNNB1/ZFP36L1/LCP1/TMEM98/EGR1/RAC2/JAK3/PTPRC/IL4R/FOXP1/HLA-E/IRF1/CCND3/CCL2/BCL3/MSN/CAV1/CSK/TP53/GPNMB/CD84/LILRB2/EFNB1/SRF/VSIR/HLA-DMA/PAWR/NCKAP1L/CCDC88B/SMAD7/BCL6/DOCK2/TNFRSF1B/CD55/EGR3/I…	135
GO:0007159	GO:0007159	leukocyte cell-cell adhesion	114/1817	371/18723	2.91167e-30	2.45495e-27	1.57931e-27	LGALS1/LAPTM5/ITGB1/ANXA1/RUNX1/IGFBP2/ITGB2/B2M/VCAM1/CD44/CD81/RHOA/S100A9/CORO1A/VSIG4/HLA-DRA/CD276/CD74/HLA-DPB1/HLA-DPA1/CHST2/CBLB/OLR1/ICAM1/TGFBR2/AIF1/CD4/ALOX5/S100A8/RAC2/JAK3/PTPRC/IL4R/WNK1/CERCAM/HLA-E/IRF1/ITGA4/CCL2/MSN/CAV1/CSK/GPNMB/NT5E/LILRB2/EFNB1/VSIR/ETS1/HLA-DMA/PAWR/NCKAP1L/CCDC88B/SMAD7/BCL6/CD55/EGR3/IL7R/PYCARD/EXT1/STK10/VAV1/PTPN6/FYN/FERMT3/HMGB1/SASH3/SLC39A8/CD47…	114
GO:0042060	GO:0042060	wound healing	121/1817	422/18723	6.14597e-29	4.53419e-26	2.91691e-26	FN1/TIMP1/COL1A1/SPARC/COL3A1/ACTB/POSTN/MYL9/FLNA/MYH9/F2R/SERPINE1/ITGB1/ANXA1/ANXA2/PLEC/DCN/COL5A1/TPM1/ANXA5/F3/FGF1/TGFB1/PLAUR/PDGFRB/TNC/AXL/CLDN1/MYLK/FKBP10/FCER1G/CD44/THBS1/RHOA/SLC11A1/ITGB3/NOTCH2/DCBLD2/TLN1/CD151/FAP/ITGA5/MYL12A/CDKN1A/CLIC1/MYOF/GJA1/VCL/CNN2/DSP/EPHB2/HBEGF/TGFBR2/HSPB1/CLEC7A/ALOX5/S100A8/PLAT/CD40/C1QTNF1/PDGFA/TNFAIP3/CCN1/SH2B3/GAS6/LOX/GNAS/CAV1/TNFRSF12A/…	121
GO:0007015	GO:0007015	actin filament organization	122/1817	442/18723	1.70834e-27	1.12029e-24	7.20699e-25	CCN2/TMSB4X/DPYSL3/FLNA/MICAL2/PLEC/TPM2/ZYX/ACTN1/RFLNB/PFN1/GSN/ARPC1B/S100A10/TPM1/MYADM/CDC42EP1/ITGB5/RHOA/SYNPO/RGS4/ARPC5/FSCN1/CORO1A/ARPC2/CCDC88A/CAPZB/MARCKS/PLEKHG2/GAS7/ICAM1/ACTR3/AIF1/MYO1E/LCP1/WIPF1/HCLS1/RAC2/CORO1C/NEDD9/ARPC4/CORO2B/RHOG/CDC42EP4/TWF2/CDC42EP5/ARPC3/RFLNA/COTL1/CALD1/MYO1C/LIMK1/TJP1/FCHSD2/SRF/DLC1/TMOD1/MYO1D/MARCKSL1/DSTN/NPHS1/ENAH/PAWR/NCKAP1L/MYO1F/PLEK/…	122
GO:0032970	GO:0032970	regulation of actin filament-based process	113/1817	397/18723	8.80758e-27	5.19823e-24	3.3441e-24	CCN2/TMSB4X/FLNA/MYH9/BST2/PFN1/GSN/ARPC1B/S100A10/TPM1/MYADM/PDGFRB/ARHGDIB/CDC42EP1/RHOA/SYNPO/RGS4/ARPC5/NOTCH2/FSCN1/CORO1A/ARPC2/IQGAP1/CCDC88A/CAPZB/CSF1R/PLEKHG2/LRP1/CNN2/DSP/ICAM1/ACTR3/HCLS1/RAC2/ARHGDIA/ARPC4/CORO2B/RHOG/CDC42EP4/TWF2/CDC42EP5/PDGFA/ARPC3/DAPK3/COTL1/MYO1C/LIMK1/DSC2/CAV1/TJP1/FCHSD2/DLC1/TMOD1/DSTN/NPHS1/NCKAP1L/PLEK/GMFG/PYCARD/PREX1/CD47/ABRACL/ARHGEF10/FERMT2/TNNT2…	113
GO:0022407	GO:0022407	regulation of cell-cell adhesion	121/1817	448/18723	2.39722e-26	1.28622e-23	8.27443e-24	LGALS1/LAPTM5/ANXA1/RUNX1/IGFBP2/PODXL/ITGB2/MYADM/TGFB1/PLAUR/B2M/VCAM1/SPI1/CD44/CD81/RHOA/FSTL3/FXYD5/CORO1A/VSIG4/HLA-DRA/CD276/BMP2/CD74/HLA-DPB1/HLA-DPA1/CHST2/CBLB/ICAM1/TGFBR2/AIF1/CD4/ALOX5/JAK3/PTPRC/IL4R/C1QTNF1/WNK1/AKNA/ADAM19/HLA-E/IRF1/ITGA4/CCL2/SH2B3/CAV1/TJP1/CSK/GPNMB/LILRB2/EFNB1/VSIR/ETS1/HLA-DMA/PAWR/NCKAP1L/CCDC88B/SMAD7/PIEZO1/BCL6/CD55/EGR3/IL7R/PYCARD/VAV1/PTPN6/FYN/FERM…	121
GO:0002683	GO:0002683	negative regulation of immune system process	118/1817	434/18723	5.43378e-26	2.67252e-23	1.71927e-23	COL3A1/HTRA1/LAPTM5/BST2/ANXA1/RUNX1/TYROBP/TGFB1/AXL/SPI1/NBL1/MAFB/THBS1/FSTL3/INHBA/FBN1/VSIG4/DUSP1/MYC/IFI16/IL1RL1/CD74/C1QC/EMILIN1/CBLB/SAMHD1/AHR/TREM2/ARRB2/CTNNB1/CDK6/ISG15/CD68/JAK3/PTPRC/LST1/IL4R/SLAMF8/TSC22D3/STAT2/HLA-E/IRF1/TNFAIP3/FGR/HLA-F/CCL2/GBP1/RIN3/CD200/GPNMB/CD84/LILRB2/VSIR/OAS3/TGFB2/PAWR/NCKAP1L/SMAD7/PLK2/BCL6/CD55/IL7R/PIAS3/PTPN6/A2M/FYN/HMGB1/IRAK3/OAS1/CD47/LP…	118
GO:0022409	GO:0022409	positive regulation of cell-cell adhesion	91/1817	284/18723	7.75562e-26	3.52105e-23	2.26514e-23	LGALS1/ANXA1/RUNX1/IGFBP2/PODXL/ITGB2/PLAUR/B2M/VCAM1/CD44/CD81/RHOA/FSTL3/CORO1A/HLA-DRA/CD276/CD74/HLA-DPB1/HLA-DPA1/CHST2/ICAM1/TGFBR2/AIF1/CD4/ALOX5/JAK3/PTPRC/IL4R/ADAM19/HLA-E/ITGA4/CCL2/CAV1/TJP1/CSK/LILRB2/EFNB1/VSIR/ETS1/HLA-DMA/NCKAP1L/CCDC88B/SMAD7/PIEZO1/BCL6/CD55/EGR3/IL7R/PYCARD/VAV1/PTPN6/FYN/HMGB1/SASH3/CD47/IL4I1/HLA-DMB/IRAK1/RARA/IL27RA/PDPN/CBFB/CCL5/ZMIZ1/FADD/HLX/GLI3/MAP3K8…	91
GO:1903039	GO:1903039	positive regulation of leukocyte cell-cell adhesion	82/1817	239/18723	1.23005e-25	5.18552e-23	3.33592e-23	LGALS1/ANXA1/RUNX1/IGFBP2/ITGB2/B2M/VCAM1/CD44/CD81/RHOA/CORO1A/HLA-DRA/CD276/CD74/HLA-DPB1/HLA-DPA1/CHST2/ICAM1/TGFBR2/AIF1/CD4/ALOX5/JAK3/PTPRC/IL4R/HLA-E/ITGA4/CCL2/CAV1/CSK/LILRB2/EFNB1/VSIR/ETS1/HLA-DMA/NCKAP1L/CCDC88B/BCL6/CD55/EGR3/IL7R/PYCARD/VAV1/PTPN6/FYN/HMGB1/SASH3/CD47/IL4I1/HLA-DMB/IRAK1/RARA/IL27RA/CBFB/CCL5/ZMIZ1/FADD/HLX/GLI3/MAP3K8/THY1/SOCS5/SIRPA/CD86/MDK/TNF/LEF1/CCL21/ZBTB1/…	82
GO:0050900	GO:0050900	leukocyte migration	106/1817	369/18723	1.54181e-25	6.06649e-23	3.90266e-23	MYH9/SERPINE1/ITGB1/ANXA1/PLEC/ITGB2/MMP14/VCAM1/SPI1/CD99/FCER1G/NBL1/THBS1/CD81/RHOA/S100A9/CORO1A/DUSP1/CSF1/CSF1R/CD74/EMILIN1/PTPRO/IL1R1/CHST2/ICAM1/TREM2/AIF1/ADGRE2/ALOX5/S100A8/ECM1/RAC2/SLAMF8/WNK1/RHOG/C5AR1/PPIB/GPSM3/CXCL8/ITGA4/CCL2/GAS6/MMP9/MSN/RIN3/CD200/CXCR4/CALR/CKLF/TGFB2/NCKAP1L/CSF3R/VEGFC/PYCARD/EXT1/STK10/CXCL9/VAV1/PREX1/FYN/HMGB1/CD47/WDR1/TNFRSF11A/PDGFB/PECAM1/MYO1G/I…	106
GO:0032956	GO:0032956	regulation of actin cytoskeleton organization	103/1817	358/18723	6.6517e-25	2.45365e-22	1.57847e-22	CCN2/TMSB4X/FLNA/BST2/PFN1/GSN/ARPC1B/S100A10/TPM1/MYADM/PDGFRB/ARHGDIB/CDC42EP1/RHOA/SYNPO/RGS4/ARPC5/NOTCH2/FSCN1/CORO1A/ARPC2/IQGAP1/CCDC88A/CAPZB/CSF1R/PLEKHG2/LRP1/ICAM1/ACTR3/HCLS1/RAC2/ARHGDIA/ARPC4/CORO2B/RHOG/CDC42EP4/TWF2/CDC42EP5/PDGFA/ARPC3/DAPK3/COTL1/MYO1C/LIMK1/TJP1/FCHSD2/DLC1/TMOD1/DSTN/NPHS1/NCKAP1L/PLEK/GMFG/PYCARD/PREX1/CD47/ARHGEF10/FERMT2/ILK/NRP1/WDR1/WASF2/EVL/VASP/SVIL/JA…	103
GO:1903037	GO:1903037	regulation of leukocyte cell-cell adhesion	98/1817	336/18723	3.07736e-24	1.06839e-21	6.8731e-22	LGALS1/LAPTM5/ANXA1/RUNX1/IGFBP2/ITGB2/B2M/VCAM1/CD44/CD81/RHOA/CORO1A/VSIG4/HLA-DRA/CD276/CD74/HLA-DPB1/HLA-DPA1/CHST2/CBLB/ICAM1/TGFBR2/AIF1/CD4/ALOX5/JAK3/PTPRC/IL4R/WNK1/HLA-E/IRF1/ITGA4/CCL2/CAV1/CSK/GPNMB/LILRB2/EFNB1/VSIR/ETS1/HLA-DMA/PAWR/NCKAP1L/CCDC88B/SMAD7/BCL6/CD55/EGR3/IL7R/PYCARD/VAV1/PTPN6/FYN/HMGB1/SASH3/CD47/IL4I1/HLA-DMB/LRRC32/IRAK1/PAG1/RARA/IL27RA/CBFB/CCL5/ZC3H12A/ZMIZ1/FCG…	98
GO:0007229	GO:0007229	integrin-mediated signaling pathway	51/1817	107/18723	5.4414e-24	1.78418e-21	1.14779e-21	FN1/TIMP1/CCN2/COL3A1/FLNA/MYH9/ITGA3/ITGB1/ITGAV/ZYX/ITGA11/ITGB2/ITGB5/ITGB3/COL16A1/TLN1/ITGAX/ITGA5/CD63/LIMS1/ISG15/LAMA5/NEDD9/FGR/ITGA4/ITGA10/DST/ADAM15/PRAM1/PLEK/VAV1/FERMT3/RCC2/CD47/FERMT2/ILK/NRP1/LIMS2/NME2/FYB1/ADAM9/ITGAM/ITGAL/THY1/HCK/SEMA7A/ITGBL1/ADAM10/ITGA1/CCM2/PTPRA	51
GO:0010810	GO:0010810	regulation of cell-substrate adhesion	76/1817	221/18723	6.37112e-24	1.97907e-21	1.27317e-21	FN1/COL1A1/LGALS1/POSTN/FLNA/ITGA3/SERPINE1/NPNT/S100A10/SPOCK2/MYADM/MMP14/COL8A1/THBS1/RHOA/ARPC2/IQGAP1/COL16A1/SPOCK1/CSF1/EMILIN1/PTPRO/VCL/LRP1/DOCK5/LIMS1/CDK6/RAC2/CORO1C/RRAS/NEDD9/CORO2B/DAPK3/CCN1/GBP1/MAP4K4/CCDC80/DLC1/ADAM15/CALR/DAG1/P4HB/BCL6/PLAU/MACF1/PREX1/RCC2/FERMT2/ILK/NRP1/PDGFB/DISC1/EFEMP2/LIMS2/EDIL3/PDPN/NID1/TRIOBP/EFNA5/RIN2/STK4/THY1/NDNF/RAC1/GREM1/MDK/RASA1/EPHA3/R…	76
GO:0001819	GO:0001819	positive regulation of cytokine production	118/1817	467/18723	5.05537e-23	1.49184e-20	9.59722e-21	POSTN/F2R/SERPINE1/SULF1/LAPTM5/ANXA1/RUNX1/F3/TYROBP/TGFB1/PLA2R1/B2M/C3/FCER1G/CYP1B1/THBS1/CD81/LUM/SLC11A1/CD276/IFI16/CYBB/IL1RL1/CSF1R/CD74/HLA-DPB1/IL1R1/HLA-DPA1/STAT1/LRP1/SPON2/EPHB2/TREM2/CD14/HSPB1/AIF1/CLEC7A/CD4/ISG15/IL1RAP/EGR1/HK1/CD40/PTPRC/IL4R/OAS2/FOXP1/C5AR1/HLA-E/IRF1/GPSM3/FGR/HLA-F/BCL3/CHI3L1/TLR2/CD200/CD84/IRF7/LILRB2/OAS3/CYBA/CCDC88B/ARHGEF2/CD55/GATA6/PYCARD/CARD9/H…	118
GO:0007160	GO:0007160	cell-matrix adhesion	77/1817	233/18723	5.51254e-23	1.54929e-20	9.96678e-21	FN1/CCN2/COL3A1/POSTN/ITGA3/SERPINE1/ITGB1/ITGAV/ZYX/ACTN1/NPNT/S100A10/ITGA11/ITGB2/MMP14/VCAM1/CD44/THBS1/ITGB5/RHOA/ITGB3/IQGAP1/COL16A1/CSF1/EMILIN1/VCL/LRP1/CD63/LIMS1/CTNNB1/CDK6/CORO1C/RRAS/CORO2B/ITGA4/DAPK3/ITGA10/MAP4K4/SRF/DLC1/ADAM15/DAG1/BCL6/PLAU/PARVG/MACF1/FERMT3/RCC2/FERMT2/ILK/NRP1/DISC1/EFEMP2/NID2/JAM3/NID1/ADAM9/EFNA5/RIN2/ITGAL/SIGLEC1/THY1/RAC1/GREM1/RASA1/EPHA3/ROCK1/ITGBL…	77
GO:0019221	GO:0019221	cytokine-mediated signaling pathway	118/1817	472/18723	1.32465e-22	3.55367e-20	2.28613e-20	TMSB4X/LAPTM5/IFITM3/IFITM2/F3/AXL/PLP2/SPI1/FCER1G/CD44/PXDN/IFITM1/CSF1/IL1RL1/CSF1R/CD74/IL1R1/STAT1/IFNGR2/SAMHD1/TREM2/LIMS1/CRLF1/CD4/ISG15/IL1RAP/EGR1/ECM1/JAK3/PTPRC/IL4R/IFI27/IFNAR2/OAS2/ROBO1/WNK1/STAT2/IL10RA/IRF1/TNFAIP3/CXCL8/CCL2/SH2B3/GAS6/CAV1/CASP4/TP53/CXCR4/IRF7/LILRB2/CARD16/OAS3/TRAF1/NUMBL/P4HB/CSF3R/TNFRSF1B/IKBKE/IL7R/PYCARD/EXT1/CXCL9/PIAS3/PTPN6/FOXC1/IRAK3/OAS1/TRAF5/T…	118
GO:1902105	GO:1902105	regulation of leukocyte differentiation	85/1817	279/18723	1.4649e-22	3.75905e-20	2.41825e-20	ANXA1/RUNX1/TYROBP/TGFB1/MMP14/AXL/MAFB/RHOA/FSTL3/INHBA/FBN1/NOTCH2/HLA-DRA/MYC/CSF1/CD74/C1QC/TGFBR2/TREM2/CD4/CTNNB1/ZFP36L1/CDK6/HCLS1/JAK3/PTPRC/IL4R/SLAMF8/FOXP1/IRF1/GAS6/IRF7/LILRB2/VSIR/NCKAP1L/SMAD7/BCL6/EGR3/IL7R/PIAS3/PTPN6/LIF/HMGB1/SASH3/TCF7/KLF10/IL4I1/RARA/NME2/FOS/EVI2B/CBFB/ZFP36L2/ZC3H12A/UBASH3B/CCR1/ZMIZ1/FCGR2B/NME1/FADD/INPP5D/HLX/GLI3/SOCS5/RB1/IL15RA/CD86/NFAM1/MDK/TNF/L…	85
GO:0050863	GO:0050863	regulation of T cell activation	93/1817	329/18723	5.35177e-22	1.31609e-19	8.4666e-20	LGALS1/LAPTM5/ANXA1/RUNX1/IGFBP2/B2M/VCAM1/CD81/RHOA/CORO1A/VSIG4/HLA-DRA/CD276/CD74/HLA-DPB1/HLA-DPA1/CBLB/TGFBR2/AIF1/CD4/CTNNB1/RAC2/JAK3/PTPRC/IL4R/HLA-E/IRF1/CCL2/CAV1/CSK/GPNMB/LILRB2/EFNB1/VSIR/HLA-DMA/PAWR/NCKAP1L/CCDC88B/SMAD7/BCL6/TNFRSF1B/CD55/EGR3/IL7R/PYCARD/VAV1/PTPN6/FYN/HMGB1/SASH3/TCF7/CD47/IL4I1/HLA-DMB/LRRC32/PAG1/RARA/IL27RA/CBFB/CCL5/ZC3H12A/ZMIZ1/FCGR2B/CD300A/FADD/HLX/GLI3/…	93
GO:0050870	GO:0050870	positive regulation of T cell activation	72/1817	216/18723	8.00723e-22	1.89035e-19	1.21609e-19	LGALS1/ANXA1/RUNX1/IGFBP2/B2M/VCAM1/CD81/RHOA/CORO1A/HLA-DRA/CD276/CD74/HLA-DPB1/HLA-DPA1/TGFBR2/AIF1/CD4/JAK3/PTPRC/IL4R/HLA-E/CCL2/CAV1/CSK/LILRB2/EFNB1/VSIR/HLA-DMA/NCKAP1L/CCDC88B/BCL6/CD55/EGR3/IL7R/PYCARD/VAV1/PTPN6/FYN/HMGB1/SASH3/CD47/IL4I1/HLA-DMB/RARA/IL27RA/CBFB/CCL5/ZMIZ1/FADD/HLX/GLI3/MAP3K8/THY1/SOCS5/SIRPA/CD86/MDK/LEF1/CCL21/ZBTB1/TNFSF13B/AGER/IL1B/DOCK8/CCL19/RUNX3/SLC7A1/RASAL3…	72
GO:1903706	GO:1903706	regulation of hemopoiesis	99/1817	367/18723	1.06568e-21	2.4191e-19	1.55624e-19	ANXA1/RUNX1/TYROBP/TGFB1/MMP14/AXL/B2M/SPI1/MAFB/RHOA/FSTL3/INHBA/FBN1/NOTCH2/HLA-DRA/MYC/CSF1/CD74/C1QC/STAT1/TGFBR2/TREM2/CD4/CTNNB1/ZFP36L1/CDK6/ISG15/HCLS1/JAK3/PTPRC/IL4R/SLAMF8/FOXP1/IRF1/GAS6/LOX/IRF7/LILRB2/VSIR/ETS1/NCKAP1L/CSF3R/SMAD7/BCL6/EGR3/IL7R/PIAS3/PTPN6/LIF/HMGB1/SASH3/TCF7/KLF10/NFKBIA/IL4I1/RARA/NME2/FOS/EVI2B/CBFB/ZFP36L2/ZC3H12A/UBASH3B/ZFP36/CCR1/ZMIZ1/FCGR2B/MEIS1/NME1/FAD…	99
GO:1902903	GO:1902903	regulation of supramolecular fiber organization	100/1817	383/18723	8.84718e-21	1.93393e-18	1.24412e-18	CCN2/TMSB4X/FLNA/AEBP1/PFN1/GSN/ARPC1B/S100A10/TPM1/MYADM/MAP1B/CDC42EP1/RHOA/SYNPO/RGS4/ARPC5/CORO1A/ARPC2/COLGALT1/CCDC88A/CAPZB/EMILIN1/HDGFL3/PLEKHG2/ICAM1/TREM2/ACTR3/HCLS1/ARPC4/CORO2B/CDC42EP4/TWF2/CDC42EP5/ARPC3/DAPK3/COTL1/MYO1C/LIMK1/TJP1/FCHSD2/SNCA/CLIP3/DLC1/TMOD1/DSTN/NPHS1/NCKAP1L/PLEK/ARHGEF2/GMFG/PYCARD/BMERB1/PREX1/CD47/ARHGEF10/FERMT2/NRP1/WDR1/WASF2/EVL/VASP/EFEMP2/TRIM54/SVIL…	100
GO:1903131	GO:1903131	mononuclear cell differentiation	107/1817	426/18723	9.25748e-21	1.94886e-18	1.25373e-18	LGALS1/MYH9/ITGB1/ANXA1/RUNX1/MMP14/AXL/B2M/VCAM1/SPI1/FCER1G/MAFB/RHOA/INHBA/TCIRG1/NOTCH2/HLA-DRA/MYC/IFI16/CSF1/CSF1R/CD74/TGFBR2/TREM2/CD4/CTNNB1/ZFP36L1/CDK6/TMEM98/EGR1/JAK3/PTPRC/IL4R/SLAMF8/FOXP1/IRF1/IKZF1/PDE1B/ITGA4/DOCK10/BCL3/GAS6/HDAC9/TP53/IRF7/LILRB2/SRF/LRRC8A/VSIR/NCKAP1L/SMAD7/BCL6/DOCK2/EGR3/IL7R/VAV1/PTPN6/PREX1/HMGB1/SASH3/TCF7/IL4I1/RARA/CBFB/ZFP36L2/ZC3H12A/DOCK11/LFNG/TRP…	107
GO:0050867	GO:0050867	positive regulation of cell activation	106/1817	420/18723	9.5759e-21	1.94886e-18	1.25373e-18	LGALS1/CCN2/ANXA1/RUNX1/IGFBP2/ITGB2/TYROBP/TGFB1/MMP14/PDGFRB/AXL/B2M/VCAM1/THBS1/CD81/RHOA/CORO1A/HLA-DRA/CD276/IL1RL1/CD74/HLA-DPB1/CDKN1A/HLA-DPA1/EPHB2/TGFBR2/TREM2/AIF1/CLEC7A/CD4/CD40/JAK3/PTPRC/IL4R/HLA-E/FGR/HLA-F/CCL2/GAS6/CAV1/CSK/LILRB2/EFNB1/CTSC/VSIR/HLA-DMA/NCKAP1L/PLEK/CCDC88B/BCL6/CD55/EGR3/IL7R/PYCARD/VAV1/PTPN6/FYN/HMGB1/SASH3/CD47/NECTIN2/IL4I1/HLA-DMB/RARA/IL27RA/CBFB/CCL5/ZM…	106
GO:0030099	GO:0030099	myeloid cell differentiation	99/1817	381/18723	2.02137e-20	3.97671e-18	2.55827e-18	MYH9/ANXA2/JUNB/ACTN1/TSPAN2/RUNX1/TYROBP/TGFB1/B2M/SPI1/MAFB/CD81/FSTL3/INHBA/TCIRG1/FBN1/NOTCH2/MYC/IFI16/CSF1/CSF1R/CD74/C1QC/STAT1/SBNO2/TGFBR2/TREM2/PML/CD4/CTNNB1/ZFP36L1/CDK6/ISG15/HCLS1/JAK3/FOXP1/IKZF1/PDE1B/SH2B3/MMP9/LOX/TLR2/PABPC4/IRF7/CCN4/SRF/ETS1/OSCAR/NCKAP1L/CSF3R/BCL6/PIAS3/PTPN6/LIF/HMGB1/KLF10/NFKBIA/WDR1/TNFRSF11A/WASF2/RARA/NME2/FOS/EVI2B/CBFB/SH3PXD2A/FLI1/UBASH3B/ZFP36/CC…	99
GO:0002696	GO:0002696	positive regulation of leukocyte activation	103/1817	409/18723	4.08621e-20	7.77962e-18	5.00475e-18	LGALS1/ANXA1/RUNX1/IGFBP2/ITGB2/TYROBP/TGFB1/MMP14/AXL/B2M/VCAM1/THBS1/CD81/RHOA/CORO1A/HLA-DRA/CD276/IL1RL1/CD74/HLA-DPB1/CDKN1A/HLA-DPA1/EPHB2/TGFBR2/TREM2/AIF1/CLEC7A/CD4/CD40/JAK3/PTPRC/IL4R/HLA-E/FGR/HLA-F/CCL2/GAS6/CAV1/CSK/LILRB2/EFNB1/CTSC/VSIR/HLA-DMA/NCKAP1L/CCDC88B/BCL6/CD55/EGR3/IL7R/PYCARD/VAV1/PTPN6/FYN/HMGB1/SASH3/CD47/NECTIN2/IL4I1/HLA-DMB/RARA/IL27RA/CBFB/CCL5/ZMIZ1/ITGAM/FADD/IN…	103
GO:0007162	GO:0007162	negative regulation of cell adhesion	85/1817	303/18723	5.62565e-20	1.03758e-17	6.6749e-18	COL1A1/LGALS1/POSTN/SERPINE1/LAPTM5/ANXA1/TGFBI/RUNX1/PODXL/MYADM/TGFB1/MMP14/TNC/ARHGDIB/SPI1/PLXND1/CYP1B1/THBS1/RHOA/FXYD5/VSIG4/DUSP1/SPOCK1/BMP2/CD74/PTPRO/CBLB/LRP1/EPHB2/CORO1C/JAK3/PTPRC/IL4R/C1QTNF1/ARHGDIA/SIPA1/WNK1/AKNA/CORO2B/IRF1/SH2B3/GBP1/SNAI2/PLXNA3/MAP4K4/GPNMB/LILRB2/DLC1/VSIR/ADAM15/PAWR/NCKAP1L/SMAD7/BCL6/PTPN6/HMGB1/RCC2/LPXN/IL4I1/LRRC32/PAG1/JAM3/CBFB/ZC3H12A/EFNA5/UBASH3…	85
GO:0070661	GO:0070661	leukocyte proliferation	87/1817	318/18723	1.2133e-19	2.16998e-17	1.39598e-17	BST2/ANXA1/IGFBP2/TYROBP/VCAM1/CD81/TCIRG1/SLC11A1/CORO1A/VSIG4/CD276/CD151/CSF1/CSF1R/CD74/HLA-DPB1/CDKN1A/HLA-DPA1/CBLB/EPHB2/TGFBR2/AHR/TREM2/AIF1/CTNNB1/CD40/RAC2/JAK3/PTPRC/LST1/HLA-E/IRF1/TNFAIP3/CCND3/MSN/TP53/GPNMB/LILRB2/EFNB1/VSIR/PAWR/NCKAP1L/CCDC88B/BCL6/DOCK2/TNFRSF1B/CD55/IL7R/PYCARD/PSMB10/PTPN6/FYN/HMGB1/SASH3/IL4I1/HLA-DMB/LRRC32/IL27RA/MNDA/CCL5/FCGR2B/CD300A/FADD/INPP5D/MYD88/G…	87
GO:0022604	GO:0022604	regulation of cell morphogenesis	84/1817	309/18723	8.06962e-19	1.32558e-16	8.52767e-17	FN1/SPARC/POSTN/FLNA/MYH9/ANXA1/S100A10/TPM1/ITGB2/MYADM/PLXND1/CDC42EP1/CD44/ATP10A/RHOA/PLEKHO1/CORO1A/ARPC2/CAPZB/CSF1R/MYL12A/FBLIM1/FMNL1/ICAM1/DOCK5/LIMS1/RAC2/CORO1C/LST1/ARHGDIA/NEDD9/CDC42SE1/RHOG/FMNL3/CDC42EP4/PARVA/CDC42EP5/FGR/DAPK3/CCL2/GBP1/MSN/PLXNA3/CXCR4/DLC1/CALR/DAG1/P4HB/FGD2/MACF1/PREX1/FYN/RCC2/FERMT2/ILK/NRP1/WDR1/LIMS2/PDPN/ARAP1/DLG4/TRIOBP/EFNA5/FMNL2/BCL9L/FGD6/DBN1/DB…	84
GO:1902107	GO:1902107	positive regulation of leukocyte differentiation	56/1817	157/18723	8.08556e-19	1.32558e-16	8.52767e-17	ANXA1/RUNX1/TYROBP/TGFB1/MMP14/AXL/RHOA/NOTCH2/HLA-DRA/CSF1/CD74/TGFBR2/TREM2/CD4/ZFP36L1/HCLS1/PTPRC/IL4R/GAS6/LILRB2/VSIR/NCKAP1L/BCL6/EGR3/IL7R/LIF/HMGB1/SASH3/KLF10/IL4I1/RARA/FOS/EVI2B/CBFB/CCR1/ZMIZ1/FADD/INPP5D/HLX/GLI3/SOCS5/RB1/IL15RA/CD86/MDK/TNF/LEF1/ZBTB1/AGER/ZBTB46/CCL19/RUNX3/ZAP70/SOX4/BTK/JUN	56
GO:1903708	GO:1903708	positive regulation of hemopoiesis	56/1817	157/18723	8.08556e-19	1.32558e-16	8.52767e-17	ANXA1/RUNX1/TYROBP/TGFB1/MMP14/AXL/RHOA/NOTCH2/HLA-DRA/CSF1/CD74/TGFBR2/TREM2/CD4/ZFP36L1/HCLS1/PTPRC/IL4R/GAS6/LILRB2/VSIR/NCKAP1L/BCL6/EGR3/IL7R/LIF/HMGB1/SASH3/KLF10/IL4I1/RARA/FOS/EVI2B/CBFB/CCR1/ZMIZ1/FADD/INPP5D/HLX/GLI3/SOCS5/RB1/IL15RA/CD86/MDK/TNF/LEF1/ZBTB1/AGER/ZBTB46/CCL19/RUNX3/ZAP70/SOX4/BTK/JUN	56
GO:0060326	GO:0060326	cell chemotaxis	84/1817	310/18723	1.00441e-18	1.60217e-16	1.0307e-16	TMSB4X/SERPINE1/ANXA1/PLEC/FGF1/ITGB2/PDGFRB/VCAM1/SPI1/FCER1G/NBL1/THBS1/S100A9/CORO1A/DUSP1/CSF1/CSF1R/CD74/PTPRO/HBEGF/HSPB1/AIF1/ARRB2/ADGRE2/ALOX5/S100A8/RAC2/SLAMF8/WNK1/RHOG/C5AR1/PARVA/PPIB/GPSM3/CXCL8/CCL2/GAS6/LOX/RIN3/RAB13/CXCR4/DOCK4/CALR/CKLF/TGFB2/NCKAP1L/CSF3R/VEGFC/EGR3/CXCL9/VAV1/PREX1/HMGB1/TPBG/ABCC1/NRP1/TNFRSF11A/PDGFB/BIN2/JAM3/FGFR1/CCL5/TRPM2/CCR1/JAML/CXCL16/NR4A1/HRH1/I…	84
GO:0110053	GO:0110053	regulation of actin filament organization	78/1817	278/18723	1.93375e-18	2.97775e-16	1.91563e-16	CCN2/TMSB4X/FLNA/PFN1/GSN/ARPC1B/S100A10/TPM1/MYADM/CDC42EP1/RHOA/SYNPO/RGS4/ARPC5/CORO1A/ARPC2/CCDC88A/CAPZB/PLEKHG2/ICAM1/ACTR3/HCLS1/ARPC4/CORO2B/CDC42EP4/TWF2/CDC42EP5/ARPC3/COTL1/MYO1C/LIMK1/TJP1/FCHSD2/DLC1/TMOD1/DSTN/NPHS1/NCKAP1L/PLEK/GMFG/PYCARD/PREX1/CD47/ARHGEF10/FERMT2/NRP1/WDR1/WASF2/EVL/VASP/SVIL/ARAP1/ELN/TRIOBP/SYNPO2/SH3BP1/CAPG/DBN1/PTGER4/SORBS3/DBNL/MTSS1/CYFIP1/TRIM27/ID1/HCK…	78
GO:0007265	GO:0007265	Ras protein signal transduction	88/1817	337/18723	1.96768e-18	2.97775e-16	1.91563e-16	COL1A2/COL3A1/F2R/ITGA3/ITGB1/TIMP2/PDGFRB/ARHGDIB/CDC42EP1/RHOA/NOTCH2/CSF1/CDKN1A/EPHB2/AIF1/KANK2/RAC2/RRAS/ARHGDIA/ROBO1/CDC42SE1/RHOG/CDC42EP4/CDC42EP5/MYO9B/LIMK1/MAP4K4/TP53/GNB1/ARHGEF1/GDI1/ARHGEF3/DLC1/DOK2/CYTH4/TGFB2/ARHGEF2/PLK2/LPAR6/BCL6/PLCE1/RERG/ARHGEF10/NRP1/DNMT1/DENND3/WASF2/LRRC59/PDPN/DHCR24/SPRY1/RIPOR1/STMN3/RALA/HEG1/RASA3/STARD13/SH3BP1/RAP1A/ARFGAP1/F2RL2/KPNB1/DBNL/NU…	88
GO:0030098	GO:0030098	lymphocyte differentiation	94/1817	374/18723	2.13135e-18	3.14481e-16	2.0231e-16	LGALS1/ITGB1/ANXA1/RUNX1/MMP14/AXL/B2M/VCAM1/SPI1/FCER1G/MAFB/RHOA/INHBA/TCIRG1/NOTCH2/HLA-DRA/CD74/TGFBR2/CD4/CTNNB1/ZFP36L1/TMEM98/EGR1/JAK3/PTPRC/IL4R/SLAMF8/FOXP1/IRF1/IKZF1/ITGA4/DOCK10/BCL3/GAS6/HDAC9/TP53/LILRB2/SRF/LRRC8A/VSIR/NCKAP1L/SMAD7/BCL6/DOCK2/EGR3/IL7R/VAV1/PTPN6/PREX1/HMGB1/SASH3/TCF7/IL4I1/RARA/CBFB/ZFP36L2/ZC3H12A/DOCK11/LFNG/ZMIZ1/KLF6/FCGR2B/IRF8/RBPJ/PTGER4/FADD/INPP5D/HLX/…	94
GO:0051251	GO:0051251	positive regulation of lymphocyte activation	92/1817	362/18723	2.25971e-18	3.25289e-16	2.09263e-16	LGALS1/ANXA1/RUNX1/IGFBP2/TYROBP/TGFB1/MMP14/AXL/B2M/VCAM1/CD81/RHOA/CORO1A/HLA-DRA/CD276/CD74/HLA-DPB1/CDKN1A/HLA-DPA1/EPHB2/TGFBR2/AIF1/CLEC7A/CD4/CD40/JAK3/PTPRC/IL4R/HLA-E/HLA-F/CCL2/GAS6/CAV1/CSK/LILRB2/EFNB1/VSIR/HLA-DMA/NCKAP1L/CCDC88B/BCL6/CD55/EGR3/IL7R/PYCARD/VAV1/PTPN6/FYN/HMGB1/SASH3/CD47/IL4I1/HLA-DMB/RARA/IL27RA/CBFB/CCL5/ZMIZ1/FADD/INPP5D/HLX/MYD88/GLI3/MAP3K8/THY1/SOCS5/TRBC2/SIRP…	92
GO:0071559	GO:0071559	response to transforming growth factor beta	74/1817	256/18723	2.33274e-18	3.27805e-16	2.10882e-16	COL1A1/COL1A2/COL3A1/POSTN/ITGA3/HTRA1/ZYX/PMEPA1/NPNT/LTBP2/TGFB1/CLDN1/SPI1/THBS1/ITGB5/COL4A2/FBN1/ENG/SKIL/BMP2/EMILIN1/LTBP4/LTBP3/TGFBR2/FKBP1A/LIMS1/PML/ARRB2/ZFP36L1/DKK3/CAV2/TGFB1I1/ZEB2/LOX/SMAD6/CAV1/FAM89B/TP53/CHST11/HSPA5/TGFB2/LTBP1/PDE3A/SMAD7/SPRED1/FYN/NREP/FERMT2/LPXN/LRRC32/FOS/SPRY1/ZFP36L2/LDLRAD4/ADAM9/BCL9L/FNDC4/ZMIZ1/SKI/NR3C1/ID1/TGFBR1/USP15/FURIN/CDKN2B/ROCK1/TGFB3/Z…	74
GO:0032943	GO:0032943	mononuclear cell proliferation	80/1817	291/18723	2.67012e-18	3.6649e-16	2.35768e-16	ANXA1/IGFBP2/TYROBP/VCAM1/CD81/SLC11A1/CORO1A/VSIG4/CD276/CD151/CSF1/CD74/HLA-DPB1/CDKN1A/HLA-DPA1/CBLB/EPHB2/TGFBR2/AHR/AIF1/CTNNB1/CD40/RAC2/JAK3/PTPRC/LST1/HLA-E/IRF1/CCND3/MSN/TP53/GPNMB/LILRB2/EFNB1/VSIR/PAWR/NCKAP1L/CCDC88B/BCL6/DOCK2/TNFRSF1B/CD55/IL7R/PYCARD/PSMB10/PTPN6/FYN/HMGB1/SASH3/IL4I1/HLA-DMB/LRRC32/IL27RA/MNDA/CCL5/FCGR2B/CD300A/FADD/INPP5D/MYD88/TNFRSF4/CD86/DLG5/LEF1/TNFSF13B/A…	80
GO:0097529	GO:0097529	myeloid leukocyte migration	67/1817	220/18723	4.79266e-18	6.42869e-16	4.13567e-16	SERPINE1/ANXA1/ITGB2/MMP14/SPI1/CD99/FCER1G/NBL1/THBS1/CD81/S100A9/DUSP1/CSF1/CSF1R/CD74/EMILIN1/PTPRO/IL1R1/TREM2/AIF1/ADGRE2/S100A8/RAC2/SLAMF8/RHOG/C5AR1/PPIB/CXCL8/CCL2/RIN3/CD200/CKLF/TGFB2/NCKAP1L/CSF3R/VEGFC/CXCL9/VAV1/PREX1/HMGB1/CD47/WDR1/TNFRSF11A/PDGFB/PECAM1/JAM3/CCL5/CCR1/JAML/CD300A/PTGER4/HRH1/MYD88/CD9/RAC1/GREM1/SIRPA/MDK/CCL21/PGF/AGER/TREM1/CCL19/ITGA1/MAPK1/SAA1/CAMK1D	67
GO:0046651	GO:0046651	lymphocyte proliferation	79/1817	288/18723	5.0236e-18	6.58873e-16	4.23862e-16	ANXA1/IGFBP2/TYROBP/VCAM1/CD81/SLC11A1/CORO1A/VSIG4/CD276/CD151/CD74/HLA-DPB1/CDKN1A/HLA-DPA1/CBLB/EPHB2/TGFBR2/AHR/AIF1/CTNNB1/CD40/RAC2/JAK3/PTPRC/LST1/HLA-E/IRF1/CCND3/MSN/TP53/GPNMB/LILRB2/EFNB1/VSIR/PAWR/NCKAP1L/CCDC88B/BCL6/DOCK2/TNFRSF1B/CD55/IL7R/PYCARD/PSMB10/PTPN6/FYN/HMGB1/SASH3/IL4I1/HLA-DMB/LRRC32/IL27RA/MNDA/CCL5/FCGR2B/CD300A/FADD/INPP5D/MYD88/TNFRSF4/CD86/DLG5/LEF1/TNFSF13B/AGER/I…	79
GO:0006909	GO:0006909	phagocytosis	82/1817	308/18723	8.31842e-18	1.06729e-15	6.86602e-16	MYH9/ITGB1/ANXA1/ITGAV/GSN/TGM2/ITGB2/TYROBP/AXL/C3/FCER1G/THBS1/RAB31/SLC11A1/ITGB3/MFGE8/CORO1A/LRP1/CNN2/SPON2/TREM2/CD14/AIF1/CLEC7A/RAC2/CORO1C/PTPRC/CDC42SE1/RHOG/FGR/CCL2/GAS6/LIMK1/TLR2/CSK/NCF2/CALR/NCKAP1L/CYBA/DOCK2/MARCO/PYCARD/VAV1/FYN/HMGB1/CD93/CD47/MSR1/BIN2/PECAM1/RARA/MYO1G/SPHK1/IL2RG/ITGAM/FCGR2B/SH3BP1/CD300A/IRF8/ITGAL/RAP1A/RAB34/MYD88/RAB7B/TRBC2/HCK/RAC1/SIRPA/IL15RA/FCGR…	82
GO:0070663	GO:0070663	regulation of leukocyte proliferation	71/1817	245/18723	9.83912e-18	1.23554e-15	7.94843e-16	BST2/ANXA1/IGFBP2/TYROBP/VCAM1/CD81/CORO1A/VSIG4/CD276/CSF1/CSF1R/CD74/HLA-DPB1/CDKN1A/HLA-DPA1/CBLB/EPHB2/TGFBR2/AHR/AIF1/CTNNB1/CD40/RAC2/JAK3/PTPRC/LST1/HLA-E/IRF1/TNFAIP3/GPNMB/LILRB2/EFNB1/VSIR/PAWR/NCKAP1L/CCDC88B/BCL6/TNFRSF1B/CD55/PYCARD/PTPN6/HMGB1/SASH3/IL4I1/HLA-DMB/LRRC32/IL27RA/MNDA/CCL5/FCGR2B/CD300A/FADD/INPP5D/MYD88/GREM1/TNFRSF4/CD86/DLG5/TNFSF13B/AGER/IL1B/CCL19/TWSG1/SLC7A1/MAP…	71
GO:0032103	GO:0032103	positive regulation of response to external stimulus	101/1817	427/18723	1.08506e-17	1.33417e-15	8.58289e-16	TMSB4X/FLNA/SERPINE1/TGM2/F3/TYROBP/TGFB1/PDGFRB/C3/SPI1/THBS1/CD81/S100A9/IFI16/CSF1/IL1RL1/CSF1R/CD74/LRP1/TREM2/HSPB1/AIF1/CLEC7A/S100A8/RAC2/WNK1/C5AR1/HLA-E/GPSM3/ALOX5AP/CXCL8/HLA-F/GAS6/TLR2/CXCR4/IRF7/SNCA/CCN4/CTSC/ETS1/CALR/NCKAP1L/CYBA/VEGFC/THBD/IKBKE/PYCARD/CARD9/VAV1/FYN/HMGB1/TPBG/ABCC1/CD47/NECTIN2/NFKBIA/NRP1/TNFRSF11A/PDGFB/MNDA/PARP9/NUPR1/TNFRSF1A/FGFR1/CCL5/CCR1/PTGER4/FADD/L…	101
GO:0001503	GO:0001503	ossification	98/1817	408/18723	1.11161e-17	1.33893e-15	8.6135e-16	COL1A1/SPARC/CCN2/COL1A2/MGP/PDLIM7/JUNB/NPNT/RFLNB/RUNX1/CTHRC1/ITGA11/CDH11/TGFB1/MMP14/MRC2/TNC/CRIM1/SRGN/VCAN/BMP1/RHOA/FSTL3/TCIRG1/ANKH/COL5A2/IFITM1/ID3/CSF1/BMP2/CLIC1/LTBP3/SBNO2/COL6A1/CTNNB1/CDK6/ALOX5/ISG15/FHL2/ECM1/MMP2/SORT1/RFLNA/FGR/CCN1/MMP9/LOX/SMAD6/SNAI2/COL11A1/GPNMB/CCN4/HDAC7/TGFB2/NAB2/SMAD7/VEGFC/EXT1/FOXC1/FERMT2/KLF10/ILK/TNFRSF11A/CBFB/IGFBP5/CCR1/SKI/ATF4/RBPJ/PTGER…	98
GO:0002573	GO:0002573	myeloid leukocyte differentiation	64/1817	208/18723	1.51e-17	1.7824e-15	1.14665e-15	MYH9/ANXA2/JUNB/TSPAN2/RUNX1/TYROBP/TGFB1/SPI1/MAFB/CD81/FSTL3/INHBA/TCIRG1/FBN1/NOTCH2/MYC/IFI16/CSF1/CSF1R/CD74/C1QC/SBNO2/TGFBR2/TREM2/CD4/CTNNB1/ZFP36L1/CDK6/HCLS1/FOXP1/PDE1B/MMP9/TLR2/IRF7/CCN4/OSCAR/PIAS3/LIF/KLF10/TNFRSF11A/RARA/NME2/FOS/EVI2B/SH3PXD2A/UBASH3B/CCR1/RBPJ/NME1/FADD/INPP5D/RB1/TNF/LEF1/RASSF2/ZBTB46/CCL19/TFE3/GAB3/PAFAH1B1/TLR4/RELB/CEBPA/JUN	64
GO:0010811	GO:0010811	positive regulation of cell-substrate adhesion	47/1817	123/18723	2.1576e-17	2.49689e-15	1.60629e-15	FN1/FLNA/ITGA3/NPNT/S100A10/SPOCK2/MYADM/COL8A1/ARPC2/IQGAP1/COL16A1/CSF1/EMILIN1/DOCK5/LIMS1/CDK6/RRAS/NEDD9/CCN1/MAP4K4/CCDC80/CALR/DAG1/P4HB/PREX1/FERMT2/ILK/NRP1/PDGFB/DISC1/EFEMP2/LIMS2/EDIL3/NID1/TRIOBP/RIN2/STK4/THY1/NDNF/RAC1/MDK/ROCK1/CCL21/PLEKHA2/UTRN/RSU1/UNC13D	47
GO:0042098	GO:0042098	T cell proliferation	62/1817	199/18723	2.452e-17	2.78302e-15	1.79036e-15	ANXA1/IGFBP2/VCAM1/CD81/SLC11A1/CORO1A/VSIG4/CD276/CD151/HLA-DPB1/HLA-DPA1/CBLB/TGFBR2/AIF1/CTNNB1/RAC2/JAK3/PTPRC/HLA-E/IRF1/CCND3/MSN/TP53/GPNMB/LILRB2/EFNB1/VSIR/PAWR/NCKAP1L/CCDC88B/DOCK2/TNFRSF1B/CD55/PYCARD/PSMB10/PTPN6/FYN/HMGB1/SASH3/IL4I1/HLA-DMB/LRRC32/IL27RA/CCL5/FADD/TNFRSF4/CD86/DLG5/TNFSF13B/AGER/IL1B/DOCK8/CCL19/TWSG1/SLC7A1/NCSTN/RASAL3/CD70/RC3H1/ZAP70/TNFSF14/ELF4	62
GO:0002685	GO:0002685	regulation of leukocyte migration	64/1817	210/18723	2.57652e-17	2.86918e-15	1.84578e-15	SERPINE1/ANXA1/MMP14/SPI1/CD99/NBL1/THBS1/CD81/RHOA/DUSP1/CSF1/CSF1R/CD74/EMILIN1/IL1R1/CHST2/ICAM1/TREM2/AIF1/ECM1/RAC2/SLAMF8/WNK1/RHOG/C5AR1/GPSM3/CXCL8/ITGA4/CCL2/GAS6/MSN/RIN3/CD200/CALR/NCKAP1L/VEGFC/PYCARD/STK10/HMGB1/CD47/IL27RA/JAM3/CCL5/CCR1/CD300A/PTGER4/FADD/MYD88/THY1/CD9/RAC1/GREM1/MDK/TNF/ADAM10/CCL21/PGF/AGER/DOCK8/CCL19/MAPK1/ADAM17/CAMK1D/PTAFR	64
GO:0071560	GO:0071560	cellular response to transforming growth factor beta stimulus	71/1817	250/18723	3.2661e-17	3.56972e-15	2.29645e-15	COL1A1/COL1A2/COL3A1/POSTN/ITGA3/HTRA1/ZYX/PMEPA1/NPNT/LTBP2/TGFB1/CLDN1/SPI1/THBS1/ITGB5/COL4A2/FBN1/ENG/SKIL/BMP2/EMILIN1/LTBP4/LTBP3/TGFBR2/FKBP1A/LIMS1/PML/ARRB2/ZFP36L1/DKK3/CAV2/TGFB1I1/ZEB2/LOX/SMAD6/CAV1/FAM89B/TP53/CHST11/HSPA5/TGFB2/LTBP1/PDE3A/SMAD7/SPRED1/FYN/NREP/FERMT2/LPXN/LRRC32/FOS/SPRY1/ZFP36L2/LDLRAD4/ADAM9/BCL9L/ZMIZ1/SKI/NR3C1/ID1/TGFBR1/USP15/FURIN/CDKN2B/TGFB3/ZBTB7A/SNX25/…	71
GO:0002263	GO:0002263	cell activation involved in immune response	76/1817	279/18723	3.32982e-17	3.5732e-15	2.29869e-15	LGALS1/ANXA1/ITGB2/TYROBP/TGFB1/SPI1/FCER1G/CD81/SLC11A1/NOTCH2/CORO1A/HLA-DRA/CD74/LRP1/SBNO2/ICAM1/TREM2/ADGRE2/CLEC7A/LCP1/TMEM98/CD40/RAC2/JAK3/PTPRC/IL4R/PTGDS/FOXP1/FGR/HLA-F/DOCK10/BCL3/TP53/CD84/PRAM1/LAT2/NCKAP1L/SMAD7/BCL6/DOCK2/PYCARD/APBB1IP/HMGB1/HLA-DMB/RARA/IL27RA/ERCC1/ZC3H12A/DOCK11/LFNG/ITGAM/FCGR2B/CD300A/IRF8/ITGAL/PTGER4/MILR1/HLX/MYD88/SOCS5/CBL/CD86/SNAP23/MDK/LEF1/IFI35/CC…	76
GO:0030199	GO:0030199	collagen fibril organization	32/1817	61/18723	3.90239e-17	4.11284e-15	2.64585e-15	COL1A1/COL1A2/COL3A1/ANXA2/AEBP1/LOXL1/COL5A1/FKBP10/CYP1B1/BMP1/LUM/COL5A2/PXDN/COLGALT1/LOXL2/EMILIN1/ADAMTS2/LOX/COL11A1/TGFB2/EXT1/MMP11/FOXC1/EFEMP2/LOXL4/CRTAP/RB1/GREM1/TGFBR1/COL12A1/ADAMTS14/SFRP2	32
GO:0002274	GO:0002274	myeloid leukocyte activation	66/1817	223/18723	4.32194e-17	4.4751e-15	2.8789e-15	ITGB2/TYROBP/SPI1/FCER1G/THBS1/SLC11A1/NOTCH2/VSIG4/CSF1/IL1RL1/CD74/SBNO2/IFNGR2/TGFBR2/TREM2/AIF1/ADGRE2/RAC2/PTPRC/IL4R/PTGDS/FOXP1/C5AR1/FGR/CXCL8/C1QA/TLR2/CD200/CD84/SNCA/CTSC/PRAM1/LAT2/LCP2/DOCK2/PYCARD/PREX1/HMGB1/CD93/NECTIN2/IFNGR1/NAMPT/SPHK1/CCL5/ADAM9/ZC3H12A/ITGAM/FCGR2B/CD300A/RBPJ/MILR1/MYD88/CBL/SNAP23/TNF/IFI35/ADAM10/AGER/UNC13D/STX4/PTAFR/TLR4/LDLR/RELB/CEBPA/BTK	66
GO:0001667	GO:0001667	ameboidal-type cell migration	107/1817	475/18723	4.75191e-17	4.83547e-15	3.11073e-15	FN1/TIMP1/SPARC/TMSB4X/MYH9/ITGA3/ITGB1/ANXA1/PLEC/PFN1/DCN/FGF1/FSTL1/TGFB1/ARHGDIB/VASH1/PLXND1/CYP1B1/THBS1/RHOA/ITGB3/GLIPR2/FAP/CAP1/LOXL2/GLUL/GJA1/NRP2/HBEGF/TGFBR2/CDH2/DOCK5/HSPB1/PML/KANK2/CD40/CORO1C/RRAS/LAMA5/ROBO1/FOXP1/ITGA4/SRGAP2/ZEB2/MMP9/HDAC9/MAP4K4/CRB2/RAB13/ATP2B4/EFNB1/SRF/HDAC7/ETS1/CALR/TGFB2/PLK2/SPRED1/VEGFC/EGR3/SGPL1/SEMA3C/MACF1/HMGB1/TPBG/RCC2/AGO2/LPXN/ILK/NRP1/WA…	107
GO:0002366	GO:0002366	leukocyte activation involved in immune response	75/1817	275/18723	5.01263e-17	5.01433e-15	3.22579e-15	LGALS1/ANXA1/ITGB2/TYROBP/TGFB1/SPI1/FCER1G/CD81/SLC11A1/NOTCH2/CORO1A/HLA-DRA/CD74/SBNO2/ICAM1/TREM2/ADGRE2/CLEC7A/LCP1/TMEM98/CD40/RAC2/JAK3/PTPRC/IL4R/PTGDS/FOXP1/FGR/HLA-F/DOCK10/BCL3/TP53/CD84/PRAM1/LAT2/NCKAP1L/SMAD7/BCL6/DOCK2/PYCARD/APBB1IP/HMGB1/HLA-DMB/RARA/IL27RA/ERCC1/ZC3H12A/DOCK11/LFNG/ITGAM/FCGR2B/CD300A/IRF8/ITGAL/PTGER4/MILR1/HLX/MYD88/SOCS5/CBL/CD86/SNAP23/MDK/LEF1/IFI35/CCL19/U…	75
GO:0009615	GO:0009615	response to virus	90/1817	367/18723	6.1188e-17	6.01886e-15	3.87202e-15	HTRA1/BST2/IFITM3/IFITM2/ACTA2/IFI16/ITGAX/IFITM1/STAT1/SPON2/NPC2/IFNGR2/IFI6/SAMHD1/HSPB1/PML/CDK6/ISG15/HMGA1/CD40/IFI44L/PTPRC/IFI44/TRIM22/IFI27/IFNAR2/HNRNPUL1/OAS2/HMGA2/STAT2/IRF1/TNFAIP3/FGR/GBP1/BCL3/TLR2/CXCR4/IRF7/UNC93B1/OAS3/IKBKE/PYCARD/EXT1/CARD9/CXCL9/IRAK3/OAS1/TRAF3/APOBEC3C/IRF9/IFIT3/IFNGR1/NLRP1/BIRC3/PARP9/MX2/DDIT4/CCL5/ZC3H12A/SLFN11/TRIM56/ATG7/LGALS8/FADD/MYD88/MX1/RNF2…	90
GO:0007179	GO:0007179	transforming growth factor beta receptor signaling pathway	61/1817	198/18723	8.09823e-17	7.83537e-15	5.04061e-15	COL1A2/COL3A1/ITGA3/HTRA1/ZYX/PMEPA1/NPNT/LTBP2/TGFB1/SPI1/THBS1/ITGB5/FBN1/ENG/SKIL/BMP2/EMILIN1/LTBP4/LTBP3/TGFBR2/FKBP1A/PML/ARRB2/DKK3/CAV2/TGFB1I1/ZEB2/LOX/SMAD6/CAV1/FAM89B/TP53/CHST11/HSPA5/TGFB2/LTBP1/SMAD7/SPRED1/NREP/FERMT2/LPXN/LRRC32/FOS/SPRY1/LDLRAD4/ADAM9/BCL9L/ZMIZ1/SKI/ID1/TGFBR1/USP15/FURIN/CDKN2B/TGFB3/ZBTB7A/SNX25/TWSG1/ADAM17/JUN/PXN	61
GO:0034446	GO:0034446	substrate adhesion-dependent cell spreading	43/1817	108/18723	8.30132e-17	7.90233e-15	5.08368e-15	FN1/POSTN/FLNA/ITGAV/S100A10/MYADM/AXL/RHOA/ANTXR1/ITGB3/ARPC2/DOCK5/LIMS1/CORO1C/LAMA5/NEDD9/PARVA/ITGA4/SRGAP2/GBP1/CALR/P4HB/PARVG/PREX1/FERMT3/RCC2/MICALL2/FERMT2/LPXN/ILK/NRP1/LIMS2/PDPN/TRIOBP/EFNA5/RAC1/MDK/LAMB2/AKIP1/LAMC1/VAMP3/UNC13D/PXN	43
GO:0032944	GO:0032944	regulation of mononuclear cell proliferation	66/1817	227/18723	1.16971e-16	1.09581e-14	7.04953e-15	ANXA1/IGFBP2/TYROBP/VCAM1/CD81/CORO1A/VSIG4/CD276/CSF1/CD74/HLA-DPB1/CDKN1A/HLA-DPA1/CBLB/EPHB2/TGFBR2/AHR/AIF1/CTNNB1/CD40/RAC2/JAK3/PTPRC/LST1/HLA-E/IRF1/GPNMB/LILRB2/EFNB1/VSIR/PAWR/NCKAP1L/CCDC88B/BCL6/TNFRSF1B/CD55/PYCARD/PTPN6/HMGB1/SASH3/IL4I1/HLA-DMB/LRRC32/IL27RA/MNDA/CCL5/FCGR2B/CD300A/FADD/INPP5D/MYD88/TNFRSF4/CD86/DLG5/TNFSF13B/AGER/IL1B/CCL19/TWSG1/SLC7A1/RASAL3/CD70/RC3H1/ZAP70/TLR4…	66
GO:0050670	GO:0050670	regulation of lymphocyte proliferation	65/1817	225/18723	2.83416e-16	2.61362e-14	1.68138e-14	ANXA1/IGFBP2/TYROBP/VCAM1/CD81/CORO1A/VSIG4/CD276/CD74/HLA-DPB1/CDKN1A/HLA-DPA1/CBLB/EPHB2/TGFBR2/AHR/AIF1/CTNNB1/CD40/RAC2/JAK3/PTPRC/LST1/HLA-E/IRF1/GPNMB/LILRB2/EFNB1/VSIR/PAWR/NCKAP1L/CCDC88B/BCL6/TNFRSF1B/CD55/PYCARD/PTPN6/HMGB1/SASH3/IL4I1/HLA-DMB/LRRC32/IL27RA/MNDA/CCL5/FCGR2B/CD300A/FADD/INPP5D/MYD88/TNFRSF4/CD86/DLG5/TNFSF13B/AGER/IL1B/CCL19/TWSG1/SLC7A1/RASAL3/CD70/RC3H1/ZAP70/TLR4/BTK	65
GO:0002697	GO:0002697	regulation of immune effector process	84/1817	339/18723	3.52623e-16	3.20181e-14	2.05977e-14	CFH/LAPTM5/BST2/ANXA1/ITGB2/TYROBP/TGFB1/B2M/C3/SPI1/CD81/VSIG4/HLA-DRA/CD74/IL1R1/SPON2/ICAM1/EPHB2/AHR/TREM2/ARRB2/ADGRE2/CLEC7A/HK1/CD40/RAC2/JAK3/PTPRC/IL4R/SLAMF8/HLA-E/FGR/HLA-F/CD84/PRAM1/TGFB2/NCKAP1L/SMAD7/BCL6/TNFRSF1B/CD55/IL7R/VAV1/PTPN6/A2M/HMGB1/IRAK3/SASH3/CD47/NECTIN2/IL4I1/HLA-DMB/RARA/IL27RA/ZC3H12A/ITGAM/FCGR2B/CD300A/SERPINB9/RAP1A/FADD/HLX/DDX21/TRAF2/SOCS5/TNFRSF4/CD86/SEMA7…	84
GO:0050866	GO:0050866	negative regulation of cell activation	62/1817	210/18723	4.41978e-16	3.95236e-14	2.54261e-14	LAPTM5/ANXA1/RUNX1/TYROBP/AXL/SPI1/INHBA/VSIG4/CD74/EMILIN1/CBLB/TREM2/JAK3/PTPRC/LST1/IL4R/C1QTNF1/PDGFA/IRF1/TNFAIP3/FGR/HLA-F/SH2B3/CD200/GPNMB/CD84/LILRB2/VSIR/PAWR/NCKAP1L/SMAD7/BCL6/THBD/PTPN6/HMGB1/IL4I1/LRRC32/PDGFB/PAG1/MNDA/CBFB/ZC3H12A/CYGB/UBASH3B/FCGR2B/CD300A/INPP5D/MILR1/HLX/GLI3/SOCS5/CD9/CD86/MDK/DLG5/RUNX3/TWSG1/PDGFRA/RC3H1/LDLR/BTK/SAMSN1	62
GO:0033627	GO:0033627	cell adhesion mediated by integrin	33/1817	72/18723	2.234e-15	1.96792e-13	1.26599e-13	SERPINE1/ITGB1/ITGAV/NPNT/ITGA11/PODXL/ITGB2/CYP1B1/ITGB5/FBN1/ITGB3/COL16A1/ITGA5/ICAM1/WNK1/ITGA4/SNAI2/TGFB2/NCKAP1L/PIEZO1/PLAU/EXT1/PTPN6/LIF/FERMT3/LPXN/JAM3/CCL5/ADAM9/ITGBL1/CCL21/ADAM17/SFRP2	33
GO:0008154	GO:0008154	actin polymerization or depolymerization	62/1817	218/18723	3.10751e-15	2.69713e-13	1.73511e-13	TMSB4X/MICAL2/PFN1/GSN/ARPC1B/MYADM/CDC42EP1/RHOA/ARPC5/CORO1A/ARPC2/CAPZB/PLEKHG2/GAS7/ICAM1/ACTR3/AIF1/WIPF1/HCLS1/ARPC4/CDC42EP4/TWF2/CDC42EP5/ARPC3/COTL1/MYO1C/FCHSD2/TMOD1/DSTN/NPHS1/ENAH/NCKAP1L/PLEK/GMFG/PYCARD/PREX1/MICALL2/WDR1/WASF2/EVL/VASP/PPP1R9B/SVIL/ELN/TRIOBP/SH3BP1/CAPG/DBN1/DBNL/CYFIP1/TRIM27/HCK/MTPN/RAC1/CORO7/RASA1/CCL21/FCHSD1/PSTPIP1/ABI1/SPTB/MICAL1	62
GO:0051056	GO:0051056	regulation of small GTPase mediated signal transduction	76/1817	302/18723	3.76696e-15	3.22212e-13	2.07284e-13	COL3A1/F2R/ITGA3/ITGB1/ITGAV/TGM2/TIMP2/PDGFRB/ARHGDIB/NOTCH2/CSF1/EPHB2/ARHGAP23/KANK2/ARHGDIA/SIPA1/ARHGAP45/ROBO1/CDC42SE1/ABR/SRGAP2/MYO9B/ARHGAP31/ARHGAP9/MAP4K4/ARHGEF1/GMIP/ARHGEF3/DLC1/CYTH4/TGFB2/ARHGEF2/LPAR6/BCL6/DOCK2/FGD2/PLCE1/VAV1/PREX1/DEF6/ARHGEF10/NRP1/DENND3/TRIO/ARHGEF40/LRRC59/ARAP1/SPRY1/STMN3/HEG1/RASA3/STARD13/SH3BP1/ARFGAP1/F2RL2/NUP62/RAC1/CYTH1/PSD3/CBL/IQSEC1/RASA1/ECT…	76
GO:0032963	GO:0032963	collagen metabolic process	40/1817	104/18723	3.99774e-15	3.37066e-13	2.1684e-13	VIM/COL1A1/CCN2/COL1A2/F2R/ITGB1/RUNX1/COL5A1/TGFB1/MMP14/PDGFRB/MRC2/ENG/FAP/EMILIN1/MMP7/ARRB2/P3H1/MMP2/ERRFI1/ADAMTS2/CTSS/MMP9/TRAM2/VSIR/ADAM15/CST3/CTSB/TNS2/CIITA/KLK6/MMP11/MMP19/P3H3/RCN3/CYGB/RAP1A/FURIN/ADAMTS14/TGFB3	40
GO:0050764	GO:0050764	regulation of phagocytosis	38/1817	95/18723	4.28226e-15	3.55971e-13	2.29001e-13	ITGAV/TGM2/C3/FCER1G/RAB31/SLC11A1/MFGE8/LRP1/CNN2/TREM2/CLEC7A/PTPRC/FGR/CCL2/GAS6/TLR2/CSK/CALR/NCKAP1L/CYBA/DOCK2/PYCARD/HMGB1/CD47/SPHK1/IL2RG/FCGR2B/CD300A/RAP1A/HCK/SIRPA/IL15RA/TNF/IL1B/ATG3/CAMK1D/PTEN/PTX3	38
GO:0043087	GO:0043087	regulation of GTPase activity	83/1817	348/18723	5.59863e-15	4.58932e-13	2.95237e-13	F2R/ITGB1/TGM2/S100A10/PLXND1/RGS4/IQGAP1/CBLB/ICAM1/LIMS1/ARRB2/GPSM1/CD40/CORO1C/CAV2/SIPA1/ARHGAP45/AGRN/WNK1/NEDD9/ABR/RHOG/TBC1D2/SRGAP2/CCL2/DOCK10/ARHGAP9/PLXNA3/MAP4K4/TBC1D1/TBC1D2B/GMIP/TMED2/BCL6/PYCARD/FGD2/ASAP1/VAV1/PREX1/RCC2/ARHGEF10/FERMT2/ADAP2/RGS16/ARAP1/SPRY1/STMN3/CCL5/EFNA5/DOCK11/RASA3/FGD6/SH3BP1/RAP1A/MTSS2/THY1/SYDE1/SH3BP4/PLXNA1/IQSEC1/RASA1/RIC1/EPHA3/ECT2/RGS1/FGD1/…	83
GO:0002237	GO:0002237	response to molecule of bacterial origin	85/1817	363/18723	8.16827e-15	6.60399e-13	4.24844e-13	VIM/SPARC/F2R/SERPINE1/DCN/LOXL1/TGFB1/AXL/CLDN1/B2M/VCAM1/SPI1/RHOA/S100A9/SLC11A1/TSPO/GJA1/SBNO2/SPON2/ICAM1/TREM2/CD14/SSC5D/S100A8/CD68/CD40/FOXP1/NFKB2/C5AR1/IL10RA/TNFAIP3/CXCL8/CCL2/SMAD6/TLR2/CAPN2/SNCA/LILRB2/CARD16/TNFRSF1B/THBD/CD55/PYCARD/CARD9/CXCL9/MTDH/HMGB1/IRAK3/NFKBIA/TNFRSF11A/PLSCR3/IRAK1/RARA/HNRNPA0/FOS/CCL5/ADAM9/ZC3H12A/ZFP36/FCGR2B/IRF8/PTGER4/NR4A1/IL18BP/ATP2A2/MYD88/G…	85
GO:0002819	GO:0002819	regulation of adaptive immune response	55/1817	183/18723	8.71302e-15	6.94922e-13	4.47053e-13	ANXA1/TGFB1/B2M/C3/CD81/SLC11A1/HLA-DRA/IL1RL1/IL1R1/AHR/TREM2/CLEC7A/CD4/CD40/JAK3/PTPRC/IL4R/HLA-E/IRF1/TNFAIP3/HLA-F/IRF7/NCKAP1L/SMAD7/BCL6/TNFRSF1B/CD55/IL7R/PYCARD/CARD9/PTPN6/HMGB1/SASH3/NECTIN2/ADCY7/IL4I1/IL27RA/ZC3H12A/FCGR2B/FADD/HLX/TRIM27/TRAF2/SOCS5/TNF/ZBTB1/TNFSF13B/AGER/IL1B/CCL19/RC3H1/SLC15A4/BTK/MAD2L2/SAMSN1	55
GO:0032535	GO:0032535	regulation of cellular component size	88/1817	383/18723	8.98583e-15	7.07125e-13	4.54904e-13	FN1/TMSB4X/PFN1/GSN/ARPC1B/MYADM/MAP1B/CDC42EP1/RHOA/ARPC5/CORO1A/ARPC2/CAPZB/PLEKHG2/LRP1/ICAM1/ACTR3/AP2M1/TRPV2/HCLS1/ARPC4/CDC42EP4/DPYSL2/TWF2/CDC42EP5/ARPC3/COTL1/MYO1C/LIMK1/MSN/PLXNA3/RIN3/FCHSD2/GDI1/SRF/TMOD1/LRRC8A/DSTN/NPHS1/NCKAP1L/PLEK/IL7R/GMFG/PYCARD/SEMA3C/VAV1/MACF1/PREX1/ILK/NRP1/WDR1/WASF2/EVL/DISC1/VASP/SEMA4C/SVIL/ELN/TRIOBP/RAB3B/SH3BP1/CAPG/DBN1/DBNL/AKT3/CYFIP1/TRIM27/HCK…	88
GO:0034341	GO:0034341	response to interferon-gamma	47/1817	141/18723	1.01312e-14	7.8677e-13	5.0614e-13	VIM/BST2/ZYX/IFITM3/IFITM2/CLDN1/SLC11A1/IFITM1/CD74/HLA-DPA1/STAT1/ICAM1/IFNGR2/ACTR3/AIF1/CD40/CDC42EP4/IRF1/DAPK3/CCL2/GBP1/MYO1C/TLR2/TP53/SNCA/CIITA/CD47/IFNGR1/PARP14/PARP9/CCL5/IRF8/CXCL16/RAB7B/GBP2/HCK/SIRPA/GBP5/CCL21/NUB1/KIF5B/VAMP3/TRIM21/MRC1/CCL19/STX4/TLR4	47
GO:0030595	GO:0030595	leukocyte chemotaxis	63/1817	230/18723	1.29577e-14	9.93201e-13	6.3894e-13	SERPINE1/ANXA1/PLEC/ITGB2/SPI1/FCER1G/NBL1/THBS1/S100A9/CORO1A/DUSP1/CSF1/CSF1R/CD74/PTPRO/AIF1/ADGRE2/ALOX5/S100A8/RAC2/SLAMF8/WNK1/C5AR1/PPIB/GPSM3/CXCL8/CCL2/GAS6/RIN3/CXCR4/CALR/CKLF/TGFB2/NCKAP1L/CSF3R/VEGFC/CXCL9/VAV1/PREX1/HMGB1/TNFRSF11A/PDGFB/JAM3/CCL5/TRPM2/CCR1/JAML/CXCL16/HRH1/IL16/RAC1/GREM1/MDK/ADAM10/CCL21/PGF/TREM1/CCL19/ITGA1/MAPK1/SAA1/ADAM17/CAMK1D	63
GO:0071674	GO:0071674	mononuclear cell migration	57/1817	196/18723	1.40416e-14	1.06248e-12	6.8351e-13	SERPINE1/ANXA1/PLEC/SPI1/CD99/NBL1/THBS1/RHOA/DUSP1/CSF1/CSF1R/PTPRO/ICAM1/AIF1/ALOX5/ECM1/SLAMF8/WNK1/C5AR1/ITGA4/CCL2/GAS6/MSN/CD200/CXCR4/CALR/CKLF/PYCARD/EXT1/STK10/HMGB1/CD47/TNFRSF11A/PDGFB/PECAM1/MYO1G/IL27RA/CCL5/TRPM2/CCR1/JAML/ITGAL/CXCL16/FADD/GREM1/SIRPA/MDK/TNF/ADAM10/CCL21/AGER/DOCK8/CCL19/MAPK1/SAA1/ADAM17/ZAP70	57
GO:0002443	GO:0002443	leukocyte mediated immunity	96/1817	440/18723	1.6866e-14	1.26004e-12	8.106e-13	BST2/ITGB2/TYROBP/TGFB1/B2M/C3/SPI1/C1R/FCER1G/CD81/TCIRG1/CORO1A/HLA-DRA/C1QB/CD74/C1QC/HLA-DPB1/IL1R1/HLA-DPA1/SPON2/ICAM1/AHR/TREM2/ARRB2/ADGRE2/CLEC7A/C1S/CD40/RAC2/JAK3/PTPRC/IL4R/PTGDS/HLA-E/FGR/HLA-F/C1QA/BCL3/CD84/IRF7/CTSC/PRAM1/HLA-DMA/LAT2/NCKAP1L/PLEKHM2/SMAD7/BCL6/TNFRSF1B/CD55/IL7R/CARD9/VAV1/PTPN6/HMGB1/SASH3/BTN3A3/NECTIN2/IL4I1/WDR1/HLA-DMB/RFTN1/MYO1G/IL27RA/ERCC1/BTN3A2/ITGAM/F…	96
GO:0007178	GO:0007178	transmembrane receptor protein serine/threonine kinase signaling pathway	83/1817	355/18723	1.86161e-14	1.3734e-12	8.83529e-13	VIM/COL1A2/COL3A1/ITGA3/HTRA1/SULF1/ZYX/PMEPA1/NPNT/LTBP2/FSTL1/TGFB1/SPI1/CRIM1/NBL1/THBS1/ITGB5/FSTL3/INHBA/FBN1/ENG/NOTCH2/SKIL/BMP2/EMILIN1/LTBP4/LTBP3/LRP1/TGFBR2/FKBP1A/PML/ARRB2/DKK3/EGR1/CAV2/TGFB1I1/CCN1/ZEB2/LOX/SMAD6/CAV1/FAM89B/CRB2/FOXD1/TP53/CHST11/HSPA5/TGFB2/LTBP1/SMAD7/SPRED1/EXT1/NREP/FERMT2/LPXN/ILK/LRRC32/FOS/SPRY1/LDLRAD4/ADAM9/PELO/BCL9L/ZMIZ1/SKI/RBPJ/ID1/GREM1/TGFBR1/USP15…	83
GO:1902905	GO:1902905	positive regulation of supramolecular fiber organization	59/1817	209/18723	2.09233e-14	1.52456e-12	9.80773e-13	CCN2/FLNA/PFN1/GSN/ARPC1B/S100A10/TPM1/MAP1B/CDC42EP1/RHOA/SYNPO/ARPC5/CORO1A/ARPC2/COLGALT1/CCDC88A/ICAM1/ACTR3/ARPC4/CDC42EP4/CDC42EP5/ARPC3/MYO1C/LIMK1/FCHSD2/DSTN/NPHS1/NCKAP1L/PLEK/GMFG/PYCARD/CD47/ARHGEF10/FERMT2/NRP1/WDR1/WASF2/EVL/VASP/EFEMP2/SYNPO2/MAPRE1/SORBS3/MTSS1/CYFIP1/TRIM27/ID1/RB1/DCTN1/HCK/RAC1/TGFBR1/CCL21/FCHSD1/TGFB3/GPR65/GIT1/FHOD1/PXN	59
GO:0032496	GO:0032496	response to lipopolysaccharide	81/1817	343/18723	2.14884e-14	1.54141e-12	9.91614e-13	VIM/SPARC/F2R/SERPINE1/DCN/LOXL1/TGFB1/AXL/CLDN1/VCAM1/SPI1/RHOA/S100A9/SLC11A1/TSPO/GJA1/SBNO2/SPON2/ICAM1/TREM2/CD14/S100A8/CD68/CD40/FOXP1/NFKB2/C5AR1/IL10RA/TNFAIP3/CXCL8/CCL2/SMAD6/TLR2/CAPN2/SNCA/LILRB2/CARD16/TNFRSF1B/THBD/CD55/PYCARD/CXCL9/MTDH/HMGB1/IRAK3/NFKBIA/TNFRSF11A/PLSCR3/IRAK1/RARA/HNRNPA0/FOS/CCL5/ADAM9/ZC3H12A/ZFP36/IRF8/PTGER4/NR4A1/IL18BP/ATP2A2/MYD88/GJB2/LITAF/HCK/SIRPA/IFN…	81
GO:0008360	GO:0008360	regulation of cell shape	49/1817	154/18723	2.1677e-14	1.54141e-12	9.91614e-13	FN1/MYH9/ANXA1/TPM1/ITGB2/PLXND1/CDC42EP1/ATP10A/RHOA/PLEKHO1/CORO1A/CSF1R/MYL12A/FBLIM1/FMNL1/ICAM1/RAC2/LST1/ARHGDIA/CDC42SE1/RHOG/FMNL3/CDC42EP4/PARVA/CDC42EP5/FGR/DAPK3/CCL2/MSN/PLXNA3/DLC1/DAG1/FGD2/FYN/FERMT2/WDR1/PDPN/ARAP1/FMNL2/FGD6/CYFIP1/HCK/RAC1/PLXNA1/RASA1/SH3KBP1/FGD1/FGD3/SEPTIN7	49
GO:0002460	GO:0002460	adaptive immune response based on somatic recombination of immune receptors built from immunoglobulin superfamily domains	83/1817	356/18723	2.20252e-14	1.54753e-12	9.95551e-13	ANXA1/TGFB1/B2M/C3/C1R/FCER1G/CD81/TCIRG1/SLC11A1/HLA-DRA/IL1RL1/C1QB/CD74/C1QC/HLA-DPB1/IL1R1/HLA-DPA1/ICAM1/AHR/TREM2/CLEC7A/CD4/TMEM98/C1S/CD40/JAK3/PTPRC/IL4R/NFKB2/HLA-E/TNFAIP3/HLA-F/C1QA/BCL3/IRF7/CTSC/HLA-DMA/NCKAP1L/SMAD7/BCL6/TNFRSF1B/CD55/IL7R/CARD9/PTPN6/HMGB1/SASH3/BTN3A3/NECTIN2/IL4I1/HLA-DMB/RFTN1/MYO1G/IL27RA/ERCC1/ZC3H12A/BTN3A2/FCGR2B/IL18BP/FADD/INPP5D/HLX/MYD88/TRAF2/SOCS5/TRB…	83
GO:0007249	GO:0007249	I-kappaB kinase/NF-kappaB signaling	71/1817	281/18723	2.455e-14	1.70463e-12	1.09662e-12	LGALS1/FLNA/F2R/BST2/S100A4/TGM2/RHOA/SLC20A1/CD74/GJA1/STAT1/TREM2/FKBP1A/HSPB1/CLEC7A/CD4/CTNNB1/ECM1/CD40/TRIM22/TNFAIP3/BCL3/TLR2/CARD16/TRAF1/PLK2/IKBKE/PYCARD/CARD9/MTDH/FYN/TRAF5/TRAF3/NFKBIA/IRAK1/BIRC3/TNFRSF1A/EEF1D/ZC3H12A/NEK6/TANK/TRIM25/FADD/MYD88/NUP62/TRIM27/DDX21/CARD19/TRAF2/MIER1/IKBKG/LITAF/UBE2I/SIRPA/APOL3/TNF/OPTN/TNFRSF10B/ECT2/ROCK1/CCL21/IL1B/CARD8/TRIM21/CCL19/AKAP13/DH…	71
GO:0071496	GO:0071496	cellular response to external stimulus	77/1817	320/18723	3.29976e-14	2.26455e-12	1.45682e-12	COL1A1/POSTN/PLEC/TNC/AXL/VCAM1/ENG/IFI16/GLUL/CDKN1A/GJA1/CNN2/ICAM1/MMP7/AIF1/KANK2/CD68/CD40/PTPRC/ARHGDIA/SIPA1/IRF1/ITGA4/GAS6/SNAI2/CACNB3/TP53/SRF/HSPA5/DAG1/CYBA/PIEZO1/USF2/SH3GLB1/KLF10/PPP1R9B/MAP3K5/NAMPT/FOS/TNFRSF1A/RIPOR1/ZC3H12A/MAX/ATF4/ATG7/PIM1/PTGER4/FADD/MYD88/ATP2B1/LPL/MDM2/TBL2/UCP2/MTPN/RAC1/CBL/NUAK1/MFSD2A/UCN2/CDKN2B/TNFRSF10B/EIF2AK2/FADS1/COMT/SLC38A2/UPP1/IL1B/ATF3/…	77
GO:0034612	GO:0034612	response to tumor necrosis factor	66/1817	253/18723	3.94054e-14	2.67322e-12	1.71972e-12	COL1A1/TMSB4X/POSTN/LAPTM5/NPNT/CLDN1/VCAM1/THBS1/STAT1/ICAM1/CD14/LIMS1/ZFP36L1/CD40/TNFAIP3/ADAMTS7/CXCL8/CCL2/GBP1/CHI3L1/GAS6/CASP4/TP53/CARD16/TRAF1/CYBA/ARHGEF2/TNFRSF1B/PYCARD/EXT1/PIAS3/TRAF5/TRAF3/ILK/NFKBIA/TNFRSF11A/MAP3K5/BIRC3/TNFRSF1A/SPHK1/ZFP36L2/CCL5/ADAM9/ZC3H12A/ZFP36/TANK/CXCL16/IL18BP/TRAF2/GBP2/TNFRSF4/TNF/ADAM10/CYLD/CCL21/NUB1/TNFSF13B/CARD8/CCL19/FAS/MAPK1/ADAM17/CD70/GGT…	66
GO:0060485	GO:0060485	mesenchyme development	72/1817	291/18723	5.0706e-14	3.40076e-12	2.18776e-12	FN1/COL1A1/FLNA/RFLNB/S100A4/WT1/TGFB1/PDGFRB/ACTA2/ENG/GLIPR2/MYC/LOXL2/BMP2/NRP2/STAT1/TGFBR2/CDH2/CTNNB1/ZFP36L1/PHLDB1/CORO1C/LAMA5/ROBO1/AKNA/TGFB1I1/HMGA2/HEYL/SNAI2/CRB2/FOXD1/EFNB1/ADAM15/DAG1/TGFB2/SMAD7/EDNRA/SPRED1/EXT1/SEMA3C/FOXC1/FERMT2/NRP1/FRZB/SEMA4C/PDPN/FGFR1/SPRY1/LDLRAD4/BCL9L/PTK7/RBPJ/ALDH1A2/TEAD2/MDM2/GREM1/TGFBR1/SEMA7A/MDK/DLG5/EPHA3/LEF1/ROCK1/MCRIP1/PPP3R1/IL1B/TGFB3/…	72
GO:0016032	GO:0016032	viral process	91/1817	415/18723	6.04703e-14	4.01006e-12	2.57973e-12	LGALS1/BST2/ITGB1/ITGAV/IFITM3/GSN/IFITM2/PABPC1/AXL/CLDN1/CD81/ITGB5/ITGB3/IFI16/IFITM1/CD74/ITGA5/STAT1/ICAM1/PML/CD4/ISG15/CAV2/DEK/TRIM22/IFI27/OAS2/MGAT1/HMGA2/PPIB/CXCL8/CCL2/GAS6/CAV1/LY6E/TP53/BICD1/SCARB2/CXCR4/IRF7/GRK2/OAS3/DAG1/P4HB/CTSB/GALNT1/CIITA/CD55/USF2/UBP1/OAS1/APOBEC3C/MDFIC/NECTIN2/NRP1/ST6GALNAC4/SPCS3/PARP9/CCL5/ZC3H12A/ZFP36/TRIM25/ATG7/ATG16L2/SIGLEC1/MX1/EIF3D/TRIM27/T…	91
GO:0051495	GO:0051495	positive regulation of cytoskeleton organization	61/1817	226/18723	7.0277e-14	4.60861e-12	2.96479e-12	CCN2/FLNA/PFN1/GSN/ARPC1B/S100A10/TPM1/NES/MAP1B/CDC42EP1/RHOA/SYNPO/ARPC5/CORO1A/ARPC2/CCDC88A/ICAM1/ACTR3/HCLS1/ARPC4/CDC42EP4/CDC42EP5/ARPC3/MYO1C/LIMK1/PLXNA3/FCHSD2/DSTN/NPHS1/NCKAP1L/PLEK/GMFG/PYCARD/CD47/ARHGEF10/FERMT2/NRP1/WDR1/WASF2/EVL/VASP/SYNPO2/MAPRE1/SORBS3/DYNC1H1/NUP62/MTSS1/CYFIP1/TRIM27/ID1/DCTN1/HCK/RAC1/TGFBR1/CCL21/FCHSD1/TGFB3/GPR65/GIT1/FHOD1/PXN	61
GO:0043410	GO:0043410	positive regulation of MAPK cascade	100/1817	480/18723	1.03182e-13	6.69209e-12	4.30512e-12	CCN2/F2R/LAPTM5/NPNT/FGF1/TIMP2/TGFB1/PDGFRB/SHC1/SPI1/GNAI2/CD44/THBS1/CD81/NOTCH2/GLIPR2/IQGAP1/BMP2/CSF1R/CD74/LRP1/IGFBP4/ICAM1/TREM2/CDH2/ARRB2/CLEC7A/CD4/CTNNB1/CAVIN3/CD40/PTPRC/CAV2/C1QTNF1/ROBO1/C5AR1/PDGFA/ARL6IP5/CCL2/IGFBP6/CHI3L1/GAS6/CSK/GPNMB/TRAF1/TGFB2/MARCO/PYCARD/FGD2/PLCE1/CARD9/LIF/HMGB1/TPBG/TRAF5/TRAF3/FERMT2/ILK/NRP1/PIK3R5/TNFRSF11A/PDGFB/IRAK1/MAP3K5/SEMA4C/RELL1/PDGFC/S…	100
GO:0050878	GO:0050878	regulation of body fluid levels	85/1817	379/18723	1.10114e-13	7.06403e-12	4.54439e-12	FN1/COL3A1/ACTB/MYL9/FLNA/MYH9/F2R/SERPINE1/ANXA2/PLEC/ANXA5/F3/PLAUR/AXL/CLDN1/GNAI2/FCER1G/THBS1/ITGB3/TLN1/FAP/PTPRO/MYL12A/CLIC1/GJA1/VCL/EPHB2/HSPB1/NCOR2/SLC29A1/PLAT/CD40/C1QTNF1/OAS2/WNK1/CORO2B/NPR1/PDGFA/SH2B3/GAS6/GNAS/CAV1/PABPC4/SRF/CYBA/PLEK/COPA/THBD/PLAU/EXT1/USF2/VAV1/TFPI2/PTPN6/FERMT3/ILK/DGKI/PDGFB/DGKA/PDPN/DGKD/FLI1/UBASH3B/HEG1/UGCG/NME1/F2RL2/F5/CD9/EXT2/HK2/ELOVL1/ENTPD1/…	85
GO:0050777	GO:0050777	negative regulation of immune response	55/1817	194/18723	1.31334e-13	8.33475e-12	5.36187e-12	COL3A1/HTRA1/ANXA1/SPI1/VSIG4/IFI16/IL1RL1/SAMHD1/AHR/TREM2/ARRB2/ISG15/JAK3/PTPRC/IL4R/SLAMF8/STAT2/HLA-E/TNFAIP3/FGR/HLA-F/CD84/OAS3/NCKAP1L/SMAD7/PLK2/BCL6/CD55/IL7R/PTPN6/A2M/FYN/IRAK3/OAS1/IL4I1/PARP14/IL27RA/RHBDF2/ZC3H12A/FCGR2B/CD300A/SERPINB9/INPP5D/HLX/TRIM27/SOCS5/HCK/USP15/FURIN/TRAFD1/ADAR/TRIM21/RC3H1/UFD1/SAMSN1	55
GO:0061572	GO:0061572	actin filament bundle organization	49/1817	161/18723	1.47518e-13	9.26226e-12	5.95855e-12	CCN2/DPYSL3/FLNA/ZYX/ACTN1/RFLNB/PFN1/S100A10/TPM1/ITGB5/RHOA/SYNPO/FSCN1/CCDC88A/MARCKS/AIF1/LCP1/NEDD9/CORO2B/RFLNA/CALD1/LIMK1/TJP1/SRF/DLC1/PAWR/PLEK/CD47/ARHGEF10/FERMT2/NRP1/WASF2/EVL/ARAP1/ELN/SYNPO2/PTGER4/SORBS3/MTSS1/ID1/RAC1/TGFBR1/ROCK1/TGFB3/GPR65/MYO1B/FHOD1/MICAL1/PXN	49
GO:0048762	GO:0048762	mesenchymal cell differentiation	62/1817	236/18723	1.65944e-13	1.03095e-11	6.63223e-12	FN1/COL1A1/FLNA/RFLNB/S100A4/TGFB1/ENG/GLIPR2/LOXL2/BMP2/NRP2/STAT1/TGFBR2/CDH2/CTNNB1/PHLDB1/CORO1C/LAMA5/AKNA/TGFB1I1/HMGA2/HEYL/SNAI2/CRB2/EFNB1/ADAM15/DAG1/TGFB2/SMAD7/EDNRA/SPRED1/EXT1/SEMA3C/FOXC1/FERMT2/NRP1/FRZB/SEMA4C/PDPN/FGFR1/SPRY1/LDLRAD4/BCL9L/RBPJ/ALDH1A2/GREM1/TGFBR1/SEMA7A/MDK/DLG5/EPHA3/LEF1/ROCK1/MCRIP1/PPP3R1/IL1B/TGFB3/EZH2/MAPK1/PTEN/SFRP2/MAD2L2	62
GO:0002687	GO:0002687	positive regulation of leukocyte migration	44/1817	135/18723	1.7661e-13	1.08578e-11	6.98501e-12	SERPINE1/MMP14/SPI1/CD99/THBS1/RHOA/CSF1/CSF1R/CD74/IL1R1/ICAM1/TREM2/AIF1/RAC2/WNK1/C5AR1/GPSM3/CXCL8/ITGA4/GAS6/CALR/NCKAP1L/VEGFC/PYCARD/HMGB1/CD47/JAM3/CCL5/CCR1/FADD/THY1/RAC1/MDK/TNF/ADAM10/CCL21/PGF/AGER/DOCK8/CCL19/MAPK1/ADAM17/CAMK1D/PTAFR	44
GO:0043122	GO:0043122	regulation of I-kappaB kinase/NF-kappaB signaling	64/1817	249/18723	2.00975e-13	1.22284e-11	7.86672e-12	LGALS1/FLNA/F2R/BST2/S100A4/TGM2/RHOA/SLC20A1/CD74/GJA1/STAT1/TREM2/FKBP1A/HSPB1/CLEC7A/CD4/CTNNB1/ECM1/CD40/TRIM22/TNFAIP3/CARD16/TRAF1/PLK2/IKBKE/PYCARD/CARD9/MTDH/FYN/TRAF5/TRAF3/IRAK1/BIRC3/TNFRSF1A/EEF1D/ZC3H12A/NEK6/TANK/TRIM25/FADD/MYD88/NUP62/TRIM27/DDX21/CARD19/TRAF2/MIER1/IKBKG/LITAF/UBE2I/APOL3/TNF/OPTN/TNFRSF10B/ECT2/CCL21/IL1B/CARD8/TRIM21/CCL19/AKAP13/DHX36/TLR4/BIRC2	64
GO:0006898	GO:0006898	receptor-mediated endocytosis	63/1817	244/18723	2.48369e-13	1.49579e-11	9.62265e-12	PDLIM7/SERPINE1/ITGB1/ITGAV/ANXA2/ITGB2/RAMP1/PLA2R1/B2M/C3/FCER1G/CD81/RAB31/ITGB3/APOC1/CAP1/LRP1/TGFBR2/CD63/CD14/ARRB2/AP2M1/CAV2/AP2S1/CXCL8/ITGA4/STAB1/DNM1/CAV1/RIN3/BICD1/SCARB2/FCHSD2/GRK2/SNCA/ANKRD13D/HSPG2/MARCO/MICALL1/MSR1/DGKD/DLG4/ITGAM/FCGR2B/GPR107/CXCL16/PPT1/DBNL/SIGLEC1/CD9/FCHO1/RAC1/GREM1/CBL/HNRNPK/BMP2K/TNK2/CCL21/PPP3R1/PICALM/MRC1/CCL19/LDLR	63
GO:0045860	GO:0045860	positive regulation of protein kinase activity	85/1817	386/18723	3.22789e-13	1.92434e-11	1.23796e-11	FGF1/TGFB1/PDGFRB/THBS1/RHOA/SLC11A1/ITGB3/IQGAP1/CCDC88A/CCND2/CSF1/BMP2/CSF1R/CDKN1A/HBEGF/TGFBR2/CD4/EGR1/CD40/PTPRC/ROBO1/WNK1/NEDD9/HMGA2/PDGFA/CCND3/CCN1/CHI3L1/GAS6/CSK/SNCA/ATP2B4/DAG1/TGFB2/NCKAP1L/LCP2/NAB2/VEGFC/FGD2/HMGB1/FERMT2/ILK/PIK3R5/TNFRSF11A/PDGFB/IRAK1/MAP3K5/PDGFC/FGFR1/MAGED1/DLG4/CCL5/ADAM9/CDC25B/EFNA5/DAXX/CD300A/RAP1A/STK4/MAP3K12/TPX2/TRAF2/AFAP1L2/CACUL1/GREM1/AGAP2/F…	85
GO:0052547	GO:0052547	regulation of peptidase activity	96/1817	461/18723	3.34199e-13	1.97244e-11	1.2689e-11	FN1/TIMP1/CCN2/F2R/SERPINE1/LAPTM5/BST2/COL6A3/ANXA2/GSN/COL7A1/F3/SPOCK2/TIMP2/PLAUR/C3/CRIM1/CD44/THBS1/RHOA/S100A9/ANTXR1/TIMP3/SPOCK1/MYC/IFI16/LRP1/UACA/IFI6/PML/ARRB2/CLEC7A/S100A8/ECM1/ROBO1/ARL6IP5/CCN1/GAS6/MMP9/CAV1/PSMB9/CRB2/SNCA/CST6/DLC1/CARD16/VSIR/CST3/NAIP/PCOLCE/PYCARD/LXN/PCOLCE2/CARD9/TFPI2/A2M/FYN/HMGB1/CSTB/ASPH/ANP32B/BID/MAP3K5/NLRP1/PSMB8/BIRC3/UBE2Z/CAST/DHCR24/RCN3/SERP…	96
GO:0045936	GO:0045936	negative regulation of phosphate metabolic process	93/1817	441/18723	3.65285e-13	2.13457e-11	1.3732e-11	PLEC/PMEPA1/MYADM/TGFB1/GNAI2/INHBA/ENG/APOC1/DUSP1/ANKLE2/BMP2/EMILIN1/PTPRO/CDKN1A/CBLB/LRP1/EPHB2/FKBP1A/HSPB1/ARRB2/RGS2/CORO1C/PTPRC/WNK1/SOCS3/ERRFI1/PDGFA/TNFAIP3/YWHAG/SH2B3/SMAD6/CAV1/CSK/TP53/SNCA/TMED2/TGFB2/NCKAP1L/PLEK/SMAD7/SPRED1/PYCARD/NIBAN1/PTPN6/PTPRQ/IRAK3/AIDA/ILK/PARP14/PDGFB/PPP1R9B/DUSP6/DYNLL1/NUPR1/DDIT4/SPRY1/DUSP7/LDLRAD4/ZC3H12A/UBASH3B/HEG1/UCHL1/CD300A/CTDSP2/NUP62/…	93
GO:0007599	GO:0007599	hemostasis	59/1817	222/18723	3.73726e-13	2.16248e-11	1.39116e-11	FN1/COL3A1/ACTB/MYL9/FLNA/MYH9/F2R/SERPINE1/ANXA2/ANXA5/F3/PLAUR/AXL/FCER1G/THBS1/ITGB3/TLN1/FAP/MYL12A/CLIC1/VCL/EPHB2/HSPB1/PLAT/CD40/C1QTNF1/PDGFA/SH2B3/GAS6/GNAS/CAV1/PABPC4/SRF/PLEK/THBD/PLAU/VAV1/TFPI2/PTPN6/FERMT3/ILK/DGKI/PDGFB/DGKA/PDPN/DGKD/FLI1/UBASH3B/F2RL2/F5/CD9/ENTPD1/SAA1/GP1BB/VKORC1/USF1/PDGFRA/BLOC1S6/TLR4	59
GO:0043254	GO:0043254	regulation of protein-containing complex assembly	91/1817	428/18723	4.01694e-13	2.30175e-11	1.48075e-11	TMSB4X/PMEPA1/PFN1/GSN/ARPC1B/MYADM/TGFB1/MAP1B/CDC42EP1/RHOA/ARPC5/FSCN1/CORO1A/ARPC2/CAPZB/FBLIM1/PLEKHG2/ICAM1/TREM2/ACTR3/CLEC7A/LCP1/ISG15/HCLS1/ARPC4/CDC42EP4/TWF2/CDC42EP5/ARPC3/COTL1/MYO1C/MSN/SMAD6/TP53/FCHSD2/SNCA/CLIP3/HSPA5/TMOD1/TMC8/NPHS1/NCKAP1L/PLEK/PIEZO1/IKBKE/GMFG/PYCARD/ASAP1/PREX1/SH3GLB1/HMGB1/AIDA/FERMT2/WASF2/EVL/VASP/BID/SVIL/JAM3/ELN/LDLRAD4/TRIOBP/MAPRE1/CAPG/DBN1/PTGER…	91
GO:0010563	GO:0010563	negative regulation of phosphorus metabolic process	93/1817	442/18723	4.19752e-13	2.38209e-11	1.53243e-11	PLEC/PMEPA1/MYADM/TGFB1/GNAI2/INHBA/ENG/APOC1/DUSP1/ANKLE2/BMP2/EMILIN1/PTPRO/CDKN1A/CBLB/LRP1/EPHB2/FKBP1A/HSPB1/ARRB2/RGS2/CORO1C/PTPRC/WNK1/SOCS3/ERRFI1/PDGFA/TNFAIP3/YWHAG/SH2B3/SMAD6/CAV1/CSK/TP53/SNCA/TMED2/TGFB2/NCKAP1L/PLEK/SMAD7/SPRED1/PYCARD/NIBAN1/PTPN6/PTPRQ/IRAK3/AIDA/ILK/PARP14/PDGFB/PPP1R9B/DUSP6/DYNLL1/NUPR1/DDIT4/SPRY1/DUSP7/LDLRAD4/ZC3H12A/UBASH3B/HEG1/UCHL1/CD300A/CTDSP2/NUP62/…	93
GO:0007596	GO:0007596	blood coagulation	58/1817	217/18723	4.55126e-13	2.55824e-11	1.64575e-11	FN1/COL3A1/ACTB/MYL9/FLNA/MYH9/F2R/SERPINE1/ANXA2/ANXA5/F3/PLAUR/AXL/FCER1G/THBS1/ITGB3/TLN1/FAP/MYL12A/CLIC1/VCL/EPHB2/HSPB1/PLAT/CD40/C1QTNF1/PDGFA/SH2B3/GAS6/GNAS/CAV1/PABPC4/SRF/PLEK/THBD/PLAU/VAV1/TFPI2/PTPN6/FERMT3/ILK/DGKI/PDGFB/DGKA/PDPN/DGKD/UBASH3B/F2RL2/F5/CD9/ENTPD1/SAA1/GP1BB/VKORC1/USF1/PDGFRA/BLOC1S6/TLR4	58
GO:0071356	GO:0071356	cellular response to tumor necrosis factor	60/1817	229/18723	4.63242e-13	2.5793e-11	1.6593e-11	COL1A1/TMSB4X/POSTN/LAPTM5/NPNT/CLDN1/VCAM1/THBS1/STAT1/ICAM1/LIMS1/ZFP36L1/CD40/TNFAIP3/ADAMTS7/CXCL8/CCL2/GBP1/CHI3L1/GAS6/CASP4/TP53/CARD16/TRAF1/CYBA/ARHGEF2/TNFRSF1B/PYCARD/EXT1/PIAS3/TRAF5/TRAF3/ILK/NFKBIA/TNFRSF11A/MAP3K5/BIRC3/TNFRSF1A/SPHK1/ZFP36L2/CCL5/ZC3H12A/ZFP36/TANK/IL18BP/TRAF2/GBP2/TNFRSF4/TNF/CYLD/CCL21/TNFSF13B/CARD8/CCL19/FAS/MAPK1/ADAM17/CD70/BIRC2/CEBPA	60
GO:0001952	GO:0001952	regulation of cell-matrix adhesion	42/1817	128/18723	4.83045e-13	2.66442e-11	1.71406e-11	POSTN/SERPINE1/S100A10/MMP14/THBS1/RHOA/IQGAP1/COL16A1/CSF1/VCL/LRP1/LIMS1/CDK6/CORO1C/RRAS/DAPK3/MAP4K4/DLC1/ADAM15/DAG1/BCL6/PLAU/MACF1/RCC2/FERMT2/ILK/NRP1/DISC1/EFEMP2/EFNA5/RIN2/THY1/RAC1/GREM1/RASA1/EPHA3/ROCK1/CCL21/PLEKHA2/UTRN/PTEN/PTPRA	42
GO:0090287	GO:0090287	regulation of cellular response to growth factor stimulus	72/1817	304/18723	5.21091e-13	2.84767e-11	1.83195e-11	ITGA3/HTRA1/SULF1/PMEPA1/NPNT/DCN/FGF1/FSTL1/TGFB1/CRIM1/NBL1/THBS1/FSTL3/FBN1/ENG/ITGB3/NIBAN2/NOTCH2/GPC1/SKIL/BMP2/EMILIN1/ITGA5/LTBP4/CD63/FKBP1A/CTNNB1/DKK3/CAV2/ROBO1/TGFB1I1/CCN1/ZEB2/MYO1C/LOX/SMAD6/CAV1/FAM89B/CRB2/FOXD1/TP53/ATP2B4/CHST11/HSPA5/LTBP1/SMAD7/SPRED1/VEGFC/NREP/ILK/FGFR1/SPRY1/LDLRAD4/PELO/BCL9L/SKI/RBPJ/CYFIP1/GREM1/CDKN2B/SULF2/IL1B/TGFB3/SHISA2/ZBTB7A/SNX25/TWSG1/NGFR/AD…	72
GO:0070371	GO:0070371	ERK1 and ERK2 cascade	76/1817	330/18723	5.42253e-13	2.93612e-11	1.88885e-11	FN1/CCN2/F2R/ITGAV/NPNT/FGF1/TGFB1/PDGFRB/SHC1/GNAI2/CD44/TIMP3/NOTCH2/GLIPR2/DUSP1/MYC/BMP2/CSF1R/CD74/EMILIN1/LRP1/ICAM1/EPHB2/TREM2/ARRB2/CD4/ZFP36L1/CAVIN3/PTPRC/RRAS/ERRFI1/C5AR1/PDGFA/CCN1/CCL2/GBP1/CHI3L1/GAS6/CSK/GPNMB/SPRED1/MARCO/PYCARD/CARD9/PTPN6/LIF/HMGB1/TPBG/FERMT2/NRP1/TNFRSF11A/PDGFB/DUSP6/PDGFC/SPRY1/ZFP36L2/CCL5/CCR1/PTGER4/RAP1A/TNFAIP8L3/MAP3K12/SIRPA/SEMA7A/TNF/CCL21/AGER/IL…	76
GO:0070665	GO:0070665	positive regulation of leukocyte proliferation	46/1817	150/18723	6.03231e-13	3.23661e-11	2.08216e-11	BST2/ANXA1/IGFBP2/VCAM1/CD81/CORO1A/CD276/CSF1/CSF1R/CD74/HLA-DPB1/CDKN1A/HLA-DPA1/EPHB2/TGFBR2/AIF1/CD40/JAK3/PTPRC/HLA-E/LILRB2/EFNB1/NCKAP1L/CCDC88B/BCL6/CD55/PYCARD/HMGB1/SASH3/HLA-DMB/IL27RA/CCL5/FADD/MYD88/TNFRSF4/CD86/TNFSF13B/AGER/IL1B/CCL19/SLC7A1/MAPK1/RASAL3/CD70/ZAP70/TLR4	46
GO:0033674	GO:0033674	positive regulation of kinase activity	96/1817	467/18723	7.48082e-13	3.97764e-11	2.55887e-11	FGF1/TGFB1/PDGFRB/AXL/THBS1/CD81/RHOA/SLC11A1/ITGB3/IQGAP1/CCDC88A/CCND2/CSF1/BMP2/CSF1R/CD74/CDKN1A/EPHB2/HBEGF/TGFBR2/TREM2/CD4/EGR1/CD40/PTPRC/ROBO1/WNK1/NEDD9/HMGA2/PDGFA/CCND3/FGR/CCN1/CHI3L1/GAS6/CSK/SNCA/ATP2B4/DAG1/TGFB2/NCKAP1L/LCP2/NAB2/VEGFC/FGD2/HMGB1/FERMT2/ILK/PIK3R5/TNFRSF11A/PDGFB/IRAK1/MAP3K5/PDGFC/FGFR1/MAGED1/DLG4/CCL5/ADAM9/CDC25B/EFNA5/DAXX/CD300A/RAP1A/STK4/TNFAIP8L3/MAP3K12…	96
GO:0002822	GO:0002822	regulation of adaptive immune response based on somatic recombination of immune receptors built from immunoglobulin superfamily domains	49/1817	168/18723	8.79535e-13	4.63484e-11	2.98166e-11	ANXA1/TGFB1/B2M/C3/CD81/SLC11A1/HLA-DRA/IL1RL1/IL1R1/AHR/TREM2/CLEC7A/CD4/CD40/JAK3/PTPRC/IL4R/HLA-E/TNFAIP3/HLA-F/NCKAP1L/SMAD7/BCL6/TNFRSF1B/CD55/IL7R/CARD9/PTPN6/HMGB1/SASH3/NECTIN2/IL4I1/IL27RA/ZC3H12A/FCGR2B/FADD/HLX/TRAF2/SOCS5/TNF/ZBTB1/TNFSF13B/AGER/IL1B/CCL19/RC3H1/SLC15A4/BTK/MAD2L2	49
GO:0051017	GO:0051017	actin filament bundle assembly	47/1817	157/18723	9.02817e-13	4.71542e-11	3.0335e-11	CCN2/DPYSL3/FLNA/ZYX/ACTN1/PFN1/S100A10/TPM1/ITGB5/RHOA/SYNPO/FSCN1/CCDC88A/MARCKS/AIF1/LCP1/NEDD9/CORO2B/CALD1/LIMK1/TJP1/SRF/DLC1/PAWR/PLEK/CD47/ARHGEF10/FERMT2/NRP1/WASF2/EVL/ARAP1/ELN/SYNPO2/PTGER4/SORBS3/MTSS1/ID1/RAC1/TGFBR1/ROCK1/TGFB3/GPR65/MYO1B/FHOD1/MICAL1/PXN	47
GO:0030217	GO:0030217	T cell differentiation	64/1817	257/18723	9.45617e-13	4.89564e-11	3.14944e-11	ANXA1/RUNX1/B2M/SPI1/FCER1G/MAFB/RHOA/TCIRG1/HLA-DRA/CD74/TGFBR2/CD4/CTNNB1/ZFP36L1/TMEM98/EGR1/JAK3/PTPRC/IL4R/FOXP1/IRF1/BCL3/TP53/LILRB2/SRF/VSIR/NCKAP1L/SMAD7/BCL6/DOCK2/EGR3/IL7R/VAV1/PREX1/HMGB1/SASH3/TCF7/IL4I1/RARA/CBFB/ZFP36L2/ZC3H12A/LFNG/ZMIZ1/PTGER4/FADD/HLX/GLI3/SOCS5/CD86/MDK/LEF1/CD3D/CYP26B1/ZBTB1/IL1B/CCL19/RUNX3/ADAM17/RC3H1/ZAP70/RELB/SOX4/NCAPH2	64
GO:0045619	GO:0045619	regulation of lymphocyte differentiation	50/1817	174/18723	9.6344e-13	4.94334e-11	3.18012e-11	ANXA1/RUNX1/MMP14/AXL/RHOA/INHBA/HLA-DRA/CD74/TGFBR2/ZFP36L1/JAK3/PTPRC/IL4R/SLAMF8/IRF1/GAS6/LILRB2/VSIR/NCKAP1L/SMAD7/BCL6/EGR3/IL7R/PTPN6/HMGB1/SASH3/TCF7/IL4I1/RARA/CBFB/ZFP36L2/ZC3H12A/ZMIZ1/INPP5D/HLX/GLI3/SOCS5/IL15RA/CD86/NFAM1/MDK/LEF1/CYP26B1/ZBTB1/CCL19/RUNX3/RC3H1/ZAP70/SOX4/BTK	50
GO:0002761	GO:0002761	regulation of myeloid leukocyte differentiation	40/1817	120/18723	9.71582e-13	4.94334e-11	3.18012e-11	RUNX1/TYROBP/TGFB1/MAFB/FSTL3/INHBA/FBN1/NOTCH2/MYC/CSF1/CD74/C1QC/TREM2/CD4/CTNNB1/ZFP36L1/CDK6/HCLS1/FOXP1/IRF7/PIAS3/LIF/KLF10/RARA/NME2/FOS/EVI2B/UBASH3B/CCR1/NME1/FADD/INPP5D/RB1/TNF/LEF1/RASSF2/ZBTB46/TFE3/TLR4/JUN	40
GO:0070482	GO:0070482	response to oxygen levels	78/1817	347/18723	1.01525e-12	5.12136e-11	3.29465e-11	COL1A1/CCN2/POSTN/MMP14/PDGFRB/VCAM1/THBS1/RHOA/PLOD2/LMNA/MYC/LOXL2/ANGPTL4/CYBB/BMP2/CDKN1A/ICAM1/TGFBR2/TREM2/PML/ZFP36L1/SLC29A1/EGR1/PLAT/MMP2/PTGIS/PLK3/BNIP2/TLR2/CAV1/CAPN2/CACNB3/TP53/CXCR4/GNB1/SRF/CARD16/ETS1/ADAM15/TGFB2/CYBA/P4HB/EDNRA/VEGFC/PLAU/GATA6/ERO1A/IRAK1/NAMPT/PDPN/DDIT4/KCNMB1/CYGB/RBPJ/ATG7/NDNF/MDM2/TBL2/UCP2/WTIP/CBL/EIF4EBP1/AGTRAP/HK2/PLOD1/PGF/AGER/STC1/TGFB3/FAS/BNI…	78
GO:0045637	GO:0045637	regulation of myeloid cell differentiation	56/1817	210/18723	1.27379e-12	6.37109e-11	4.09862e-11	RUNX1/TYROBP/TGFB1/B2M/SPI1/MAFB/FSTL3/INHBA/FBN1/NOTCH2/MYC/CSF1/CD74/C1QC/STAT1/TREM2/CD4/CTNNB1/ZFP36L1/CDK6/ISG15/HCLS1/FOXP1/LOX/IRF7/ETS1/NCKAP1L/CSF3R/PIAS3/LIF/HMGB1/KLF10/NFKBIA/RARA/NME2/FOS/EVI2B/UBASH3B/ZFP36/CCR1/MEIS1/NME1/FADD/INPP5D/RBFOX2/RAB7B/RB1/TNF/RHEX/LEF1/KLF13/RASSF2/ZBTB46/TFE3/TLR4/JUN	56
GO:0050817	GO:0050817	coagulation	58/1817	222/18723	1.2917e-12	6.40638e-11	4.12132e-11	FN1/COL3A1/ACTB/MYL9/FLNA/MYH9/F2R/SERPINE1/ANXA2/ANXA5/F3/PLAUR/AXL/FCER1G/THBS1/ITGB3/TLN1/FAP/MYL12A/CLIC1/VCL/EPHB2/HSPB1/PLAT/CD40/C1QTNF1/PDGFA/SH2B3/GAS6/GNAS/CAV1/PABPC4/SRF/PLEK/THBD/PLAU/VAV1/TFPI2/PTPN6/FERMT3/ILK/DGKI/PDGFB/DGKA/PDPN/DGKD/UBASH3B/F2RL2/F5/CD9/ENTPD1/SAA1/GP1BB/VKORC1/USF1/PDGFRA/BLOC1S6/TLR4	58
GO:0051607	GO:0051607	defense response to virus	65/1817	265/18723	1.317e-12	6.42391e-11	4.1326e-11	HTRA1/BST2/IFITM3/IFITM2/IFI16/ITGAX/IFITM1/STAT1/SPON2/IFNGR2/IFI6/SAMHD1/PML/ISG15/CD40/IFI44L/PTPRC/TRIM22/IFI27/IFNAR2/OAS2/STAT2/IRF1/TNFAIP3/GBP1/TLR2/IRF7/UNC93B1/OAS3/PYCARD/CARD9/CXCL9/OAS1/TRAF3/APOBEC3C/IRF9/IFIT3/NLRP1/BIRC3/PARP9/MX2/DDIT4/ZC3H12A/SLFN11/TRIM56/ATG7/FADD/MYD88/MX1/RNF216/DDX21/POLR3D/USP15/EIF2AK2/DTX3L/ADAR/CGAS/CARD8/BNIP3L/DHX36/UNC13D/PMAIP1/UFD1/BIRC2/IRF2	65
GO:0140546	GO:0140546	defense response to symbiont	65/1817	265/18723	1.317e-12	6.42391e-11	4.1326e-11	HTRA1/BST2/IFITM3/IFITM2/IFI16/ITGAX/IFITM1/STAT1/SPON2/IFNGR2/IFI6/SAMHD1/PML/ISG15/CD40/IFI44L/PTPRC/TRIM22/IFI27/IFNAR2/OAS2/STAT2/IRF1/TNFAIP3/GBP1/TLR2/IRF7/UNC93B1/OAS3/PYCARD/CARD9/CXCL9/OAS1/TRAF3/APOBEC3C/IRF9/IFIT3/NLRP1/BIRC3/PARP9/MX2/DDIT4/ZC3H12A/SLFN11/TRIM56/ATG7/FADD/MYD88/MX1/RNF216/DDX21/POLR3D/USP15/EIF2AK2/DTX3L/ADAR/CGAS/CARD8/BNIP3L/DHX36/UNC13D/PMAIP1/UFD1/BIRC2/IRF2	65
GO:0060348	GO:0060348	bone development	55/1817	205/18723	1.54825e-12	7.48999e-11	4.81842e-11	COL1A1/BGN/SULF1/ANXA2/RFLNB/TGM2/TYROBP/MMP14/RHOA/FBN1/ENG/NOTCH2/BMP2/LTBP3/GJA1/TGFBR2/P3H1/PTPRC/FOXP1/PPIB/RFLNA/SH2B3/LOX/GNAS/TP53/CCN4/SRF/NAB2/EXT1/PTPN6/FOXC1/WASF2/RARA/PDGFC/FLI1/SKI/MEIS1/PTGER4/NAB1/GLI3/SH3PXD2B/INSIG1/ZNF385A/GREM1/EXT2/CYP26B1/SULF2/STC1/TGFB3/XYLT1/AKAP13/ABI1/VKORC1/PAFAH1B1/SFRP2	55
GO:0042129	GO:0042129	regulation of T cell proliferation	49/1817	171/18723	1.82143e-12	8.73988e-11	5.62249e-11	ANXA1/IGFBP2/VCAM1/CD81/CORO1A/VSIG4/CD276/HLA-DPB1/HLA-DPA1/CBLB/TGFBR2/AIF1/CTNNB1/RAC2/JAK3/PTPRC/HLA-E/IRF1/GPNMB/LILRB2/EFNB1/VSIR/PAWR/NCKAP1L/CCDC88B/TNFRSF1B/CD55/PYCARD/PTPN6/HMGB1/SASH3/IL4I1/HLA-DMB/LRRC32/IL27RA/CCL5/FADD/CD86/DLG5/TNFSF13B/AGER/IL1B/CCL19/TWSG1/SLC7A1/RASAL3/CD70/RC3H1/ZAP70	49
GO:0032946	GO:0032946	positive regulation of mononuclear cell proliferation	43/1817	138/18723	1.8685e-12	8.89344e-11	5.72128e-11	ANXA1/IGFBP2/VCAM1/CD81/CORO1A/CD276/CSF1/CD74/HLA-DPB1/CDKN1A/HLA-DPA1/EPHB2/TGFBR2/AIF1/CD40/JAK3/PTPRC/HLA-E/LILRB2/EFNB1/NCKAP1L/CCDC88B/BCL6/CD55/PYCARD/HMGB1/SASH3/HLA-DMB/IL27RA/CCL5/FADD/MYD88/TNFRSF4/CD86/TNFSF13B/AGER/IL1B/CCL19/SLC7A1/RASAL3/CD70/ZAP70/TLR4	43
GO:0007568	GO:0007568	aging	76/1817	339/18723	2.28729e-12	1.07997e-10	6.94757e-11	TIMP1/CCN2/SERPINE1/DCN/IGFBP2/TIMP2/PLA2R1/PDGFRB/VASH1/CLDN1/B2M/VCAM1/SPI1/COL4A2/TSPO/LMNA/LOXL2/CDKN1A/LRP1/ICAM1/MMP7/TGFBR2/LIMS1/PML/CDK6/CD68/HMGA1/NFKB2/HMGA2/C1QA/TP53/SNCA/SRF/CTSC/CALR/DAG1/PAWR/PLK2/BCL6/TNFRSF1B/IGFBP1/ERO1A/ILK/IRAK1/PPP1R9B/MAP3K5/NAMPT/FOS/MBD2/ERCC1/IGFBP5/KCNMB1/NEK6/ZMIZ1/ATG7/SMC5/INPP5D/GJB2/ATP2B1/NUP62/AKT3/LITAF/UCP2/NUAK1/CDKN2B/AGER/PICALM/CGAS/TGFB3/M…	76
GO:0002703	GO:0002703	regulation of leukocyte mediated immunity	58/1817	226/18723	2.89169e-12	1.3545e-10	8.71372e-11	BST2/ITGB2/TYROBP/TGFB1/B2M/C3/SPI1/CD81/HLA-DRA/IL1R1/ICAM1/AHR/TREM2/ARRB2/ADGRE2/CLEC7A/CD40/RAC2/JAK3/PTPRC/IL4R/HLA-E/FGR/HLA-F/CD84/PRAM1/NCKAP1L/SMAD7/BCL6/TNFRSF1B/CD55/IL7R/VAV1/PTPN6/HMGB1/SASH3/NECTIN2/IL4I1/IL27RA/ITGAM/FCGR2B/CD300A/SERPINB9/FADD/DDX21/TRAF2/TNF/ZBTB1/AGER/IL1B/DHX36/UNC13D/STX4/PTAFR/TLR4/SLC15A4/BTK/MAD2L2	58
GO:0030041	GO:0030041	actin filament polymerization	52/1817	191/18723	3.4019e-12	1.58094e-10	1.01704e-10	TMSB4X/PFN1/GSN/ARPC1B/MYADM/CDC42EP1/RHOA/ARPC5/CORO1A/ARPC2/CAPZB/PLEKHG2/GAS7/ICAM1/ACTR3/AIF1/HCLS1/ARPC4/CDC42EP4/TWF2/CDC42EP5/ARPC3/COTL1/MYO1C/FCHSD2/TMOD1/NPHS1/NCKAP1L/GMFG/PYCARD/PREX1/MICALL2/WASF2/EVL/VASP/SVIL/ELN/TRIOBP/CAPG/DBN1/DBNL/CYFIP1/TRIM27/HCK/MTPN/RAC1/CORO7/RASA1/CCL21/FCHSD1/PSTPIP1/SPTB	52
GO:0001837	GO:0001837	epithelial to mesenchymal transition	46/1817	157/18723	3.66082e-12	1.68798e-10	1.0859e-10	COL1A1/FLNA/RFLNB/S100A4/TGFB1/ENG/GLIPR2/LOXL2/BMP2/TGFBR2/CTNNB1/PHLDB1/AKNA/TGFB1I1/HMGA2/HEYL/SNAI2/CRB2/ADAM15/DAG1/TGFB2/SMAD7/SPRED1/FOXC1/FERMT2/PDPN/FGFR1/SPRY1/LDLRAD4/BCL9L/RBPJ/GREM1/TGFBR1/MDK/DLG5/EPHA3/LEF1/ROCK1/MCRIP1/PPP3R1/IL1B/TGFB3/EZH2/PTEN/SFRP2/MAD2L2	46
GO:0045621	GO:0045621	positive regulation of lymphocyte differentiation	36/1817	104/18723	3.728e-12	1.70563e-10	1.09726e-10	ANXA1/RUNX1/MMP14/AXL/RHOA/HLA-DRA/CD74/TGFBR2/PTPRC/IL4R/GAS6/LILRB2/VSIR/NCKAP1L/BCL6/EGR3/IL7R/SASH3/IL4I1/RARA/CBFB/ZMIZ1/INPP5D/HLX/GLI3/SOCS5/IL15RA/CD86/MDK/LEF1/ZBTB1/CCL19/RUNX3/ZAP70/SOX4/BTK	36
GO:0061448	GO:0061448	connective tissue development	62/1817	252/18723	3.76884e-12	1.71105e-10	1.10075e-10	TIMP1/COL1A1/CCN2/BGN/MGP/SULF1/TGFBI/RFLNB/RUNX1/COL5A1/WT1/TGFB1/PDGFRB/SPI1/CD44/BMP1/LUM/ACTA2/LOXL2/CSF1/BMP2/LTBP3/TGFBR2/CTNNB1/SLC39A14/CRIP1/EGR1/ECM1/SELENOM/HMGA2/RFLNA/ADAMTS7/CCN1/CHI3L1/LOX/SNAI2/COL11A1/FOXD1/WNT5B/CCN4/CREB3L2/CHST11/SRF/SMAD7/EXT1/FRZB/PDGFB/RARA/EFEMP1/GLI3/SH3PXD2B/KLF7/GREM1/TGFBR1/MDK/SULF2/STC1/PKD1/MEX3C/RUNX3/SFRP2/PRRX1	62
GO:0043123	GO:0043123	positive regulation of I-kappaB kinase/NF-kappaB signaling	51/1817	186/18723	4.09181e-12	1.81578e-10	1.16812e-10	LGALS1/FLNA/F2R/BST2/S100A4/TGM2/RHOA/SLC20A1/CD74/GJA1/FKBP1A/CLEC7A/CD4/CTNNB1/ECM1/CD40/TRIM22/CARD16/PLK2/IKBKE/CARD9/MTDH/FYN/TRAF5/IRAK1/BIRC3/TNFRSF1A/EEF1D/NEK6/TRIM25/FADD/MYD88/NUP62/TRIM27/DDX21/TRAF2/MIER1/IKBKG/LITAF/UBE2I/APOL3/TNF/TNFRSF10B/ECT2/CCL21/TRIM21/CCL19/AKAP13/DHX36/TLR4/BIRC2	51
GO:0071706	GO:0071706	tumor necrosis factor superfamily cytokine production	51/1817	186/18723	4.09181e-12	1.81578e-10	1.16812e-10	TYROBP/AXL/THBS1/TSPO/CYBB/SPON2/EPHB2/TREM2/CD14/HSPB1/ARRB2/CLEC7A/PTPRC/OAS2/FOXP1/ERRFI1/HLA-E/TNFAIP3/BCL3/GAS6/TLR2/GPNMB/CD84/VSIR/OAS3/CYBA/ARHGEF2/PYCARD/CARD9/PTPN6/HMGB1/IRAK3/SASH3/OAS1/CD47/IFNGR1/RARA/IL27RA/ZC3H12A/ZFP36/FADD/MYD88/LPL/TRIM27/SIRPA/CD86/AGER/LY96/CCL19/PTAFR/TLR4	51
GO:1903555	GO:1903555	regulation of tumor necrosis factor superfamily cytokine production	51/1817	186/18723	4.09181e-12	1.81578e-10	1.16812e-10	TYROBP/AXL/THBS1/TSPO/CYBB/SPON2/EPHB2/TREM2/CD14/HSPB1/ARRB2/CLEC7A/PTPRC/OAS2/FOXP1/ERRFI1/HLA-E/TNFAIP3/BCL3/GAS6/TLR2/GPNMB/CD84/VSIR/OAS3/CYBA/ARHGEF2/PYCARD/CARD9/PTPN6/HMGB1/IRAK3/SASH3/OAS1/CD47/IFNGR1/RARA/IL27RA/ZC3H12A/ZFP36/FADD/MYD88/LPL/TRIM27/SIRPA/CD86/AGER/LY96/CCL19/PTAFR/TLR4	51
GO:0010631	GO:0010631	epithelial cell migration	78/1817	357/18723	4.67618e-12	2.05961e-10	1.32498e-10	SPARC/TMSB4X/MYH9/ITGA3/ITGB1/ANXA1/PFN1/DCN/FGF1/FSTL1/TGFB1/VASH1/PLXND1/CYP1B1/THBS1/RHOA/ITGB3/GLIPR2/FAP/LOXL2/GLUL/NRP2/HBEGF/TGFBR2/DOCK5/HSPB1/KANK2/CD40/CORO1C/RRAS/ROBO1/FOXP1/ZEB2/MMP9/HDAC9/MAP4K4/RAB13/ATP2B4/SRF/HDAC7/ETS1/CALR/TGFB2/PLK2/SPRED1/VEGFC/EGR3/MACF1/HMGB1/LPXN/NRP1/PDGFB/EVL/FGFR1/ADAM9/ZC3H12A/RIN2/STARD13/SH3BP1/NR4A1/LGALS8/AKT3/HDAC5/ID1/RAC1/GREM1/TGFBR1/IQSEC1/TNF…	78
GO:0032640	GO:0032640	tumor necrosis factor production	50/1817	181/18723	4.90317e-12	2.12783e-10	1.36886e-10	TYROBP/AXL/THBS1/TSPO/CYBB/SPON2/EPHB2/TREM2/CD14/HSPB1/ARRB2/CLEC7A/PTPRC/OAS2/FOXP1/ERRFI1/HLA-E/TNFAIP3/BCL3/GAS6/TLR2/GPNMB/CD84/VSIR/OAS3/CYBA/ARHGEF2/PYCARD/CARD9/PTPN6/HMGB1/IRAK3/SASH3/OAS1/CD47/IFNGR1/RARA/IL27RA/ZC3H12A/ZFP36/FADD/MYD88/LPL/TRIM27/SIRPA/AGER/LY96/CCL19/PTAFR/TLR4	50
GO:0032680	GO:0032680	regulation of tumor necrosis factor production	50/1817	181/18723	4.90317e-12	2.12783e-10	1.36886e-10	TYROBP/AXL/THBS1/TSPO/CYBB/SPON2/EPHB2/TREM2/CD14/HSPB1/ARRB2/CLEC7A/PTPRC/OAS2/FOXP1/ERRFI1/HLA-E/TNFAIP3/BCL3/GAS6/TLR2/GPNMB/CD84/VSIR/OAS3/CYBA/ARHGEF2/PYCARD/CARD9/PTPN6/HMGB1/IRAK3/SASH3/OAS1/CD47/IFNGR1/RARA/IL27RA/ZC3H12A/ZFP36/FADD/MYD88/LPL/TRIM27/SIRPA/AGER/LY96/CCL19/PTAFR/TLR4	50
GO:0002695	GO:0002695	negative regulation of leukocyte activation	51/1817	187/18723	5.10423e-12	2.19892e-10	1.4146e-10	LAPTM5/ANXA1/RUNX1/TYROBP/AXL/SPI1/INHBA/VSIG4/CD74/CBLB/JAK3/PTPRC/LST1/IL4R/IRF1/TNFAIP3/FGR/HLA-F/CD200/GPNMB/CD84/LILRB2/VSIR/PAWR/NCKAP1L/SMAD7/BCL6/PTPN6/HMGB1/IL4I1/LRRC32/PAG1/MNDA/CBFB/ZC3H12A/FCGR2B/CD300A/INPP5D/MILR1/HLX/GLI3/SOCS5/CD86/MDK/DLG5/RUNX3/TWSG1/RC3H1/LDLR/BTK/SAMSN1	51
GO:0050920	GO:0050920	regulation of chemotaxis	57/1817	223/18723	5.31492e-12	2.27309e-10	1.46231e-10	TMSB4X/SERPINE1/F3/FGF1/TGFB1/PDGFRB/SPI1/NBL1/THBS1/DUSP1/CSF1/CSF1R/CD74/PTPRO/TREM2/HSPB1/AIF1/RAC2/SLAMF8/ROBO1/WNK1/C5AR1/GPSM3/CXCL8/CCL2/GAS6/PLXNA3/RIN3/CXCR4/CALR/NCKAP1L/VEGFC/SEMA3C/HMGB1/TPBG/NRP1/PDGFB/SEMA4C/JAM3/FGFR1/CCL5/CCR1/IL16/RAC1/GREM1/SEMA7A/MDK/ADAM10/CCL21/PGF/AGER/CCL19/MAPK1/ADAM17/PDGFRA/CAMK1D/STX4	57
GO:0090130	GO:0090130	tissue migration	79/1817	365/18723	5.64499e-12	2.39689e-10	1.54195e-10	SPARC/TMSB4X/MYH9/ITGA3/ITGB1/ANXA1/PFN1/DCN/FGF1/FSTL1/TGFB1/VASH1/PLXND1/CYP1B1/THBS1/RHOA/ACTA2/ITGB3/GLIPR2/FAP/LOXL2/GLUL/NRP2/HBEGF/TGFBR2/DOCK5/HSPB1/KANK2/CD40/CORO1C/RRAS/ROBO1/FOXP1/ZEB2/MMP9/HDAC9/MAP4K4/RAB13/ATP2B4/SRF/HDAC7/ETS1/CALR/TGFB2/PLK2/SPRED1/VEGFC/EGR3/MACF1/HMGB1/LPXN/NRP1/PDGFB/EVL/FGFR1/ADAM9/ZC3H12A/RIN2/STARD13/SH3BP1/NR4A1/LGALS8/AKT3/HDAC5/ID1/RAC1/GREM1/TGFBR1/IQSE…	79
GO:0050671	GO:0050671	positive regulation of lymphocyte proliferation	42/1817	137/18723	6.1382e-12	2.58769e-10	1.6647e-10	ANXA1/IGFBP2/VCAM1/CD81/CORO1A/CD276/CD74/HLA-DPB1/CDKN1A/HLA-DPA1/EPHB2/TGFBR2/AIF1/CD40/JAK3/PTPRC/HLA-E/LILRB2/EFNB1/NCKAP1L/CCDC88B/BCL6/CD55/PYCARD/HMGB1/SASH3/HLA-DMB/IL27RA/CCL5/FADD/MYD88/TNFRSF4/CD86/TNFSF13B/AGER/IL1B/CCL19/SLC7A1/RASAL3/CD70/ZAP70/TLR4	42
GO:0097530	GO:0097530	granulocyte migration	44/1817	148/18723	6.21906e-12	2.60318e-10	1.67467e-10	ANXA1/ITGB2/CD99/FCER1G/THBS1/S100A9/CSF1/CSF1R/CD74/IL1R1/ADGRE2/S100A8/RAC2/SLAMF8/RHOG/C5AR1/PPIB/CXCL8/CCL2/CKLF/TGFB2/NCKAP1L/CSF3R/CXCL9/VAV1/PREX1/WDR1/PECAM1/JAM3/CCL5/JAML/CD300A/PTGER4/HRH1/MYD88/RAC1/MDK/CCL21/TREM1/CCL19/ITGA1/MAPK1/SAA1/CAMK1D	44
GO:0090132	GO:0090132	epithelium migration	78/1817	360/18723	7.28053e-12	3.02603e-10	1.94669e-10	SPARC/TMSB4X/MYH9/ITGA3/ITGB1/ANXA1/PFN1/DCN/FGF1/FSTL1/TGFB1/VASH1/PLXND1/CYP1B1/THBS1/RHOA/ITGB3/GLIPR2/FAP/LOXL2/GLUL/NRP2/HBEGF/TGFBR2/DOCK5/HSPB1/KANK2/CD40/CORO1C/RRAS/ROBO1/FOXP1/ZEB2/MMP9/HDAC9/MAP4K4/RAB13/ATP2B4/SRF/HDAC7/ETS1/CALR/TGFB2/PLK2/SPRED1/VEGFC/EGR3/MACF1/HMGB1/LPXN/NRP1/PDGFB/EVL/FGFR1/ADAM9/ZC3H12A/RIN2/STARD13/SH3BP1/NR4A1/LGALS8/AKT3/HDAC5/ID1/RAC1/GREM1/TGFBR1/IQSEC1/TNF…	78
GO:0007517	GO:0007517	muscle organ development	73/1817	327/18723	7.71596e-12	3.18459e-10	2.04869e-10	COL6A3/PLEC/TAGLN/DCN/ITGA11/TPM1/WT1/TGFB1/MYLK/RHOA/FHL3/ENG/NIBAN2/GPC1/ID3/BMP2/DSP/HBEGF/FKBP1A/CTNNB1/EGR1/LAMA2/VAMP5/CAV2/LAMA5/HEYL/LOX/CAV1/LY6E/COL11A1/HDAC9/DAG1/NPHS1/TGFB2/SMAD7/EGR3/FOXC1/LIF/TNNT2/EFEMP2/SVIL/MSC/FOS/NUPR1/ELN/FOXN2/MEF2A/HEG1/SKI/RBPJ/NR4A1/TEAD4/HLX/EGR2/GPCPD1/MRAS/RB1/MTPN/TGFBR1/LEF1/CYP26B1/SAP30/ETV1/UTRN/HIVEP3/ATF3/POPDC2/ZNF609/PPP3CA/DMD/FOXK1/FZD2/LARG…	73
GO:0060537	GO:0060537	muscle tissue development	84/1817	403/18723	9.7817e-12	4.00914e-10	2.57914e-10	ITGB1/PLEC/RUNX1/DCN/TPM1/WT1/TGFB1/PDGFRB/MYLK/RHOA/PDLIM5/ENG/RGS4/NIBAN2/NOTCH2/GPC1/LMNA/BMP2/HOPX/GJA1/DSP/TGFBR2/FKBP1A/ARRB2/CTNNB1/FHL2/EGR1/RGS2/VAMP5/CAV2/HEYL/LOX/CAV1/LY6E/COL11A1/HDAC9/SRF/CALR/NPHS1/TGFB2/SMAD7/GATA6/SEMA3C/FOXC1/TNNT2/EFEMP2/RARA/SVIL/MSC/FOS/NUPR1/ELN/IGFBP5/FOXN2/MEF2A/HEG1/SKI/RBPJ/MEIS1/PIM1/NR4A1/HLX/ALDH1A2/EGR2/GPCPD1/RB1/MTPN/GREM1/TGFBR1/LEF1/TENM4/CYP26B1…	84
GO:0036293	GO:0036293	response to decreased oxygen levels	72/1817	322/18723	9.90621e-12	4.03217e-10	2.59395e-10	CCN2/POSTN/MMP14/VCAM1/THBS1/RHOA/PLOD2/LMNA/MYC/LOXL2/ANGPTL4/CYBB/BMP2/ICAM1/TGFBR2/TREM2/PML/ZFP36L1/SLC29A1/EGR1/PLAT/MMP2/PTGIS/PLK3/BNIP2/TLR2/CAV1/CAPN2/CACNB3/TP53/CXCR4/GNB1/SRF/CARD16/ETS1/ADAM15/TGFB2/CYBA/P4HB/EDNRA/VEGFC/PLAU/GATA6/ERO1A/IRAK1/NAMPT/DDIT4/KCNMB1/CYGB/RBPJ/NDNF/MDM2/TBL2/UCP2/WTIP/CBL/EIF4EBP1/AGTRAP/HK2/PLOD1/PGF/AGER/STC1/TGFB3/BNIP3L/USF1/ADAM17/PTEN/PMAIP1/VHL/OXT…	72
GO:0030168	GO:0030168	platelet activation	39/1817	123/18723	1.08808e-11	4.39853e-10	2.82964e-10	FN1/COL3A1/ACTB/MYL9/FLNA/MYH9/F2R/AXL/FCER1G/ITGB3/TLN1/MYL12A/CLIC1/VCL/HSPB1/CD40/C1QTNF1/PDGFA/SH2B3/GNAS/SRF/PLEK/THBD/VAV1/PTPN6/FERMT3/ILK/DGKI/PDGFB/DGKA/PDPN/DGKD/UBASH3B/F2RL2/CD9/SAA1/GP1BB/PDGFRA/TLR4	39
GO:0014706	GO:0014706	striated muscle tissue development	81/1817	384/18723	1.22127e-11	4.8954e-10	3.14928e-10	ITGB1/PLEC/RUNX1/DCN/TPM1/WT1/TGFB1/PDGFRB/RHOA/PDLIM5/ENG/RGS4/NIBAN2/NOTCH2/GPC1/LMNA/BMP2/HOPX/GJA1/DSP/TGFBR2/FKBP1A/ARRB2/CTNNB1/FHL2/EGR1/RGS2/VAMP5/CAV2/HEYL/LOX/CAV1/LY6E/COL11A1/HDAC9/SRF/CALR/NPHS1/TGFB2/SMAD7/GATA6/SEMA3C/FOXC1/TNNT2/RARA/SVIL/MSC/FOS/NUPR1/ELN/FOXN2/MEF2A/HEG1/SKI/RBPJ/MEIS1/PIM1/NR4A1/HLX/ALDH1A2/EGR2/GPCPD1/RB1/MTPN/GREM1/TGFBR1/LEF1/TENM4/CYP26B1/NEBL/SAP30/VGLL4/H…	81
GO:0060541	GO:0060541	respiratory system development	53/1817	203/18723	1.23045e-11	4.8954e-10	3.14928e-10	SPARC/CCN2/ITGA3/FGF1/WT1/CTSZ/MMP14/PDGFRB/TNC/FSTL3/HOPX/LTBP3/TGFBR2/CTNNB1/LAMA5/ERRFI1/PDGFA/ADAMTS2/CHI3L1/LOX/SRF/DAG1/SMCHD1/GATA6/EXT1/LIF/HMGB1/RARA/MSC/PDPN/SPRY1/IGFBP5/RCN3/HEG1/PTK7/SKI/RBPJ/ALDH1A2/GLI3/DLG5/CRISPLD2/TNF/EIF4EBP1/LEF1/LIPA/FGF7/PPP3R1/PKD1/TGFB3/ELK1/MAPK1/PDGFRA/CEBPA	53
GO:0016049	GO:0016049	cell growth	95/1817	482/18723	1.23588e-11	4.8954e-10	3.14928e-10	FN1/POSTN/IGFBP7/BST2/ITGB1/WT1/TGFB1/MMP14/MAP1B/RHOA/PDLIM5/S100A9/INHBA/RGS4/IQGAP1/DCBLD2/SPOCK1/CDKN1A/LTBP4/ALCAM/GJA1/VCL/NRP2/LRP1/IGFBP4/HBEGF/TGFBR2/PML/CTNNB1/S100A8/TRPV2/RGS2/SIPA1/NPR1/DPYSL2/TWF2/ITGA4/LIMK1/PLXNA3/TP53/CXCR4/GDI1/SRF/ADAM15/TMC8/TGFB2/CYBA/SMAD7/BCL6/EXT1/PLCE1/CCDC85B/IGFBP1/SEMA3C/MACF1/CRLF3/RERG/ILK/NRP1/FRZB/DISC1/PPP1R9B/SEMA4C/NDN/SPHK1/IGFBP5/RAPH1/CXCL16/…	95
GO:0001818	GO:0001818	negative regulation of cytokine production	77/1817	357/18723	1.25694e-11	4.94564e-10	3.1816e-10	FN1/TMSB4X/LAPTM5/BST2/ANXA1/TYROBP/TGFB1/AXL/SRGN/THBS1/INHBA/SLC11A1/TSPO/VSIG4/IL1RL1/TREM2/PML/ARRB2/SSC5D/NUTF2/JAK3/PTPRC/ERRFI1/TNFAIP3/HLA-F/GBP1/BCL3/GAS6/HDAC9/CSK/CD200/GPNMB/CD84/HDAC7/CARD16/VSIR/OAS3/TGFB2/NCKAP1L/SMAD7/BCL6/GATA6/PYCARD/PTPN6/HMGB1/IRAK3/OAS1/ADCY7/LRRC32/RARA/IL27RA/ZC3H12A/ZFP36/FCGR2B/PTGER4/INPP5D/ATP2B1/RNF216/TRIM27/SOCS5/RAC1/SIRPA/FURIN/TNF/LEF1/CYLD/AGER/C…	77
GO:0030336	GO:0030336	negative regulation of cell migration	75/1817	344/18723	1.3456e-11	5.25942e-10	3.38346e-10	TIMP1/COL3A1/DPYSL3/SERPINE1/SULF1/BST2/DCN/TPM1/TGFB1/ARHGDIB/VASH1/NBL1/CYP1B1/THBS1/RHOA/ENG/DUSP1/IFITM1/CD74/EMILIN1/GJA1/VCL/LRP1/CNN2/AIF1/CORO1C/RRAS/SLAMF8/ARHGDIA/ROBO1/SRGAP2/CCL2/SRGAP1/RIN3/CD200/ATP2B4/SRF/DLC1/ADAM15/CALR/DAG1/SMAD7/SPRED1/BMERB1/HMGB1/ILK/EVL/IL27RA/LDLRAD4/IGFBP5/CYGB/STARD13/CD300A/ABHD2/PTGER4/RECK/THY1/HDAC5/IGFBP3/RAC1/GREM1/DLG5/TNF/MIIP/CCL21/STC1/GNA13/ARH…	75
GO:0018212	GO:0018212	peptidyl-tyrosine modification	80/1817	378/18723	1.37302e-11	5.33128e-10	3.42969e-10	ITGB2/TGFB1/PDGFRB/AXL/SHC1/CD44/CD81/ITGB3/IQGAP1/CSF1R/CD74/ITGA5/CBLB/ICAM1/EPHB2/HBEGF/TREM2/ARRB2/CRLF1/CLEC7A/CD4/HCLS1/CD40/JAK3/PTPRC/NEDD9/SOCS3/ERRFI1/PDGFA/FGR/SH2B3/GAS6/CAV1/CSK/TP53/EHD4/ARHGEF2/PTPN6/FYN/LIF/NRP1/PARP14/PDGFB/PECAM1/PARP9/PDGFC/TNFRSF1A/FGFR1/EFEMP1/DLG4/CCL5/EFNA5/CD300A/THY1/SOCS5/AFAP1L2/HCK/GREM1/FCGR1A/CBL/SH3BP5/CSPG4/TNF/EPHA3/SCYL1/EPHB6/EIF2AK2/TNK2/FGF7/T…	80
GO:0051250	GO:0051250	negative regulation of lymphocyte activation	45/1817	157/18723	1.4397e-11	5.55367e-10	3.57275e-10	LAPTM5/ANXA1/RUNX1/TYROBP/AXL/INHBA/VSIG4/CD74/CBLB/JAK3/LST1/IL4R/IRF1/TNFAIP3/FGR/HLA-F/GPNMB/LILRB2/VSIR/PAWR/NCKAP1L/SMAD7/BCL6/PTPN6/HMGB1/IL4I1/LRRC32/PAG1/MNDA/CBFB/ZC3H12A/FCGR2B/CD300A/INPP5D/HLX/GLI3/SOCS5/CD86/MDK/DLG5/RUNX3/TWSG1/RC3H1/BTK/SAMSN1	45
GO:0050727	GO:0050727	regulation of inflammatory response	81/1817	386/18723	1.61099e-11	6.14951e-10	3.95607e-10	TMSB4X/SERPINE1/ANXA1/ZYX/TGM2/C3/CD81/S100A9/IL1RL1/IL1R1/SBNO2/TREM2/ALOX5/S100A8/PTPRC/SLAMF8/PTGIS/AKNA/SIGLEC10/SOCS3/FOXP1/HLA-E/TNFAIP3/GPSM3/ALOX5AP/FGR/MMP9/TLR2/CASP4/CD200/NT5E/SNCA/CCN4/CTSC/ETS1/PLK2/BCL6/TNFRSF1B/PYCARD/FYN/ABCC1/CD47/NFKBIA/TNFRSF11A/NLRP1/AOAH/BIRC3/NUPR1/TNFRSF1A/SPHK1/RHBDF2/CCL5/FNDC4/ZFP36/FCGR2B/PTGER4/MYD88/LPL/SOCS5/IL16/RB1/IL17RA/HCK/SIRPA/SEMA7A/MDK/FURI…	81
GO:0034113	GO:0034113	heterotypic cell-cell adhesion	26/1817	61/18723	1.615e-11	6.14951e-10	3.95607e-10	ITGB1/ITGAV/ITGB2/MYADM/VCAM1/CD44/ITGB3/ITGAX/ITGA5/DSP/PTPRC/WNK1/PARVA/ITGA4/DSC2/CD200/LILRB2/CD47/JAM3/IL1RN/THY1/GLDN/SIRPA/TNF/AGER/IL1B	26
GO:0050921	GO:0050921	positive regulation of chemotaxis	42/1817	141/18723	1.7438e-11	6.59738e-10	4.24419e-10	TMSB4X/SERPINE1/F3/TGFB1/PDGFRB/SPI1/THBS1/CSF1/CSF1R/CD74/TREM2/HSPB1/AIF1/RAC2/WNK1/C5AR1/GPSM3/CXCL8/GAS6/CXCR4/CALR/NCKAP1L/VEGFC/HMGB1/TPBG/NRP1/PDGFB/FGFR1/CCL5/CCR1/IL16/RAC1/MDK/ADAM10/CCL21/PGF/AGER/CCL19/MAPK1/ADAM17/CAMK1D/STX4	42
GO:0051271	GO:0051271	negative regulation of cellular component movement	78/1817	367/18723	1.99173e-11	7.48737e-10	4.81674e-10	TIMP1/COL3A1/DPYSL3/SERPINE1/SULF1/BST2/ACTN1/DCN/TPM1/TGFB1/ARHGDIB/VASH1/NBL1/CYP1B1/THBS1/RHOA/ENG/DUSP1/IFITM1/CD74/EMILIN1/PTPRO/GJA1/VCL/LRP1/CNN2/AIF1/CORO1C/RRAS/SLAMF8/ARHGDIA/ROBO1/SRGAP2/CCL2/SRGAP1/RIN3/CD200/ATP2B4/SRF/DLC1/ADAM15/CALR/DAG1/SMAD7/SPRED1/BMERB1/HMGB1/ILK/EVL/IL27RA/LDLRAD4/IGFBP5/CYGB/STARD13/CD300A/ABHD2/PTGER4/RECK/THY1/HDAC5/IGFBP3/CD9/RAC1/GREM1/DLG5/TNF/MIIP/CCL2…	78
GO:0035987	GO:0035987	endodermal cell differentiation	22/1817	45/18723	2.07858e-11	7.76442e-10	4.99497e-10	FN1/ITGAV/COL7A1/COL5A1/ITGB2/MMP14/COL8A1/ITGB5/INHBA/COL5A2/COL4A2/ITGA5/COL6A1/CTNNB1/MMP2/HMGA2/ITGA4/MMP9/COL11A1/GATA6/COL12A1/HSBP1	22
GO:0070997	GO:0070997	neuron death	77/1817	361/18723	2.23267e-11	8.27811e-10	5.32543e-10	F2R/ITGB2/TYROBP/NES/CTSZ/AXL/RHOA/MCL1/CORO1A/CSF1/LRP1/TREM2/ARRB2/CRLF1/CTNNB1/EGR1/C5AR1/UNC5B/ARL6IP5/HLA-F/CCL2/C1QA/CAPN2/TP53/CD200/GPNMB/SNCA/HSPA5/NAIP/TGFB2/TNFRSF1B/FYN/ILK/SET/NRP1/BID/MAP3K5/NLRP1/NAMPT/FOS/NUPR1/DHCR24/DDIT4/CCL5/MAX/TRPM2/DAXX/ITGAM/ATF4/FCGR2B/ATG7/PPT1/FADD/NDNF/TRAF2/IKBKG/RB1/AGAP2/CBL/MDK/RASA1/TNF/WFS1/NONO/ATN1/PICALM/TGFB3/ATP13A2/ITGA1/ELK1/NGFR/NCSTN/FAS…	77
GO:0008064	GO:0008064	regulation of actin polymerization or depolymerization	50/1817	188/18723	2.25185e-11	8.27811e-10	5.32543e-10	TMSB4X/PFN1/GSN/ARPC1B/MYADM/CDC42EP1/RHOA/ARPC5/CORO1A/ARPC2/CAPZB/PLEKHG2/ICAM1/ACTR3/HCLS1/ARPC4/CDC42EP4/TWF2/CDC42EP5/ARPC3/COTL1/MYO1C/FCHSD2/TMOD1/DSTN/NPHS1/NCKAP1L/PLEK/GMFG/PYCARD/PREX1/WDR1/WASF2/EVL/VASP/SVIL/ELN/TRIOBP/SH3BP1/CAPG/DBN1/DBNL/CYFIP1/TRIM27/HCK/MTPN/RASA1/CCL21/FCHSD1/SPTB	50
GO:0002285	GO:0002285	lymphocyte activation involved in immune response	51/1817	194/18723	2.27206e-11	8.27811e-10	5.32543e-10	LGALS1/ANXA1/TGFB1/SPI1/FCER1G/CD81/SLC11A1/NOTCH2/CORO1A/HLA-DRA/CD74/ICAM1/LCP1/TMEM98/CD40/JAK3/PTPRC/IL4R/FOXP1/HLA-F/DOCK10/BCL3/TP53/NCKAP1L/SMAD7/BCL6/APBB1IP/HMGB1/HLA-DMB/RARA/IL27RA/ERCC1/ZC3H12A/DOCK11/LFNG/FCGR2B/IRF8/ITGAL/PTGER4/HLX/SOCS5/CD86/MDK/LEF1/CCL19/UNC13D/RC3H1/TLR4/RELB/SLC15A4/MAD2L2	51
GO:0045216	GO:0045216	cell-cell junction organization	52/1817	200/18723	2.2722e-11	8.27811e-10	5.32543e-10	ACTB/FLNA/F2R/PLEC/CDH11/TGFB1/CLDN1/RHOA/FSCN1/TLN1/CSF1R/PTPRO/GJA1/VCL/DSP/CDH2/LIMS1/CTNNB1/MYO1C/SNAI2/CAV1/TJP1/RAB13/CSK/SRF/HDAC7/NUMBL/TGFB2/SMAD7/EXT1/MTDH/CDH6/MICALL2/FERMT2/WDR1/LIMS2/PECAM1/JAM3/HEG1/GJB2/MTSS1/CD9/TGFBR1/DLG5/TNF/ECT2/ROCK1/ADAM10/IL1B/TGFB3/CDH24/CCM2	52
GO:0018108	GO:0018108	peptidyl-tyrosine phosphorylation	79/1817	375/18723	2.34557e-11	8.49299e-10	5.46366e-10	ITGB2/TGFB1/PDGFRB/AXL/SHC1/CD44/CD81/ITGB3/IQGAP1/CSF1R/CD74/ITGA5/CBLB/ICAM1/EPHB2/HBEGF/TREM2/ARRB2/CRLF1/CLEC7A/CD4/HCLS1/CD40/JAK3/PTPRC/NEDD9/SOCS3/ERRFI1/PDGFA/FGR/SH2B3/GAS6/CAV1/CSK/TP53/EHD4/ARHGEF2/PTPN6/FYN/LIF/NRP1/PARP14/PDGFB/PECAM1/PARP9/PDGFC/TNFRSF1A/FGFR1/EFEMP1/DLG4/CCL5/EFNA5/CD300A/THY1/SOCS5/AFAP1L2/HCK/GREM1/FCGR1A/CBL/SH3BP5/CSPG4/TNF/EPHA3/SCYL1/EPHB6/EIF2AK2/TNK2/FGF7/A…	79
GO:0030832	GO:0030832	regulation of actin filament length	50/1817	189/18723	2.77786e-11	9.99692e-10	6.43117e-10	TMSB4X/PFN1/GSN/ARPC1B/MYADM/CDC42EP1/RHOA/ARPC5/CORO1A/ARPC2/CAPZB/PLEKHG2/ICAM1/ACTR3/HCLS1/ARPC4/CDC42EP4/TWF2/CDC42EP5/ARPC3/COTL1/MYO1C/FCHSD2/TMOD1/DSTN/NPHS1/NCKAP1L/PLEK/GMFG/PYCARD/PREX1/WDR1/WASF2/EVL/VASP/SVIL/ELN/TRIOBP/SH3BP1/CAPG/DBN1/DBNL/CYFIP1/TRIM27/HCK/MTPN/RASA1/CCL21/FCHSD1/SPTB	50
GO:0052548	GO:0052548	regulation of endopeptidase activity	87/1817	432/18723	2.83855e-11	1.01534e-09	6.53184e-10	TIMP1/CCN2/F2R/SERPINE1/LAPTM5/BST2/COL6A3/ANXA2/GSN/COL7A1/F3/SPOCK2/TIMP2/PLAUR/C3/CRIM1/CD44/THBS1/RHOA/S100A9/TIMP3/SPOCK1/MYC/IFI16/UACA/IFI6/PML/ARRB2/CLEC7A/S100A8/ROBO1/ARL6IP5/CCN1/GAS6/MMP9/PSMB9/CRB2/SNCA/CST6/DLC1/CARD16/VSIR/CST3/NAIP/PYCARD/LXN/CARD9/TFPI2/A2M/FYN/HMGB1/CSTB/ASPH/ANP32B/BID/MAP3K5/NLRP1/PSMB8/BIRC3/UBE2Z/CAST/DHCR24/SERPINB8/SERPINB9/NR4A1/FADD/RECK/MDM2/FURIN/TNF/R…	87
GO:0070372	GO:0070372	regulation of ERK1 and ERK2 cascade	69/1817	309/18723	2.85619e-11	1.0155e-09	6.53283e-10	FN1/CCN2/F2R/NPNT/FGF1/TGFB1/PDGFRB/SHC1/GNAI2/CD44/TIMP3/NOTCH2/GLIPR2/DUSP1/BMP2/CSF1R/CD74/EMILIN1/LRP1/ICAM1/EPHB2/TREM2/ARRB2/CD4/CAVIN3/PTPRC/RRAS/ERRFI1/C5AR1/PDGFA/CCN1/CCL2/GBP1/CHI3L1/GAS6/CSK/GPNMB/SPRED1/MARCO/PYCARD/CARD9/PTPN6/LIF/HMGB1/TPBG/FERMT2/NRP1/TNFRSF11A/PDGFB/DUSP6/PDGFC/SPRY1/CCL5/CCR1/RAP1A/TNFAIP8L3/MAP3K12/SIRPA/SEMA7A/TNF/CCL21/AGER/IL1B/NELFE/CCL19/ATF3/PDGFRA/PTEN/T…	69
GO:0050730	GO:0050730	regulation of peptidyl-tyrosine phosphorylation	62/1817	264/18723	3.14758e-11	1.1124e-09	7.1562e-10	ITGB2/TGFB1/SHC1/CD44/CD81/ITGB3/IQGAP1/CSF1R/CD74/ITGA5/CBLB/ICAM1/HBEGF/TREM2/ARRB2/CRLF1/CLEC7A/CD4/HCLS1/CD40/PTPRC/NEDD9/SOCS3/ERRFI1/PDGFA/SH2B3/GAS6/CAV1/TP53/EHD4/ARHGEF2/PTPN6/FYN/LIF/NRP1/PARP14/PDGFB/PECAM1/PARP9/PDGFC/TNFRSF1A/DLG4/CCL5/EFNA5/CD300A/THY1/SOCS5/AFAP1L2/GREM1/FCGR1A/CBL/SH3BP5/CSPG4/TNF/TNK2/FGF7/ABI1/ADAM17/ERCC6/SFRP2/ARL2BP/SAMSN1	62
GO:0040013	GO:0040013	negative regulation of locomotion	81/1817	391/18723	3.18132e-11	1.11763e-09	7.18986e-10	TIMP1/COL3A1/DPYSL3/SERPINE1/SULF1/BST2/DCN/TPM1/TGFB1/ARHGDIB/VASH1/NBL1/CYP1B1/THBS1/RHOA/ENG/DUSP1/IFITM1/CD74/EMILIN1/PTPRO/GJA1/VCL/LRP1/CNN2/AIF1/CORO1C/RRAS/SLAMF8/ARHGDIA/ROBO1/SRGAP2/CCL2/SRGAP1/PLXNA3/RIN3/CD200/ATP2B4/SRF/DLC1/ADAM15/CALR/DAG1/SMAD7/SPRED1/BMERB1/SEMA3C/HMGB1/ILK/NRP1/EVL/SEMA4C/IL27RA/LDLRAD4/IGFBP5/CYGB/STARD13/CD300A/ABHD2/PTGER4/RECK/THY1/HDAC5/IGFBP3/RAC1/GREM1/SE…	81
GO:0019882	GO:0019882	antigen processing and presentation	35/1817	106/18723	3.4252e-11	1.18915e-09	7.64997e-10	B2M/IFI30/FCER1G/THBS1/SLC11A1/HLA-DRA/CD74/HLA-DPB1/HLA-DPA1/TAPBP/ICAM1/TREM2/CD68/HLA-E/HLA-F/CTSS/TAP2/LILRB2/HLA-DMA/CALR/TAP1/PYCARD/EXT1/HLA-DMB/RFTN1/PSMB8/RAB3B/FCGR2B/RAB34/RAB35/WDFY4/CCL21/CCL19/RELB/KDM5D	35
GO:0042116	GO:0042116	macrophage activation	35/1817	106/18723	3.4252e-11	1.18915e-09	7.64997e-10	ITGB2/TYROBP/THBS1/SLC11A1/VSIG4/IL1RL1/CD74/SBNO2/IFNGR2/TREM2/AIF1/PTPRC/IL4R/FOXP1/C5AR1/C1QA/TLR2/CD200/CD84/SNCA/CTSC/HMGB1/CD93/IFNGR1/NAMPT/SPHK1/ZC3H12A/ITGAM/FCGR2B/TNF/IFI35/AGER/TLR4/LDLR/CEBPA	35
GO:0042102	GO:0042102	positive regulation of T cell proliferation	34/1817	101/18723	3.56341e-11	1.2299e-09	7.91211e-10	ANXA1/IGFBP2/VCAM1/CD81/CORO1A/CD276/HLA-DPB1/HLA-DPA1/TGFBR2/AIF1/JAK3/PTPRC/HLA-E/LILRB2/EFNB1/NCKAP1L/CCDC88B/CD55/PYCARD/HMGB1/SASH3/HLA-DMB/IL27RA/CCL5/FADD/CD86/TNFSF13B/AGER/IL1B/CCL19/SLC7A1/RASAL3/CD70/ZAP70	34
GO:0042326	GO:0042326	negative regulation of phosphorylation	80/1817	385/18723	3.59747e-11	1.23443e-09	7.94129e-10	PLEC/PMEPA1/MYADM/TGFB1/INHBA/ENG/DUSP1/ANKLE2/BMP2/EMILIN1/PTPRO/CDKN1A/CBLB/LRP1/EPHB2/HSPB1/ARRB2/RGS2/CORO1C/PTPRC/WNK1/SOCS3/ERRFI1/TNFAIP3/YWHAG/SH2B3/SMAD6/CAV1/CSK/SNCA/TMED2/SMAD7/SPRED1/PYCARD/NIBAN1/PTPN6/PTPRQ/IRAK3/AIDA/ILK/PARP14/DUSP6/DYNLL1/NUPR1/DDIT4/SPRY1/DUSP7/LDLRAD4/ZC3H12A/UBASH3B/HEG1/UCHL1/CD300A/CTDSP2/NUP62/THY1/TRIM27/SOCS5/IGFBP3/RB1/GREM1/SIRPA/DBNDD2/CBL/SH3BP5/CDKN…	80
GO:0032102	GO:0032102	negative regulation of response to external stimulus	85/1817	420/18723	3.69024e-11	1.25895e-09	8.09898e-10	SERPINE1/HTRA1/ANXA2/NBL1/THBS1/VSIG4/DUSP1/FAP/IFI16/PTPRO/GJA1/SAMHD1/TREM2/AIF1/ARRB2/ALOX5/ISG15/PLAT/PTPRC/SLAMF8/C1QTNF1/PTGIS/ROBO1/SIGLEC10/SOCS3/STAT2/PDGFA/HLA-E/TNFAIP3/FGR/HLA-F/CCL2/SH2B3/PLXNA3/RIN3/CACNB3/CD200/NT5E/CARD16/OAS3/PLK2/TNFRSF1B/THBD/PLAU/SEMA3C/A2M/FYN/IRAK3/OAS1/NRP1/PARP14/PDGFB/AOAH/SEMA4C/TNFRSF1A/RHBDF2/FNDC4/UBASH3B/ZFP36/FCGR2B/SERPINB9/PTGER4/SOCS5/RB1/CD9/HCK…	85
GO:0046631	GO:0046631	alpha-beta T cell activation	44/1817	156/18723	4.3545e-11	1.47703e-09	9.50192e-10	ANXA1/RUNX1/CD81/RHOA/TCIRG1/HLA-DRA/CBLB/TGFBR2/TMEM98/JAK3/PTPRC/IL4R/FOXP1/HLA-E/IRF1/BCL3/VSIR/NCKAP1L/SMAD7/BCL6/DOCK2/CD55/HMGB1/SASH3/RARA/CBFB/ZC3H12A/CD300A/PTGER4/HLX/GLI3/SOCS5/CD86/LEF1/WDFY4/AGER/CCL19/RUNX3/TWSG1/RASAL3/RC3H1/ZAP70/RELB/ELF4	44
GO:0031532	GO:0031532	actin cytoskeleton reorganization	35/1817	107/18723	4.61985e-11	1.55808e-09	1.00233e-09	FLNA/MYH9/ANXA1/PLEC/GSN/ARHGDIB/SHC1/RHOA/ANTXR1/NOTCH2/CSF1R/PDLIM4/NPHS2/HCLS1/ARHGDIA/NEDD9/PARVA/DAPK3/TJP1/PLEK/PARVG/GMFG/MICALL2/NRP1/ARAP1/TRPM2/RALA/PTK7/SYDE1/HCK/MDK/FGF7/GPR65/PDGFRA/ABI3	35
GO:0022411	GO:0022411	cellular component disassembly	88/1817	443/18723	4.65107e-11	1.5597e-09	1.00337e-09	MICAL2/GSN/NES/TGFB1/MMP14/C3/MAP1B/TSPO/FSCN1/FAP/MYC/CAPZB/C1QB/C1QC/HDGFL3/LRP1/MMP7/TREM2/LCP1/HMGA1/MMP2/LIX1L/PLK3/TWF2/CTSS/C1QA/MMP9/SNAI2/MAP4K4/TP53/TMOD1/ETS1/ADAM15/CST3/DSTN/PLEK/ARHGEF2/BMERB1/MMP11/MMP19/IRAK3/ADAMTS5/SET/WDR1/PPP1R9B/TRIM54/SVIL/PDPN/DDIT4/STMN3/TRIOBP/PELO/NEK6/ITGAM/SH3BP1/CAPG/ATG7/ATP2A2/RUBCNL/SH3PXD2B/TOP2A/TPX2/DCTN1/MTPN/TGFBR1/DNASE2/IQSEC1/FURIN/TNF/OPTN…	88
GO:0009612	GO:0009612	response to mechanical stimulus	54/1817	216/18723	4.79507e-11	1.5989e-09	1.02859e-09	COL1A1/COL3A1/POSTN/PLEC/GSN/DCN/IGFBP2/MMP14/TNC/MAP1B/THBS1/RHOA/ENG/GJA1/STAT1/CNN2/MMP7/TGFBR2/CDH2/CTNNB1/CD40/ARHGDIA/IRF1/CHI3L1/COL11A1/CACNB3/CXCR4/ETS1/DAG1/CYBA/PIEZO1/FYN/SLC1A3/NFKBIA/FOS/TNFRSF1A/MBD2/PTGER4/FADD/MYD88/MTPN/RAC1/MDK/TNFRSF10B/SLC38A2/IL1B/PKD1/ETV1/FAS/BACE1/DMD/TLR4/TNFSF14/JUN	54
GO:1902106	GO:1902106	negative regulation of leukocyte differentiation	34/1817	102/18723	4.8514e-11	1.60859e-09	1.03483e-09	ANXA1/RUNX1/MAFB/FSTL3/INHBA/FBN1/MYC/CD74/C1QC/CTNNB1/CDK6/JAK3/IL4R/IRF1/SMAD7/BCL6/PIAS3/HMGB1/RARA/NME2/CBFB/ZC3H12A/UBASH3B/FCGR2B/NME1/INPP5D/HLX/GLI3/SOCS5/MDK/ZBTB46/RUNX3/RC3H1/TLR4	34
GO:0044409	GO:0044409	entry into host	43/1817	151/18723	5.13342e-11	1.6926e-09	1.08887e-09	LGALS1/ITGB1/ITGAV/IFITM3/GSN/IFITM2/AXL/CLDN1/CD81/ITGB5/ITGB3/IFITM1/CD74/ITGA5/ICAM1/CD4/CAV2/TRIM22/CXCL8/GAS6/CAV1/LY6E/SCARB2/CXCR4/GRK2/DAG1/P4HB/CTSB/CIITA/CD55/NECTIN2/NRP1/TRIM25/SIGLEC1/TRIM27/TNFRSF4/CBL/CD86/TRIM21/MRC1/SELPLG/LDLR/PTX3	43
GO:0042113	GO:0042113	B cell activation	72/1817	334/18723	5.99411e-11	1.9654e-09	1.26437e-09	LGALS1/LAPTM5/BST2/ITGB1/TYROBP/TGFB1/MMP14/VCAM1/SPI1/CD81/INHBA/TCIRG1/NOTCH2/CD74/CDKN1A/EPHB2/AHR/THEMIS2/ZFP36L1/CD40/JAK3/PTPRC/SLAMF8/TNFAIP3/ITGA4/DOCK10/BCL3/HDAC9/TP53/LRRC8A/LAT2/PAWR/NCKAP1L/BCL6/IL7R/PTPN6/SASH3/IL4I1/IL27RA/MNDA/ZFP36L2/ERCC1/DOCK11/LFNG/KLF6/FCGR2B/CD300A/IRF8/RBPJ/INPP5D/HDAC5/TRBC2/TNFRSF4/TXLNA/CD86/LYL1/NFAM1/LEF1/SH3KBP1/TNFSF13B/ZBTB7A/EZH2/SYVN1/ADAM17/CD70/…	72
GO:0030323	GO:0030323	respiratory tube development	48/1817	181/18723	6.28719e-11	2.05011e-09	1.31887e-09	SPARC/CCN2/ITGA3/FGF1/CTSZ/MMP14/PDGFRB/TNC/FSTL3/HOPX/LTBP3/TGFBR2/CTNNB1/LAMA5/ERRFI1/PDGFA/ADAMTS2/CHI3L1/LOX/SRF/DAG1/GATA6/EXT1/LIF/HMGB1/HECA/PDPN/SPRY1/IGFBP5/RCN3/HEG1/PTK7/RBPJ/ALDH1A2/GLI3/DLG5/CRISPLD2/TNF/EIF4EBP1/LIPA/FGF7/PPP3R1/PKD1/TGFB3/ELK1/MAPK1/PDGFRA/CEBPA	48
GO:0046634	GO:0046634	regulation of alpha-beta T cell activation	34/1817	104/18723	8.86382e-11	2.87441e-09	1.84915e-09	ANXA1/RUNX1/CD81/RHOA/HLA-DRA/CBLB/TGFBR2/JAK3/PTPRC/IL4R/HLA-E/IRF1/VSIR/NCKAP1L/SMAD7/BCL6/CD55/HMGB1/SASH3/RARA/CBFB/ZC3H12A/CD300A/HLX/GLI3/SOCS5/CD86/AGER/CCL19/RUNX3/TWSG1/RASAL3/RC3H1/ZAP70	34
GO:0010717	GO:0010717	regulation of epithelial to mesenchymal transition	33/1817	99/18723	9.31162e-11	3.00312e-09	1.93195e-09	COL1A1/TGFB1/ENG/GLIPR2/LOXL2/BMP2/TGFBR2/CTNNB1/PHLDB1/TGFB1I1/CRB2/DAG1/TGFB2/SMAD7/SPRED1/FOXC1/FERMT2/PDPN/SPRY1/LDLRAD4/BCL9L/GREM1/TGFBR1/MDK/EPHA3/LEF1/MCRIP1/IL1B/TGFB3/EZH2/PTEN/SFRP2/MAD2L2	33
GO:0030324	GO:0030324	lung development	47/1817	177/18723	9.45645e-11	3.03326e-09	1.95134e-09	SPARC/CCN2/ITGA3/FGF1/CTSZ/MMP14/PDGFRB/TNC/FSTL3/HOPX/LTBP3/TGFBR2/CTNNB1/LAMA5/ERRFI1/PDGFA/ADAMTS2/CHI3L1/LOX/SRF/DAG1/GATA6/EXT1/LIF/HMGB1/PDPN/SPRY1/IGFBP5/RCN3/HEG1/PTK7/RBPJ/ALDH1A2/GLI3/DLG5/CRISPLD2/TNF/EIF4EBP1/LIPA/FGF7/PPP3R1/PKD1/TGFB3/ELK1/MAPK1/PDGFRA/CEBPA	47
GO:0071675	GO:0071675	regulation of mononuclear cell migration	36/1817	115/18723	1.00964e-10	3.22104e-09	2.07214e-09	SERPINE1/SPI1/NBL1/THBS1/RHOA/DUSP1/CSF1/CSF1R/AIF1/ECM1/SLAMF8/WNK1/C5AR1/ITGA4/CCL2/GAS6/MSN/CD200/CALR/PYCARD/STK10/HMGB1/CD47/IL27RA/CCL5/CCR1/FADD/GREM1/MDK/TNF/ADAM10/CCL21/AGER/DOCK8/MAPK1/ADAM17	36
GO:0001655	GO:0001655	urogenital system development	72/1817	338/18723	1.06343e-10	3.36065e-09	2.16195e-09	ITGA3/SULF1/ANXA1/NPNT/COL4A1/DCN/PODXL/FGF1/WT1/PDGFRB/TNC/PLXND1/RHOA/FSTL3/ACTA2/FBN1/NOTCH2/IQGAP1/PSAP/MYC/ID3/BMP2/PTPRO/NPHS2/STAT1/EPHB2/MYO1E/CRLF1/CTNNB1/KANK2/CRIP1/EGR1/LAMA5/PDGFA/HEYL/MMP9/SMAD6/FOXD1/NPHS1/TGFB2/SMAD7/TNS2/EXT1/PLCE1/SGPL1/FOXC1/LIF/ILK/NRP1/PDGFB/PECAM1/RARA/SPRY1/MAGED1/NID1/PTK7/FADD/CNTRL/ALDH1A2/GLI3/MTSS1/GREM1/TGFBR1/DLG5/LAMB2/CYP26B1/SULF2/WFS1/PKD1/PDGFRA…	72
GO:0045123	GO:0045123	cellular extravasation	27/1817	70/18723	1.06479e-10	3.36065e-09	2.16195e-09	ITGB1/VCAM1/CD99/IL1R1/CHST2/ICAM1/ITGA4/CCL2/EXT1/CD47/PECAM1/IL27RA/JAM3/JAML/ITGAL/PTGER4/FADD/THY1/SIRPA/MDK/TNF/ROCK1/CCL21/AGER/ITGA1/SELPLG/PTAFR	27
GO:2000146	GO:2000146	negative regulation of cell motility	75/1817	359/18723	1.13635e-10	3.55122e-09	2.28455e-09	TIMP1/COL3A1/DPYSL3/SERPINE1/SULF1/BST2/DCN/TPM1/TGFB1/ARHGDIB/VASH1/NBL1/CYP1B1/THBS1/RHOA/ENG/DUSP1/IFITM1/CD74/EMILIN1/GJA1/VCL/LRP1/CNN2/AIF1/CORO1C/RRAS/SLAMF8/ARHGDIA/ROBO1/SRGAP2/CCL2/SRGAP1/RIN3/CD200/ATP2B4/SRF/DLC1/ADAM15/CALR/DAG1/SMAD7/SPRED1/BMERB1/HMGB1/ILK/EVL/IL27RA/LDLRAD4/IGFBP5/CYGB/STARD13/CD300A/ABHD2/PTGER4/RECK/THY1/HDAC5/IGFBP3/RAC1/GREM1/DLG5/TNF/MIIP/CCL21/STC1/GNA13/ARH…	75
GO:0038061	GO:0038061	NIK/NF-kappaB signaling	41/1817	143/18723	1.13721e-10	3.55122e-09	2.28455e-09	TMSB4X/LAPTM5/SPI1/RHOA/UACA/TREM2/CD14/LIMS1/NFKB2/BCL3/CHI3L1/TLR2/HDAC7/CALR/IKBKE/HMGB1/ILK/NFKBIA/IRAK1/BIRC3/SPHK1/ZC3H12A/TRAF2/LITAF/GREM1/CD86/TNF/AKIP1/TNFRSF10B/EIF2AK2/IFI35/CYLD/RASSF2/AGER/IL1B/CCL19/RC3H1/TLR4/TNFSF14/RELB/BIRC2	41
GO:0071216	GO:0071216	cellular response to biotic stimulus	58/1817	246/18723	1.1504e-10	3.55547e-09	2.28728e-09	VIM/SERPINE1/TGFB1/AXL/SPI1/RHOA/TSPO/SBNO2/SPON2/ICAM1/TREM2/CD14/CLEC7A/CD68/CD40/TNFAIP3/CXCL8/CCL2/TLR2/CAPN2/TP53/LILRB2/HSPA5/CARD16/TNFRSF1B/CD55/PYCARD/CXCL9/MTDH/HMGB1/NFKBIA/PLSCR3/IRAK1/BID/MUS81/RARA/CCL5/ADAM9/ZC3H12A/ZFP36/FCGR2B/IRF8/MYD88/LITAF/HCK/SIRPA/CD86/TNF/WFS1/IL1B/LY96/CARD8/MRC1/MAPK1/GIT1/PTAFR/TLR4/BTK	58
GO:0030833	GO:0030833	regulation of actin filament polymerization	46/1817	172/18723	1.15062e-10	3.55547e-09	2.28728e-09	TMSB4X/PFN1/GSN/ARPC1B/MYADM/CDC42EP1/RHOA/ARPC5/CORO1A/ARPC2/CAPZB/PLEKHG2/ICAM1/ACTR3/HCLS1/ARPC4/CDC42EP4/TWF2/CDC42EP5/ARPC3/COTL1/MYO1C/FCHSD2/TMOD1/NPHS1/NCKAP1L/GMFG/PYCARD/PREX1/WASF2/EVL/VASP/SVIL/ELN/TRIOBP/CAPG/DBN1/DBNL/CYFIP1/TRIM27/HCK/MTPN/RASA1/CCL21/FCHSD1/SPTB	46
GO:0007044	GO:0007044	cell-substrate junction assembly	32/1817	95/18723	1.31273e-10	4.03527e-09	2.59595e-09	FN1/PLEC/ACTN1/S100A10/MMP14/THBS1/RHOA/IQGAP1/COL16A1/TLN1/VCL/LRP1/LIMS1/CORO1C/CORO2B/DAPK3/MAP4K4/DST/DLC1/MACF1/RCC2/FERMT2/NRP1/EFNA5/THY1/RAC1/GREM1/EPHA3/ROCK1/LAMC1/PTEN/PTPRA	32
GO:1900024	GO:1900024	regulation of substrate adhesion-dependent cell spreading	24/1817	57/18723	1.32716e-10	4.05849e-09	2.61089e-09	POSTN/FLNA/S100A10/MYADM/ARPC2/DOCK5/LIMS1/CORO1C/NEDD9/GBP1/CALR/P4HB/PREX1/RCC2/FERMT2/ILK/NRP1/LIMS2/PDPN/TRIOBP/EFNA5/RAC1/MDK/UNC13D	24
GO:0050766	GO:0050766	positive regulation of phagocytosis	26/1817	66/18723	1.35475e-10	4.12151e-09	2.65143e-09	C3/FCER1G/RAB31/SLC11A1/MFGE8/LRP1/TREM2/CLEC7A/PTPRC/CCL2/GAS6/CALR/NCKAP1L/CYBA/DOCK2/PYCARD/CD47/IL2RG/FCGR2B/RAP1A/SIRPA/IL15RA/TNF/IL1B/CAMK1D/PTX3	26
GO:0001822	GO:0001822	kidney development	65/1817	293/18723	1.43576e-10	4.34429e-09	2.79475e-09	ITGA3/SULF1/NPNT/DCN/PODXL/FGF1/WT1/PDGFRB/PLXND1/RHOA/FSTL3/ACTA2/FBN1/NOTCH2/IQGAP1/MYC/ID3/BMP2/PTPRO/NPHS2/STAT1/MYO1E/CRLF1/CTNNB1/KANK2/EGR1/LAMA5/PDGFA/HEYL/MMP9/SMAD6/FOXD1/NPHS1/TGFB2/SMAD7/TNS2/EXT1/PLCE1/SGPL1/FOXC1/LIF/ILK/NRP1/PDGFB/PECAM1/RARA/SPRY1/MAGED1/NID1/PTK7/FADD/CNTRL/ALDH1A2/GLI3/MTSS1/GREM1/TGFBR1/DLG5/LAMB2/CYP26B1/SULF2/WFS1/PKD1/PDGFRA/SOX4	65
GO:0046718	GO:0046718	viral entry into host cell	41/1817	144/18723	1.4427e-10	4.34429e-09	2.79475e-09	LGALS1/ITGB1/ITGAV/IFITM3/GSN/IFITM2/AXL/CLDN1/CD81/ITGB5/ITGB3/IFITM1/CD74/ITGA5/ICAM1/CD4/CAV2/TRIM22/GAS6/CAV1/LY6E/SCARB2/CXCR4/GRK2/DAG1/P4HB/CTSB/CIITA/CD55/NECTIN2/NRP1/TRIM25/SIGLEC1/TRIM27/TNFRSF4/CD86/TRIM21/MRC1/SELPLG/LDLR/PTX3	41
GO:1903707	GO:1903707	negative regulation of hemopoiesis	34/1817	106/18723	1.5899e-10	4.76324e-09	3.06426e-09	ANXA1/RUNX1/MAFB/FSTL3/INHBA/FBN1/MYC/CD74/C1QC/CTNNB1/CDK6/JAK3/IL4R/IRF1/SMAD7/BCL6/PIAS3/HMGB1/RARA/NME2/CBFB/ZC3H12A/UBASH3B/FCGR2B/NME1/INPP5D/HLX/GLI3/SOCS5/MDK/ZBTB46/RUNX3/RC3H1/TLR4	34
GO:1901342	GO:1901342	regulation of vasculature development	73/1817	348/18723	1.65519e-10	4.93379e-09	3.17398e-09	SPARC/SERPINE1/SULF1/ITGB1/RUNX1/DCN/F3/FGF1/VASH1/C3/PLXND1/CYP1B1/THBS1/COL4A2/ENG/NIBAN2/ITGAX/ANGPTL4/CYBB/GLUL/EMILIN1/ITGA5/THBS2/STAT1/TGFBR2/HSPB1/PML/CTNNB1/ALOX5/ECM1/CD40/RRAS/PTGIS/NPR1/HMGA2/C5AR1/TNFAIP3/CXCL8/STAB1/CHI3L1/TJP1/CXCR4/GPNMB/ATP2B4/ETS1/TGFB2/HSPG2/PLK2/SPRED1/VEGFC/GATA6/MTDH/FOXC1/HMGB1/ADAM12/AGO2/NRP1/SPHK1/ZC3H12A/RECK/AKT3/ID1/GREM1/MDK/TNF/HK2/ROCK1/ADAM10/PGF/…	73
GO:0150115	GO:0150115	cell-substrate junction organization	33/1817	101/18723	1.70079e-10	5.04426e-09	3.24504e-09	FN1/PLEC/ACTN1/S100A10/MMP14/THBS1/RHOA/IQGAP1/COL16A1/TLN1/VCL/LRP1/LIMS1/CORO1C/CORO2B/DAPK3/MAP4K4/DST/DLC1/MACF1/RCC2/FERMT2/NRP1/EFNA5/THY1/RAC1/GREM1/IQSEC1/EPHA3/ROCK1/LAMC1/PTEN/PTPRA	33
GO:0042692	GO:0042692	muscle cell differentiation	78/1817	384/18723	1.98103e-10	5.84602e-09	3.76083e-09	MYH9/ITGB1/PLEC/ACTN1/NPNT/TPM1/EHD2/WT1/TGFB1/MMP14/PDGFRB/CD81/PDLIM5/ENG/RGS4/PLEKHO1/NIBAN2/LMNA/BMP2/HOPX/MYOF/CD53/CDH2/ARRB2/CTNNB1/FHL2/RGS2/SYNE1/CAV2/IL4R/SORT1/QKI/LOX/BHLHE41/HDAC9/CAPN2/WNT5B/SRF/TMOD1/CALR/MRTFA/NPHS1/PIEZO1/GATA6/CXCL9/PLD3/FLNC/ADAM12/ADAMTS5/TNNT2/DNMT1/WDR1/PDGFB/EFEMP2/RARA/SEMA4C/IGFBP5/MEF2A/SKI/UCHL1/RBPJ/ATP2A2/MDM2/HDAC5/RB1/CD9/MTPN/GREM1/DMPK/CYP26B1/NEB…	78
GO:0072001	GO:0072001	renal system development	66/1817	302/18723	2.0415e-10	5.99451e-09	3.85635e-09	ITGA3/SULF1/NPNT/COL4A1/DCN/PODXL/FGF1/WT1/PDGFRB/PLXND1/RHOA/FSTL3/ACTA2/FBN1/NOTCH2/IQGAP1/MYC/ID3/BMP2/PTPRO/NPHS2/STAT1/MYO1E/CRLF1/CTNNB1/KANK2/EGR1/LAMA5/PDGFA/HEYL/MMP9/SMAD6/FOXD1/NPHS1/TGFB2/SMAD7/TNS2/EXT1/PLCE1/SGPL1/FOXC1/LIF/ILK/NRP1/PDGFB/PECAM1/RARA/SPRY1/MAGED1/NID1/PTK7/FADD/CNTRL/ALDH1A2/GLI3/MTSS1/GREM1/TGFBR1/DLG5/LAMB2/CYP26B1/SULF2/WFS1/PKD1/PDGFRA/SOX4	66
GO:0001706	GO:0001706	endoderm formation	23/1817	54/18723	2.43162e-10	7.10465e-09	4.57053e-09	FN1/ITGAV/COL7A1/COL5A1/ITGB2/MMP14/COL8A1/ITGB5/INHBA/COL5A2/COL4A2/DUSP1/ITGA5/COL6A1/CTNNB1/MMP2/HMGA2/ITGA4/MMP9/COL11A1/GATA6/COL12A1/HSBP1	23
GO:0032233	GO:0032233	positive regulation of actin filament bundle assembly	25/1817	63/18723	2.5438e-10	7.38237e-09	4.74919e-09	CCN2/FLNA/PFN1/S100A10/TPM1/RHOA/SYNPO/CCDC88A/LIMK1/PLEK/CD47/ARHGEF10/FERMT2/NRP1/EVL/SYNPO2/SORBS3/MTSS1/ID1/RAC1/TGFBR1/TGFB3/GPR65/FHOD1/PXN	25
GO:0019058	GO:0019058	viral life cycle	68/1817	317/18723	2.55422e-10	7.38237e-09	4.74919e-09	LGALS1/BST2/ITGB1/ITGAV/IFITM3/GSN/IFITM2/PABPC1/AXL/CLDN1/CD81/ITGB5/ITGB3/IFI16/IFITM1/CD74/ITGA5/ICAM1/PML/CD4/ISG15/CAV2/DEK/TRIM22/IFI27/OAS2/HMGA2/PPIB/CXCL8/CCL2/GAS6/CAV1/LY6E/SCARB2/CXCR4/GRK2/OAS3/DAG1/P4HB/CTSB/CIITA/CD55/OAS1/APOBEC3C/NECTIN2/NRP1/CCL5/ZC3H12A/TRIM25/ATG16L2/SIGLEC1/MX1/TRIM27/TOP2A/KPNA2/TNFRSF4/CD86/FURIN/TNF/EIF2AK2/ADAR/TRIM21/MRC1/SELPLG/BANF1/EEA1/LDLR/PTX3	68
GO:0051346	GO:0051346	negative regulation of hydrolase activity	77/1817	379/18723	2.56419e-10	7.38237e-09	4.74919e-09	TIMP1/SERPINE1/BST2/COL6A3/ANXA1/ANXA2/COL7A1/SPOCK2/TIMP2/PLA2R1/PLAUR/C3/GNAI2/CRIM1/CD44/THBS1/TIMP3/APOC1/SPOCK1/IFI16/ANGPTL4/LRP1/IFI6/FKBP1A/ARRB2/GPSM1/SLC39A14/ECM1/RGS2/WNK1/SORT1/GAS6/MMP9/HDAC9/CRB2/BICD1/SNCA/CST6/GMIP/CARD16/CST3/TMED2/NAIP/TGFB2/NCKAP1L/LXN/TFPI2/A2M/RCC2/CSTB/TNNT2/CNN3/PPP1R9B/BIRC3/UBE2Z/CAST/DHCR24/SPRY1/SERPINB8/SERPINB9/NR4A1/RECK/MDM2/SH3BP4/FURIN/TNF/ROCK1/…	77
GO:0097191	GO:0097191	extrinsic apoptotic signaling pathway	53/1817	219/18723	2.6258e-10	7.52304e-09	4.83968e-09	SERPINE1/ITGAV/PEA15/TGFB1/SPI1/THBS1/INHBA/MCL1/TIMP3/LMNA/SKIL/ICAM1/IFI6/PML/PTPRC/IFI27/SORT1/UNC5B/TNFAIP3/DAPK3/SNAI2/CAV1/TNFRSF12A/TRAF1/TMC8/TGFB2/ARHGEF2/TNFRSF1B/PYCARD/FYN/NRP1/BID/TNFRSF1A/FGFR1/DAXX/FADD/STK4/TRAF2/TGFBR1/TNF/TNFRSF10B/MLLT11/CYLD/ITPRIP/IL1B/ATF3/FAS/PTEN/CD70/PMAIP1/STX4/SFRP2/BCL2A1	53
GO:0046578	GO:0046578	regulation of Ras protein signal transduction	48/1817	189/18723	3.16932e-10	9.03639e-09	5.81324e-09	COL3A1/F2R/ITGA3/ITGB1/TIMP2/PDGFRB/ARHGDIB/NOTCH2/CSF1/EPHB2/KANK2/ARHGDIA/ROBO1/CDC42SE1/MYO9B/MAP4K4/ARHGEF3/DLC1/CYTH4/TGFB2/ARHGEF2/LPAR6/BCL6/PLCE1/ARHGEF10/NRP1/DENND3/LRRC59/SPRY1/STMN3/HEG1/RASA3/STARD13/SH3BP1/ARFGAP1/F2RL2/NUP62/RAC1/CYTH1/PSD3/CBL/IQSEC1/RASA1/GPR65/AKAP13/SYNGAP1/RASAL3/ARHGAP17	48
GO:0031346	GO:0031346	positive regulation of cell projection organization	73/1817	353/18723	3.2628e-10	9.25819e-09	5.95593e-09	FN1/DPYSL3/FLNA/ITGA3/PFN1/PLXND1/MAP1B/CDC42EP1/S100A9/FSCN1/ARPC2/IQGAP1/CCDC88A/SKIL/LRP1/ACTR3/TRPV2/P3H1/RAC2/RGS2/CORO1C/ENC1/ROBO1/AGRN/CDC42EP4/TWF2/CDC42EP5/LIMK1/PLXNA3/SCARB2/GDI1/CREB3L2/SRF/HSPA5/PLCE1/MACF1/FYN/ILK/NRP1/TENM3/WASF2/DISC1/SEPTIN9/NME2/ARAP1/DLG4/DOCK11/RALA/PTK7/KCTD17/DBN1/NME1/RAP1A/DBNL/CYFIP1/NDNF/RAC1/PLXNA1/TGFBR1/SEMA7A/MDK/EPHA3/FEZ1/CCL21/ANLN/SEPTIN7/TGFB3/…	73
GO:0048872	GO:0048872	homeostasis of number of cells	61/1817	272/18723	3.33322e-10	9.41275e-09	6.05536e-09	F2R/ANXA1/FSTL1/AXL/B2M/SPI1/MAFB/INHBA/TCIRG1/CORO1A/SKIL/CSF1/CD74/STAT1/CDH2/ZFP36L1/CDK6/ISG15/HCLS1/JAK3/TSC22D3/TNFAIP3/IKZF1/SH2B3/DOCK10/SRF/ETS1/NCKAP1L/BCL6/IL7R/EXT1/CARD9/HMGB1/SASH3/JAM3/DOCK11/ZFP36/FADD/INPP5D/RBFOX2/AKT3/RB1/DNASE2/RHEX/LIPA/KLF13/RASSF2/TNFSF13B/ADAR/ZBTB7A/EZH2/NCSTN/FAS/SART3/ADAM17/UBAP2L/PMAIP1/RC3H1/TNFSF14/SOX4/SLC15A4	61
GO:0031668	GO:0031668	cellular response to extracellular stimulus	57/1817	246/18723	3.39178e-10	9.5325e-09	6.1324e-09	COL1A1/POSTN/PLEC/TNC/AXL/VCAM1/IFI16/GLUL/CDKN1A/ICAM1/AIF1/KANK2/CD68/PTPRC/SIPA1/ITGA4/GAS6/SNAI2/CACNB3/TP53/SRF/HSPA5/USF2/SH3GLB1/KLF10/PPP1R9B/MAP3K5/NAMPT/FOS/RIPOR1/ZC3H12A/MAX/ATF4/ATG7/PIM1/ATP2B1/LPL/MDM2/TBL2/UCP2/CBL/NUAK1/MFSD2A/UCN2/CDKN2B/EIF2AK2/FADS1/COMT/SLC38A2/UPP1/ATF3/FAS/MAPK1/USF1/PMAIP1/SFRP2/JUN	57
GO:0022408	GO:0022408	negative regulation of cell-cell adhesion	49/1817	196/18723	3.74077e-10	1.04635e-08	6.73133e-09	LAPTM5/ANXA1/RUNX1/PODXL/MYADM/TGFB1/SPI1/FXYD5/VSIG4/BMP2/CD74/CBLB/JAK3/IL4R/C1QTNF1/WNK1/AKNA/IRF1/SH2B3/GPNMB/LILRB2/VSIR/PAWR/NCKAP1L/SMAD7/BCL6/PTPN6/HMGB1/IL4I1/LRRC32/PAG1/CBFB/ZC3H12A/UBASH3B/FCGR2B/CD300A/IL1RN/HLX/GLI3/SOCS5/CD9/CD86/MDK/DLG5/CCL21/RUNX3/TWSG1/RC3H1/MAD2L2	49
GO:0051216	GO:0051216	cartilage development	48/1817	190/18723	3.84754e-10	1.07114e-08	6.89079e-09	TIMP1/COL1A1/CCN2/BGN/MGP/SULF1/TGFBI/RFLNB/RUNX1/TGFB1/CD44/BMP1/LUM/LOXL2/BMP2/LTBP3/TGFBR2/CTNNB1/SLC39A14/ECM1/HMGA2/RFLNA/ADAMTS7/CCN1/CHI3L1/SNAI2/COL11A1/WNT5B/CCN4/CREB3L2/CHST11/SRF/SMAD7/EXT1/FRZB/RARA/EFEMP1/GLI3/GREM1/TGFBR1/MDK/SULF2/STC1/PKD1/MEX3C/RUNX3/SFRP2/PRRX1	48
GO:0001666	GO:0001666	response to hypoxia	66/1817	307/18723	4.24524e-10	1.17631e-08	7.56738e-09	POSTN/MMP14/VCAM1/THBS1/RHOA/PLOD2/LMNA/MYC/LOXL2/ANGPTL4/CYBB/BMP2/ICAM1/TGFBR2/TREM2/PML/ZFP36L1/SLC29A1/EGR1/PLAT/MMP2/PTGIS/PLK3/TLR2/CAV1/CAPN2/TP53/CXCR4/GNB1/SRF/CARD16/ETS1/ADAM15/TGFB2/CYBA/P4HB/EDNRA/VEGFC/PLAU/GATA6/ERO1A/IRAK1/DDIT4/KCNMB1/CYGB/RBPJ/NDNF/MDM2/TBL2/UCP2/WTIP/EIF4EBP1/AGTRAP/HK2/PLOD1/PGF/AGER/STC1/TGFB3/BNIP3L/USF1/ADAM17/PTEN/PMAIP1/VHL/BIRC2	66
GO:0002444	GO:0002444	myeloid leukocyte mediated immunity	32/1817	99/18723	4.37795e-10	1.2018e-08	7.73134e-09	ITGB2/TYROBP/C3/SPI1/SPON2/ADGRE2/RAC2/IL4R/PTGDS/HLA-E/FGR/CD84/PRAM1/LAT2/CARD9/WDR1/ITGAM/FCGR2B/CD300A/SERPINB9/MILR1/MYD88/DDX21/CBL/SNAP23/TREM1/DHX36/UNC13D/ADAM17/STX4/PTAFR/BTK	32
GO:0033209	GO:0033209	tumor necrosis factor-mediated signaling pathway	32/1817	99/18723	4.37795e-10	1.2018e-08	7.73134e-09	TMSB4X/LAPTM5/STAT1/LIMS1/TNFAIP3/GAS6/CASP4/TP53/CARD16/TRAF1/TNFRSF1B/PYCARD/EXT1/PIAS3/TRAF5/TRAF3/ILK/NFKBIA/TNFRSF11A/BIRC3/TNFRSF1A/SPHK1/TRAF2/TNFRSF4/TNF/CYLD/TNFSF13B/CARD8/FAS/ADAM17/CD70/BIRC2	32
GO:0042063	GO:0042063	gliogenesis	65/1817	301/18723	4.73318e-10	1.28762e-08	8.28347e-09	VIM/ANXA1/PLEC/MXRA8/TSPAN2/TGFB1/MMP14/RHOA/S100A9/TSPO/GPC1/CSF1/BMP2/LRP1/TREM2/CDH2/CTNNB1/CDK6/S100A8/TMEM98/LAMA2/C5AR1/SRGAP2/CCL2/C1QA/TLR2/CSK/CXCR4/DAG1/TGFB2/NAB2/TNFRSF1B/BMERB1/LIF/ARHGEF10/ILK/IFNGR1/WDR1/DISC1/NDN/ZMIZ1/SKI/NAB1/GLI3/EGR2/CD9/MDK/CSPG4/LAMB2/TNF/LEF1/TENM4/SUN2/AGER/PPP3R1/IL1B/EZH2/MYRF/NCSTN/MAPK1/PTEN/PAFAH1B1/TLR4/LDLR/SOX4	65
GO:0001933	GO:0001933	negative regulation of protein phosphorylation	71/1817	342/18723	4.76843e-10	1.28762e-08	8.28347e-09	PLEC/PMEPA1/MYADM/TGFB1/ENG/DUSP1/BMP2/EMILIN1/PTPRO/CDKN1A/CBLB/LRP1/EPHB2/HSPB1/ARRB2/RGS2/CORO1C/PTPRC/SOCS3/ERRFI1/TNFAIP3/YWHAG/SH2B3/SMAD6/CAV1/SNCA/TMED2/SMAD7/SPRED1/PYCARD/NIBAN1/PTPN6/PTPRQ/IRAK3/AIDA/ILK/PARP14/DUSP6/DDIT4/SPRY1/DUSP7/LDLRAD4/ZC3H12A/UBASH3B/HEG1/UCHL1/CD300A/CTDSP2/NUP62/THY1/TRIM27/SOCS5/IGFBP3/RB1/GREM1/SIRPA/DBNDD2/CBL/SH3BP5/CDKN2B/PLK1/RASSF2/IL1B/ADAR/SNX25/PTEN…	71
GO:0045765	GO:0045765	regulation of angiogenesis	71/1817	342/18723	4.76843e-10	1.28762e-08	8.28347e-09	SPARC/SERPINE1/SULF1/ITGB1/RUNX1/DCN/F3/FGF1/VASH1/C3/PLXND1/CYP1B1/THBS1/COL4A2/ENG/NIBAN2/ITGAX/ANGPTL4/CYBB/GLUL/EMILIN1/ITGA5/THBS2/STAT1/TGFBR2/HSPB1/PML/CTNNB1/ALOX5/ECM1/CD40/RRAS/PTGIS/NPR1/HMGA2/C5AR1/TNFAIP3/CXCL8/STAB1/CHI3L1/TJP1/CXCR4/GPNMB/ATP2B4/ETS1/TGFB2/HSPG2/PLK2/SPRED1/VEGFC/GATA6/MTDH/FOXC1/HMGB1/ADAM12/AGO2/NRP1/SPHK1/ZC3H12A/RECK/AKT3/GREM1/MDK/TNF/HK2/ROCK1/PGF/IL1B/ISM1/M…	71
GO:0007369	GO:0007369	gastrulation	47/1817	185/18723	4.77786e-10	1.28762e-08	8.28347e-09	FN1/ITGA3/ITGB1/ITGAV/COL7A1/COL5A1/ITGB2/MYADM/MMP14/COL8A1/ITGB5/INHBA/COL5A2/COL4A2/ITGB3/DUSP1/ITGA5/GJA1/COL6A1/TGFBR2/CTNNB1/PHLDB1/UGDH/MMP2/WNK1/HMGA2/ITGA4/MMP9/COL11A1/CRB2/WNT5B/TP53/SRF/DAG1/GATA6/EXT1/FOXC1/ETS2/IL1RN/LEF1/EXT2/TENM4/COL12A1/TWSG1/HSBP1/SFRP2/RIC8A	47
GO:0002698	GO:0002698	negative regulation of immune effector process	34/1817	110/18723	4.85618e-10	1.30278e-08	8.38097e-09	BST2/ANXA1/TGFB1/SPI1/VSIG4/AHR/ARRB2/JAK3/PTPRC/IL4R/SLAMF8/HLA-E/HLA-F/CD84/TGFB2/NCKAP1L/SMAD7/BCL6/CD55/IL7R/PTPN6/A2M/IRAK3/CD47/IL4I1/ZC3H12A/FCGR2B/CD300A/SERPINB9/HLX/SOCS5/TNF/TGFB3/RC3H1	34
GO:0043547	GO:0043547	positive regulation of GTPase activity	58/1817	255/18723	5.0973e-10	1.36128e-08	8.75731e-09	F2R/ITGB1/TGM2/S100A10/RGS4/ICAM1/LIMS1/CD40/CORO1C/CAV2/SIPA1/ARHGAP45/AGRN/NEDD9/ABR/RHOG/TBC1D2/SRGAP2/CCL2/DOCK10/MAP4K4/TBC1D1/TBC1D2B/GMIP/ASAP1/VAV1/PREX1/RCC2/ARHGEF10/FERMT2/ADAP2/RGS16/ARAP1/CCL5/DOCK11/SH3BP1/RAP1A/MTSS2/THY1/SYDE1/IQSEC1/RASA1/RIC1/ECT2/RGS1/CCL21/ARHGAP22/PICALM/DOCK9/DOCK8/CCL19/GPR65/EZH2/TBC1D16/RSU1/NDEL1/ARHGAP25/ARAP3	58
GO:0090092	GO:0090092	regulation of transmembrane receptor protein serine/threonine kinase signaling pathway	58/1817	256/18723	5.97885e-10	1.58951e-08	1.02256e-08	ITGA3/HTRA1/SULF1/PMEPA1/NPNT/FSTL1/TGFB1/CRIM1/NBL1/THBS1/FSTL3/INHBA/FBN1/ENG/NOTCH2/SKIL/BMP2/EMILIN1/LTBP4/LRP1/FKBP1A/DKK3/CAV2/TGFB1I1/CCN1/ZEB2/LOX/SMAD6/CAV1/FAM89B/CRB2/FOXD1/TP53/CHST11/HSPA5/TGFB2/LTBP1/SMAD7/SPRED1/NREP/ILK/SPRY1/LDLRAD4/PELO/BCL9L/SKI/RBPJ/GREM1/TGFBR1/CDKN2B/TGFB3/ZBTB7A/SNX25/TWSG1/ADAM17/SFRP2/ZNF423/CHRDL1	58
GO:0051258	GO:0051258	protein polymerization	64/1817	297/18723	7.05034e-10	1.85506e-08	1.19339e-08	TMSB4X/PFN1/GSN/ARPC1B/MYADM/MAP1B/CDC42EP1/RHOA/ARPC5/CORO1A/ARPC2/CAPZB/HDGFL3/PLEKHG2/GAS7/ICAM1/ACTR3/AIF1/HCLS1/ARPC4/CDC42EP4/TWF2/CDC42EP5/ARPC3/COTL1/MYO1C/FCHSD2/SNCA/CLIP3/TMOD1/NPHS1/NCKAP1L/GMFG/PYCARD/PREX1/MICALL2/WASF2/EVL/VASP/SVIL/ELN/UBE2C/TRIOBP/MAPRE1/CAPG/DBN1/DBNL/CYFIP1/TRIM27/TPX2/DCTN1/HCK/MTPN/RAC1/CORO7/RASA1/CCL21/FCHSD1/PSTPIP1/NDEL1/SPTB/GIT1/MAP2/NDE1	64
GO:0017015	GO:0017015	regulation of transforming growth factor beta receptor signaling pathway	37/1817	128/18723	7.05928e-10	1.85506e-08	1.19339e-08	ITGA3/HTRA1/PMEPA1/NPNT/TGFB1/THBS1/FBN1/ENG/SKIL/BMP2/EMILIN1/LTBP4/FKBP1A/DKK3/CAV2/TGFB1I1/ZEB2/LOX/SMAD6/CAV1/FAM89B/TP53/CHST11/HSPA5/LTBP1/SMAD7/SPRED1/NREP/SPRY1/LDLRAD4/BCL9L/SKI/CDKN2B/TGFB3/ZBTB7A/SNX25/ADAM17	37
GO:0002062	GO:0002062	chondrocyte differentiation	33/1817	106/18723	7.07199e-10	1.85506e-08	1.19339e-08	CCN2/SULF1/TGFBI/RFLNB/RUNX1/TGFB1/LOXL2/BMP2/LTBP3/TGFBR2/CTNNB1/SLC39A14/ECM1/HMGA2/RFLNA/ADAMTS7/SNAI2/COL11A1/WNT5B/CCN4/CREB3L2/CHST11/SMAD7/EXT1/EFEMP1/GLI3/GREM1/TGFBR1/MDK/SULF2/MEX3C/RUNX3/SFRP2	33
GO:0048771	GO:0048771	tissue remodeling	45/1817	175/18723	7.32003e-10	1.91163e-08	1.22978e-08	TIMP1/BGN/FLNA/F2R/RUNX1/CTHRC1/TGM2/TGFB1/MMP14/AXL/TCIRG1/ITGB3/NOTCH2/CSF1R/LTBP3/GJA1/TNFRSF11B/CTNNB1/RAC2/MMP2/TNFAIP3/CAV1/CSK/TP53/GPNMB/CST3/EXT1/SEMA3C/FOXC1/LIF/TNFRSF11A/IGFBP5/UBASH3B/RBPJ/INPP5D/MDM2/RAC1/GREM1/MDK/CSPG4/LIPA/ROCK1/RASSF2/TGFB3/PPP3CA	45
GO:0061564	GO:0061564	axon development	88/1817	467/18723	7.7746e-10	2.02139e-08	1.30039e-08	FN1/ACTB/FLNA/ITGB1/S100A6/TSPAN2/CDH11/PALLD/TNC/PLXND1/MAP1B/CRTAC1/TSPO/NIBAN2/NOTCH2/SKIL/PTPRO/ALCAM/VCL/NRP2/LRP1/EPHB2/CDH2/TRPV2/LAMA2/RAC2/LAMA5/ROBO1/RHOG/DPYSL2/TWF2/UNC5B/ITGA4/LIMK1/PLXNA3/FOXD1/GDI1/EFNB1/SRF/NUMBL/DAG1/ENAH/EXT1/SEMA3C/MACF1/FYN/NREP/C12orf57/ILK/NRP1/NOTCH3/DISC1/VASP/TRIO/SEMA4C/NDN/JAM3/EFNA5/RAPH1/UCHL1/ROBO3/DBN1/DBNL/UNC5C/GLI3/KLF7/EGR2/THY1/CYFIP1/RAC1/PLXN…	88
GO:0051893	GO:0051893	regulation of focal adhesion assembly	25/1817	66/18723	8.1824e-10	2.10884e-08	1.35665e-08	S100A10/MMP14/THBS1/RHOA/IQGAP1/COL16A1/VCL/LRP1/LIMS1/CORO1C/DAPK3/MAP4K4/DLC1/MACF1/RCC2/FERMT2/NRP1/EFNA5/THY1/RAC1/GREM1/EPHA3/ROCK1/PTEN/PTPRA	25
GO:0090109	GO:0090109	regulation of cell-substrate junction assembly	25/1817	66/18723	8.1824e-10	2.10884e-08	1.35665e-08	S100A10/MMP14/THBS1/RHOA/IQGAP1/COL16A1/VCL/LRP1/LIMS1/CORO1C/DAPK3/MAP4K4/DLC1/MACF1/RCC2/FERMT2/NRP1/EFNA5/THY1/RAC1/GREM1/EPHA3/ROCK1/PTEN/PTPRA	25
GO:1901222	GO:1901222	regulation of NIK/NF-kappaB signaling	34/1817	112/18723	8.282e-10	2.12523e-08	1.36719e-08	TMSB4X/LAPTM5/SPI1/RHOA/UACA/TREM2/CD14/LIMS1/BCL3/TLR2/HDAC7/CALR/HMGB1/ILK/NFKBIA/IRAK1/SPHK1/ZC3H12A/LITAF/GREM1/CD86/TNF/AKIP1/EIF2AK2/IFI35/CYLD/RASSF2/AGER/IL1B/CCL19/RC3H1/TLR4/TNFSF14/BIRC2	34
GO:0031349	GO:0031349	positive regulation of defense response	61/1817	278/18723	8.34119e-10	2.13116e-08	1.371e-08	SERPINE1/TGM2/TYROBP/C3/SPI1/CD81/S100A9/IFI16/IL1RL1/GJA1/TREM2/CLEC7A/S100A8/HLA-E/GPSM3/ALOX5AP/HLA-F/TLR2/IRF7/SNCA/CCN4/CTSC/ETS1/CYBA/IKBKE/PYCARD/CARD9/VAV1/FYN/HMGB1/ABCC1/CD47/NECTIN2/NFKBIA/TNFRSF11A/MNDA/PARP9/NUPR1/TNFRSF1A/CCL5/PTGER4/FADD/LPL/IL16/IL17RA/POLR3D/HCK/GBP5/MDK/TNF/OPTN/IFI35/NONO/IL1B/CGAS/OSMR/TLR4/LDLR/SLC15A4/CEBPA/BTK	61
GO:0002764	GO:0002764	immune response-regulating signaling pathway	88/1817	468/18723	8.68635e-10	2.20978e-08	1.42158e-08	LAPTM5/CMTM3/TYROBP/FCER1G/CD81/FPR3/CD276/HLA-DPB1/CBLB/TREM2/CD14/ARRB2/THEMIS2/CLEC7A/CD40/PTPRC/SLC15A3/WNK1/FOXP1/C5AR1/IRF1/TNFAIP3/FGR/CTSS/GBP1/LIMK1/TLR2/CAV1/CSK/CACNB3/IRF7/LILRB2/UNC93B1/PRAM1/LAT2/OAS3/FPR1/PAWR/NCKAP1L/CYBA/LCP2/VAV1/PTPN6/FYN/HMGB1/IRAK3/OAS1/FCGR1B/BTN3A3/TRAF3/CD47/NECTIN2/LPXN/NFKBIA/IRAK1/RFTN1/BIRC3/MYO1G/MNDA/FYB1/ZC3H12A/BTN3A2/FCGR2B/CD300A/RAP1A/INPP5D/MYD…	88
GO:0150116	GO:0150116	regulation of cell-substrate junction organization	26/1817	71/18723	8.91988e-10	2.25116e-08	1.4482e-08	S100A10/MMP14/THBS1/RHOA/IQGAP1/COL16A1/VCL/LRP1/LIMS1/CORO1C/DAPK3/MAP4K4/DLC1/MACF1/RCC2/FERMT2/NRP1/EFNA5/THY1/RAC1/GREM1/IQSEC1/EPHA3/ROCK1/PTEN/PTPRA	26
GO:0045582	GO:0045582	positive regulation of T cell differentiation	30/1817	91/18723	8.9253e-10	2.25116e-08	1.4482e-08	ANXA1/RUNX1/RHOA/HLA-DRA/CD74/TGFBR2/PTPRC/IL4R/LILRB2/VSIR/NCKAP1L/BCL6/EGR3/IL7R/SASH3/IL4I1/RARA/CBFB/ZMIZ1/HLX/GLI3/SOCS5/CD86/MDK/LEF1/ZBTB1/CCL19/RUNX3/ZAP70/SOX4	30
GO:0071346	GO:0071346	cellular response to interferon-gamma	35/1817	118/18723	9.42994e-10	2.36832e-08	1.52357e-08	VIM/ZYX/CLDN1/HLA-DPA1/STAT1/ICAM1/IFNGR2/ACTR3/AIF1/CDC42EP4/IRF1/DAPK3/CCL2/GBP1/MYO1C/TLR2/TP53/CD47/IFNGR1/PARP14/PARP9/CCL5/IRF8/RAB7B/GBP2/HCK/SIRPA/GBP5/CCL21/KIF5B/VAMP3/MRC1/CCL19/STX4/TLR4	35
GO:0007409	GO:0007409	axonogenesis	81/1817	418/18723	9.50849e-10	2.37793e-08	1.52976e-08	FN1/ACTB/ITGB1/S100A6/CDH11/PALLD/PLXND1/MAP1B/NIBAN2/NOTCH2/SKIL/PTPRO/ALCAM/VCL/NRP2/LRP1/EPHB2/CDH2/TRPV2/LAMA2/RAC2/LAMA5/ROBO1/RHOG/DPYSL2/TWF2/UNC5B/ITGA4/LIMK1/PLXNA3/FOXD1/GDI1/EFNB1/SRF/NUMBL/DAG1/ENAH/EXT1/SEMA3C/MACF1/FYN/C12orf57/ILK/NRP1/NOTCH3/DISC1/VASP/TRIO/SEMA4C/NDN/EFNA5/RAPH1/UCHL1/ROBO3/DBN1/DBNL/UNC5C/GLI3/KLF7/EGR2/THY1/CYFIP1/RAC1/PLXNA1/SEMA7A/LAMB2/EPHA3/FEZ1/EPHB6/NEXN/…	81
GO:0032271	GO:0032271	regulation of protein polymerization	54/1817	233/18723	9.75863e-10	2.43019e-08	1.56337e-08	TMSB4X/PFN1/GSN/ARPC1B/MYADM/MAP1B/CDC42EP1/RHOA/ARPC5/CORO1A/ARPC2/CAPZB/PLEKHG2/ICAM1/ACTR3/HCLS1/ARPC4/CDC42EP4/TWF2/CDC42EP5/ARPC3/COTL1/MYO1C/FCHSD2/SNCA/CLIP3/TMOD1/NPHS1/NCKAP1L/GMFG/PYCARD/PREX1/WASF2/EVL/VASP/SVIL/ELN/TRIOBP/MAPRE1/CAPG/DBN1/DBNL/CYFIP1/TRIM27/DCTN1/HCK/MTPN/RAC1/RASA1/CCL21/FCHSD1/SPTB/GIT1/MAP2	54
GO:0030183	GO:0030183	B cell differentiation	39/1817	141/18723	1.02106e-09	2.53207e-08	1.62892e-08	LGALS1/ITGB1/MMP14/VCAM1/SPI1/INHBA/TCIRG1/NOTCH2/ZFP36L1/JAK3/PTPRC/SLAMF8/ITGA4/DOCK10/BCL3/HDAC9/TP53/LRRC8A/NCKAP1L/BCL6/PTPN6/IL4I1/ZFP36L2/DOCK11/LFNG/KLF6/FCGR2B/IRF8/RBPJ/INPP5D/HDAC5/LYL1/NFAM1/TNFSF13B/ZBTB7A/EZH2/SYVN1/ADAM17/BTK	39
GO:0035710	GO:0035710	CD4-positive, alpha-beta T cell activation	32/1817	102/18723	1.02732e-09	2.53693e-08	1.63204e-08	ANXA1/RUNX1/CD81/TCIRG1/HLA-DRA/TGFBR2/TMEM98/JAK3/IL4R/FOXP1/BCL3/VSIR/NCKAP1L/SMAD7/BCL6/CD55/HMGB1/SASH3/RARA/CBFB/ZC3H12A/PTGER4/HLX/SOCS5/CD86/LEF1/AGER/CCL19/RUNX3/TWSG1/RC3H1/RELB	32
GO:0032635	GO:0032635	interleukin-6 production	43/1817	165/18723	1.11049e-09	2.71956e-08	1.74953e-08	F2R/TYROBP/CD74/SPON2/TREM2/AIF1/ARRB2/CLEC7A/IL1RAP/TNFAIP3/GAS6/TLR2/CAPN2/CSK/CD200/CD84/LILRB2/NCKAP1L/CYBA/ARHGEF2/PYCARD/CARD9/PTPN6/HMGB1/IRAK3/CD47/IL27RA/ZC3H12A/INPP5D/MYD88/LPL/SOCS5/RAB7B/AFAP1L2/IL16/IL17RA/SIRPA/TNF/AGER/IL1B/PTAFR/TLR4/POU2F2	43
GO:0032675	GO:0032675	regulation of interleukin-6 production	43/1817	165/18723	1.11049e-09	2.71956e-08	1.74953e-08	F2R/TYROBP/CD74/SPON2/TREM2/AIF1/ARRB2/CLEC7A/IL1RAP/TNFAIP3/GAS6/TLR2/CAPN2/CSK/CD200/CD84/LILRB2/NCKAP1L/CYBA/ARHGEF2/PYCARD/CARD9/PTPN6/HMGB1/IRAK3/CD47/IL27RA/ZC3H12A/INPP5D/MYD88/LPL/SOCS5/RAB7B/AFAP1L2/IL16/IL17RA/SIRPA/TNF/AGER/IL1B/PTAFR/TLR4/POU2F2	43
GO:2000514	GO:2000514	regulation of CD4-positive, alpha-beta T cell activation	25/1817	67/18723	1.18561e-09	2.89152e-08	1.86016e-08	ANXA1/RUNX1/CD81/HLA-DRA/TGFBR2/JAK3/IL4R/VSIR/NCKAP1L/SMAD7/BCL6/CD55/HMGB1/SASH3/RARA/CBFB/ZC3H12A/HLX/SOCS5/CD86/AGER/CCL19/RUNX3/TWSG1/RC3H1	25
GO:0034329	GO:0034329	cell junction assembly	81/1817	420/18723	1.2018e-09	2.91893e-08	1.87779e-08	FN1/ACTB/PLEC/ACTN1/S100A10/CDH11/SPOCK2/MMP14/CLDN1/PLXND1/MAP1B/THBS1/RHOA/PDLIM5/FSCN1/IQGAP1/COL16A1/TLN1/PTPRO/THBS2/GJA1/VCL/LRP1/AMIGO2/EPHB2/CDH2/LIMS1/CTNNB1/IL1RAP/CORO1C/AGRN/CORO2B/DAPK3/MYO1C/TLR2/SNAI2/CAV1/TJP1/MAP4K4/RAB13/DST/SNCA/SRF/DLC1/HDAC7/SMAD7/MACF1/MTDH/TPBG/RCC2/CDH6/MICALL2/FERMT2/NRP1/WDR1/LRFN4/PECAM1/JAM3/EFNA5/HEG1/SH3BP1/RAP1A/DBNL/GJB2/THY1/CD9/RAC1/GREM1/DLG5/TN…	81
GO:0007492	GO:0007492	endoderm development	27/1817	77/18723	1.3056e-09	3.15805e-08	2.03162e-08	FN1/ITGAV/COL7A1/COL5A1/ITGB2/MMP14/COL8A1/ITGB5/INHBA/COL5A2/COL4A2/DUSP1/ITGA5/COL6A1/CTNNB1/ZFP36L1/MMP2/HMGA2/ITGA4/MMP9/COL11A1/GATA6/EXT1/PELO/LAMC1/COL12A1/HSBP1	27
GO:0034340	GO:0034340	response to type I interferon	23/1817	58/18723	1.3423e-09	3.23357e-08	2.0802e-08	IFITM3/IFITM2/IFITM1/STAT1/SAMHD1/ISG15/IFI27/IFNAR2/OAS2/STAT2/IRF7/OAS3/IKBKE/PTPN6/OAS1/IRAK1/TRIM56/FADD/MYD88/MX1/IFNAR1/ADAR/TYK2	23
GO:0002699	GO:0002699	positive regulation of immune effector process	54/1817	235/18723	1.35571e-09	3.23943e-08	2.08397e-08	LAPTM5/ANXA1/ITGB2/TYROBP/TGFB1/B2M/C3/SPI1/CD81/HLA-DRA/CD74/IL1R1/SPON2/EPHB2/TREM2/ADGRE2/CLEC7A/HK1/CD40/RAC2/PTPRC/IL4R/HLA-E/FGR/HLA-F/CD84/CD55/VAV1/SASH3/NECTIN2/HLA-DMB/RARA/ITGAM/CD300A/RAP1A/FADD/HLX/DDX21/TRAF2/SOCS5/TNFRSF4/CD86/SEMA7A/TNF/ZBTB1/IL1B/CCL19/DHX36/UNC13D/STX4/PTAFR/TLR4/BTK/MAD2L2	54
GO:2000116	GO:2000116	regulation of cysteine-type endopeptidase activity	54/1817	235/18723	1.35571e-09	3.23943e-08	2.08397e-08	CCN2/F2R/LAPTM5/GSN/F3/PLAUR/CD44/THBS1/RHOA/S100A9/MYC/IFI16/UACA/IFI6/PML/ARRB2/CLEC7A/S100A8/ROBO1/ARL6IP5/CCN1/GAS6/MMP9/PSMB9/SNCA/DLC1/CARD16/NAIP/PYCARD/CARD9/FYN/HMGB1/ASPH/ANP32B/BID/MAP3K5/NLRP1/BIRC3/CAST/DHCR24/SERPINB9/NR4A1/FADD/MDM2/TNF/ATP2A3/CARD8/NGFR/FAS/PMAIP1/SFRP2/TNFSF14/MICAL1/BIRC2	54
GO:1903844	GO:1903844	regulation of cellular response to transforming growth factor beta stimulus	37/1817	131/18723	1.44158e-09	3.43072e-08	2.20703e-08	ITGA3/HTRA1/PMEPA1/NPNT/TGFB1/THBS1/FBN1/ENG/SKIL/BMP2/EMILIN1/LTBP4/FKBP1A/DKK3/CAV2/TGFB1I1/ZEB2/LOX/SMAD6/CAV1/FAM89B/TP53/CHST11/HSPA5/LTBP1/SMAD7/SPRED1/NREP/SPRY1/LDLRAD4/BCL9L/SKI/CDKN2B/TGFB3/ZBTB7A/SNX25/ADAM17	37
GO:0007266	GO:0007266	Rho protein signal transduction	38/1817	137/18723	1.52807e-09	3.62195e-08	2.33005e-08	COL1A2/COL3A1/F2R/ITGA3/ITGB1/PDGFRB/ARHGDIB/CDC42EP1/RHOA/KANK2/ARHGDIA/ROBO1/CDC42SE1/RHOG/CDC42EP4/CDC42EP5/MYO9B/LIMK1/ARHGEF1/ARHGEF3/DLC1/ARHGEF2/LPAR6/BCL6/ARHGEF10/NRP1/PDPN/RIPOR1/HEG1/STARD13/F2RL2/RAC1/ROCK1/GNA13/ARHGAP4/GPR65/NGFR/AKAP13	38
GO:0070374	GO:0070374	positive regulation of ERK1 and ERK2 cascade	51/1817	217/18723	1.69624e-09	4.00448e-08	2.57614e-08	CCN2/F2R/NPNT/FGF1/TGFB1/PDGFRB/SHC1/GNAI2/CD44/NOTCH2/GLIPR2/BMP2/CSF1R/CD74/LRP1/ICAM1/TREM2/ARRB2/CD4/CAVIN3/PTPRC/C5AR1/PDGFA/CCL2/CHI3L1/GAS6/GPNMB/MARCO/PYCARD/CARD9/HMGB1/TPBG/FERMT2/NRP1/TNFRSF11A/PDGFB/PDGFC/CCL5/CCR1/RAP1A/TNFAIP8L3/MAP3K12/SEMA7A/TNF/CCL21/AGER/NELFE/CCL19/PDGFRA/PTEN/TLR4	51
GO:0032602	GO:0032602	chemokine production	31/1817	99/18723	1.96709e-09	4.6254e-08	2.97559e-08	POSTN/IL1RL1/CSF1R/CD74/LRP1/TREM2/AIF1/CLEC7A/EGR1/IL4R/FOXP1/TLR2/SNAI2/CD84/OAS3/PYCARD/CARD9/HMGB1/OAS1/MYD88/LPL/SOCS5/IL17RA/SIRPA/TNF/EIF2AK2/AGER/IL1B/TREM1/ADAM17/TLR4	31
GO:0001704	GO:0001704	formation of primary germ layer	35/1817	121/18723	1.98437e-09	4.64752e-08	2.98981e-08	FN1/ITGA3/ITGB1/ITGAV/COL7A1/COL5A1/ITGB2/MMP14/COL8A1/ITGB5/INHBA/COL5A2/COL4A2/ITGB3/DUSP1/ITGA5/GJA1/COL6A1/CTNNB1/MMP2/HMGA2/ITGA4/MMP9/COL11A1/CRB2/SRF/GATA6/FOXC1/ETS2/LEF1/EXT2/COL12A1/TWSG1/HSBP1/SFRP2	35
GO:0060337	GO:0060337	type I interferon signaling pathway	21/1817	50/18723	2.00199e-09	4.67026e-08	3.00444e-08	IFITM3/IFITM2/IFITM1/STAT1/SAMHD1/ISG15/IFI27/IFNAR2/OAS2/STAT2/IRF7/OAS3/IKBKE/PTPN6/OAS1/IRAK1/FADD/MYD88/IFNAR1/ADAR/TYK2	21
GO:0001959	GO:0001959	regulation of cytokine-mediated signaling pathway	40/1817	150/18723	2.02913e-09	4.71493e-08	3.03318e-08	LAPTM5/AXL/PXDN/CSF1/CD74/IL1R1/SAMHD1/TREM2/ISG15/ECM1/PTPRC/ROBO1/STAT2/TNFAIP3/SH2B3/GAS6/CAV1/CASP4/CXCR4/IRF7/CARD16/OAS3/IKBKE/PYCARD/PTPN6/IRAK3/OAS1/PARP14/IRAK1/PARP9/SPHK1/CCL5/IL1RN/FADD/TRAF2/CYLD/ADAR/CARD8/ADAM17/PAFAH1B1	40
GO:0060759	GO:0060759	regulation of response to cytokine stimulus	42/1817	162/18723	2.04854e-09	4.74137e-08	3.05019e-08	LAPTM5/AXL/PXDN/CSF1/CD74/IL1R1/SAMHD1/TREM2/ISG15/ECM1/PTPRC/ROBO1/STAT2/TNFAIP3/SH2B3/GAS6/TLR2/CAV1/CASP4/CXCR4/IRF7/CARD16/OAS3/IKBKE/PYCARD/PTPN6/IRAK3/OAS1/PARP14/IRAK1/PARP9/SPHK1/CCL5/IL1RN/FADD/TRAF2/CYLD/ADAR/CARD8/ADAM17/PAFAH1B1/TLR4	42
GO:0010720	GO:0010720	positive regulation of cell development	63/1817	298/18723	2.13414e-09	4.92018e-08	3.16523e-08	FN1/FLNA/TGM2/S100A10/MYADM/TYROBP/TGFB1/PLXND1/MAP1B/TSPO/NIBAN2/ARPC2/SKIL/BMP2/LRP1/EPHB2/DOCK5/LIMS1/CLEC7A/CTNNB1/TRPV2/ROBO1/NEDD9/TWF2/LIMK1/TLR2/PLXNA3/CXCR4/GDI1/SRF/CALR/NUMBL/DAG1/P4HB/PDE3A/SMAD7/VEGFC/TNFRSF1B/MACF1/PREX1/LIF/FERMT2/ILK/NRP1/DISC1/LIMS2/TRIOBP/DBN1/DBNL/GLI3/EGR2/CYFIP1/RAC1/PLXNA1/SEMA7A/MDK/TNF/TENM4/IL1B/NDEL1/DHX36/UNC13D/PAFAH1B1	63
GO:0030316	GO:0030316	osteoclast differentiation	30/1817	94/18723	2.14921e-09	4.93565e-08	3.17517e-08	ANXA2/JUNB/TYROBP/MAFB/CD81/FSTL3/TCIRG1/FBN1/NOTCH2/CSF1/CSF1R/SBNO2/TREM2/CTNNB1/FOXP1/CCN4/OSCAR/PIAS3/KLF10/TNFRSF11A/FOS/SH3PXD2A/UBASH3B/CCR1/INPP5D/TNF/RASSF2/TFE3/PAFAH1B1/TLR4	30
GO:0032231	GO:0032231	regulation of actin filament bundle assembly	32/1817	105/18723	2.31665e-09	5.29956e-08	3.40928e-08	CCN2/FLNA/PFN1/S100A10/TPM1/RHOA/SYNPO/CCDC88A/CORO2B/LIMK1/TJP1/DLC1/PLEK/CD47/ARHGEF10/FERMT2/NRP1/WASF2/EVL/ARAP1/SYNPO2/PTGER4/SORBS3/MTSS1/ID1/RAC1/TGFBR1/ROCK1/TGFB3/GPR65/FHOD1/PXN	32
GO:0052126	GO:0052126	movement in host environment	44/1817	175/18723	2.4095e-09	5.49068e-08	3.53223e-08	LGALS1/ITGB1/ITGAV/IFITM3/GSN/IFITM2/AXL/CLDN1/CD81/ITGB5/ITGB3/IFITM1/CD74/ITGA5/ICAM1/PML/CD4/CAV2/TRIM22/CXCL8/GAS6/CAV1/LY6E/SCARB2/CXCR4/GRK2/DAG1/P4HB/CTSB/CIITA/CD55/NECTIN2/NRP1/TRIM25/SIGLEC1/TRIM27/TNFRSF4/CBL/CD86/TRIM21/MRC1/SELPLG/LDLR/PTX3	44
GO:2001236	GO:2001236	regulation of extrinsic apoptotic signaling pathway	40/1817	151/18723	2.50505e-09	5.68647e-08	3.65819e-08	SERPINE1/ITGAV/PEA15/THBS1/INHBA/MCL1/TIMP3/LMNA/SKIL/ICAM1/IFI6/PML/PTPRC/UNC5B/TNFAIP3/DAPK3/SNAI2/CAV1/TNFRSF12A/TRAF1/TMC8/ARHGEF2/PYCARD/FYN/NRP1/BID/FGFR1/FADD/STK4/TRAF2/TGFBR1/TNF/CYLD/ITPRIP/IL1B/ATF3/PTEN/PMAIP1/STX4/SFRP2	40
GO:0002688	GO:0002688	regulation of leukocyte chemotaxis	35/1817	122/18723	2.52582e-09	5.68984e-08	3.66036e-08	SERPINE1/SPI1/NBL1/THBS1/DUSP1/CSF1/CSF1R/CD74/AIF1/RAC2/SLAMF8/WNK1/C5AR1/GPSM3/CXCL8/CCL2/GAS6/RIN3/CALR/NCKAP1L/VEGFC/HMGB1/JAM3/CCL5/CCR1/RAC1/GREM1/MDK/ADAM10/CCL21/PGF/CCL19/MAPK1/ADAM17/CAMK1D	35
GO:1990266	GO:1990266	neutrophil migration	35/1817	122/18723	2.52582e-09	5.68984e-08	3.66036e-08	ITGB2/CD99/FCER1G/S100A9/CD74/IL1R1/S100A8/RAC2/SLAMF8/RHOG/C5AR1/PPIB/CXCL8/CCL2/CKLF/TGFB2/NCKAP1L/CSF3R/CXCL9/VAV1/PREX1/WDR1/PECAM1/JAM3/CCL5/JAML/MYD88/RAC1/MDK/CCL21/TREM1/CCL19/ITGA1/SAA1/CAMK1D	35
GO:0002831	GO:0002831	regulation of response to biotic stimulus	67/1817	327/18723	2.5924e-09	5.81762e-08	3.74256e-08	HTRA1/TYROBP/SPI1/VSIG4/IFI16/STAT1/SAMHD1/AHR/TREM2/ARRB2/CLEC7A/ISG15/SLAMF8/FOXP1/STAT2/HLA-E/IRF1/TNFAIP3/FGR/HLA-F/IRF7/CARD16/OAS3/CYBA/IKBKE/CD55/GATA6/PYCARD/CARD9/VAV1/PTPN6/A2M/FYN/HMGB1/IRAK3/OAS1/TRAF3/NECTIN2/IL4I1/PARP14/BIRC3/MNDA/PARP9/CCL5/ZC3H12A/FCGR2B/SERPINB9/FADD/RNF216/POLR3D/HCK/GBP5/USP15/OPTN/IFI35/DTX3L/NONO/TRAFD1/LY96/ADAR/CGAS/CARD8/TRIM21/TLR4/UFD1/BIRC2/SLC15A4	67
GO:0050792	GO:0050792	regulation of viral process	42/1817	164/18723	3.05483e-09	6.82939e-08	4.39344e-08	LGALS1/BST2/IFITM3/GSN/IFITM2/PABPC1/AXL/IFI16/IFITM1/CD74/STAT1/PML/CD4/ISG15/CAV2/TRIM22/OAS2/HMGA2/CXCL8/LY6E/CXCR4/OAS3/P4HB/CIITA/UBP1/OAS1/APOBEC3C/MDFIC/NECTIN2/CCL5/ZFP36/TRIM25/MX1/TRIM27/TOP2A/KPNA2/TNF/EIF2AK2/ADAR/TRIM21/BANF1/PTX3	42
GO:0034109	GO:0034109	homotypic cell-cell adhesion	29/1817	90/18723	3.09295e-09	6.88852e-08	4.43148e-08	FN1/LGALS1/ACTB/MYL9/FLNA/MYH9/PLAUR/CD99/ITGB3/TLN1/MYL12A/CLIC1/VCL/DSP/HSPB1/C1QTNF1/SH2B3/GNAS/DSC2/PLEK/PTPN6/FERMT3/ILK/PDPN/CCL5/UBASH3B/CD9/PDGFRA/PTPRU	29
GO:0071219	GO:0071219	cellular response to molecule of bacterial origin	51/1817	221/18723	3.30992e-09	7.34404e-08	4.72453e-08	VIM/SERPINE1/TGFB1/AXL/SPI1/RHOA/TSPO/SBNO2/SPON2/ICAM1/TREM2/CD14/CD68/CD40/TNFAIP3/CXCL8/CCL2/TLR2/CAPN2/LILRB2/CARD16/TNFRSF1B/CD55/PYCARD/CXCL9/MTDH/HMGB1/NFKBIA/PLSCR3/IRAK1/RARA/CCL5/ADAM9/ZC3H12A/ZFP36/FCGR2B/IRF8/MYD88/LITAF/HCK/SIRPA/CD86/TNF/IL1B/LY96/CARD8/MRC1/MAPK1/GIT1/PTAFR/TLR4	51
GO:0033002	GO:0033002	muscle cell proliferation	55/1817	248/18723	3.74575e-09	8.27993e-08	5.3266e-08	RUNX1/TGM2/TPM1/TGFB1/PDGFRB/GNAI2/THBS1/RHOA/BMP2/CDKN1A/GJA1/STAT1/HBEGF/TGFBR2/AIF1/CTNNB1/MMP2/NPR1/FOXP1/TNFAIP3/MMP9/CCN4/TGFB2/CYBA/GATA6/FOXC1/ILK/DNMT1/PDGFB/IRAK1/EFEMP2/MAP3K5/NAMPT/ELN/IGFBP5/CCL5/RBPJ/MEIS1/PIM1/MYD88/MDM2/IGFBP3/TGFBR1/TNF/TENM4/COMT/TGFB3/GNA13/VGLL4/MAPK1/GNAI3/PTEN/PTAFR/TLR4/JUN	55
GO:0071222	GO:0071222	cellular response to lipopolysaccharide	49/1817	209/18723	3.8383e-09	8.45285e-08	5.43784e-08	VIM/SERPINE1/TGFB1/AXL/SPI1/RHOA/TSPO/SBNO2/SPON2/ICAM1/CD14/CD68/CD40/TNFAIP3/CXCL8/CCL2/TLR2/CAPN2/LILRB2/CARD16/TNFRSF1B/CD55/PYCARD/CXCL9/MTDH/HMGB1/NFKBIA/PLSCR3/IRAK1/RARA/CCL5/ADAM9/ZC3H12A/ZFP36/IRF8/MYD88/LITAF/HCK/SIRPA/CD86/TNF/IL1B/LY96/CARD8/MRC1/MAPK1/GIT1/PTAFR/TLR4	49
GO:0030865	GO:0030865	cortical cytoskeleton organization	23/1817	61/18723	4.29498e-09	9.42341e-08	6.06221e-08	PLEC/EHD2/RHOA/TLN1/FMNL1/LCP1/CAVIN3/RAC2/RHOG/FMNL3/RAB13/CALR/NCKAP1L/PLEK/WDR1/FMNL2/RAC1/TNF/ECT2/ROCK1/ANLN/FHOD1/PAFAH1B1	23
GO:0010952	GO:0010952	positive regulation of peptidase activity	47/1817	197/18723	4.37251e-09	9.55799e-08	6.14879e-08	FN1/CCN2/F2R/LAPTM5/GSN/F3/RHOA/S100A9/ANTXR1/MYC/IFI16/UACA/PML/CLEC7A/S100A8/ROBO1/ARL6IP5/CCN1/CAV1/SNCA/DLC1/VSIR/PCOLCE/PYCARD/PCOLCE2/CARD9/FYN/HMGB1/ASPH/ANP32B/BID/MAP3K5/NLRP1/RCN3/TANK/FADD/TNF/PSME2/ATP2A3/AGER/PICALM/CARD8/NGFR/NCSTN/FAS/PMAIP1/SFRP2	47
GO:0051146	GO:0051146	striated muscle cell differentiation	60/1817	283/18723	4.58314e-09	9.94811e-08	6.39976e-08	MYH9/ITGB1/PLEC/TPM1/EHD2/WT1/TGFB1/MMP14/PDGFRB/CD81/PDLIM5/RGS4/PLEKHO1/NIBAN2/LMNA/BMP2/HOPX/MYOF/CD53/CDH2/ARRB2/FHL2/RGS2/CAV2/IL4R/SORT1/BHLHE41/HDAC9/CAPN2/SRF/TMOD1/CALR/NPHS1/PIEZO1/GATA6/CXCL9/PLD3/ADAM12/ADAMTS5/TNNT2/WDR1/RARA/IGFBP5/MEF2A/SKI/RBPJ/HDAC5/RB1/CD9/MTPN/GREM1/DMPK/CYP26B1/NEBL/EZH2/POPDC2/PTGFRN/AKAP13/PDGFRA/PPP3CA	60
GO:0072006	GO:0072006	nephron development	38/1817	142/18723	4.58469e-09	9.94811e-08	6.39976e-08	ITGA3/SULF1/NPNT/PODXL/FGF1/WT1/PDGFRB/ACTA2/NOTCH2/IQGAP1/MYC/BMP2/PTPRO/NPHS2/STAT1/MYO1E/CTNNB1/EGR1/LAMA5/HEYL/FOXD1/NPHS1/EXT1/PLCE1/FOXC1/LIF/ILK/PDGFB/PECAM1/MAGED1/NID1/GLI3/MTSS1/GREM1/LAMB2/SULF2/PKD1/PDGFRA	38
GO:0010718	GO:0010718	positive regulation of epithelial to mesenchymal transition	21/1817	52/18723	4.71543e-09	1.01571e-07	6.53422e-08	COL1A1/TGFB1/ENG/GLIPR2/LOXL2/BMP2/TGFBR2/CTNNB1/TGFB1I1/CRB2/TGFB2/FOXC1/FERMT2/PDPN/BCL9L/TGFBR1/MDK/LEF1/IL1B/TGFB3/EZH2	21
GO:0071357	GO:0071357	cellular response to type I interferon	21/1817	52/18723	4.71543e-09	1.01571e-07	6.53422e-08	IFITM3/IFITM2/IFITM1/STAT1/SAMHD1/ISG15/IFI27/IFNAR2/OAS2/STAT2/IRF7/OAS3/IKBKE/PTPN6/OAS1/IRAK1/FADD/MYD88/IFNAR1/ADAR/TYK2	21
GO:0032722	GO:0032722	positive regulation of chemokine production	25/1817	71/18723	4.80596e-09	1.03145e-07	6.63544e-08	POSTN/IL1RL1/CSF1R/CD74/LRP1/AIF1/CLEC7A/EGR1/IL4R/TLR2/CD84/OAS3/PYCARD/CARD9/HMGB1/OAS1/MYD88/LPL/IL17RA/TNF/EIF2AK2/AGER/IL1B/ADAM17/TLR4	25
GO:1901888	GO:1901888	regulation of cell junction assembly	48/1817	204/18723	4.87255e-09	1.04195e-07	6.70301e-08	S100A10/MMP14/CLDN1/THBS1/RHOA/PDLIM5/IQGAP1/COL16A1/THBS2/GJA1/VCL/LRP1/AMIGO2/EPHB2/LIMS1/IL1RAP/CORO1C/AGRN/DAPK3/MYO1C/TLR2/SNAI2/CAV1/TJP1/MAP4K4/SNCA/DLC1/MACF1/TPBG/RCC2/FERMT2/NRP1/LRFN4/EFNA5/RAP1A/THY1/RAC1/GREM1/DLG5/TNF/EPHA3/ROCK1/IL1B/GPC6/PTEN/ABI3/PTPRA/OXTR	48
GO:0051090	GO:0051090	regulation of DNA-binding transcription factor activity	82/1817	440/18723	5.02467e-09	1.0706e-07	6.88733e-08	TMSB4X/FLNA/SPI1/CYP1B1/S100A9/ID3/BMP2/ICAM1/ARRB2/CLEC7A/CTNNB1/S100A8/IL1RAP/HCLS1/CD40/TRIM22/PTGIS/HMGA2/TNFAIP3/BCL3/GAS6/HEYL/TLR2/CAV1/CD200/SRF/CARD16/TRAF1/SMAD7/ARHGEF2/IKBKE/PYCARD/CARD9/MTDH/IRAK3/TRAF5/TRAF3/NFKBIA/TNFRSF11A/IRAK1/NDN/NUPR1/SPHK1/ZC3H12A/NFKBIE/TRIM25/PIM1/MYD88/TRIM27/TRAF2/RAB7B/HDAC5/IKBKG/ID1/SLCO3A1/RB1/HCK/MTPN/GREM1/TNFRSF4/NFAM1/FOXS1/TNF/EIF2AK2/CYLD/WFS1/P…	82
GO:0071621	GO:0071621	granulocyte chemotaxis	35/1817	125/18723	5.10931e-09	1.08472e-07	6.97815e-08	ANXA1/ITGB2/FCER1G/THBS1/S100A9/CSF1/CSF1R/CD74/ADGRE2/S100A8/RAC2/C5AR1/PPIB/CXCL8/CCL2/CKLF/TGFB2/NCKAP1L/CSF3R/CXCL9/VAV1/PREX1/JAM3/CCL5/JAML/HRH1/RAC1/MDK/CCL21/TREM1/CCL19/ITGA1/MAPK1/SAA1/CAMK1D	35
GO:0002286	GO:0002286	T cell activation involved in immune response	33/1817	114/18723	5.58029e-09	1.18046e-07	7.59407e-08	ANXA1/FCER1G/CD81/SLC11A1/HLA-DRA/CD74/ICAM1/LCP1/TMEM98/JAK3/IL4R/FOXP1/BCL3/TP53/NCKAP1L/SMAD7/BCL6/APBB1IP/HMGB1/HLA-DMB/RARA/ZC3H12A/FCGR2B/ITGAL/PTGER4/HLX/SOCS5/CD86/MDK/LEF1/CCL19/RC3H1/RELB	33
GO:1901214	GO:1901214	regulation of neuron death	65/1817	319/18723	5.62852e-09	1.18641e-07	7.63236e-08	F2R/ITGB2/TYROBP/NES/CTSZ/AXL/RHOA/MCL1/CORO1A/CSF1/LRP1/TREM2/ARRB2/CRLF1/CTNNB1/EGR1/C5AR1/UNC5B/HLA-F/CCL2/C1QA/CAPN2/TP53/CD200/GPNMB/SNCA/NAIP/TGFB2/TNFRSF1B/FYN/ILK/SET/NRP1/MAP3K5/FOS/NUPR1/DHCR24/DDIT4/CCL5/TRPM2/DAXX/ITGAM/ATF4/FCGR2B/ATG7/PPT1/NDNF/TRAF2/IKBKG/AGAP2/CBL/MDK/RASA1/TNF/WFS1/NONO/PICALM/TGFB3/ATP13A2/ITGA1/ELK1/SYNGAP1/BACE1/TLR4/JUN	65
GO:1903053	GO:1903053	regulation of extracellular matrix organization	20/1817	48/18723	5.73239e-09	1.19974e-07	7.71808e-08	AEBP1/RUNX1/TGFB1/ANTXR1/FSCN1/COLGALT1/FAP/BMP2/EMILIN1/LRP1/PHLDB1/ETS1/CST3/DAG1/TNFRSF1B/EFEMP2/PDPN/TNFRSF1A/RB1/RIC1	20
GO:2001238	GO:2001238	positive regulation of extrinsic apoptotic signaling pathway	20/1817	48/18723	5.73239e-09	1.19974e-07	7.71808e-08	PEA15/THBS1/INHBA/TIMP3/SKIL/PML/PTPRC/DAPK3/CAV1/TNFRSF12A/PYCARD/BID/FADD/STK4/TRAF2/TNF/CYLD/ATF3/PTEN/PMAIP1	20
GO:0120032	GO:0120032	regulation of plasma membrane bounded cell projection assembly	45/1817	186/18723	5.83885e-09	1.21634e-07	7.82491e-08	DPYSL3/PFN1/PODXL/CDC42EP1/FSCN1/ARPC2/CCDC88A/CAPZB/ICAM1/ACTR3/RAC2/CORO1C/AGRN/RHOG/CDC42EP4/TWF2/CDC42EP5/LIMK2/CAV1/SRF/PLCE1/RCC2/NRP1/WASF2/EVL/SEPTIN9/ARAP1/DOCK11/TRPM2/RALA/MAP4/KCTD17/ATP8B1/CYFIP1/RAC1/TGFBR1/CYLD/CCL21/ANLN/SEPTIN7/TGFB3/CCL19/ATG3/NDEL1/ABI3	45
GO:0045088	GO:0045088	regulation of innate immune response	50/1817	218/18723	5.85296e-09	1.21634e-07	7.82491e-08	TYROBP/SPI1/VSIG4/IFI16/SAMHD1/TREM2/ARRB2/CLEC7A/ISG15/SLAMF8/STAT2/HLA-E/IRF1/TNFAIP3/FGR/HLA-F/IRF7/OAS3/IKBKE/PYCARD/CARD9/VAV1/PTPN6/A2M/FYN/HMGB1/IRAK3/OAS1/NECTIN2/PARP14/BIRC3/MNDA/PARP9/CCL5/FCGR2B/SERPINB9/FADD/POLR3D/HCK/GBP5/USP15/IFI35/NONO/TRAFD1/ADAR/CGAS/TRIM21/TLR4/BIRC2/SLC15A4	50
GO:0048660	GO:0048660	regulation of smooth muscle cell proliferation	44/1817	180/18723	6.13197e-09	1.26986e-07	8.16917e-08	TGM2/TPM1/TGFB1/PDGFRB/GNAI2/THBS1/RHOA/BMP2/CDKN1A/GJA1/STAT1/HBEGF/TGFBR2/AIF1/CTNNB1/MMP2/NPR1/FOXP1/TNFAIP3/MMP9/CCN4/CYBA/ILK/DNMT1/PDGFB/IRAK1/EFEMP2/MAP3K5/NAMPT/ELN/IGFBP5/CCL5/MYD88/MDM2/IGFBP3/TNF/COMT/TGFB3/GNA13/GNAI3/PTEN/PTAFR/TLR4/JUN	44
GO:0032835	GO:0032835	glomerulus development	23/1817	62/18723	6.20383e-09	1.28024e-07	8.236e-08	SULF1/PODXL/WT1/PDGFRB/ACTA2/NOTCH2/IQGAP1/PTPRO/NPHS2/MYO1E/EGR1/HEYL/NPHS1/EXT1/PLCE1/FOXC1/PDGFB/PECAM1/NID1/MTSS1/LAMB2/SULF2/PDGFRA	23
GO:0002367	GO:0002367	cytokine production involved in immune response	30/1817	98/18723	6.47923e-09	1.32779e-07	8.54188e-08	LAPTM5/BST2/TGFB1/B2M/CD81/CD74/IL1R1/SPON2/CLEC7A/HK1/JAK3/HLA-E/HLA-F/TGFB2/SMAD7/BCL6/TNFRSF1B/CD55/IRAK3/SASH3/DDX21/TRAF2/SEMA7A/TNF/IL1B/TGFB3/TREM1/DHX36/TLR4/BTK	30
GO:0032642	GO:0032642	regulation of chemokine production	30/1817	98/18723	6.47923e-09	1.32779e-07	8.54188e-08	POSTN/IL1RL1/CSF1R/CD74/LRP1/TREM2/AIF1/CLEC7A/EGR1/IL4R/FOXP1/TLR2/SNAI2/CD84/OAS3/PYCARD/CARD9/HMGB1/OAS1/MYD88/LPL/SOCS5/IL17RA/SIRPA/TNF/EIF2AK2/AGER/IL1B/ADAM17/TLR4	30
GO:0002449	GO:0002449	lymphocyte mediated immunity	69/1817	350/18723	8.02649e-09	1.63918e-07	1.05451e-07	TGFB1/B2M/C3/C1R/FCER1G/CD81/TCIRG1/CORO1A/HLA-DRA/C1QB/CD74/C1QC/HLA-DPB1/IL1R1/HLA-DPA1/ICAM1/AHR/TREM2/ARRB2/C1S/CD40/PTPRC/IL4R/HLA-E/HLA-F/C1QA/BCL3/IRF7/CTSC/HLA-DMA/NCKAP1L/PLEKHM2/SMAD7/BCL6/TNFRSF1B/CD55/IL7R/CARD9/VAV1/PTPN6/HMGB1/SASH3/BTN3A3/NECTIN2/IL4I1/HLA-DMB/RFTN1/MYO1G/IL27RA/ERCC1/BTN3A2/FCGR2B/SERPINB9/FADD/INPP5D/MYD88/TRAF2/TRBC2/TNF/KIF5B/ZBTB1/AGER/IL1B/UNC13D/CD70/SLC15A4…	69
GO:0014812	GO:0014812	muscle cell migration	32/1817	110/18723	8.28324e-09	1.68578e-07	1.08449e-07	POSTN/SERPINE1/ANXA1/TPM1/PDGFRB/RHOA/S100A11/ITGB3/PLEKHO1/ARPC5/IQGAP1/LRP1/DOCK5/AIF1/PLAT/PARVA/PDGFA/DOCK4/CCN4/PLAU/ILK/NRP1/PDGFB/IGFBP5/CCL5/MDM2/IGFBP3/PLXNA1/MDK/ROCK1/GNA13/TLR4	32
GO:0060491	GO:0060491	regulation of cell projection assembly	45/1817	188/18723	8.32362e-09	1.68818e-07	1.08603e-07	DPYSL3/PFN1/PODXL/CDC42EP1/FSCN1/ARPC2/CCDC88A/CAPZB/ICAM1/ACTR3/RAC2/CORO1C/AGRN/RHOG/CDC42EP4/TWF2/CDC42EP5/LIMK2/CAV1/SRF/PLCE1/RCC2/NRP1/WASF2/EVL/SEPTIN9/ARAP1/DOCK11/TRPM2/RALA/MAP4/KCTD17/ATP8B1/CYFIP1/RAC1/TGFBR1/CYLD/CCL21/ANLN/SEPTIN7/TGFB3/CCL19/ATG3/NDEL1/ABI3	45
GO:0045862	GO:0045862	positive regulation of proteolysis	72/1817	372/18723	8.56821e-09	1.73184e-07	1.11411e-07	FN1/CCN2/MYH9/F2R/LAPTM5/GSN/F3/MMP14/RHOA/S100A9/ANTXR1/MYC/IFI16/UACA/TREM2/PML/CLEC7A/S100A8/ROBO1/PLK3/PRICKLE1/ARL6IP5/CCN1/CAV1/SNCA/DLC1/CTSC/VSIR/PCOLCE/SMAD7/PLK2/TNFRSF1B/PYCARD/PCOLCE2/CARD9/FYN/HMGB1/ASPH/DISC1/ANP32B/BID/MAP3K5/NLRP1/NUPR1/ADAM9/RCN3/ZC3H12A/TANK/FADD/MDM2/SOCS5/FURIN/TNF/PSME2/RBX1/PLK1/ATP2A3/NUB1/PSMC3/AGER/IL1B/PICALM/CARD8/NGFR/NCSTN/FAS/SART3/PTEN/RNF217/PMAIP1…	72
GO:0045185	GO:0045185	maintenance of protein location	29/1817	94/18723	9.47188e-09	1.90795e-07	1.22741e-07	TMSB4X/FLNA/GSN/SRGN/NBL1/FBN1/TSPO/CCDC88A/GJA1/PML/CD4/HK1/SYNE1/TWF2/CAV1/HSPA5/LTBP1/KDELR3/NFKBIA/KDELR2/GOPC/NFKBIE/DBN1/CIZ1/INSIG1/HK2/SUN2/PKD1/ARL2BP	29
GO:0050868	GO:0050868	negative regulation of T cell activation	34/1817	122/18723	9.60664e-09	1.92852e-07	1.24064e-07	LAPTM5/ANXA1/RUNX1/VSIG4/CD74/CBLB/JAK3/IL4R/IRF1/GPNMB/LILRB2/VSIR/PAWR/NCKAP1L/SMAD7/BCL6/PTPN6/HMGB1/IL4I1/LRRC32/PAG1/CBFB/ZC3H12A/FCGR2B/CD300A/HLX/GLI3/SOCS5/CD86/MDK/DLG5/RUNX3/TWSG1/RC3H1	34
GO:0002700	GO:0002700	regulation of production of molecular mediator of immune response	41/1817	164/18723	9.9927e-09	1.99779e-07	1.28521e-07	LAPTM5/BST2/TGFB1/B2M/CD81/CD74/IL1R1/SPON2/EPHB2/CLEC7A/HK1/CD40/JAK3/PTPRC/IL4R/HLA-E/HLA-F/TGFB2/SMAD7/BCL6/TNFRSF1B/CD55/IRAK3/SASH3/IL27RA/FCGR2B/DDX21/TRAF2/TNFRSF4/CD86/SEMA7A/TNF/IL1B/CGAS/TGFB3/DHX36/STX4/TLR4/SLC15A4/BTK/MAD2L2	41
GO:0032612	GO:0032612	interleukin-1 production	35/1817	128/18723	1.00532e-08	1.99779e-07	1.28521e-07	F2R/ANXA1/TYROBP/IFI16/TREM2/HSPB1/PML/ARRB2/CLEC7A/EGR1/HK1/FOXP1/ERRFI1/TNFAIP3/GAS6/S1PR3/CARD16/PYCARD/HMGB1/NLRP1/MNDA/SPHK1/ZC3H12A/MYD88/LPL/IL16/SIRPA/GBP5/TNF/AGER/CARD8/CCL19/SAA1/GIT1/TLR4	35
GO:0032652	GO:0032652	regulation of interleukin-1 production	35/1817	128/18723	1.00532e-08	1.99779e-07	1.28521e-07	F2R/ANXA1/TYROBP/IFI16/TREM2/HSPB1/PML/ARRB2/CLEC7A/EGR1/HK1/FOXP1/ERRFI1/TNFAIP3/GAS6/S1PR3/CARD16/PYCARD/HMGB1/NLRP1/MNDA/SPHK1/ZC3H12A/MYD88/LPL/IL16/SIRPA/GBP5/TNF/AGER/CARD8/CCL19/SAA1/GIT1/TLR4	35
GO:0045580	GO:0045580	regulation of T cell differentiation	38/1817	146/18723	1.05445e-08	2.08838e-07	1.34348e-07	ANXA1/RUNX1/RHOA/HLA-DRA/CD74/TGFBR2/JAK3/PTPRC/IL4R/IRF1/LILRB2/VSIR/NCKAP1L/SMAD7/BCL6/EGR3/IL7R/HMGB1/SASH3/TCF7/IL4I1/RARA/CBFB/ZC3H12A/ZMIZ1/HLX/GLI3/SOCS5/CD86/MDK/LEF1/CYP26B1/ZBTB1/CCL19/RUNX3/RC3H1/ZAP70/SOX4	38
GO:0031032	GO:0031032	actomyosin structure organization	46/1817	196/18723	1.10264e-08	2.17651e-07	1.40018e-07	CCN2/MYH9/ITGB1/PLEC/ZYX/PFN1/S100A10/TPM1/PDGFRB/ITGB5/RHOA/CCDC88A/CNN2/CORO2B/LIMK1/TJP1/SRF/DLC1/TMOD1/FRMD6/CD47/ARHGEF10/FERMT2/TNNT2/NRP1/WDR1/WASF2/EVL/CNN3/ARAP1/ELN/MEF2A/PTGER4/SORBS3/RAC1/TGFBR1/ECT2/ROCK1/NEBL/ANLN/TGFB3/GPR65/AKAP13/FHOD1/PDGFRA/PXN	46
GO:0043405	GO:0043405	regulation of MAP kinase activity	43/1817	177/18723	1.10793e-08	2.17967e-07	1.40221e-07	FGF1/TGFB1/PDGFRB/THBS1/IQGAP1/DUSP1/BMP2/CD40/RGS2/ROBO1/PDGFA/SH2B3/CAV1/CSK/FGD2/PTPN6/IRAK3/AIDA/ILK/PIK3R5/TNFRSF11A/PDGFB/IRAK1/MAP3K5/PDGFC/FGFR1/SPRY1/MAGED1/DUSP7/ADAM9/UCHL1/CD300A/NUP62/MAP3K12/TRAF2/TNF/AGER/IL1B/CCL19/EZH2/AKAP13/SFRP2/TLR4	43
GO:0043281	GO:0043281	regulation of cysteine-type endopeptidase activity involved in apoptotic process	48/1817	209/18723	1.12084e-08	2.19773e-07	1.41383e-07	CCN2/F2R/LAPTM5/GSN/F3/PLAUR/CD44/THBS1/RHOA/S100A9/MYC/UACA/IFI6/PML/ARRB2/CLEC7A/S100A8/ROBO1/ARL6IP5/CCN1/GAS6/MMP9/SNCA/DLC1/CARD16/NAIP/PYCARD/CARD9/HMGB1/ANP32B/BID/MAP3K5/NLRP1/BIRC3/DHCR24/SERPINB9/NR4A1/MDM2/TNF/ATP2A3/CARD8/NGFR/FAS/PMAIP1/SFRP2/TNFSF14/MICAL1/BIRC2	48
GO:0044403	GO:0044403	biological process involved in symbiotic interaction	60/1817	290/18723	1.19715e-08	2.3396e-07	1.5051e-07	FN1/LGALS1/ITGB1/ITGAV/IFITM3/GSN/IFITM2/AXL/CLDN1/CD81/ITGB5/ITGB3/IFITM1/CD74/ITGA5/ICAM1/APOL1/PML/CD4/CAV2/TRIM22/IFI27/HMGA2/PPIB/CXCL8/GAS6/CAV1/LY6E/SCARB2/CXCR4/GRK2/DAG1/P4HB/CTSB/CIITA/CD55/CARD9/NECTIN2/NRP1/CCL5/ZC3H12A/TRIM25/SERPINB9/ATG7/SIGLEC1/MYD88/TRIM27/TNFRSF4/CBL/CD86/LEF1/PSMC3/TRIM21/SAP30/MRC1/TREM1/SELPLG/LDLR/PTX3/JUN	60
GO:0060562	GO:0060562	epithelial tube morphogenesis	65/1817	325/18723	1.21084e-08	2.35855e-07	1.51729e-07	MICAL2/NPNT/PFN1/COL4A1/CTHRC1/PODXL/FGF1/WT1/CTSZ/TGFB1/MMP14/TNC/PLXND1/RHOA/ENG/NOTCH2/MYC/ITGAX/CSF1/BMP2/CSF1R/TGFBR2/PML/CTNNB1/LAMA5/FOXP1/PRICKLE1/FOXD1/CXCR4/SRF/DLC1/TMED2/DAG1/TGFB2/EDNRA/EXT1/ILK/NRP1/VASP/RARA/SEMA4C/SPRY1/MAGED1/RALA/PTK7/SKI/STARD13/RBPJ/STK4/GLI3/MTSS1/TEAD2/GREM1/MDK/DLG5/MTHFD1L/TNF/LEF1/LMO4/PPP3R1/PKD1/CCM2/SFRP2/SOX4/FZD2	65
GO:0002253	GO:0002253	activation of immune response	72/1817	375/18723	1.21488e-08	2.35862e-07	1.51734e-07	CFH/LAPTM5/CMTM3/TYROBP/C3/C1R/FCER1G/CD81/FPR3/VSIG4/CD276/IFI16/C1QB/C1QC/HLA-DPB1/CBLB/TREM2/THEMIS2/CLEC7A/C1S/PTPRC/WNK1/FOXP1/C5AR1/FGR/GBP1/C1QA/LIMK1/CSK/CACNB3/PRAM1/LAT2/FPR1/PAWR/NCKAP1L/LCP2/CD55/PYCARD/VAV1/PTPN6/A2M/FYN/HMGB1/BTN3A3/CD47/NECTIN2/LPXN/RFTN1/MYO1G/MNDA/FYB1/ZC3H12A/BTN3A2/FCGR2B/CD300A/RAP1A/INPP5D/THY1/IKBKG/TRBC2/HCK/NFAM1/KHDRBS1/NONO/IL1B/CGAS/MAPK1/KCNN4/RC3H1/ZA…	72
GO:1900026	GO:1900026	positive regulation of substrate adhesion-dependent cell spreading	18/1817	41/18723	1.22042e-08	2.36161e-07	1.51926e-07	FLNA/S100A10/MYADM/ARPC2/DOCK5/LIMS1/NEDD9/CALR/P4HB/PREX1/FERMT2/ILK/NRP1/LIMS2/TRIOBP/RAC1/MDK/UNC13D	18
GO:0048659	GO:0048659	smooth muscle cell proliferation	44/1817	184/18723	1.25358e-08	2.41785e-07	1.55544e-07	TGM2/TPM1/TGFB1/PDGFRB/GNAI2/THBS1/RHOA/BMP2/CDKN1A/GJA1/STAT1/HBEGF/TGFBR2/AIF1/CTNNB1/MMP2/NPR1/FOXP1/TNFAIP3/MMP9/CCN4/CYBA/ILK/DNMT1/PDGFB/IRAK1/EFEMP2/MAP3K5/NAMPT/ELN/IGFBP5/CCL5/MYD88/MDM2/IGFBP3/TNF/COMT/TGFB3/GNA13/GNAI3/PTEN/PTAFR/TLR4/JUN	44
GO:0072659	GO:0072659	protein localization to plasma membrane	59/1817	284/18723	1.3517e-08	2.59861e-07	1.67172e-07	ACTB/FLNA/ITGA3/ITGB1/ANXA2/S100A10/EHD2/MYADM/TGFB1/RAMP1/MMP14/CD81/RAB31/CCDC88A/MYL12A/LRP1/EPHB2/TREM2/CDH2/AP2M1/VAMP5/LAMA5/RHOG/ARL6IP5/GBP1/GAS6/RAB13/CSK/CACNB3/ATP2B4/CLIP3/PRAM1/TMED2/EHD4/MACF1/TPBG/PPP1R9B/GOPC/TNFRSF1A/FYB1/RAB3B/RAP1A/RAB34/SEC23A/KIF13A/MYO5A/GORASP2/TNF/OPTN/EPHA3/ROCK1/ZDHHC8/KIF5B/VAMP3/PICALM/EHD3/PACS1/ABI3/STX4	59
GO:0043371	GO:0043371	negative regulation of CD4-positive, alpha-beta T cell differentiation	13/1817	22/18723	1.39535e-08	2.67381e-07	1.7201e-07	ANXA1/RUNX1/JAK3/IL4R/SMAD7/BCL6/HMGB1/CBFB/ZC3H12A/HLX/SOCS5/RUNX3/RC3H1	13
GO:0031099	GO:0031099	regeneration	46/1817	198/18723	1.54293e-08	2.94705e-07	1.89588e-07	POSTN/FLNA/ANXA1/RUNX1/NNMT/TNC/AXL/CLDN1/MAP1B/CD81/TSPO/CDKN1A/HOPX/LRP1/TGFBR2/LCP1/PTPN12/C5AR1/GAS6/MAP4K4/ADAM15/DAG1/KLK6/IGFBP1/NREP/JAM3/RAP1A/GLI3/THY1/CD9/UCP2/MTPN/MDK/LAMB2/FPGS/SULF2/PGF/EZH2/PTGFRN/NDEL1/PTEN/PPP3CA/PRRX1/PTPRU/PCNA/LARGE1	46
GO:0051235	GO:0051235	maintenance of location	65/1817	327/18723	1.55347e-08	2.9576e-07	1.90267e-07	TMSB4X/FLNA/F2R/ITGAV/GSN/C3/SRGN/NBL1/S100A9/FBN1/TSPO/ITGB3/CORO1A/CCDC88A/GJA1/TREM2/FKBP1A/PML/CD4/S100A8/PLIN3/HK1/PTPRC/SYNE1/TWF2/CAV1/SNCA/HSPA5/CALR/CYBA/LTBP1/KDELR3/IKBKE/CXCL9/PTPN6/ERO1A/NFKBIA/MSR1/KDELR2/GOPC/GM2A/GSTO1/ZC3H12A/NFKBIE/TRPM2/UBASH3B/RASA3/DBN1/CIZ1/LPL/THY1/INSIG1/ITPR3/TNF/HK2/CCL21/SLC30A7/SUN2/ABCG1/IL1B/PKD1/CCL19/PAFAH1B1/DMD/ARL2BP	65
GO:1903557	GO:1903557	positive regulation of tumor necrosis factor superfamily cytokine production	31/1817	107/18723	1.57015e-08	2.97975e-07	1.91692e-07	TYROBP/THBS1/CYBB/SPON2/EPHB2/CD14/HSPB1/CLEC7A/PTPRC/OAS2/HLA-E/TLR2/CD84/OAS3/CYBA/ARHGEF2/PYCARD/CARD9/HMGB1/SASH3/OAS1/IFNGR1/FADD/MYD88/LPL/CD86/AGER/LY96/CCL19/PTAFR/TLR4	31
GO:0048732	GO:0048732	gland development	80/1817	436/18723	1.58649e-08	3.00112e-07	1.93066e-07	SULF1/ANXA1/TGM2/FGF1/WT1/LBH/TGFB1/TNC/CLDN1/PLXND1/MAFB/FSTL3/TSPO/NOTCH2/PSAP/CSF1/BMP2/CSF1R/TGFBR2/PML/NCOR2/CTNNB1/DKK3/CRIP1/SLC29A1/LAMA5/OAS2/ROBO1/PDGFA/TNFAIP3/MSN/CAV1/LY6E/SRF/ETS1/DAG1/TGFB2/GATA6/EXT1/SEMA3C/USF2/FOXC1/NRP1/TNFRSF11A/FRZB/LIMS2/RARA/IGFBP5/RBPJ/NME1/RAP1A/FADD/HLX/ALDH1A2/GLI3/UCP2/PLXNA1/TGFBR1/MDK/TNF/LEF1/HK2/FPGS/LMO4/SULF2/FGF7/ZBTB1/PKD1/TGFB3/STAT5A/EZH2/ELK…	80
GO:0002718	GO:0002718	regulation of cytokine production involved in immune response	29/1817	96/18723	1.6109e-08	3.03366e-07	1.9516e-07	LAPTM5/BST2/TGFB1/B2M/CD81/CD74/IL1R1/SPON2/CLEC7A/HK1/JAK3/HLA-E/HLA-F/TGFB2/SMAD7/BCL6/TNFRSF1B/CD55/IRAK3/SASH3/DDX21/TRAF2/SEMA7A/TNF/IL1B/TGFB3/DHX36/TLR4/BTK	29
GO:0001558	GO:0001558	regulation of cell growth	77/1817	414/18723	1.61398e-08	3.03366e-07	1.9516e-07	FN1/IGFBP7/BST2/WT1/TGFB1/MMP14/MAP1B/RHOA/S100A9/INHBA/RGS4/DCBLD2/SPOCK1/CDKN1A/LTBP4/GJA1/LRP1/IGFBP4/HBEGF/PML/S100A8/TRPV2/RGS2/SIPA1/NPR1/DPYSL2/TWF2/LIMK1/PLXNA3/TP53/CXCR4/GDI1/SRF/ADAM15/TMC8/TGFB2/CYBA/SMAD7/BCL6/PLCE1/CCDC85B/IGFBP1/SEMA3C/MACF1/CRLF3/RERG/ILK/NRP1/FRZB/DISC1/PPP1R9B/SEMA4C/SPHK1/IGFBP5/CXCL16/DBN1/PPT1/DBNL/CYFIP1/RB1/SH3BP4/MTPN/GREM1/TGFBR1/SEMA7A/MFSD2A/ADAM10/VGLL…	77
GO:2001233	GO:2001233	regulation of apoptotic signaling pathway	69/1817	356/18723	1.64628e-08	3.08455e-07	1.98433e-07	SERPINE1/ITGAV/PEA15/PLAUR/GNAI2/CD44/THBS1/S100A9/INHBA/MCL1/TIMP3/LMNA/SKIL/CD74/ICAM1/IFI6/TREM2/HSPB1/PML/ARRB2/CTNNB1/S100A8/PTPRC/UNC5B/TNFAIP3/MEIS3/MAZ/DAPK3/MMP9/SNAI2/CAV1/TNFRSF12A/TP53/CTSC/TRAF1/TMC8/P4HB/ARHGEF2/PYCARD/FYN/NRP1/BID/NUPR1/FGFR1/MAGED1/NACC2/FADD/STK4/MDM2/TRAF2/RB1/ZNF385A/TGFBR1/HNRNPK/TNF/CYLD/ITPRIP/WFS1/NONO/IL1B/ATF3/NGFR/FAS/SYVN1/GNAI3/PTEN/PMAIP1/STX4/SFRP2	69
GO:0043542	GO:0043542	endothelial cell migration	58/1817	279/18723	1.74563e-08	3.25699e-07	2.09527e-07	SPARC/TMSB4X/MYH9/ITGB1/ANXA1/DCN/FGF1/FSTL1/TGFB1/VASH1/PLXND1/CYP1B1/THBS1/RHOA/ITGB3/FAP/LOXL2/GLUL/NRP2/HSPB1/CD40/RRAS/ROBO1/FOXP1/HDAC9/RAB13/ATP2B4/SRF/HDAC7/ETS1/CALR/PLK2/SPRED1/VEGFC/EGR3/HMGB1/LPXN/NRP1/PDGFB/FGFR1/ZC3H12A/RIN2/STARD13/SH3BP1/NR4A1/LGALS8/AKT3/HDAC5/ID1/RAC1/GREM1/TGFBR1/TNF/STC1/STAT5A/ADAM17/PTEN/PXN	58
GO:1903034	GO:1903034	regulation of response to wounding	41/1817	167/18723	1.74935e-08	3.25699e-07	2.09527e-07	FLNA/F2R/SERPINE1/ITGB1/ANXA1/ANXA2/F3/CLDN1/MYLK/THBS1/FAP/GJA1/LRP1/EPHB2/HBEGF/CLEC7A/ALOX5/PLAT/C1QTNF1/SIGLEC10/PDGFA/TNFAIP3/SH2B3/CAV1/TNFRSF12A/CXCR4/CCN4/THBD/PLAU/HMGB1/FERMT2/PDGFB/UBASH3B/CD9/MDK/TNF/NDEL1/USF1/GIT1/PDGFRA/PTEN	41
GO:0002275	GO:0002275	myeloid cell activation involved in immune response	28/1817	91/18723	1.81196e-08	3.36295e-07	2.16343e-07	ITGB2/TYROBP/SPI1/FCER1G/SBNO2/TREM2/ADGRE2/RAC2/IL4R/PTGDS/FGR/CD84/PRAM1/LAT2/DOCK2/PYCARD/HMGB1/ITGAM/CD300A/MILR1/MYD88/CBL/SNAP23/IFI35/UNC13D/STX4/PTAFR/BTK	28
GO:0030574	GO:0030574	collagen catabolic process	18/1817	42/18723	1.94229e-08	3.57115e-07	2.29737e-07	ITGB1/MMP14/MRC2/FAP/MMP7/MMP2/ADAMTS2/CTSS/MMP9/VSIR/ADAM15/CST3/CTSB/KLK6/MMP11/MMP19/FURIN/ADAMTS14	18
GO:0045773	GO:0045773	positive regulation of axon extension	18/1817	42/18723	1.94229e-08	3.57115e-07	2.29737e-07	FN1/MAP1B/LRP1/TRPV2/TWF2/LIMK1/GDI1/SRF/MACF1/ILK/NRP1/DISC1/DBN1/DBNL/CYFIP1/SEMA7A/NDEL1/PAFAH1B1	18
GO:1902895	GO:1902895	positive regulation of pri-miRNA transcription by RNA polymerase II	18/1817	42/18723	1.94229e-08	3.57115e-07	2.29737e-07	WT1/TGFB1/SPI1/BMP2/EGR1/SMAD6/TP53/SRF/ETS1/MRTFA/TGFB2/PDGFB/FOS/NR3C1/TNF/NGFR/GNL3/JUN	18
GO:0051403	GO:0051403	stress-activated MAPK cascade	52/1817	239/18723	1.95602e-08	3.57528e-07	2.30003e-07	CCN2/SPI1/DUSP1/MYC/BMP2/TREM2/CLEC7A/ZFP36L1/CDC42EP5/ARL6IP5/IGFBP6/MAP4K4/MAP3K20/TRAF1/NPHS1/TGFB2/PYCARD/CARD9/HMGB1/TRAF5/AIDA/TRAF3/MDFIC/IRAK1/MAP3K5/SEMA4C/RELL1/SPHK1/ZC3H12A/ZFP36/FCGR2B/PTGER4/MYD88/MAP3K12/TRAF2/SIRPA/TNF/EIF2AK2/CYLD/CCL21/RASSF2/AGER/IL1B/CCL19/TAOK1/CCM2/FAS/MAPK1/PAFAH1B1/ERCC6/SFRP2/TLR4	52
GO:0050731	GO:0050731	positive regulation of peptidyl-tyrosine phosphorylation	45/1817	193/18723	1.96254e-08	3.57528e-07	2.30003e-07	TGFB1/CD44/CD81/ITGB3/IQGAP1/CSF1R/CD74/ITGA5/ICAM1/HBEGF/TREM2/ARRB2/CRLF1/CLEC7A/CD4/HCLS1/CD40/PTPRC/NEDD9/GAS6/TP53/EHD4/ARHGEF2/FYN/LIF/NRP1/PARP14/PDGFB/PECAM1/PARP9/TNFRSF1A/DLG4/CCL5/EFNA5/AFAP1L2/GREM1/FCGR1A/CSPG4/TNF/TNK2/FGF7/ABI1/ADAM17/ERCC6/ARL2BP	45
GO:0046639	GO:0046639	negative regulation of alpha-beta T cell differentiation	14/1817	26/18723	1.96271e-08	3.57528e-07	2.30003e-07	ANXA1/RUNX1/JAK3/IL4R/SMAD7/BCL6/HMGB1/CBFB/ZC3H12A/HLX/GLI3/SOCS5/RUNX3/RC3H1	14
GO:0014909	GO:0014909	smooth muscle cell migration	29/1817	97/18723	2.08674e-08	3.7779e-07	2.43038e-07	POSTN/SERPINE1/TPM1/PDGFRB/RHOA/S100A11/ITGB3/ARPC5/IQGAP1/LRP1/DOCK5/AIF1/PLAT/PARVA/PDGFA/DOCK4/CCN4/PLAU/ILK/NRP1/PDGFB/IGFBP5/CCL5/MDM2/IGFBP3/PLXNA1/MDK/GNA13/TLR4	29
GO:1901216	GO:1901216	positive regulation of neuron death	29/1817	97/18723	2.08674e-08	3.7779e-07	2.43038e-07	ITGB2/TYROBP/CTSZ/RHOA/MCL1/CTNNB1/EGR1/C1QA/CAPN2/TP53/SNCA/TGFB2/FYN/MAP3K5/FOS/NUPR1/DDIT4/TRPM2/DAXX/ITGAM/ATF4/FCGR2B/TNF/PICALM/ITGA1/ELK1/BACE1/TLR4/JUN	29
GO:0030512	GO:0030512	negative regulation of transforming growth factor beta receptor signaling pathway	26/1817	81/18723	2.18913e-08	3.95114e-07	2.54183e-07	HTRA1/PMEPA1/FBN1/SKIL/BMP2/EMILIN1/FKBP1A/CAV2/TGFB1I1/SMAD6/CAV1/FAM89B/TP53/CHST11/HSPA5/LTBP1/SMAD7/SPRED1/SPRY1/LDLRAD4/BCL9L/SKI/TGFB3/ZBTB7A/SNX25/ADAM17	26
GO:0045766	GO:0045766	positive regulation of angiogenesis	43/1817	181/18723	2.24707e-08	4.03107e-07	2.59324e-07	SERPINE1/ITGB1/RUNX1/F3/FGF1/C3/CYP1B1/THBS1/ENG/ITGAX/ANGPTL4/CYBB/ITGA5/TGFBR2/HSPB1/ECM1/CD40/RRAS/PTGIS/HMGA2/C5AR1/CXCL8/CHI3L1/TJP1/CXCR4/ETS1/VEGFC/GATA6/MTDH/HMGB1/ADAM12/AGO2/NRP1/SPHK1/ZC3H12A/AKT3/GREM1/MDK/HK2/PGF/IL1B/MYDGF/SFRP2	43
GO:1904018	GO:1904018	positive regulation of vasculature development	43/1817	181/18723	2.24707e-08	4.03107e-07	2.59324e-07	SERPINE1/ITGB1/RUNX1/F3/FGF1/C3/CYP1B1/THBS1/ENG/ITGAX/ANGPTL4/CYBB/ITGA5/TGFBR2/HSPB1/ECM1/CD40/RRAS/PTGIS/HMGA2/C5AR1/CXCL8/CHI3L1/TJP1/CXCR4/ETS1/VEGFC/GATA6/MTDH/HMGB1/ADAM12/AGO2/NRP1/SPHK1/ZC3H12A/AKT3/GREM1/MDK/HK2/PGF/IL1B/MYDGF/SFRP2	43
GO:0032760	GO:0032760	positive regulation of tumor necrosis factor production	30/1817	103/18723	2.33098e-08	4.16892e-07	2.68193e-07	TYROBP/THBS1/CYBB/SPON2/EPHB2/CD14/HSPB1/CLEC7A/PTPRC/OAS2/HLA-E/TLR2/CD84/OAS3/CYBA/ARHGEF2/PYCARD/CARD9/HMGB1/SASH3/OAS1/IFNGR1/FADD/MYD88/LPL/AGER/LY96/CCL19/PTAFR/TLR4	30
GO:0031098	GO:0031098	stress-activated protein kinase signaling cascade	53/1817	247/18723	2.35175e-08	4.19336e-07	2.69765e-07	CCN2/SPI1/RHOA/DUSP1/MYC/BMP2/TREM2/CLEC7A/ZFP36L1/CDC42EP5/ARL6IP5/IGFBP6/MAP4K4/MAP3K20/TRAF1/NPHS1/TGFB2/PYCARD/CARD9/HMGB1/TRAF5/AIDA/TRAF3/MDFIC/IRAK1/MAP3K5/SEMA4C/RELL1/SPHK1/ZC3H12A/ZFP36/FCGR2B/PTGER4/MYD88/MAP3K12/TRAF2/SIRPA/TNF/EIF2AK2/CYLD/CCL21/RASSF2/AGER/IL1B/CCL19/TAOK1/CCM2/FAS/MAPK1/PAFAH1B1/ERCC6/SFRP2/TLR4	53
GO:0072678	GO:0072678	T cell migration	23/1817	66/18723	2.46971e-08	4.39044e-07	2.82443e-07	PLEC/CD99/RHOA/ICAM1/AIF1/ECM1/WNK1/ITGA4/CCL2/MSN/CD200/PYCARD/MYO1G/IL27RA/CCL5/ITGAL/CXCL16/FADD/ADAM10/CCL21/DOCK8/ADAM17/ZAP70	23
GO:0002456	GO:0002456	T cell mediated immunity	31/1817	109/18723	2.53722e-08	4.4969e-07	2.89292e-07	B2M/CD81/HLA-DRA/IL1R1/ICAM1/AHR/PTPRC/HLA-E/HLA-F/CTSC/NCKAP1L/SMAD7/TNFRSF1B/CD55/IL7R/HMGB1/SASH3/BTN3A3/NECTIN2/IL4I1/RFTN1/MYO1G/BTN3A2/FCGR2B/FADD/TRAF2/ZBTB1/AGER/IL1B/CD70/KDM5D	31
GO:0048041	GO:0048041	focal adhesion assembly	27/1817	87/18723	2.6454e-08	4.6746e-07	3.00724e-07	ACTN1/S100A10/MMP14/THBS1/RHOA/IQGAP1/COL16A1/VCL/LRP1/LIMS1/CORO1C/CORO2B/DAPK3/MAP4K4/DLC1/MACF1/RCC2/FERMT2/NRP1/EFNA5/THY1/RAC1/GREM1/EPHA3/ROCK1/PTEN/PTPRA	27
GO:0061138	GO:0061138	morphogenesis of a branching epithelium	43/1817	182/18723	2.67004e-08	4.70405e-07	3.02618e-07	SULF1/NPNT/COL4A1/TGM2/FGF1/WT1/CTSZ/MMP14/TNC/PLXND1/ENG/MYC/CSF1/BMP2/TGFBR2/PML/CTNNB1/LAMA5/SOCS3/PDGFA/FOXD1/SRF/TMED2/DAG1/EDNRA/EXT1/SEMA3C/ILK/NRP1/SPRY1/MAGED1/STK4/GLI3/GREM1/PLXNA1/MDK/DLG5/TNF/LEF1/FGF7/PPP3R1/PKD1/SFRP2	43
GO:0003206	GO:0003206	cardiac chamber morphogenesis	33/1817	121/18723	2.82096e-08	4.95515e-07	3.18772e-07	TPM1/TGFB1/ENG/NOTCH2/BMP2/NRP2/DSP/TGFBR2/FKBP1A/FHL2/ROBO1/PARVA/CCN1/HEYL/SMAD6/LY6E/COL11A1/TP53/SRF/TGFB2/SMAD7/GATA6/SEMA3C/FOXC1/TNNT2/NRP1/HEG1/RBPJ/MDM2/TGFBR1/SFRP2/SOX4/FZD2	33
GO:0042088	GO:0042088	T-helper 1 type immune response	18/1817	43/18723	3.03825e-08	5.30525e-07	3.41295e-07	ANXA1/SLC11A1/IL1RL1/IL1R1/TMEM98/JAK3/IL4R/BCL3/HMGB1/IL27RA/IL18BP/HLX/SOCS5/LEF1/IL1B/CCL19/TLR4/RELB	18
GO:0046636	GO:0046636	negative regulation of alpha-beta T cell activation	18/1817	43/18723	3.03825e-08	5.30525e-07	3.41295e-07	ANXA1/RUNX1/CBLB/JAK3/IL4R/VSIR/SMAD7/BCL6/HMGB1/CBFB/ZC3H12A/CD300A/HLX/GLI3/SOCS5/RUNX3/TWSG1/RC3H1	18
GO:0032611	GO:0032611	interleukin-1 beta production	31/1817	110/18723	3.2078e-08	5.56836e-07	3.58221e-07	F2R/TYROBP/IFI16/TREM2/HSPB1/PML/ARRB2/CLEC7A/EGR1/HK1/FOXP1/ERRFI1/TNFAIP3/S1PR3/CARD16/PYCARD/HMGB1/NLRP1/MNDA/SPHK1/ZC3H12A/MYD88/LPL/SIRPA/GBP5/TNF/AGER/CARD8/CCL19/GIT1/TLR4	31
GO:0032651	GO:0032651	regulation of interleukin-1 beta production	31/1817	110/18723	3.2078e-08	5.56836e-07	3.58221e-07	F2R/TYROBP/IFI16/TREM2/HSPB1/PML/ARRB2/CLEC7A/EGR1/HK1/FOXP1/ERRFI1/TNFAIP3/S1PR3/CARD16/PYCARD/HMGB1/NLRP1/MNDA/SPHK1/ZC3H12A/MYD88/LPL/SIRPA/GBP5/TNF/AGER/CARD8/CCL19/GIT1/TLR4	31
GO:1990778	GO:1990778	protein localization to cell periphery	65/1817	333/18723	3.22213e-08	5.57684e-07	3.58766e-07	ACTB/FLNA/ITGA3/ITGB1/ANXA2/S100A10/EHD2/MYADM/TGFB1/RAMP1/MMP14/CD81/RAB31/CCDC88A/MYL12A/LRP1/EPHB2/TREM2/CDH2/AP2M1/VAMP5/LAMA5/RHOG/ARL6IP5/GBP1/GAS6/CAV1/RAB13/CSK/CACNB3/ATP2B4/CLIP3/PRAM1/TMED2/DAG1/EHD4/MACF1/TPBG/PPP1R9B/GOPC/TNFRSF1A/FYB1/DLG4/RAB3B/RAP1A/RAB34/SEC23A/KIF13A/MYO5A/GORASP2/TNF/OPTN/EPHA3/ROCK1/ADAM10/PLK1/ZDHHC8/KIF5B/VAMP3/PICALM/EHD3/PACS1/GPC6/ABI3/STX4	65
GO:0051701	GO:0051701	biological process involved in interaction with host	46/1817	203/18723	3.48137e-08	6.00791e-07	3.86498e-07	LGALS1/ITGB1/ITGAV/IFITM3/GSN/IFITM2/AXL/CLDN1/CD81/ITGB5/ITGB3/IFITM1/CD74/ITGA5/ICAM1/PML/CD4/CAV2/TRIM22/CXCL8/GAS6/CAV1/LY6E/SCARB2/CXCR4/GRK2/DAG1/P4HB/CTSB/CIITA/CD55/NECTIN2/NRP1/TRIM25/SERPINB9/ATG7/SIGLEC1/TRIM27/TNFRSF4/CBL/CD86/TRIM21/MRC1/SELPLG/LDLR/PTX3	46
GO:0061041	GO:0061041	regulation of wound healing	35/1817	134/18723	3.60357e-08	6.20066e-07	3.98897e-07	F2R/SERPINE1/ITGB1/ANXA1/ANXA2/F3/CLDN1/MYLK/THBS1/FAP/GJA1/EPHB2/HBEGF/CLEC7A/ALOX5/PLAT/C1QTNF1/PDGFA/TNFAIP3/SH2B3/CAV1/TNFRSF12A/CXCR4/CCN4/THBD/PLAU/HMGB1/FERMT2/PDGFB/UBASH3B/CD9/TNF/USF1/PDGFRA/PTEN	35
GO:0051098	GO:0051098	regulation of binding	69/1817	363/18723	3.69158e-08	6.33363e-07	4.07452e-07	ACTB/TMSB4X/ANXA2/CTHRC1/S100A10/NES/CTSZ/TGFB1/RAMP1/PLAUR/B2M/PLXND1/NIBAN2/IFI16/BMP2/CDKN1A/HOPX/CBLB/LRP1/FKBP1A/ARRB2/CTNNB1/GPSM1/HMGA2/ITGA4/BCL3/MMP9/LOX/CAV1/CARD16/ADAM15/TMC8/PHLDA2/PLK2/FOXC1/LIF/HMGB1/NFKBIA/NRP1/PDGFB/DISC1/RARA/PARP9/MBD2/UBASH3B/SKI/MAPRE1/NME1/ATP2A2/STK4/EIF3D/HDAC5/ID1/RB1/TGFBR1/LEF1/ROCK1/PLK1/DTX3L/ATP2A3/AGER/PKD1/TRIM21/ZBTB7A/ZBTB7C/MAP2/PPP3CA/JUN/MAD2L2	69
GO:0120034	GO:0120034	positive regulation of plasma membrane bounded cell projection assembly	30/1817	105/18723	3.7818e-08	6.46961e-07	4.16199e-07	DPYSL3/PFN1/CDC42EP1/FSCN1/ARPC2/CCDC88A/ACTR3/RAC2/AGRN/CDC42EP4/TWF2/CDC42EP5/SRF/PLCE1/NRP1/WASF2/SEPTIN9/ARAP1/DOCK11/RALA/KCTD17/CYFIP1/RAC1/TGFBR1/CCL21/ANLN/SEPTIN7/TGFB3/CCL19/NDEL1	30
GO:0050673	GO:0050673	epithelial cell proliferation	79/1817	437/18723	3.79804e-08	6.47863e-07	4.1678e-07	SPARC/HTRA1/SULF1/F3/FGF1/TGFB1/MMP14/COL8A1/VASH1/CLDN1/B2M/THBS1/ITGB3/NOTCH2/FAP/MYC/LOXL2/GLUL/BMP2/GJA1/NRP2/STAT1/IGFBP4/CTNNB1/ZFP36L1/CDK6/ALOX5/ECM1/CAV2/ROBO1/ERRFI1/C5AR1/TNFAIP3/ITGA4/CCL2/SNAI2/CAV1/TGFB2/CYBA/VEGFC/EGR3/HMGB1/NRP1/PDGFB/LIMS2/NME2/NUPR1/FGFR1/MAGED1/IGFBP5/ZFP36/JAML/NME1/NR4A1/ALDH1A2/AKT3/MTSS1/ID1/RB1/TGFBR1/MDK/TNF/CDKN2B/LAMC1/SULF2/FGF7/PGF/MYDGF/STAT5A/RUNX3/…	79
GO:0031334	GO:0031334	positive regulation of protein-containing complex assembly	51/1817	237/18723	3.90096e-08	6.63501e-07	4.2684e-07	PFN1/GSN/ARPC1B/TGFB1/MAP1B/CDC42EP1/RHOA/ARPC5/FSCN1/CORO1A/ARPC2/ICAM1/ACTR3/CLEC7A/LCP1/ISG15/ARPC4/CDC42EP4/CDC42EP5/ARPC3/MYO1C/MSN/TP53/FCHSD2/SNCA/NPHS1/NCKAP1L/PLEK/PIEZO1/GMFG/PYCARD/ASAP1/SH3GLB1/FERMT2/WASF2/EVL/VASP/BID/MAPRE1/MYD88/CYFIP1/TRIM27/DCTN1/HCK/RAC1/GBP5/TNF/CCL21/FCHSD1/GIT1/TLR4	51
GO:0002690	GO:0002690	positive regulation of leukocyte chemotaxis	28/1817	94/18723	3.97606e-08	6.74331e-07	4.33807e-07	SERPINE1/SPI1/THBS1/CSF1/CSF1R/CD74/AIF1/RAC2/WNK1/C5AR1/GPSM3/CXCL8/GAS6/CALR/NCKAP1L/VEGFC/HMGB1/CCL5/CCR1/RAC1/MDK/ADAM10/CCL21/PGF/CCL19/MAPK1/ADAM17/CAMK1D	28
GO:0010975	GO:0010975	regulation of neuron projection development	80/1817	445/18723	3.99905e-08	6.76286e-07	4.35065e-07	FN1/VIM/LGALS1/DPYSL3/FLNA/ITGA3/CTSZ/B2M/PLXND1/MAP1B/RHOA/PDLIM5/S100A9/IQGAP1/SPOCK1/CCDC88A/SKIL/PTPRO/LRP1/YWHAH/EPHB2/CDH2/TRPV2/P3H1/RGS2/ENC1/ROBO1/TWF2/LIMK1/PLXNA3/MAP4K4/SCARB2/GDI1/CREB3L2/SRF/HSPA5/PMP22/KLK6/SEMA3C/MACF1/PREX1/FYN/ILK/NRP1/TENM3/DISC1/DENND5A/SEMA4C/NME2/PTK7/DBN1/NME1/RAP1A/DBNL/THY1/CYFIP1/NDNF/MDM2/ID1/PLXNA1/SEMA7A/MFSD2A/MDK/EPHA3/FEZ1/SDC2/ADAM10/ARHGAP4/EZH2/…	80
GO:1903038	GO:1903038	negative regulation of leukocyte cell-cell adhesion	36/1817	141/18723	4.36526e-08	7.36108e-07	4.73549e-07	LAPTM5/ANXA1/RUNX1/VSIG4/CD74/CBLB/JAK3/IL4R/WNK1/IRF1/GPNMB/LILRB2/VSIR/PAWR/NCKAP1L/SMAD7/BCL6/PTPN6/HMGB1/IL4I1/LRRC32/PAG1/CBFB/ZC3H12A/FCGR2B/CD300A/HLX/GLI3/SOCS5/CD86/MDK/DLG5/CCL21/RUNX3/TWSG1/RC3H1	36
GO:0043299	GO:0043299	leukocyte degranulation	24/1817	73/18723	4.49803e-08	7.56336e-07	4.86562e-07	ITGB2/SPI1/CORO1A/ADGRE2/RAC2/IL4R/PTGDS/FGR/HLA-F/CD84/PRAM1/LAT2/NCKAP1L/ITGAM/FCGR2B/CD300A/MILR1/HCK/CBL/SNAP23/UNC13D/STX4/PTAFR/BTK	24
GO:0001954	GO:0001954	positive regulation of cell-matrix adhesion	21/1817	58/18723	4.62882e-08	7.76116e-07	4.99287e-07	S100A10/IQGAP1/COL16A1/CSF1/LIMS1/CDK6/RRAS/MAP4K4/DAG1/FERMT2/ILK/NRP1/DISC1/EFEMP2/RIN2/THY1/RAC1/ROCK1/CCL21/PLEKHA2/UTRN	21
GO:0046637	GO:0046637	regulation of alpha-beta T cell differentiation	23/1817	68/18723	4.69247e-08	7.8456e-07	5.04719e-07	ANXA1/RUNX1/RHOA/HLA-DRA/TGFBR2/JAK3/IL4R/NCKAP1L/SMAD7/BCL6/HMGB1/SASH3/RARA/CBFB/ZC3H12A/HLX/GLI3/SOCS5/CD86/CCL19/RUNX3/RC3H1/ZAP70	23
GO:0030038	GO:0030038	contractile actin filament bundle assembly	30/1817	106/18723	4.78976e-08	7.96314e-07	5.1228e-07	CCN2/ZYX/PFN1/S100A10/TPM1/ITGB5/RHOA/CCDC88A/CORO2B/LIMK1/TJP1/SRF/DLC1/CD47/ARHGEF10/FERMT2/NRP1/WASF2/EVL/ARAP1/ELN/PTGER4/SORBS3/RAC1/TGFBR1/ROCK1/TGFB3/GPR65/FHOD1/PXN	30
GO:0043149	GO:0043149	stress fiber assembly	30/1817	106/18723	4.78976e-08	7.96314e-07	5.1228e-07	CCN2/ZYX/PFN1/S100A10/TPM1/ITGB5/RHOA/CCDC88A/CORO2B/LIMK1/TJP1/SRF/DLC1/CD47/ARHGEF10/FERMT2/NRP1/WASF2/EVL/ARAP1/ELN/PTGER4/SORBS3/RAC1/TGFBR1/ROCK1/TGFB3/GPR65/FHOD1/PXN	30
GO:0010001	GO:0010001	glial cell differentiation	49/1817	225/18723	4.82319e-08	7.9962e-07	5.14407e-07	VIM/PLEC/MXRA8/TSPAN2/TGFB1/RHOA/S100A9/GPC1/BMP2/LRP1/TREM2/CDH2/CTNNB1/CDK6/S100A8/TMEM98/LAMA2/C5AR1/C1QA/TLR2/CSK/CXCR4/DAG1/NAB2/TNFRSF1B/LIF/ARHGEF10/ILK/IFNGR1/WDR1/SKI/NAB1/GLI3/EGR2/CD9/MDK/LAMB2/TNF/LEF1/TENM4/AGER/PPP3R1/MYRF/NCSTN/MAPK1/PTEN/TLR4/LDLR/SOX4	49
GO:1903900	GO:1903900	regulation of viral life cycle	37/1817	148/18723	5.16784e-08	8.54358e-07	5.49621e-07	LGALS1/BST2/IFITM3/GSN/IFITM2/PABPC1/AXL/IFI16/IFITM1/CD74/PML/CD4/ISG15/CAV2/TRIM22/OAS2/HMGA2/CXCL8/LY6E/OAS3/P4HB/CIITA/OAS1/APOBEC3C/NECTIN2/CCL5/TRIM25/MX1/TRIM27/TOP2A/KPNA2/TNF/EIF2AK2/ADAR/TRIM21/BANF1/PTX3	37
GO:0022612	GO:0022612	gland morphogenesis	32/1817	118/18723	5.27295e-08	8.693e-07	5.59233e-07	SULF1/TGM2/FGF1/TGFB1/TNC/PLXND1/NOTCH2/CSF1/CSF1R/TGFBR2/PML/CRIP1/LAMA5/PDGFA/TNFAIP3/MSN/CAV1/DAG1/TGFB2/SEMA3C/NRP1/LIMS2/IGFBP5/GLI3/PLXNA1/MDK/TNF/SULF2/FGF7/TGFB3/TWSG1/NRG3	32
GO:0050678	GO:0050678	regulation of epithelial cell proliferation	71/1817	381/18723	5.37443e-08	8.83562e-07	5.68408e-07	SPARC/HTRA1/SULF1/F3/FGF1/TGFB1/VASH1/CLDN1/B2M/THBS1/ITGB3/NOTCH2/MYC/GLUL/BMP2/GJA1/NRP2/STAT1/CTNNB1/ZFP36L1/CDK6/ALOX5/ECM1/CAV2/ROBO1/ERRFI1/C5AR1/TNFAIP3/ITGA4/CCL2/SNAI2/CAV1/TGFB2/CYBA/VEGFC/EGR3/HMGB1/NRP1/PDGFB/LIMS2/NME2/NUPR1/FGFR1/MAGED1/ZFP36/JAML/NME1/NR4A1/ALDH1A2/AKT3/MTSS1/ID1/RB1/TGFBR1/MDK/TNF/CDKN2B/LAMC1/SULF2/FGF7/PGF/MYDGF/STAT5A/RUNX3/NGFR/NRAS/TINF2/MCC/ADAM17/PTEN/SFRP2	71
GO:0052372	GO:0052372	modulation by symbiont of entry into host	19/1817	49/18723	5.59059e-08	9.16546e-07	5.89627e-07	LGALS1/ITGAV/IFITM3/GSN/IFITM2/IFITM1/CD74/CD4/TRIM22/CXCL8/CAV1/LY6E/P4HB/CIITA/NECTIN2/TRIM25/TRIM27/TRIM21/PTX3	19
GO:0030866	GO:0030866	cortical actin cytoskeleton organization	17/1817	40/18723	5.60612e-08	9.16547e-07	5.89628e-07	PLEC/EHD2/TLN1/FMNL1/LCP1/CAVIN3/FMNL3/RAB13/CALR/NCKAP1L/PLEK/FMNL2/TNF/ECT2/ROCK1/ANLN/FHOD1	17
GO:0010769	GO:0010769	regulation of cell morphogenesis involved in differentiation	28/1817	96/18723	6.56535e-08	1.07041e-06	6.88607e-07	POSTN/FLNA/S100A10/MYADM/ARPC2/DOCK5/LIMS1/CORO1C/NEDD9/GBP1/CALR/P4HB/PREX1/RCC2/FERMT2/ILK/NRP1/LIMS2/PDPN/TRIOBP/EFNA5/DBN1/DBNL/RAC1/MDK/DHX36/UNC13D/PAFAH1B1	28
GO:0090101	GO:0090101	negative regulation of transmembrane receptor protein serine/threonine kinase signaling pathway	34/1817	131/18723	6.65556e-08	1.08212e-06	6.96146e-07	HTRA1/PMEPA1/CRIM1/NBL1/FSTL3/FBN1/SKIL/BMP2/EMILIN1/LRP1/FKBP1A/CAV2/TGFB1I1/SMAD6/CAV1/FAM89B/TP53/CHST11/HSPA5/LTBP1/SMAD7/SPRED1/SPRY1/LDLRAD4/BCL9L/SKI/GREM1/TGFB3/ZBTB7A/SNX25/TWSG1/ADAM17/SFRP2/CHRDL1	34
GO:2000515	GO:2000515	negative regulation of CD4-positive, alpha-beta T cell activation	15/1817	32/18723	6.88547e-08	1.11643e-06	7.18216e-07	ANXA1/RUNX1/JAK3/IL4R/VSIR/SMAD7/BCL6/HMGB1/CBFB/ZC3H12A/HLX/SOCS5/RUNX3/TWSG1/RC3H1	15
GO:0048145	GO:0048145	regulation of fibroblast proliferation	25/1817	80/18723	7.38647e-08	1.19438e-06	7.68363e-07	FN1/ANXA2/S100A6/PDGFRB/IFI30/MYC/CD74/CDKN1A/PML/CTNNB1/CDK6/PDGFA/GAS6/TP53/PAWR/PDGFB/PDGFC/NUPR1/SPHK1/ZMIZ1/SKI/CD300A/FOSL2/NGFR/PDGFRA	25
GO:0031669	GO:0031669	cellular response to nutrient levels	47/1817	215/18723	7.97299e-08	1.2857e-06	8.27109e-07	COL1A1/POSTN/TNC/IFI16/GLUL/CDKN1A/ICAM1/KANK2/CD68/GAS6/SNAI2/CACNB3/TP53/SRF/HSPA5/USF2/SH3GLB1/KLF10/MAP3K5/NAMPT/RIPOR1/ZC3H12A/MAX/ATF4/ATG7/PIM1/ATP2B1/LPL/MDM2/TBL2/UCP2/CBL/NUAK1/MFSD2A/UCN2/CDKN2B/EIF2AK2/FADS1/COMT/SLC38A2/UPP1/ATF3/FAS/MAPK1/USF1/PMAIP1/JUN	47
GO:0048675	GO:0048675	axon extension	32/1817	120/18723	8.10824e-08	1.30395e-06	8.38848e-07	FN1/ITGB1/MAP1B/ALCAM/VCL/NRP2/LRP1/TRPV2/DPYSL2/TWF2/LIMK1/PLXNA3/GDI1/SRF/SEMA3C/MACF1/ILK/NRP1/DISC1/SEMA4C/NDN/RAPH1/DBN1/DBNL/CYFIP1/SEMA7A/LAMB2/ARHGAP4/TTL/NDEL1/MAP2/PAFAH1B1	32
GO:0035455	GO:0035455	response to interferon-alpha	12/1817	21/18723	8.59063e-08	1.37777e-06	8.86338e-07	BST2/IFITM3/IFITM2/AXL/IFITM1/IFNAR2/GAS6/IFIT3/MX2/IFNAR1/EIF2AK2/ADAR	12
GO:0045639	GO:0045639	positive regulation of myeloid cell differentiation	29/1817	103/18723	9.03525e-08	1.44515e-06	9.29687e-07	RUNX1/TYROBP/TGFB1/INHBA/NOTCH2/CSF1/CD74/STAT1/TREM2/CD4/ZFP36L1/ISG15/HCLS1/ETS1/NCKAP1L/LIF/HMGB1/KLF10/FOS/EVI2B/CCR1/FADD/INPP5D/RAB7B/RB1/TNF/RHEX/LEF1/JUN	29
GO:0031663	GO:0031663	lipopolysaccharide-mediated signaling pathway	21/1817	60/18723	9.13593e-08	1.4573e-06	9.37505e-07	TGFB1/SPI1/CD14/TNFAIP3/CCL2/TLR2/CARD16/CD55/MTDH/NFKBIA/IRAK1/CCL5/MYD88/HCK/TNF/IL1B/LY96/CARD8/MAPK1/PTAFR/TLR4	21
GO:0048144	GO:0048144	fibroblast proliferation	25/1817	81/18723	9.70671e-08	1.54418e-06	9.93392e-07	FN1/ANXA2/S100A6/PDGFRB/IFI30/MYC/CD74/CDKN1A/PML/CTNNB1/CDK6/PDGFA/GAS6/TP53/PAWR/PDGFB/PDGFC/NUPR1/SPHK1/ZMIZ1/SKI/CD300A/FOSL2/NGFR/PDGFRA	25
GO:0048525	GO:0048525	negative regulation of viral process	27/1817	92/18723	9.7378e-08	1.54496e-06	9.93895e-07	BST2/IFITM3/GSN/IFITM2/IFI16/IFITM1/STAT1/PML/ISG15/OAS2/HMGA2/LY6E/OAS3/CIITA/UBP1/OAS1/APOBEC3C/CCL5/ZFP36/TRIM25/MX1/TRIM27/TNF/EIF2AK2/TRIM21/BANF1/PTX3	27
GO:0051092	GO:0051092	positive regulation of NF-kappaB transcription factor activity	37/1817	152/18723	1.08479e-07	1.71647e-06	1.10423e-06	S100A9/ICAM1/CLEC7A/S100A8/IL1RAP/CD40/TRIM22/TLR2/CAV1/CARD16/TRAF1/ARHGEF2/PYCARD/CARD9/MTDH/IRAK3/TRAF5/TNFRSF11A/IRAK1/SPHK1/TRIM25/MYD88/TRIM27/TRAF2/RAB7B/IKBKG/SLCO3A1/MTPN/GREM1/TNF/EIF2AK2/AGER/IL1B/TRIM21/ZBTB7A/TLR4/BTK	37
GO:0048661	GO:0048661	positive regulation of smooth muscle cell proliferation	29/1817	104/18723	1.13786e-07	1.79564e-06	1.15516e-06	TGM2/TGFB1/PDGFRB/GNAI2/THBS1/GJA1/STAT1/HBEGF/TGFBR2/AIF1/MMP2/FOXP1/MMP9/CCN4/CYBA/DNMT1/PDGFB/IRAK1/MAP3K5/NAMPT/IGFBP5/CCL5/MYD88/MDM2/TNF/GNAI3/PTAFR/TLR4/JUN	29
GO:0071800	GO:0071800	podosome assembly	11/1817	18/18723	1.16571e-07	1.83468e-06	1.18028e-06	GSN/RHOA/FSCN1/LCP1/MSN/ASAP1/BIN2/DBNL/SH3PXD2B/HCK/TNF	11
GO:0062197	GO:0062197	cellular response to chemical stress	64/1817	337/18723	1.18381e-07	1.85182e-06	1.1913e-06	ANXA1/PLEC/TPM1/PLA2R1/AXL/MYLK/CYP1B1/MCL1/TSPO/TREM2/HSPB1/AIF1/PML/CTNNB1/ZFP36L1/ALOX5/MMP2/ERRFI1/TNFAIP3/ARL6IP5/MMP9/CAV1/GPX8/TP53/SNCA/ETS1/PAWR/P4HB/ARHGEF2/FYN/ABCC1/AGAP3/MAP3K5/NME2/FOS/SPHK1/PYCR1/ZC3H12A/TRPM2/ATF4/ATG7/IL18BP/ATP2A2/GJB2/SLC25A24/MDM2/RCSD1/STX2/SIRPA/ECT2/NONO/ATP13A2/ALDH3B1/EZH2/FAS/MAPK1/PDGFRA/STX4/TLR4/RELB/PCNA/BTK/JUN/PXN	64
GO:0032964	GO:0032964	collagen biosynthetic process	19/1817	51/18723	1.18834e-07	1.85182e-06	1.1913e-06	VIM/COL1A1/CCN2/F2R/RUNX1/COL5A1/TGFB1/PDGFRB/ENG/EMILIN1/ARRB2/ERRFI1/TRAM2/CIITA/P3H3/RCN3/CYGB/RAP1A/TGFB3	19
GO:0043370	GO:0043370	regulation of CD4-positive, alpha-beta T cell differentiation	19/1817	51/18723	1.18834e-07	1.85182e-06	1.1913e-06	ANXA1/RUNX1/HLA-DRA/JAK3/IL4R/NCKAP1L/SMAD7/BCL6/HMGB1/SASH3/RARA/CBFB/ZC3H12A/HLX/SOCS5/CD86/CCL19/RUNX3/RC3H1	19
GO:0030100	GO:0030100	regulation of endocytosis	46/1817	211/18723	1.18916e-07	1.85182e-06	1.1913e-06	SERPINE1/ITGAV/ANXA2/AXL/B2M/C3/RAB31/ITGB3/APOC1/CD151/LRP1/TREM2/CD63/CD14/ARRB2/AP2M1/AP2S1/DNM1/CAV1/RIN3/BICD1/SNCA/ANKRD13D/CLIP3/EHD4/NCKAP1L/DGKD/SPHK1/DLG4/CD300A/ARFGAP1/PPT1/RAC1/GREM1/CBL/HNRNPK/BMP2K/EPHA3/ROCK1/TNK2/CCL21/PPP3R1/PICALM/CCL19/MCTP1/PPP3CA	46
GO:0071900	GO:0071900	regulation of protein serine/threonine kinase activity	67/1817	359/18723	1.19671e-07	1.85868e-06	1.19572e-06	ACTB/FGF1/TGFB1/PDGFRB/THBS1/RHOA/IQGAP1/DUSP1/CCND2/BMP2/CSF1R/CDKN1A/CD40/RGS2/ROBO1/HMGA2/PDGFA/TNFAIP3/CCND3/SH2B3/CAV1/CSK/SNCA/ATP2B4/PYCARD/FGD2/PTPN6/IRAK3/AIDA/FERMT2/ILK/PIK3R5/TNFRSF11A/PDGFB/IRAK1/MAP3K5/PDGFC/FGFR1/SPRY1/MAGED1/DUSP7/ADAM9/HEG1/UCHL1/CD300A/SERTAD1/STK4/NUP62/THY1/MAP3K12/TRAF2/RB1/TNF/CDKN2B/PLK1/AGER/IL1B/PKD1/CCL19/EZH2/TAOK1/AKAP13/ADAM17/PTEN/SFRP2/TLR4/CEBPA	67
GO:0007163	GO:0007163	establishment or maintenance of cell polarity	47/1817	218/18723	1.23913e-07	1.91951e-06	1.23485e-06	ACTB/MYH9/ITGB1/GSN/MAP1B/RHOA/TCIRG1/ARPC5/FSCN1/LMNA/CAP1/GJA1/ACTR3/RAC2/RHOG/PARVA/MSN/FAM89B/CRB2/DST/NCKAP1L/ARF4/DOCK2/PARVG/ILK/WDR1/JAM3/SPRY1/PTK7/MAP4/SH3BP1/AMOTL1/DCTN1/RAC1/CYTH1/DLG5/FEZ1/ROCK1/PLK1/CYP26B1/CCL21/PKD1/DOCK8/CCL19/NDEL1/PAFAH1B1/NDE1	47
GO:0002886	GO:0002886	regulation of myeloid leukocyte mediated immunity	20/1817	56/18723	1.25549e-07	1.93471e-06	1.24463e-06	ITGB2/TYROBP/C3/SPI1/ADGRE2/RAC2/IL4R/HLA-E/FGR/CD84/PRAM1/ITGAM/FCGR2B/CD300A/DDX21/DHX36/UNC13D/STX4/PTAFR/BTK	20
GO:0031529	GO:0031529	ruffle organization	20/1817	56/18723	1.25549e-07	1.93471e-06	1.24463e-06	PFN1/TPM1/TCIRG1/CSF1R/ICAM1/AIF1/CORO1C/RHOG/CAV1/PLEK/RCC2/EVL/DBNL/MTSS2/CYFIP1/RAC1/CSPG4/CCL21/NDEL1/ABI3	20
GO:0030838	GO:0030838	positive regulation of actin filament polymerization	28/1817	99/18723	1.34997e-07	2.07487e-06	1.33479e-06	PFN1/GSN/ARPC1B/CDC42EP1/RHOA/ARPC5/CORO1A/ARPC2/ICAM1/ACTR3/ARPC4/CDC42EP4/CDC42EP5/ARPC3/MYO1C/FCHSD2/NPHS1/NCKAP1L/GMFG/PYCARD/WASF2/EVL/VASP/CYFIP1/TRIM27/HCK/CCL21/FCHSD1	28
GO:0071214	GO:0071214	cellular response to abiotic stimulus	63/1817	331/18723	1.36498e-07	2.08707e-06	1.34264e-06	TIMP1/COL1A1/PLEC/MYLK/ENG/TSPO/MYC/IFI16/CCND2/CDKN1A/GJA1/CNN2/MMP7/ZFP36L1/CRIP1/EGR1/CD40/MMP2/ARHGDIA/SIPA1/HMGA2/ERRFI1/IRF1/TNKS1BP1/MMP9/TP53/MAP3K20/HSPA5/CARD16/DAG1/CYBA/ARHGEF2/PIEZO1/NAMPT/DDB2/TNFRSF1A/ERCC1/EEF1D/ATF4/TANK/PTGER4/FADD/MYD88/MDM2/RCSD1/MTPN/RAC1/TNFRSF10B/ECT2/ZBTB1/SLC38A2/IL1B/ELK1/RUVBL2/FAS/DHX36/PTEN/SFRP2/PTAFR/TLR4/TNFSF14/RELB/PCNA	63
GO:0104004	GO:0104004	cellular response to environmental stimulus	63/1817	331/18723	1.36498e-07	2.08707e-06	1.34264e-06	TIMP1/COL1A1/PLEC/MYLK/ENG/TSPO/MYC/IFI16/CCND2/CDKN1A/GJA1/CNN2/MMP7/ZFP36L1/CRIP1/EGR1/CD40/MMP2/ARHGDIA/SIPA1/HMGA2/ERRFI1/IRF1/TNKS1BP1/MMP9/TP53/MAP3K20/HSPA5/CARD16/DAG1/CYBA/ARHGEF2/PIEZO1/NAMPT/DDB2/TNFRSF1A/ERCC1/EEF1D/ATF4/TANK/PTGER4/FADD/MYD88/MDM2/RCSD1/MTPN/RAC1/TNFRSF10B/ECT2/ZBTB1/SLC38A2/IL1B/ELK1/RUVBL2/FAS/DHX36/PTEN/SFRP2/PTAFR/TLR4/TNFSF14/RELB/PCNA	63
GO:0001774	GO:0001774	microglial cell activation	18/1817	47/18723	1.56137e-07	2.36895e-06	1.52398e-06	ITGB2/TYROBP/IFNGR2/TREM2/AIF1/PTPRC/C5AR1/C1QA/TLR2/SNCA/CTSC/IFNGR1/NAMPT/SPHK1/ITGAM/TNF/AGER/LDLR	18
GO:0010712	GO:0010712	regulation of collagen metabolic process	18/1817	47/18723	1.56137e-07	2.36895e-06	1.52398e-06	VIM/CCN2/F2R/ITGB1/RUNX1/TGFB1/PDGFRB/ENG/FAP/EMILIN1/ARRB2/ERRFI1/VSIR/CST3/CIITA/CYGB/RAP1A/TGFB3	18
GO:0035850	GO:0035850	epithelial cell differentiation involved in kidney development	18/1817	47/18723	1.56137e-07	2.36895e-06	1.52398e-06	PODXL/WT1/ACTA2/NOTCH2/IQGAP1/PTPRO/NPHS2/STAT1/MYO1E/CTNNB1/MMP9/NPHS1/EXT1/LIF/PDGFB/MTSS1/GREM1/LAMB2	18
GO:0051348	GO:0051348	negative regulation of transferase activity	54/1817	268/18723	1.58592e-07	2.40003e-06	1.54397e-06	PLEC/DUSP1/BMP2/PTPRO/CDKN1A/CBLB/EPHB2/HSPB1/RGS2/CORO1C/PTPRC/WNK1/ERRFI1/TNFAIP3/YWHAG/SH2B3/LIMK1/CAV1/CSK/TP53/SNCA/SMAD7/SPRED1/PYCARD/PTPN6/PTPRQ/IRAK3/AIDA/ILK/SPRY1/DUSP7/UBASH3B/HEG1/ZFP36/UCHL1/CD300A/NUP62/THY1/TRIM27/SOCS5/RB1/DBNDD2/CBL/SH3BP5/CDKN2B/PLK1/DTX3L/IL1B/ADAR/PIK3IP1/PTEN/SFRP2/CEBPA/MAD2L2	54
GO:0043367	GO:0043367	CD4-positive, alpha-beta T cell differentiation	25/1817	83/18723	1.64953e-07	2.48991e-06	1.60179e-06	ANXA1/RUNX1/HLA-DRA/TMEM98/JAK3/IL4R/FOXP1/BCL3/NCKAP1L/SMAD7/BCL6/HMGB1/SASH3/RARA/CBFB/ZC3H12A/PTGER4/HLX/SOCS5/CD86/LEF1/CCL19/RUNX3/RC3H1/RELB	25
GO:0046635	GO:0046635	positive regulation of alpha-beta T cell activation	22/1817	67/18723	1.66706e-07	2.50356e-06	1.61058e-06	ANXA1/RUNX1/CD81/RHOA/HLA-DRA/TGFBR2/PTPRC/IL4R/HLA-E/NCKAP1L/CD55/SASH3/RARA/CBFB/HLX/GLI3/SOCS5/CD86/CCL19/RUNX3/RASAL3/ZAP70	22
GO:0070527	GO:0070527	platelet aggregation	22/1817	67/18723	1.66706e-07	2.50356e-06	1.61058e-06	FN1/ACTB/MYL9/FLNA/MYH9/ITGB3/TLN1/MYL12A/CLIC1/VCL/HSPB1/C1QTNF1/SH2B3/GNAS/PLEK/PTPN6/FERMT3/ILK/PDPN/UBASH3B/CD9/PDGFRA	22
GO:0043277	GO:0043277	apoptotic cell clearance	19/1817	52/18723	1.70284e-07	2.53817e-06	1.63284e-06	ANXA1/ITGAV/TGM2/TYROBP/AXL/C3/THBS1/ITGB3/MFGE8/LRP1/TREM2/RAC2/RHOG/CCL2/GAS6/MARCO/HMGB1/RARA/RAC1	19
GO:0060840	GO:0060840	artery development	28/1817	100/18723	1.70301e-07	2.53817e-06	1.63284e-06	LOXL1/PDGFRB/MYLK/PLXND1/FKBP10/ENG/LRP1/ROBO1/PRICKLE1/LOX/SMAD6/SRF/TGFB2/SMAD7/FOXC1/NRP1/EFEMP2/ZMIZ1/RBPJ/CNTRL/GLI3/AKT3/TGFBR1/MDK/NGFR/LDLR/PRRX1/SOX4	28
GO:0110020	GO:0110020	regulation of actomyosin structure organization	28/1817	100/18723	1.70301e-07	2.53817e-06	1.63284e-06	CCN2/PFN1/S100A10/TPM1/RHOA/CCDC88A/CORO2B/LIMK1/TJP1/DLC1/CD47/ARHGEF10/FERMT2/NRP1/WASF2/EVL/ARAP1/PTGER4/SORBS3/RAC1/TGFBR1/ECT2/ROCK1/TGFB3/GPR65/AKAP13/FHOD1/PXN	28
GO:0050729	GO:0050729	positive regulation of inflammatory response	35/1817	142/18723	1.71084e-07	2.54342e-06	1.63622e-06	SERPINE1/TGM2/C3/CD81/S100A9/IL1RL1/TREM2/S100A8/HLA-E/GPSM3/ALOX5AP/TLR2/SNCA/CCN4/CTSC/ETS1/ABCC1/CD47/NFKBIA/TNFRSF11A/NUPR1/TNFRSF1A/PTGER4/LPL/IL16/IL17RA/MDK/TNF/IFI35/IL1B/OSMR/TLR4/LDLR/CEBPA/BTK	35
GO:0006949	GO:0006949	syncytium formation	20/1817	57/18723	1.75854e-07	2.60777e-06	1.67761e-06	MYH9/EHD2/TYROBP/CD81/PLEKHO1/MYOF/SBNO2/CD53/TREM2/IL4R/CAPN2/NPHS1/CXCL9/ADAM12/ADAMTS5/SH3PXD2A/ERCC1/ADAM9/CD9/PTGFRN	20
GO:0072073	GO:0072073	kidney epithelium development	34/1817	136/18723	1.77407e-07	2.62421e-06	1.68819e-06	NPNT/PODXL/FGF1/WT1/NOTCH2/IQGAP1/MYC/BMP2/PTPRO/NPHS2/STAT1/MYO1E/CRLF1/CTNNB1/KANK2/LAMA5/HEYL/SMAD6/FOXD1/NPHS1/SMAD7/EXT1/FOXC1/LIF/ILK/PECAM1/RARA/SPRY1/MAGED1/GLI3/MTSS1/GREM1/LAMB2/PKD1	34
GO:0032609	GO:0032609	interferon-gamma production	30/1817	112/18723	1.83542e-07	2.6947e-06	1.73354e-06	LAPTM5/AXL/INHBA/SLC11A1/CD276/IL1RL1/HLA-DPB1/IL1R1/HLA-DPA1/CD14/CLEC7A/ISG15/BCL3/GAS6/VSIR/PYCARD/HMGB1/SASH3/CD47/RARA/IL27RA/ZC3H12A/BTN3A2/IRF8/FADD/TRIM27/SIRPA/TNF/IL1B/TLR4	30
GO:0032649	GO:0032649	regulation of interferon-gamma production	30/1817	112/18723	1.83542e-07	2.6947e-06	1.73354e-06	LAPTM5/AXL/INHBA/SLC11A1/CD276/IL1RL1/HLA-DPB1/IL1R1/HLA-DPA1/CD14/CLEC7A/ISG15/BCL3/GAS6/VSIR/PYCARD/HMGB1/SASH3/CD47/RARA/IL27RA/ZC3H12A/BTN3A2/IRF8/FADD/TRIM27/SIRPA/TNF/IL1B/TLR4	30
GO:0046632	GO:0046632	alpha-beta T cell differentiation	30/1817	112/18723	1.83542e-07	2.6947e-06	1.73354e-06	ANXA1/RUNX1/RHOA/HLA-DRA/TGFBR2/TMEM98/JAK3/IL4R/FOXP1/IRF1/BCL3/NCKAP1L/SMAD7/BCL6/HMGB1/SASH3/RARA/CBFB/ZC3H12A/PTGER4/HLX/GLI3/SOCS5/CD86/LEF1/CCL19/RUNX3/RC3H1/ZAP70/RELB	30
GO:0006509	GO:0006509	membrane protein ectodomain proteolysis	17/1817	43/18723	2.00369e-07	2.93444e-06	1.88777e-06	TIMP1/MYH9/TIMP2/TIMP3/MMP7/ADAM19/DAG1/TNFRSF1B/ADAM9/FURIN/TNF/ROCK1/ADAM10/IL1B/NCSTN/BACE1/ADAM17	17
GO:0030204	GO:0030204	chondroitin sulfate metabolic process	14/1817	30/18723	2.03172e-07	2.96812e-06	1.90944e-06	BGN/DCN/SPOCK2/UGDH/CHPF2/CSGALNACT2/CHPF/CHST11/CHST3/EXT1/NDNF/CHST15/XYLT1/B3GALT6	14
GO:0033628	GO:0033628	regulation of cell adhesion mediated by integrin	18/1817	48/18723	2.27234e-07	3.30329e-06	2.12505e-06	SERPINE1/PODXL/CYP1B1/WNK1/SNAI2/TGFB2/NCKAP1L/PIEZO1/PLAU/PTPN6/LIF/FERMT3/LPXN/JAM3/CCL5/ADAM9/CCL21/SFRP2	18
GO:0048146	GO:0048146	positive regulation of fibroblast proliferation	18/1817	48/18723	2.27234e-07	3.30329e-06	2.12505e-06	FN1/ANXA2/S100A6/PDGFRB/MYC/CD74/CDKN1A/PML/CDK6/PDGFA/GAS6/PDGFB/PDGFC/SPHK1/ZMIZ1/FOSL2/NGFR/PDGFRA	18
GO:0022617	GO:0022617	extracellular matrix disassembly	21/1817	63/18723	2.37406e-07	3.44268e-06	2.21473e-06	TGFB1/MMP14/FSCN1/FAP/LRP1/MMP7/LCP1/MMP2/CTSS/MMP9/ETS1/ADAM15/CST3/MMP11/MMP19/ADAMTS5/PDPN/SH3PXD2B/FURIN/LAMC1/ADAM10	21
GO:0006029	GO:0006029	proteoglycan metabolic process	24/1817	79/18723	2.4274e-07	3.5114e-06	2.25894e-06	BGN/SULF1/DCN/SPOCK2/GPC1/BMP2/CTNNB1/UGDH/CHPF2/CSGALNACT2/COL11A1/CHPF/CHST11/CHST3/HS3ST3B1/EXT1/NDNF/GAL3ST4/EXT2/SULF2/CHST15/XYLT1/B3GALT6/CHST14	24
GO:0002763	GO:0002763	positive regulation of myeloid leukocyte differentiation	20/1817	58/18723	2.44047e-07	3.52167e-06	2.26554e-06	RUNX1/TYROBP/TGFB1/NOTCH2/CSF1/CD74/TREM2/CD4/ZFP36L1/HCLS1/LIF/KLF10/FOS/EVI2B/CCR1/FADD/RB1/TNF/LEF1/JUN	20
GO:0010634	GO:0010634	positive regulation of epithelial cell migration	40/1817	176/18723	2.45203e-07	3.52973e-06	2.27073e-06	SPARC/TMSB4X/ITGA3/ANXA1/PFN1/FGF1/TGFB1/THBS1/ITGB3/GLIPR2/NRP2/HBEGF/TGFBR2/DOCK5/HSPB1/CD40/RRAS/FOXP1/MMP9/HDAC9/MAP4K4/HDAC7/ETS1/CALR/TGFB2/PLK2/VEGFC/HMGB1/NRP1/PDGFB/FGFR1/ADAM9/ZC3H12A/RIN2/AKT3/RAC1/IQSEC1/FGF7/STAT5A/ADAM17	40
GO:0002888	GO:0002888	positive regulation of myeloid leukocyte mediated immunity	11/1817	19/18723	2.52475e-07	3.61783e-06	2.3274e-06	ITGB2/TYROBP/C3/SPI1/HLA-E/ITGAM/DDX21/DHX36/STX4/PTAFR/BTK	11
GO:0001763	GO:0001763	morphogenesis of a branching structure	43/1817	196/18723	2.52549e-07	3.61783e-06	2.3274e-06	SULF1/NPNT/COL4A1/TGM2/FGF1/WT1/CTSZ/MMP14/TNC/PLXND1/ENG/MYC/CSF1/BMP2/TGFBR2/PML/CTNNB1/LAMA5/SOCS3/PDGFA/FOXD1/SRF/TMED2/DAG1/EDNRA/EXT1/SEMA3C/ILK/NRP1/SPRY1/MAGED1/STK4/GLI3/GREM1/PLXNA1/MDK/DLG5/TNF/LEF1/FGF7/PPP3R1/PKD1/SFRP2	43
GO:0007569	GO:0007569	cell aging	33/1817	132/18723	2.67704e-07	3.82564e-06	2.46109e-06	SERPINE1/PLA2R1/VASH1/B2M/SPI1/LMNA/CDKN1A/ICAM1/LIMS1/PML/CDK6/HMGA1/HMGA2/TP53/SRF/CALR/PAWR/PLK2/BCL6/ILK/MAP3K5/NAMPT/ERCC1/NEK6/ZMIZ1/SMC5/NUP62/AKT3/NUAK1/CDKN2B/CGAS/PTEN/ABI3	33
GO:1901224	GO:1901224	positive regulation of NIK/NF-kappaB signaling	22/1817	69/18723	2.989e-07	4.26114e-06	2.74125e-06	LAPTM5/RHOA/TREM2/CD14/LIMS1/TLR2/CALR/HMGB1/ILK/IRAK1/SPHK1/GREM1/CD86/TNF/EIF2AK2/IFI35/AGER/IL1B/CCL19/RC3H1/TLR4/TNFSF14	22
GO:0051492	GO:0051492	regulation of stress fiber assembly	26/1817	91/18723	3.00824e-07	4.27822e-06	2.75224e-06	CCN2/PFN1/S100A10/TPM1/RHOA/CCDC88A/CORO2B/LIMK1/TJP1/DLC1/CD47/ARHGEF10/FERMT2/NRP1/WASF2/EVL/ARAP1/PTGER4/SORBS3/RAC1/TGFBR1/ROCK1/TGFB3/GPR65/FHOD1/PXN	26
GO:0030888	GO:0030888	regulation of B cell proliferation	21/1817	64/18723	3.21229e-07	4.55744e-06	2.93187e-06	TYROBP/CD81/CD74/CDKN1A/EPHB2/AHR/CD40/PTPRC/PAWR/NCKAP1L/BCL6/SASH3/MNDA/FCGR2B/CD300A/INPP5D/TNFRSF4/TNFSF13B/RC3H1/TLR4/BTK	21
GO:0048545	GO:0048545	response to steroid hormone	63/1817	339/18723	3.30763e-07	4.68145e-06	3.01165e-06	COL1A1/SPARC/CCN2/IGFBP7/ANXA1/PMEPA1/IGFBP2/LBH/TGFB1/CLDN1/THBS1/RHOA/ENG/TSPO/DUSP1/CYBB/CDKN1A/YWHAH/ICAM1/TGFBR2/AIF1/NCOR2/ZFP36L1/KANK2/FBXO32/FOXP1/HMGA2/ERRFI1/HEYL/LOX/TLR2/CAV1/CALR/TGFB2/CYBA/HMGB1/PPP1R9B/FOS/DDIT4/ZFP36L2/ADAM9/ZFP36/DAXX/ZMIZ1/ABHD2/IL1RN/NR3C1/PAGR1/GJB2/ATP2B1/RBFOX2/MDM2/MDK/TNF/PRMT2/STC1/TGFB3/ZBTB7A/PTAFR/OXTR/KDM5D/PTPRU/PCNA	63
GO:0030593	GO:0030593	neutrophil chemotaxis	28/1817	103/18723	3.34254e-07	4.71452e-06	3.03292e-06	ITGB2/FCER1G/S100A9/CD74/S100A8/RAC2/C5AR1/PPIB/CXCL8/CCL2/CKLF/TGFB2/NCKAP1L/CSF3R/CXCL9/VAV1/PREX1/JAM3/CCL5/JAML/RAC1/MDK/CCL21/TREM1/CCL19/ITGA1/SAA1/CAMK1D	28
GO:0002693	GO:0002693	positive regulation of cellular extravasation	10/1817	16/18723	3.34697e-07	4.71452e-06	3.03292e-06	CD99/IL1R1/ICAM1/CD47/JAM3/FADD/THY1/MDK/AGER/PTAFR	10
GO:0071711	GO:0071711	basement membrane organization	14/1817	31/18723	3.37396e-07	4.74121e-06	3.05009e-06	ITGB1/COL4A1/PXDN/PHLDB1/CAV2/CTSS/CAV1/DAG1/EXT1/MMP11/NID2/NID1/LAMB2/RIC8A	14
GO:0003007	GO:0003007	heart morphogenesis	50/1817	246/18723	3.42243e-07	4.78654e-06	3.07925e-06	FLNA/MICAL2/COL5A1/TPM1/TGFB1/PLXND1/ENG/NOTCH2/BMP2/NRP2/DSP/TGFBR2/FKBP1A/CTNNB1/FHL2/ROBO1/PARVA/CCN1/HEYL/SMAD6/SNAI2/LY6E/COL11A1/TP53/SRF/DLC1/ADAM15/TMED2/TGFB2/SMAD7/GATA6/EXT1/SEMA3C/FOXC1/TNNT2/ILK/NRP1/ELN/SPRY1/HEG1/ZMIZ1/RBPJ/PIM1/ALDH1A2/TEAD2/MDM2/TGFBR1/SFRP2/SOX4/FZD2	50
GO:0051402	GO:0051402	neuron apoptotic process	50/1817	246/18723	3.42243e-07	4.78654e-06	3.07925e-06	F2R/TYROBP/NES/CTSZ/AXL/RHOA/MCL1/CORO1A/LRP1/TREM2/ARRB2/CRLF1/CTNNB1/C5AR1/UNC5B/CCL2/TP53/SNCA/HSPA5/NAIP/TGFB2/FYN/ILK/SET/NRP1/BID/NLRP1/NUPR1/MAX/ITGAM/ATF4/PPT1/FADD/NDNF/RB1/AGAP2/MDK/RASA1/TNF/WFS1/NONO/ATN1/TGFB3/ITGA1/NGFR/NCSTN/FAS/SYNGAP1/BACE1/JUN	50
GO:0006469	GO:0006469	negative regulation of protein kinase activity	45/1817	212/18723	3.64483e-07	5.08552e-06	3.27159e-06	PLEC/DUSP1/BMP2/PTPRO/CDKN1A/CBLB/EPHB2/HSPB1/RGS2/CORO1C/PTPRC/ERRFI1/TNFAIP3/YWHAG/SH2B3/CAV1/SNCA/SPRED1/PYCARD/PTPN6/PTPRQ/IRAK3/AIDA/ILK/SPRY1/DUSP7/UBASH3B/HEG1/UCHL1/CD300A/NUP62/THY1/TRIM27/SOCS5/RB1/DBNDD2/CBL/SH3BP5/CDKN2B/PLK1/IL1B/ADAR/PTEN/SFRP2/CEBPA	45
GO:0032872	GO:0032872	regulation of stress-activated MAPK cascade	42/1817	192/18723	3.76949e-07	5.24705e-06	3.3755e-06	CCN2/SPI1/DUSP1/MYC/BMP2/TREM2/CLEC7A/ARL6IP5/IGFBP6/MAP4K4/TRAF1/TGFB2/PYCARD/CARD9/HMGB1/TRAF5/AIDA/TRAF3/MDFIC/MAP3K5/SEMA4C/RELL1/SPHK1/ZC3H12A/FCGR2B/MYD88/TRAF2/SIRPA/TNF/EIF2AK2/CYLD/CCL21/RASSF2/AGER/IL1B/CCL19/TAOK1/FAS/MAPK1/PAFAH1B1/SFRP2/TLR4	42
GO:0010950	GO:0010950	positive regulation of endopeptidase activity	40/1817	179/18723	3.93516e-07	5.46478e-06	3.51557e-06	CCN2/F2R/LAPTM5/GSN/F3/RHOA/S100A9/MYC/IFI16/UACA/PML/CLEC7A/S100A8/ROBO1/ARL6IP5/CCN1/SNCA/DLC1/VSIR/PYCARD/CARD9/FYN/HMGB1/ASPH/ANP32B/BID/MAP3K5/NLRP1/FADD/TNF/PSME2/ATP2A3/AGER/PICALM/CARD8/NGFR/NCSTN/FAS/PMAIP1/SFRP2	40
GO:0071260	GO:0071260	cellular response to mechanical stimulus	24/1817	81/18723	4.06925e-07	5.63773e-06	3.62683e-06	COL1A1/PLEC/ENG/GJA1/CNN2/MMP7/CD40/ARHGDIA/IRF1/DAG1/CYBA/PIEZO1/TNFRSF1A/PTGER4/FADD/MYD88/MTPN/RAC1/TNFRSF10B/SLC38A2/IL1B/FAS/TLR4/TNFSF14	24
GO:0021782	GO:0021782	glial cell development	30/1817	116/18723	4.21006e-07	5.81916e-06	3.74355e-06	VIM/PLEC/MXRA8/TSPAN2/S100A9/LRP1/TREM2/CDK6/S100A8/C5AR1/C1QA/TLR2/DAG1/ARHGEF10/ILK/IFNGR1/SKI/CD9/MDK/LAMB2/TNF/TENM4/AGER/PPP3R1/MYRF/NCSTN/PTEN/TLR4/LDLR/SOX4	30
GO:0032507	GO:0032507	maintenance of protein location in cell	21/1817	65/18723	4.31418e-07	5.94914e-06	3.82717e-06	TMSB4X/GSN/SRGN/TSPO/CCDC88A/GJA1/PML/CD4/HK1/SYNE1/TWF2/CAV1/HSPA5/KDELR3/KDELR2/DBN1/CIZ1/INSIG1/HK2/SUN2/ARL2BP	21
GO:0007411	GO:0007411	axon guidance	47/1817	227/18723	4.35409e-07	5.99018e-06	3.85357e-06	PALLD/PLXND1/NIBAN2/NOTCH2/PTPRO/ALCAM/NRP2/LRP1/EPHB2/LAMA2/RAC2/LAMA5/ROBO1/RHOG/DPYSL2/UNC5B/PLXNA3/FOXD1/EFNB1/DAG1/ENAH/EXT1/SEMA3C/FYN/NRP1/NOTCH3/VASP/TRIO/SEMA4C/EFNA5/ROBO3/UNC5C/GLI3/KLF7/EGR2/CYFIP1/RAC1/PLXNA1/SEMA7A/LAMB2/EPHA3/FEZ1/EPHB6/NEXN/KIF5B/ETV1/NGFR	47
GO:0007565	GO:0007565	female pregnancy	42/1817	193/18723	4.37291e-07	6.00207e-06	3.86122e-06	TIMP1/IGFBP7/ITGA3/JUNB/IGFBP2/CLIC5/ARHGDIB/COL16A1/GJA1/MMP7/TGFBR2/RGS2/MMP2/MMP9/CAPN2/ETS1/CALR/TMED2/CTSB/THBD/LIF/AGO2/ADCY7/RARA/NAMPT/FOS/IGFBP5/TEAD3/RECK/GJB2/SYDE1/UCP2/COMT/PGF/SLC38A2/STC1/IL1B/TGFB3/STS/MAPK1/OXTR/UBE2Q1	42
GO:0002691	GO:0002691	regulation of cellular extravasation	15/1817	36/18723	4.65389e-07	6.35816e-06	4.0903e-06	CD99/IL1R1/CHST2/ICAM1/ITGA4/CD47/IL27RA/JAM3/PTGER4/FADD/THY1/MDK/CCL21/AGER/PTAFR	15
GO:0030224	GO:0030224	monocyte differentiation	15/1817	36/18723	4.65389e-07	6.35816e-06	4.0903e-06	MYH9/MYC/IFI16/CSF1/CSF1R/CD74/CD4/ZFP36L1/CDK6/FOXP1/PDE1B/IRF7/INPP5D/ZBTB46/JUN	15
GO:0000768	GO:0000768	syncytium formation by plasma membrane fusion	19/1817	55/18723	4.70619e-07	6.39998e-06	4.1172e-06	MYH9/EHD2/TYROBP/CD81/PLEKHO1/MYOF/SBNO2/CD53/TREM2/IL4R/CAPN2/NPHS1/CXCL9/ADAM12/ADAMTS5/SH3PXD2A/ADAM9/CD9/PTGFRN	19
GO:0140253	GO:0140253	cell-cell fusion	19/1817	55/18723	4.70619e-07	6.39998e-06	4.1172e-06	MYH9/EHD2/TYROBP/CD81/PLEKHO1/MYOF/SBNO2/CD53/TREM2/IL4R/CAPN2/NPHS1/CXCL9/ADAM12/ADAMTS5/SH3PXD2A/ADAM9/CD9/PTGFRN	19
GO:0097485	GO:0097485	neuron projection guidance	47/1817	228/18723	4.97736e-07	6.75319e-06	4.34442e-06	PALLD/PLXND1/NIBAN2/NOTCH2/PTPRO/ALCAM/NRP2/LRP1/EPHB2/LAMA2/RAC2/LAMA5/ROBO1/RHOG/DPYSL2/UNC5B/PLXNA3/FOXD1/EFNB1/DAG1/ENAH/EXT1/SEMA3C/FYN/NRP1/NOTCH3/VASP/TRIO/SEMA4C/EFNA5/ROBO3/UNC5C/GLI3/KLF7/EGR2/CYFIP1/RAC1/PLXNA1/SEMA7A/LAMB2/EPHA3/FEZ1/EPHB6/NEXN/KIF5B/ETV1/NGFR	47
GO:0050852	GO:0050852	T cell receptor signaling pathway	31/1817	123/18723	5.03705e-07	6.81851e-06	4.38645e-06	LAPTM5/CD81/CD276/HLA-DPB1/CBLB/THEMIS2/PTPRC/WNK1/GBP1/CSK/CACNB3/PRAM1/PAWR/LCP2/PTPN6/FYN/BTN3A3/NECTIN2/RFTN1/FYB1/ZC3H12A/BTN3A2/CD300A/INPP5D/THY1/IKBKG/KHDRBS1/MAPK1/KCNN4/RC3H1/ZAP70	31
GO:1901654	GO:1901654	response to ketone	42/1817	194/18723	5.06571e-07	6.8416e-06	4.4013e-06	POSTN/IGFBP7/TGFB1/TNC/CLDN1/THBS1/TSPO/DUSP1/CYBB/CDKN1A/ICAM1/AHR/FBXO32/ERRFI1/GAS6/MSN/TLR2/CAV1/GNB1/PTGER2/ADAM15/CALR/TGFB2/CYBA/PPP1R9B/FOS/DDIT4/ABHD2/NR3C1/NME1/PTGER4/GJB2/ATP2B1/CBL/CCL21/TGFB3/CCL19/ELK1/ADCY3/PTAFR/OXTR/PCNA	42
GO:0003205	GO:0003205	cardiac chamber development	37/1817	161/18723	5.10566e-07	6.8635e-06	4.41539e-06	TPM1/TGFB1/PLXND1/ENG/NOTCH2/BMP2/NRP2/DSP/TGFBR2/FKBP1A/FHL2/ROBO1/PARVA/CCN1/HEYL/SMAD6/LY6E/COL11A1/TP53/SRF/TGFB2/SMAD7/GATA6/SEMA3C/FOXC1/TNNT2/NRP1/HEG1/PTK7/RBPJ/CNTRL/MDM2/TGFBR1/LMO4/SFRP2/SOX4/FZD2	37
GO:0072567	GO:0072567	chemokine (C-X-C motif) ligand 2 production	11/1817	20/18723	5.11681e-07	6.8635e-06	4.41539e-06	POSTN/CD74/LRP1/FOXP1/OAS3/HMGB1/OAS1/MYD88/LPL/TNF/TLR4	11
GO:2000341	GO:2000341	regulation of chemokine (C-X-C motif) ligand 2 production	11/1817	20/18723	5.11681e-07	6.8635e-06	4.41539e-06	POSTN/CD74/LRP1/FOXP1/OAS3/HMGB1/OAS1/MYD88/LPL/TNF/TLR4	11
GO:0010632	GO:0010632	regulation of epithelial cell migration	56/1817	292/18723	5.17402e-07	6.9245e-06	4.45463e-06	SPARC/TMSB4X/ITGA3/ANXA1/PFN1/DCN/FGF1/TGFB1/VASH1/THBS1/RHOA/ITGB3/GLIPR2/GLUL/NRP2/HBEGF/TGFBR2/DOCK5/HSPB1/CD40/CORO1C/RRAS/FOXP1/MMP9/HDAC9/MAP4K4/ATP2B4/HDAC7/ETS1/CALR/TGFB2/PLK2/SPRED1/VEGFC/MACF1/HMGB1/NRP1/PDGFB/EVL/FGFR1/ADAM9/ZC3H12A/RIN2/STARD13/SH3BP1/AKT3/HDAC5/RAC1/IQSEC1/TNF/FGF7/STC1/STAT5A/MCC/ADAM17/PTEN	56
GO:0061515	GO:0061515	myeloid cell development	22/1817	71/18723	5.21866e-07	6.9653e-06	4.48088e-06	ANXA2/TSPAN2/TYROBP/FBN1/NOTCH2/FOXP1/SH2B3/TLR2/PABPC4/SRF/NCKAP1L/BCL6/PTPN6/WASF2/EVI2B/FLI1/MEIS1/ZNF385A/RHEX/ZBTB7A/ABI1/PAFAH1B1	22
GO:0008625	GO:0008625	extrinsic apoptotic signaling pathway via death domain receptors	24/1817	82/18723	5.2281e-07	6.9653e-06	4.48088e-06	SERPINE1/PEA15/SPI1/THBS1/TIMP3/SKIL/ICAM1/SORT1/TNFAIP3/TMC8/ARHGEF2/BID/TNFRSF1A/DAXX/FADD/STK4/TNF/TNFRSF10B/ITPRIP/ATF3/PTEN/PMAIP1/STX4/SFRP2	24
GO:0007435	GO:0007435	salivary gland morphogenesis	14/1817	32/18723	5.46261e-07	7.26133e-06	4.67132e-06	TGM2/TGFB1/PLXND1/LAMA5/PDGFA/DAG1/TGFB2/SEMA3C/NRP1/PLXNA1/TNF/FGF7/TGFB3/TWSG1	14
GO:1902622	GO:1902622	regulation of neutrophil migration	16/1817	41/18723	5.6469e-07	7.48944e-06	4.81807e-06	CD99/CD74/IL1R1/RAC2/SLAMF8/RHOG/C5AR1/CXCL8/NCKAP1L/JAM3/MYD88/RAC1/MDK/CCL21/CCL19/CAMK1D	16
GO:1901653	GO:1901653	cellular response to peptide	65/1817	359/18723	5.69833e-07	7.5407e-06	4.85104e-06	VIM/SHC1/VCAM1/GNAI2/MAP1B/RAB31/FBN1/GJA1/STAT1/LRP1/ICAM1/PTPRE/TREM2/ZFP36L1/SLC39A14/JAK3/CAV2/SOCS3/ERRFI1/CCND3/ITGA4/YWHAG/MYO1C/CAV1/CASP4/HDAC9/RAB13/CSK/TP53/CYBA/ARHGEF2/TNS2/IGFBP1/FYN/ABCC1/KLF10/PPP1R9B/NAMPT/ANO1/MAX/FCGR2B/NR4A1/GJB2/ATP2B1/LPL/CYFIP1/INSIG1/MDM2/HDAC5/ID1/UCP2/MYO5A/AGTRAP/ROCK1/AGER/IL1B/STAT5A/NGFR/NDEL1/USF1/BACE1/PTEN/PTPRA/TLR4/PXN	65
GO:0070302	GO:0070302	regulation of stress-activated protein kinase signaling cascade	42/1817	195/18723	5.86001e-07	7.73731e-06	4.97752e-06	CCN2/SPI1/DUSP1/MYC/BMP2/TREM2/CLEC7A/ARL6IP5/IGFBP6/MAP4K4/TRAF1/TGFB2/PYCARD/CARD9/HMGB1/TRAF5/AIDA/TRAF3/MDFIC/MAP3K5/SEMA4C/RELL1/SPHK1/ZC3H12A/FCGR2B/MYD88/TRAF2/SIRPA/TNF/EIF2AK2/CYLD/CCL21/RASSF2/AGER/IL1B/CCL19/TAOK1/FAS/MAPK1/PAFAH1B1/SFRP2/TLR4	42
GO:0072010	GO:0072010	glomerular epithelium development	12/1817	24/18723	5.98441e-07	7.88393e-06	5.07185e-06	PODXL/WT1/NOTCH2/IQGAP1/PTPRO/NPHS2/MYO1E/NPHS1/EXT1/FOXC1/PECAM1/LAMB2	12
GO:0043406	GO:0043406	positive regulation of MAP kinase activity	29/1817	112/18723	6.352e-07	8.34955e-06	5.37139e-06	FGF1/TGFB1/PDGFRB/THBS1/IQGAP1/CD40/ROBO1/PDGFA/CSK/FGD2/ILK/PIK3R5/TNFRSF11A/PDGFB/IRAK1/MAP3K5/PDGFC/FGFR1/MAGED1/ADAM9/MAP3K12/TRAF2/TNF/AGER/IL1B/CCL19/EZH2/AKAP13/TLR4	29
GO:0033673	GO:0033673	negative regulation of kinase activity	48/1817	237/18723	6.50363e-07	8.52987e-06	5.48739e-06	PLEC/DUSP1/BMP2/PTPRO/CDKN1A/CBLB/EPHB2/HSPB1/RGS2/CORO1C/PTPRC/WNK1/ERRFI1/TNFAIP3/YWHAG/SH2B3/CAV1/CSK/SNCA/SPRED1/PYCARD/PTPN6/PTPRQ/IRAK3/AIDA/ILK/SPRY1/DUSP7/UBASH3B/HEG1/UCHL1/CD300A/NUP62/THY1/TRIM27/SOCS5/RB1/DBNDD2/CBL/SH3BP5/CDKN2B/PLK1/IL1B/ADAR/PIK3IP1/PTEN/SFRP2/CEBPA	48
GO:0045730	GO:0045730	respiratory burst	15/1817	37/18723	7.1259e-07	9.32529e-06	5.99909e-06	SLC11A1/CYBB/TREM2/CLEC7A/RAC2/SLAMF8/NCF2/CYBA/CD55/CYBC1/CD52/HCK/RAC1/NCF4/CAMK1D	15
GO:0014910	GO:0014910	regulation of smooth muscle cell migration	25/1817	89/18723	7.19449e-07	9.39422e-06	6.04344e-06	POSTN/SERPINE1/TPM1/PDGFRB/RHOA/S100A11/IQGAP1/LRP1/DOCK5/AIF1/PDGFA/DOCK4/CCN4/PLAU/ILK/NRP1/PDGFB/IGFBP5/CCL5/MDM2/IGFBP3/PLXNA1/MDK/GNA13/TLR4	25
GO:0045927	GO:0045927	positive regulation of growth	51/1817	259/18723	7.22884e-07	9.41824e-06	6.05889e-06	FN1/WT1/MMP14/MAP1B/RHOA/S100A9/CSF1/HOPX/LRP1/HBEGF/TGFBR2/S100A8/TRPV2/AGRN/TWF2/PPIB/LIMK1/CXCR4/GDI1/SRF/TGFB2/CYBA/SMAD7/GATA6/IGFBP1/MACF1/SASH3/ILK/NRP1/DISC1/RFTN1/SPHK1/RBPJ/PIM1/CXCL16/DBN1/DBNL/HLX/CYFIP1/MTPN/TGFBR1/SEMA7A/MFSD2A/FOXS1/ADAM10/WFS1/MAPK1/NDEL1/ADAM17/PAFAH1B1/SFRP2	51
GO:0032479	GO:0032479	regulation of type I interferon production	26/1817	95/18723	7.54813e-07	9.791e-06	6.29869e-06	STAT1/CD14/ISG15/OAS2/IRF1/TLR2/IRF7/OAS3/PYCARD/HMGB1/OAS1/TRAF3/IRAK1/TRIM56/IRF8/MYD88/RNF216/POLR3D/SIRPA/CYLD/CGAS/TRIM21/DHX36/TLR4/RELB/UFD1	26
GO:0032606	GO:0032606	type I interferon production	26/1817	95/18723	7.54813e-07	9.791e-06	6.29869e-06	STAT1/CD14/ISG15/OAS2/IRF1/TLR2/IRF7/OAS3/PYCARD/HMGB1/OAS1/TRAF3/IRAK1/TRIM56/IRF8/MYD88/RNF216/POLR3D/SIRPA/CYLD/CGAS/TRIM21/DHX36/TLR4/RELB/UFD1	26
GO:0032273	GO:0032273	positive regulation of protein polymerization	33/1817	138/18723	8.01091e-07	1.03685e-05	6.67021e-06	PFN1/GSN/ARPC1B/MAP1B/CDC42EP1/RHOA/ARPC5/CORO1A/ARPC2/ICAM1/ACTR3/ARPC4/CDC42EP4/CDC42EP5/ARPC3/MYO1C/FCHSD2/NPHS1/NCKAP1L/GMFG/PYCARD/WASF2/EVL/VASP/MAPRE1/CYFIP1/TRIM27/DCTN1/HCK/RAC1/CCL21/FCHSD1/GIT1	33
GO:0051091	GO:0051091	positive regulation of DNA-binding transcription factor activity	51/1817	260/18723	8.16034e-07	1.05388e-05	6.77977e-06	S100A9/BMP2/ICAM1/CLEC7A/CTNNB1/S100A8/IL1RAP/HCLS1/CD40/TRIM22/HMGA2/TLR2/CAV1/CD200/SRF/CARD16/TRAF1/ARHGEF2/IKBKE/PYCARD/CARD9/MTDH/IRAK3/TRAF5/TNFRSF11A/IRAK1/SPHK1/TRIM25/MYD88/TRIM27/TRAF2/RAB7B/HDAC5/IKBKG/SLCO3A1/MTPN/GREM1/NFAM1/TNF/EIF2AK2/AGER/IL1B/TRIM21/TFDP1/ZBTB7A/CAMK1D/PTEN/PPP3CA/TLR4/FZD2/BTK	51
GO:0048754	GO:0048754	branching morphogenesis of an epithelial tube	35/1817	151/18723	8.29667e-07	1.06685e-05	6.86321e-06	NPNT/COL4A1/FGF1/WT1/CTSZ/MMP14/TNC/PLXND1/ENG/MYC/CSF1/BMP2/TGFBR2/PML/CTNNB1/LAMA5/FOXD1/SRF/DAG1/EDNRA/EXT1/ILK/NRP1/SPRY1/MAGED1/STK4/GLI3/GREM1/MDK/DLG5/TNF/LEF1/PPP3R1/PKD1/SFRP2	35
GO:0046596	GO:0046596	regulation of viral entry into host cell	16/1817	42/18723	8.30244e-07	1.06685e-05	6.86321e-06	LGALS1/IFITM3/GSN/IFITM2/IFITM1/CD74/CD4/TRIM22/LY6E/P4HB/CIITA/NECTIN2/TRIM25/TRIM27/TRIM21/PTX3	16
GO:0048002	GO:0048002	antigen processing and presentation of peptide antigen	20/1817	62/18723	8.31501e-07	1.06685e-05	6.86321e-06	B2M/IFI30/FCER1G/SLC11A1/HLA-DRA/CD74/HLA-DPB1/HLA-DPA1/TAPBP/TREM2/HLA-E/HLA-F/CTSS/TAP2/HLA-DMA/CALR/TAP1/PYCARD/HLA-DMB/FCGR2B	20
GO:0036336	GO:0036336	dendritic cell migration	14/1817	33/18723	8.64101e-07	1.10627e-05	7.11682e-06	SPI1/ALOX5/SLAMF8/GAS6/CXCR4/CALR/EXT1/HMGB1/CCL5/TRPM2/CCR1/CCL21/DOCK8/CCL19	14
GO:0033619	GO:0033619	membrane protein proteolysis	19/1817	57/18723	8.83798e-07	1.12418e-05	7.23199e-06	TIMP1/MYH9/TIMP2/TGFB1/TIMP3/MMP7/ADAM19/DAG1/TNFRSF1B/ADAM9/FURIN/TNF/ROCK1/ADAM10/IL1B/NCSTN/HM13/BACE1/ADAM17	19
GO:0060760	GO:0060760	positive regulation of response to cytokine stimulus	19/1817	57/18723	8.83798e-07	1.12418e-05	7.23199e-06	LAPTM5/AXL/CSF1/CD74/IL1R1/TREM2/GAS6/TLR2/CASP4/CXCR4/IRF7/IKBKE/PARP14/PARP9/FADD/TRAF2/ADAM17/PAFAH1B1/TLR4	19
GO:0061005	GO:0061005	cell differentiation involved in kidney development	19/1817	57/18723	8.83798e-07	1.12418e-05	7.23199e-06	PODXL/WT1/ACTA2/NOTCH2/IQGAP1/PTPRO/NPHS2/STAT1/MYO1E/CTNNB1/MMP9/NPHS1/EXT1/LIF/PDGFB/GLI3/MTSS1/GREM1/LAMB2	19
GO:2001235	GO:2001235	positive regulation of apoptotic signaling pathway	31/1817	126/18723	8.87242e-07	1.12613e-05	7.24456e-06	PEA15/THBS1/S100A9/INHBA/MCL1/TIMP3/SKIL/PML/S100A8/PTPRC/DAPK3/CAV1/TNFRSF12A/TP53/CTSC/PYCARD/BID/NUPR1/MAGED1/NACC2/FADD/STK4/TRAF2/TGFBR1/TNF/CYLD/ATF3/NGFR/FAS/PTEN/PMAIP1	31
GO:0045581	GO:0045581	negative regulation of T cell differentiation	17/1817	47/18723	8.93807e-07	1.13203e-05	7.2825e-06	ANXA1/RUNX1/CD74/JAK3/IL4R/IRF1/SMAD7/BCL6/HMGB1/CBFB/ZC3H12A/HLX/GLI3/SOCS5/MDK/RUNX3/RC3H1	17
GO:0051496	GO:0051496	positive regulation of stress fiber assembly	18/1817	52/18723	9.08317e-07	1.14794e-05	7.38487e-06	CCN2/S100A10/TPM1/RHOA/CCDC88A/LIMK1/CD47/ARHGEF10/FERMT2/NRP1/EVL/SORBS3/RAC1/TGFBR1/TGFB3/GPR65/FHOD1/PXN	18
GO:0071774	GO:0071774	response to fibroblast growth factor	30/1817	120/18723	9.20951e-07	1.16142e-05	7.47159e-06	COL1A1/CCN2/POSTN/SULF1/FGF1/TNC/CD44/THBS1/GPC1/CTNNB1/ZFP36L1/CXCL8/CCL2/SNCA/EGR3/EXT1/IER2/FGFR1/SPRY1/ZFP36L2/CCL5/ZFP36/NR4A1/NDNF/EXT2/SULF2/FGF7/SHISA2/ELK1/NGFR	30
GO:0032836	GO:0032836	glomerular basement membrane development	8/1817	11/18723	9.78044e-07	1.22806e-05	7.90028e-06	SULF1/WT1/MYO1E/NPHS1/EXT1/NID1/LAMB2/SULF2	8
GO:0045655	GO:0045655	regulation of monocyte differentiation	11/1817	21/18723	9.80033e-07	1.22806e-05	7.90028e-06	MYC/CSF1/CD74/CD4/ZFP36L1/CDK6/FOXP1/IRF7/INPP5D/ZBTB46/JUN	11
GO:0150146	GO:0150146	cell junction disassembly	11/1817	21/18723	9.80033e-07	1.22806e-05	7.90028e-06	C3/C1QB/C1QC/TREM2/C1QA/SNAI2/MAP4K4/ITGAM/TGFBR1/IQSEC1/TGFB3	11
GO:0014068	GO:0014068	positive regulation of phosphatidylinositol 3-kinase signaling	23/1817	79/18723	9.94894e-07	1.24141e-05	7.98616e-06	FN1/F2R/DCN/PDGFRB/TREM2/HCLS1/UNC5B/PDGFA/MAZ/FGR/TGFB2/PTPN6/FYN/HCST/PDGFB/PDGFC/FGFR1/CCL5/CBL/TNF/MYDGF/PIK3AP1/PDGFRA	23
GO:0050772	GO:0050772	positive regulation of axonogenesis	23/1817	79/18723	9.94894e-07	1.24141e-05	7.98616e-06	FN1/PLXND1/MAP1B/SKIL/LRP1/TRPV2/ROBO1/TWF2/LIMK1/PLXNA3/GDI1/SRF/MACF1/ILK/NRP1/DISC1/DBN1/DBNL/CYFIP1/PLXNA1/SEMA7A/NDEL1/PAFAH1B1	23
GO:0010812	GO:0010812	negative regulation of cell-substrate adhesion	21/1817	68/18723	1.00206e-06	1.24771e-05	8.0267e-06	COL1A1/LGALS1/POSTN/SERPINE1/MMP14/THBS1/RHOA/SPOCK1/PTPRO/LRP1/CORO1C/CORO2B/GBP1/MAP4K4/DLC1/ADAM15/BCL6/RCC2/EFNA5/RASA1/PTEN	21
GO:1990138	GO:1990138	neuron projection extension	38/1817	172/18723	1.02716e-06	1.27627e-05	8.21044e-06	FN1/POSTN/ITGB1/MAP1B/IQGAP1/ALCAM/VCL/NRP2/LRP1/CTNNB1/TRPV2/DPYSL2/TWF2/ITGA4/LIMK1/PLXNA3/CXCR4/GDI1/SRF/SEMA3C/MACF1/ILK/NRP1/DISC1/SEMA4C/NDN/RAPH1/DBN1/DBNL/CYFIP1/PLXNA1/SEMA7A/LAMB2/ARHGAP4/TTL/NDEL1/MAP2/PAFAH1B1	38
GO:0010466	GO:0010466	negative regulation of peptidase activity	51/1817	262/18723	1.037e-06	1.2858e-05	8.27171e-06	TIMP1/SERPINE1/BST2/COL6A3/ANXA2/COL7A1/SPOCK2/TIMP2/PLAUR/C3/CRIM1/CD44/THBS1/TIMP3/SPOCK1/IFI16/LRP1/IFI6/ARRB2/ECM1/GAS6/MMP9/CRB2/SNCA/CST6/CARD16/CST3/NAIP/LXN/TFPI2/A2M/CSTB/BIRC3/UBE2Z/CAST/DHCR24/SERPINB8/SERPINB9/NR4A1/RECK/MDM2/FURIN/TNF/ROCK1/PICALM/CARD8/SFRP2/TNFSF14/MICAL1/BIRC2/RARRES1	51
GO:0007043	GO:0007043	cell-cell junction assembly	34/1817	146/18723	1.05633e-06	1.30701e-05	8.40818e-06	ACTB/CDH11/CLDN1/RHOA/FSCN1/TLN1/PTPRO/GJA1/VCL/CDH2/CTNNB1/MYO1C/SNAI2/CAV1/TJP1/RAB13/SRF/HDAC7/SMAD7/MTDH/CDH6/MICALL2/WDR1/PECAM1/JAM3/HEG1/GJB2/CD9/DLG5/TNF/ECT2/ROCK1/IL1B/CDH24	34
GO:0048588	GO:0048588	developmental cell growth	47/1817	234/18723	1.08515e-06	1.33987e-05	8.61955e-06	FN1/POSTN/ITGB1/MAP1B/PDLIM5/RGS4/IQGAP1/ALCAM/VCL/NRP2/LRP1/TGFBR2/CTNNB1/TRPV2/RGS2/DPYSL2/TWF2/ITGA4/LIMK1/PLXNA3/CXCR4/GDI1/SRF/SMAD7/EXT1/SEMA3C/MACF1/ILK/NRP1/DISC1/SEMA4C/NDN/RAPH1/DBN1/DBNL/CYFIP1/PLXNA1/SEMA7A/LAMB2/PRMT2/ARHGAP4/MEX3C/TTL/AKAP13/NDEL1/MAP2/PAFAH1B1	47
GO:0002224	GO:0002224	toll-like receptor signaling pathway	30/1817	121/18723	1.11222e-06	1.37043e-05	8.81616e-06	TREM2/CD14/ARRB2/CD40/IRF1/TNFAIP3/CTSS/TLR2/CAV1/IRF7/UNC93B1/CYBA/HMGB1/IRAK3/OAS1/TRAF3/NFKBIA/IRAK1/RFTN1/BIRC3/CD300A/MYD88/RAB7B/IFI35/LY96/PIK3AP1/TLR4/BIRC2/SLC15A4/BTK	30
GO:0060191	GO:0060191	regulation of lipase activity	25/1817	91/18723	1.13412e-06	1.3945e-05	8.97099e-06	ANXA1/PLA2R1/PDGFRB/RHOA/APOC1/ANGPTL4/LRP1/RGS2/SORT1/C5AR1/CCN1/HDAC9/BICD1/SNCA/ARF4/EDNRA/PLCB2/FGFR1/CCL5/PPT1/CD86/FURIN/GNA13/PDGFRA/PTAFR	25
GO:0072009	GO:0072009	nephron epithelium development	28/1817	109/18723	1.17181e-06	1.43785e-05	9.24987e-06	NPNT/PODXL/FGF1/WT1/NOTCH2/IQGAP1/MYC/BMP2/PTPRO/NPHS2/STAT1/MYO1E/CTNNB1/LAMA5/HEYL/FOXD1/NPHS1/EXT1/FOXC1/LIF/ILK/PECAM1/MAGED1/GLI3/MTSS1/GREM1/LAMB2/PKD1	28
GO:0071902	GO:0071902	positive regulation of protein serine/threonine kinase activity	42/1817	200/18723	1.18921e-06	1.45617e-05	9.36772e-06	FGF1/TGFB1/PDGFRB/THBS1/RHOA/IQGAP1/CCND2/BMP2/CSF1R/CD40/ROBO1/HMGA2/PDGFA/CCND3/CSK/SNCA/ATP2B4/FGD2/FERMT2/ILK/PIK3R5/TNFRSF11A/PDGFB/IRAK1/MAP3K5/PDGFC/FGFR1/MAGED1/ADAM9/STK4/MAP3K12/TRAF2/TNF/AGER/IL1B/PKD1/CCL19/EZH2/TAOK1/AKAP13/ADAM17/TLR4	42
GO:0042552	GO:0042552	myelination	32/1817	134/18723	1.20787e-06	1.47596e-05	9.49505e-06	PLEC/TSPAN2/TYMP/GPC1/ITGAX/MARVELD1/CTNNB1/TMEM98/QKI/TLR2/CXCR4/CTSC/DAG1/PMP22/NAB2/TNFRSF1B/KLK6/ARHGEF10/ILK/DEGS1/RARA/JAM3/SKI/NAB1/EGR2/CYFIP1/CD9/TENM4/PPP3R1/MYRF/NCSTN/PTEN	32
GO:0051651	GO:0051651	maintenance of location in cell	44/1817	214/18723	1.22551e-06	1.49442e-05	9.6138e-06	TMSB4X/F2R/GSN/SRGN/S100A9/TSPO/CORO1A/CCDC88A/GJA1/FKBP1A/PML/CD4/S100A8/HK1/PTPRC/SYNE1/TWF2/CAV1/SNCA/HSPA5/CALR/CYBA/KDELR3/CXCL9/PTPN6/ERO1A/KDELR2/GSTO1/TRPM2/UBASH3B/RASA3/DBN1/CIZ1/THY1/INSIG1/ITPR3/HK2/CCL21/SLC30A7/SUN2/CCL19/PAFAH1B1/DMD/ARL2BP	44
GO:0008347	GO:0008347	glial cell migration	18/1817	53/18723	1.2513e-06	1.52272e-05	9.79589e-06	MMP14/TSPO/CSF1/LRP1/TREM2/CTNNB1/SRGAP2/CCL2/TGFB2/BMERB1/DISC1/NDN/ZMIZ1/GLI3/CD9/CSPG4/SUN2/PAFAH1B1	18
GO:0001570	GO:0001570	vasculogenesis	23/1817	80/18723	1.26919e-06	1.54131e-05	9.91546e-06	ITGAV/JUNB/WT1/TGFB1/PDGFRB/ENG/TGFBR2/MYO1E/CTNNB1/ZFP36L1/RRAS/QKI/CAV1/HDAC7/SPRED1/SGPL1/HEG1/RIN2/ZMIZ1/RAP1A/TEAD2/RASA1/CCM2	23
GO:0007431	GO:0007431	salivary gland development	14/1817	34/18723	1.33794e-06	1.61815e-05	1.04098e-05	TGM2/TGFB1/PLXND1/LAMA5/PDGFA/DAG1/TGFB2/SEMA3C/NRP1/PLXNA1/TNF/FGF7/TGFB3/TWSG1	14
GO:0098751	GO:0098751	bone cell development	14/1817	34/18723	1.33794e-06	1.61815e-05	1.04098e-05	ANXA2/TYROBP/FBN1/NOTCH2/FOXP1/SH2B3/SRF/PTPN6/WASF2/FLI1/MEIS1/ZNF385A/ABI1/PAFAH1B1	14
GO:0035023	GO:0035023	regulation of Rho protein signal transduction	24/1817	86/18723	1.35756e-06	1.63851e-05	1.05408e-05	COL3A1/F2R/ITGA3/ITGB1/PDGFRB/ARHGDIB/KANK2/ARHGDIA/ROBO1/CDC42SE1/MYO9B/ARHGEF3/DLC1/ARHGEF2/LPAR6/BCL6/ARHGEF10/NRP1/HEG1/STARD13/F2RL2/RAC1/GPR65/AKAP13	24
GO:0048738	GO:0048738	cardiac muscle tissue development	47/1817	236/18723	1.39502e-06	1.68028e-05	1.08095e-05	ITGB1/PLEC/RUNX1/TPM1/WT1/TGFB1/PDGFRB/PDLIM5/ENG/RGS4/NOTCH2/LMNA/BMP2/HOPX/GJA1/DSP/TGFBR2/FKBP1A/ARRB2/FHL2/RGS2/LY6E/COL11A1/SRF/CALR/TGFB2/SMAD7/GATA6/FOXC1/TNNT2/RARA/MSC/MEF2A/HEG1/RBPJ/MEIS1/PIM1/ALDH1A2/GREM1/TGFBR1/TENM4/NEBL/VGLL4/AKAP13/MAPK1/PDGFRA/PTEN	47
GO:0008361	GO:0008361	regulation of cell size	39/1817	181/18723	1.44703e-06	1.73938e-05	1.11897e-05	FN1/MAP1B/RHOA/LRP1/TRPV2/DPYSL2/TWF2/LIMK1/MSN/PLXNA3/GDI1/SRF/LRRC8A/PLEK/IL7R/SEMA3C/VAV1/MACF1/ILK/NRP1/DISC1/SEMA4C/DBN1/DBNL/AKT3/CYFIP1/MTPN/RAC1/SEMA7A/ARHGAP4/TTL/SLC12A4/KCNN4/NDEL1/MAP2/PTEN/PAFAH1B1/PRR16/TMEM123	39
GO:2001056	GO:2001056	positive regulation of cysteine-type endopeptidase activity	34/1817	148/18723	1.47093e-06	1.76452e-05	1.13514e-05	CCN2/F2R/LAPTM5/GSN/F3/RHOA/S100A9/MYC/IFI16/UACA/PML/CLEC7A/S100A8/ROBO1/ARL6IP5/CCN1/SNCA/DLC1/PYCARD/CARD9/FYN/HMGB1/ASPH/ANP32B/BID/MAP3K5/NLRP1/FADD/TNF/ATP2A3/CARD8/NGFR/FAS/PMAIP1	34
GO:0031348	GO:0031348	negative regulation of defense response	50/1817	258/18723	1.50833e-06	1.80572e-05	1.16164e-05	HTRA1/VSIG4/IFI16/SAMHD1/TREM2/ARRB2/ALOX5/ISG15/PTPRC/SLAMF8/PTGIS/SIGLEC10/SOCS3/STAT2/HLA-E/TNFAIP3/FGR/HLA-F/CD200/NT5E/OAS3/PLK2/TNFRSF1B/A2M/FYN/IRAK3/OAS1/PARP14/AOAH/TNFRSF1A/RHBDF2/FNDC4/ZFP36/FCGR2B/SERPINB9/PTGER4/SOCS5/RB1/HCK/SIRPA/MDK/USP15/FURIN/TRAFD1/ADAR/TRIM21/SAA1/GIT1/LDLR/UFD1	50
GO:0002706	GO:0002706	regulation of lymphocyte mediated immunity	37/1817	168/18723	1.53549e-06	1.8345e-05	1.18016e-05	TGFB1/B2M/C3/CD81/HLA-DRA/IL1R1/AHR/TREM2/ARRB2/CD40/PTPRC/HLA-E/HLA-F/NCKAP1L/SMAD7/BCL6/TNFRSF1B/CD55/IL7R/VAV1/PTPN6/HMGB1/SASH3/NECTIN2/IL4I1/IL27RA/FCGR2B/SERPINB9/FADD/TRAF2/TNF/ZBTB1/AGER/IL1B/SLC15A4/BTK/MAD2L2	37
GO:0006979	GO:0006979	response to oxidative stress	75/1817	446/18723	1.55676e-06	1.85616e-05	1.1941e-05	COL1A1/ANXA1/TPM1/MMP14/PLA2R1/PDGFRB/AXL/CYP1B1/MCL1/PXDN/DUSP1/STAT1/TREM2/HSPB1/AIF1/PML/CTNNB1/ALOX5/MMP2/PLK3/TNFAIP3/ARL6IP5/MMP9/CAPN2/GPX8/TP53/SNCA/ETS1/MSRB3/PAWR/P4HB/FYN/ERO1A/ABCC1/AGAP3/MAP3K5/NME2/FOS/DHCR24/SPHK1/ERCC1/PYCR1/ADAM9/ZC3H12A/CYGB/TRPM2/ATF4/ATG7/IL18BP/PTGS1/ATP2A2/TRA2B/GJB2/SLC25A24/MDM2/STX2/UCP2/SIRPA/ECT2/RBX1/PON2/NONO/ATP13A2/ALDH3B1/EZH2/MAPK1/MCTP1/PDGFRA/ER…	75
GO:0002820	GO:0002820	negative regulation of adaptive immune response	19/1817	59/18723	1.60386e-06	1.90847e-05	1.22775e-05	IL1RL1/AHR/JAK3/PTPRC/IL4R/HLA-F/NCKAP1L/SMAD7/BCL6/CD55/IL7R/PTPN6/IL4I1/IL27RA/ZC3H12A/FCGR2B/TRIM27/RC3H1/SAMSN1	19
GO:0072676	GO:0072676	lymphocyte migration	29/1817	117/18723	1.67989e-06	1.99491e-05	1.28336e-05	PLEC/CD99/RHOA/ICAM1/AIF1/ECM1/WNK1/ITGA4/CCL2/GAS6/MSN/CD200/CKLF/PYCARD/EXT1/STK10/MYO1G/IL27RA/CCL5/ITGAL/CXCL16/FADD/ADAM10/CCL21/DOCK8/CCL19/SAA1/ADAM17/ZAP70	29
GO:0034599	GO:0034599	cellular response to oxidative stress	54/1817	288/18723	1.69469e-06	2.00762e-05	1.29153e-05	ANXA1/TPM1/PLA2R1/AXL/CYP1B1/MCL1/TREM2/HSPB1/AIF1/PML/CTNNB1/ALOX5/MMP2/TNFAIP3/ARL6IP5/MMP9/GPX8/TP53/SNCA/ETS1/PAWR/P4HB/FYN/ABCC1/AGAP3/MAP3K5/NME2/FOS/SPHK1/PYCR1/ZC3H12A/TRPM2/ATF4/ATG7/IL18BP/ATP2A2/GJB2/SLC25A24/MDM2/STX2/SIRPA/ECT2/NONO/ATP13A2/ALDH3B1/EZH2/MAPK1/PDGFRA/STX4/TLR4/PCNA/BTK/JUN/PXN	54
GO:0003158	GO:0003158	endothelium development	32/1817	136/18723	1.70743e-06	2.00762e-05	1.29153e-05	FGF1/MYADM/FSTL1/CLDN1/RHOA/ITGAX/GJA1/VCL/ICAM1/CTNNB1/FOXP1/MSN/S1PR3/TJP1/CXCR4/COL15A1/NRP1/PECAM1/PDPN/TNFRSF1A/ZEB1/HEG1/STARD13/RBPJ/RAP1A/MYD88/ID1/TNF/ROCK1/STC1/IL1B/CCM2	32
GO:0007272	GO:0007272	ensheathment of neurons	32/1817	136/18723	1.70743e-06	2.00762e-05	1.29153e-05	PLEC/TSPAN2/TYMP/GPC1/ITGAX/MARVELD1/CTNNB1/TMEM98/QKI/TLR2/CXCR4/CTSC/DAG1/PMP22/NAB2/TNFRSF1B/KLK6/ARHGEF10/ILK/DEGS1/RARA/JAM3/SKI/NAB1/EGR2/CYFIP1/CD9/TENM4/PPP3R1/MYRF/NCSTN/PTEN	32
GO:0008366	GO:0008366	axon ensheathment	32/1817	136/18723	1.70743e-06	2.00762e-05	1.29153e-05	PLEC/TSPAN2/TYMP/GPC1/ITGAX/MARVELD1/CTNNB1/TMEM98/QKI/TLR2/CXCR4/CTSC/DAG1/PMP22/NAB2/TNFRSF1B/KLK6/ARHGEF10/ILK/DEGS1/RARA/JAM3/SKI/NAB1/EGR2/CYFIP1/CD9/TENM4/PPP3R1/MYRF/NCSTN/PTEN	32
GO:1902893	GO:1902893	regulation of pri-miRNA transcription by RNA polymerase II	18/1817	54/18723	1.7076e-06	2.00762e-05	1.29153e-05	WT1/TGFB1/SPI1/BMP2/EGR1/SMAD6/TP53/SRF/ETS1/MRTFA/TGFB2/PDGFB/FOS/NR3C1/TNF/NGFR/GNL3/JUN	18
GO:0010951	GO:0010951	negative regulation of endopeptidase activity	49/1817	252/18723	1.73156e-06	2.03174e-05	1.30705e-05	TIMP1/SERPINE1/BST2/COL6A3/ANXA2/COL7A1/SPOCK2/TIMP2/PLAUR/C3/CRIM1/CD44/THBS1/TIMP3/SPOCK1/IFI16/IFI6/ARRB2/GAS6/MMP9/CRB2/SNCA/CST6/CARD16/CST3/NAIP/LXN/TFPI2/A2M/CSTB/BIRC3/UBE2Z/CAST/DHCR24/SERPINB8/SERPINB9/NR4A1/RECK/MDM2/FURIN/TNF/ROCK1/PICALM/CARD8/SFRP2/TNFSF14/MICAL1/BIRC2/RARRES1	49
GO:0030225	GO:0030225	macrophage differentiation	17/1817	49/18723	1.75481e-06	2.05073e-05	1.31926e-05	TSPAN2/TGFB1/SPI1/INHBA/CSF1/CSF1R/C1QC/CD4/HCLS1/MMP9/TLR2/LIF/FADD/RB1/ZBTB46/GAB3/CEBPA	17
GO:0034332	GO:0034332	adherens junction organization	17/1817	49/18723	1.75481e-06	2.05073e-05	1.31926e-05	ACTB/PLEC/CDH11/VCL/DSP/CTNNB1/TJP1/CSK/NUMBL/SMAD7/CDH6/FERMT2/JAM3/MTSS1/DLG5/ADAM10/CDH24	17
GO:0032755	GO:0032755	positive regulation of interleukin-6 production	25/1817	93/18723	1.75879e-06	2.05073e-05	1.31926e-05	F2R/TYROBP/CD74/SPON2/AIF1/CLEC7A/IL1RAP/TLR2/LILRB2/CYBA/ARHGEF2/PYCARD/CARD9/HMGB1/MYD88/LPL/RAB7B/IL16/IL17RA/TNF/AGER/IL1B/PTAFR/TLR4/POU2F2	25
GO:0043393	GO:0043393	regulation of protein binding	41/1817	196/18723	1.76164e-06	2.05073e-05	1.31926e-05	ACTB/ANXA2/CTHRC1/NES/CTSZ/RAMP1/B2M/PLXND1/BMP2/CDKN1A/HOPX/CBLB/LRP1/FKBP1A/ARRB2/ITGA4/MMP9/LOX/CAV1/CARD16/ADAM15/TMC8/PHLDA2/PLK2/NRP1/PDGFB/DISC1/UBASH3B/MAPRE1/ATP2A2/STK4/HDAC5/ID1/TGFBR1/ROCK1/PLK1/DTX3L/ATP2A3/PKD1/TRIM21/MAP2	41
GO:0097205	GO:0097205	renal filtration	12/1817	26/18723	1.77609e-06	2.06312e-05	1.32723e-05	F2R/ITGA3/SULF1/PTPRO/GJA1/MYO1E/CORO2B/GAS6/CYBA/PDGFB/SULF2/MCAM	12
GO:0008630	GO:0008630	intrinsic apoptotic signaling pathway in response to DNA damage	26/1817	99/18723	1.77927e-06	2.06312e-05	1.32723e-05	CD44/MCL1/IFI16/SKIL/CD74/CDKN1A/PML/CRIP1/BCL3/SNAI2/TP53/TNFRSF1B/IKBKE/PYCARD/BID/PHLDA3/NUPR1/TNFRSF1A/DDIT4/NACC2/ZNF385A/HNRNPK/TNF/ERCC6/SFRP2/BCL2A1	26
GO:0071677	GO:0071677	positive regulation of mononuclear cell migration	20/1817	65/18723	1.9249e-06	2.2276e-05	1.43305e-05	SERPINE1/SPI1/RHOA/AIF1/WNK1/ITGA4/GAS6/CALR/PYCARD/HMGB1/CD47/CCL5/CCR1/FADD/TNF/ADAM10/CCL21/AGER/DOCK8/ADAM17	20
GO:0050654	GO:0050654	chondroitin sulfate proteoglycan metabolic process	14/1817	35/18723	2.03111e-06	2.34591e-05	1.50916e-05	BGN/DCN/SPOCK2/UGDH/CHPF2/CSGALNACT2/CHPF/CHST11/CHST3/EXT1/NDNF/CHST15/XYLT1/B3GALT6	14
GO:0002821	GO:0002821	positive regulation of adaptive immune response	28/1817	112/18723	2.10149e-06	2.42246e-05	1.55841e-05	TGFB1/B2M/C3/CD81/SLC11A1/HLA-DRA/IL1R1/TREM2/CLEC7A/CD4/CD40/PTPRC/HLA-E/HLA-F/CD55/PYCARD/CARD9/SASH3/NECTIN2/IL27RA/FADD/TRAF2/TNF/ZBTB1/TNFSF13B/IL1B/BTK/MAD2L2	28
GO:0045807	GO:0045807	positive regulation of endocytosis	26/1817	100/18723	2.18479e-06	2.51357e-05	1.61702e-05	SERPINE1/ANXA2/AXL/B2M/C3/RAB31/CD151/LRP1/TREM2/CD63/CD14/ARRB2/AP2M1/DNM1/BICD1/SNCA/CLIP3/NCKAP1L/DGKD/PPT1/GREM1/CBL/HNRNPK/CCL21/CCL19/PPP3CA	26
GO:0045620	GO:0045620	negative regulation of lymphocyte differentiation	18/1817	55/18723	2.30938e-06	2.64659e-05	1.70259e-05	ANXA1/RUNX1/INHBA/CD74/JAK3/IL4R/IRF1/SMAD7/BCL6/HMGB1/CBFB/ZC3H12A/HLX/GLI3/SOCS5/MDK/RUNX3/RC3H1	18
GO:0061614	GO:0061614	pri-miRNA transcription by RNA polymerase II	18/1817	55/18723	2.30938e-06	2.64659e-05	1.70259e-05	WT1/TGFB1/SPI1/BMP2/EGR1/SMAD6/TP53/SRF/ETS1/MRTFA/TGFB2/PDGFB/FOS/NR3C1/TNF/NGFR/GNL3/JUN	18
GO:0002429	GO:0002429	immune response-activating cell surface receptor signaling pathway	54/1817	291/18723	2.34941e-06	2.67705e-05	1.72219e-05	LAPTM5/CMTM3/TYROBP/FCER1G/CD81/FPR3/CD276/HLA-DPB1/CBLB/THEMIS2/CLEC7A/PTPRC/WNK1/FOXP1/C5AR1/FGR/GBP1/LIMK1/CSK/CACNB3/PRAM1/LAT2/FPR1/PAWR/NCKAP1L/LCP2/VAV1/PTPN6/FYN/BTN3A3/CD47/NECTIN2/LPXN/RFTN1/MYO1G/MNDA/FYB1/ZC3H12A/BTN3A2/FCGR2B/CD300A/RAP1A/INPP5D/THY1/IKBKG/TRBC2/HCK/NFAM1/KHDRBS1/MAPK1/KCNN4/RC3H1/ZAP70/BTK	54
GO:0002757	GO:0002757	immune response-activating signal transduction	54/1817	291/18723	2.34941e-06	2.67705e-05	1.72219e-05	LAPTM5/CMTM3/TYROBP/FCER1G/CD81/FPR3/CD276/HLA-DPB1/CBLB/THEMIS2/CLEC7A/PTPRC/WNK1/FOXP1/C5AR1/FGR/GBP1/LIMK1/CSK/CACNB3/PRAM1/LAT2/FPR1/PAWR/NCKAP1L/LCP2/VAV1/PTPN6/FYN/BTN3A3/CD47/NECTIN2/LPXN/RFTN1/MYO1G/MNDA/FYB1/ZC3H12A/BTN3A2/FCGR2B/CD300A/RAP1A/INPP5D/THY1/IKBKG/TRBC2/HCK/NFAM1/KHDRBS1/MAPK1/KCNN4/RC3H1/ZAP70/BTK	54
GO:0051960	GO:0051960	regulation of nervous system development	74/1817	443/18723	2.34956e-06	2.67705e-05	1.72219e-05	FN1/TGM2/TGFB1/B2M/TYMP/PLXND1/MAP1B/TSPO/ITGAX/SKIL/BMP2/THBS2/LRP1/AMIGO2/YWHAH/EPHB2/TREM2/CTNNB1/TRPV2/TMEM98/IL1RAP/ROBO1/AGRN/TWF2/HEYL/LIMK1/TLR2/PLXNA3/BHLHE41/TP53/CXCR4/GDI1/SRF/CTSC/NUMBL/DAG1/VEGFC/TNFRSF1B/SEMA3C/MACF1/LIF/TPBG/ILK/NRP1/DISC1/RARA/SEMA4C/SKI/DBN1/DBNL/GLI3/EGR2/THY1/CYFIP1/ID1/PLXNA1/SEMA7A/MDK/DLG5/TNF/TENM4/IL1B/ARHGAP4/EZH2/MYRF/SYNGAP1/NDEL1/DHX36/MAP2/PTEN/PAFAH…	74
GO:0001961	GO:0001961	positive regulation of cytokine-mediated signaling pathway	17/1817	50/18723	2.41958e-06	2.74622e-05	1.76669e-05	LAPTM5/AXL/CSF1/CD74/IL1R1/TREM2/GAS6/CASP4/CXCR4/IRF7/IKBKE/PARP14/PARP9/FADD/TRAF2/ADAM17/PAFAH1B1	17
GO:0046638	GO:0046638	positive regulation of alpha-beta T cell differentiation	17/1817	50/18723	2.41958e-06	2.74622e-05	1.76669e-05	ANXA1/RUNX1/RHOA/HLA-DRA/TGFBR2/IL4R/NCKAP1L/SASH3/RARA/CBFB/HLX/GLI3/SOCS5/CD86/CCL19/RUNX3/ZAP70	17
GO:0042093	GO:0042093	T-helper cell differentiation	20/1817	66/18723	2.5117e-06	2.84531e-05	1.83043e-05	ANXA1/HLA-DRA/TMEM98/JAK3/IL4R/FOXP1/BCL3/SMAD7/BCL6/HMGB1/RARA/ZC3H12A/PTGER4/HLX/SOCS5/CD86/LEF1/CCL19/RC3H1/RELB	20
GO:0060560	GO:0060560	developmental growth involved in morphogenesis	46/1817	234/18723	2.60795e-06	2.94868e-05	1.89693e-05	FN1/POSTN/ITGB1/FGF1/TNC/MAP1B/IQGAP1/CSF1/ALCAM/VCL/NRP2/LRP1/TGFBR2/CTNNB1/TRPV2/DPYSL2/TWF2/ITGA4/LIMK1/PLXNA3/CXCR4/GDI1/SRF/EXT1/SEMA3C/MACF1/ILK/NRP1/DISC1/SEMA4C/NDN/SPRY1/RAPH1/PTK7/DBN1/DBNL/CYFIP1/PLXNA1/SEMA7A/LAMB2/ARHGAP4/TTL/NDEL1/MAP2/PAFAH1B1/SFRP2	46
GO:0002824	GO:0002824	positive regulation of adaptive immune response based on somatic recombination of immune receptors built from immunoglobulin superfamily domains	27/1817	107/18723	2.6217e-06	2.95856e-05	1.90328e-05	TGFB1/B2M/C3/CD81/SLC11A1/HLA-DRA/IL1R1/TREM2/CLEC7A/CD4/CD40/PTPRC/HLA-E/HLA-F/CD55/CARD9/SASH3/NECTIN2/IL27RA/FADD/TRAF2/TNF/ZBTB1/TNFSF13B/IL1B/BTK/MAD2L2	27
GO:0071772	GO:0071772	response to BMP	36/1817	165/18723	2.66496e-06	2.99592e-05	1.92732e-05	ITGA3/HTRA1/SULF1/FSTL1/TGFB1/CRIM1/NBL1/FSTL3/FBN1/ENG/NOTCH2/SKIL/BMP2/EGR1/ADAMTS7/CCN1/HEYL/SMAD6/CRB2/FOXD1/TGFB2/SMAD7/GATA6/EXT1/ILK/PELO/SKI/RBPJ/GREM1/USP15/LEF1/TGFB3/TWSG1/SFRP2/ZNF423/CHRDL1	36
GO:0071773	GO:0071773	cellular response to BMP stimulus	36/1817	165/18723	2.66496e-06	2.99592e-05	1.92732e-05	ITGA3/HTRA1/SULF1/FSTL1/TGFB1/CRIM1/NBL1/FSTL3/FBN1/ENG/NOTCH2/SKIL/BMP2/EGR1/ADAMTS7/CCN1/HEYL/SMAD6/CRB2/FOXD1/TGFB2/SMAD7/GATA6/EXT1/ILK/PELO/SKI/RBPJ/GREM1/USP15/LEF1/TGFB3/TWSG1/SFRP2/ZNF423/CHRDL1	36
GO:0060394	GO:0060394	negative regulation of pathway-restricted SMAD protein phosphorylation	8/1817	12/18723	2.6829e-06	3.00753e-05	1.93479e-05	PMEPA1/EMILIN1/LRP1/SMAD6/SMAD7/LDLRAD4/GREM1/SNX25	8
GO:0030516	GO:0030516	regulation of axon extension	25/1817	95/18723	2.68548e-06	3.00753e-05	1.93479e-05	FN1/MAP1B/LRP1/TRPV2/DPYSL2/TWF2/LIMK1/PLXNA3/GDI1/SRF/SEMA3C/MACF1/ILK/NRP1/DISC1/SEMA4C/DBN1/DBNL/CYFIP1/SEMA7A/ARHGAP4/TTL/NDEL1/MAP2/PAFAH1B1	25
GO:0032874	GO:0032874	positive regulation of stress-activated MAPK cascade	30/1817	126/18723	2.74743e-06	3.07108e-05	1.97567e-05	CCN2/SPI1/BMP2/CLEC7A/ARL6IP5/IGFBP6/TRAF1/TGFB2/PYCARD/CARD9/HMGB1/TRAF5/TRAF3/MAP3K5/SEMA4C/RELL1/SPHK1/ZC3H12A/FCGR2B/MYD88/TRAF2/TNF/EIF2AK2/CCL21/RASSF2/AGER/IL1B/CCL19/TAOK1/TLR4	30
GO:0043903	GO:0043903	regulation of biological process involved in symbiotic interaction	21/1817	72/18723	2.81964e-06	3.14584e-05	2.02377e-05	LGALS1/ITGAV/IFITM3/GSN/IFITM2/IFITM1/CD74/PML/CD4/CAV2/TRIM22/CXCL8/CAV1/LY6E/P4HB/CIITA/NECTIN2/TRIM25/TRIM27/TRIM21/PTX3	21
GO:0002768	GO:0002768	immune response-regulating cell surface receptor signaling pathway	57/1817	315/18723	2.82903e-06	3.15037e-05	2.02668e-05	LAPTM5/CMTM3/TYROBP/FCER1G/CD81/FPR3/CD276/HLA-DPB1/CBLB/THEMIS2/CLEC7A/CD40/PTPRC/WNK1/FOXP1/C5AR1/FGR/GBP1/LIMK1/CSK/CACNB3/LILRB2/PRAM1/LAT2/FPR1/PAWR/NCKAP1L/LCP2/VAV1/PTPN6/FYN/FCGR1B/BTN3A3/CD47/NECTIN2/LPXN/RFTN1/MYO1G/MNDA/FYB1/ZC3H12A/BTN3A2/FCGR2B/CD300A/RAP1A/INPP5D/THY1/IKBKG/TRBC2/HCK/NFAM1/KHDRBS1/MAPK1/KCNN4/RC3H1/ZAP70/BTK	57
GO:0002504	GO:0002504	antigen processing and presentation of peptide or polysaccharide antigen via MHC class II	14/1817	36/18723	3.02748e-06	3.35868e-05	2.16069e-05	B2M/IFI30/FCER1G/THBS1/HLA-DRA/CD74/HLA-DPB1/HLA-DPA1/TREM2/CTSS/HLA-DMA/PYCARD/HLA-DMB/FCGR2B	14
GO:0071402	GO:0071402	cellular response to lipoprotein particle stimulus	14/1817	36/18723	3.02748e-06	3.35868e-05	2.16069e-05	ITGB1/ITGB2/FCER1G/CD81/TREM2/CD68/MYD88/LPL/SOCS5/CD9/ABCG1/ADAM17/TLR4/LDLR	14
GO:0030307	GO:0030307	positive regulation of cell growth	36/1817	166/18723	3.08981e-06	3.40319e-05	2.18932e-05	FN1/MMP14/MAP1B/RHOA/S100A9/LRP1/HBEGF/S100A8/TRPV2/TWF2/LIMK1/CXCR4/GDI1/SRF/TGFB2/CYBA/SMAD7/IGFBP1/MACF1/ILK/NRP1/DISC1/SPHK1/CXCL16/DBN1/DBNL/CYFIP1/MTPN/TGFBR1/SEMA7A/MFSD2A/ADAM10/NDEL1/ADAM17/PAFAH1B1/SFRP2	36
GO:0043112	GO:0043112	receptor metabolic process	36/1817	166/18723	3.08981e-06	3.40319e-05	2.18932e-05	LAPTM5/ITGB1/ANXA2/ITGB2/TGFB1/RAMP1/FCER1G/CD81/RAB31/ITGB3/LRP1/CD63/ARRB2/AP2M1/CXCL8/DNM1/CAV1/RIN3/GRK2/SNCA/ANKRD13D/SH3GLB1/ARAP1/DLG4/CD9/GREM1/ECE1/FURIN/OPTN/DTX3L/PPP3R1/VAMP3/PICALM/SNX25/EHD3/TBC1D16	36
GO:0060538	GO:0060538	skeletal muscle organ development	36/1817	166/18723	3.08981e-06	3.40319e-05	2.18932e-05	PLEC/DCN/WT1/TGFB1/RHOA/NIBAN2/GPC1/CTNNB1/EGR1/VAMP5/CAV2/HEYL/CAV1/HDAC9/DAG1/NPHS1/SVIL/MSC/FOS/NUPR1/ELN/FOXN2/SKI/NR4A1/HLX/EGR2/GPCPD1/RB1/CYP26B1/SAP30/HIVEP3/ATF3/POPDC2/PPP3CA/DMD/LARGE1	36
GO:0048008	GO:0048008	platelet-derived growth factor receptor signaling pathway	18/1817	56/18723	3.09643e-06	3.40319e-05	2.18932e-05	F3/PDGFRB/CBLB/LRP1/MYO1E/PTPN12/PLAT/PDGFA/LOX/SNCA/SGPL1/NRP1/PDGFB/PDGFC/CBL/CSPG4/PDGFRA/PTEN	18
GO:1904645	GO:1904645	response to amyloid-beta	18/1817	56/18723	3.09643e-06	3.40319e-05	2.18932e-05	VCAM1/GJA1/LRP1/ICAM1/TREM2/MMP2/ITGA4/DNM1/MMP9/CASP4/FYN/ABCC1/NAMPT/FCGR2B/AGER/NGFR/BACE1/TLR4	18
GO:0097581	GO:0097581	lamellipodium organization	24/1817	90/18723	3.28423e-06	3.60288e-05	2.31779e-05	ITGB1/CD44/PLEKHO1/ARPC5/FSCN1/ARPC2/CCDC88A/CAPZB/PTPRO/VCL/ACTR3/RAC2/CORO1C/ABLIM2/TWF2/SRGAP2/PLCE1/WASF2/PDPN/MTSS2/CYFIP1/RAC1/ABI1/ABI3	24
GO:0030510	GO:0030510	regulation of BMP signaling pathway	25/1817	96/18723	3.29989e-06	3.61335e-05	2.32452e-05	ITGA3/HTRA1/SULF1/FSTL1/CRIM1/NBL1/FSTL3/FBN1/ENG/NOTCH2/SKIL/CCN1/SMAD6/CRB2/FOXD1/SMAD7/ILK/PELO/SKI/RBPJ/GREM1/TWSG1/SFRP2/ZNF423/CHRDL1	25
GO:1905314	GO:1905314	semi-lunar valve development	15/1817	41/18723	3.31778e-06	3.62622e-05	2.3328e-05	TGFB1/NOTCH2/BMP2/EMILIN1/ROBO1/HEYL/SMAD6/SNAI2/TGFB2/TNFRSF1B/TNFRSF1A/ELN/RBPJ/RB1/ROCK1	15
GO:0001649	GO:0001649	osteoblast differentiation	45/1817	229/18723	3.37124e-06	3.67783e-05	2.366e-05	COL1A1/PDLIM7/JUNB/NPNT/CTHRC1/ITGA11/MRC2/TNC/CRIM1/VCAN/TCIRG1/IFITM1/ID3/BMP2/CLIC1/COL6A1/CTNNB1/CDK6/FHL2/CCN1/LOX/SMAD6/SNAI2/GPNMB/CCN4/HDAC7/VEGFC/FERMT2/ILK/CBFB/IGFBP5/SKI/ATF4/GLI3/DDX21/GREM1/SEMA7A/TNF/SND1/LEF1/RASSF2/ADAR/TWSG1/SFRP2/CEBPA	45
GO:0043300	GO:0043300	regulation of leukocyte degranulation	16/1817	46/18723	3.39397e-06	3.6958e-05	2.37756e-05	ITGB2/SPI1/ADGRE2/RAC2/IL4R/FGR/HLA-F/CD84/PRAM1/NCKAP1L/ITGAM/FCGR2B/CD300A/UNC13D/STX4/PTAFR	16
GO:0002705	GO:0002705	positive regulation of leukocyte mediated immunity	31/1817	134/18723	3.60018e-06	3.91313e-05	2.51737e-05	ITGB2/TYROBP/TGFB1/B2M/C3/SPI1/CD81/HLA-DRA/IL1R1/TREM2/CLEC7A/CD40/PTPRC/HLA-E/HLA-F/CD55/VAV1/SASH3/NECTIN2/ITGAM/FADD/DDX21/TRAF2/TNF/ZBTB1/IL1B/DHX36/STX4/PTAFR/BTK/MAD2L2	31
GO:0046847	GO:0046847	filopodium assembly	19/1817	62/18723	3.69939e-06	4.01357e-05	2.58198e-05	DPYSL3/FSCN1/CAPZB/AGRN/SRGAP2/SRF/FGD2/NRP1/PPP1R9B/ARAP1/DOCK11/TRPM2/RALA/FGD6/TGFBR1/FGD1/FGD3/CCL21/TGFB3	19
GO:0097193	GO:0097193	intrinsic apoptotic signaling pathway	53/1817	288/18723	3.74761e-06	4.05842e-05	2.61084e-05	PLAUR/CYP1B1/CD44/S100A9/MCL1/IFI16/SKIL/CD74/CDKN1A/IFI6/TREM2/HSPB1/PML/S100A8/CRIP1/ARL6IP5/BCL3/MMP9/SNAI2/CAV1/CASP4/TP53/P4HB/ARHGEF2/TNFRSF1B/IKBKE/PYCARD/ERO1A/BID/PHLDA3/MAP3K5/NUPR1/TNFRSF1A/DDIT4/NACC2/ATF4/MDM2/TRAF2/ZNF385A/HNRNPK/TNF/TNFRSF10B/MLLT11/CYLD/ATP2A3/WFS1/NONO/PPP1R15A/SYVN1/PMAIP1/ERCC6/SFRP2/BCL2A1	53
GO:0035456	GO:0035456	response to interferon-beta	13/1817	32/18723	3.83936e-06	4.14749e-05	2.66814e-05	BST2/IFITM3/IFITM2/IFI16/IFITM1/STAT1/IFNAR2/XAF1/IRF1/CAPN2/IKBKE/OAS1/MNDA	13
GO:0010770	GO:0010770	positive regulation of cell morphogenesis involved in differentiation	22/1817	79/18723	3.84391e-06	4.14749e-05	2.66814e-05	FLNA/S100A10/MYADM/ARPC2/DOCK5/LIMS1/NEDD9/CALR/P4HB/PREX1/FERMT2/ILK/NRP1/LIMS2/TRIOBP/DBN1/DBNL/RAC1/MDK/DHX36/UNC13D/PAFAH1B1	22
GO:0070304	GO:0070304	positive regulation of stress-activated protein kinase signaling cascade	30/1817	128/18723	3.87662e-06	4.17514e-05	2.68593e-05	CCN2/SPI1/BMP2/CLEC7A/ARL6IP5/IGFBP6/TRAF1/TGFB2/PYCARD/CARD9/HMGB1/TRAF5/TRAF3/MAP3K5/SEMA4C/RELL1/SPHK1/ZC3H12A/FCGR2B/MYD88/TRAF2/TNF/EIF2AK2/CCL21/RASSF2/AGER/IL1B/CCL19/TAOK1/TLR4	30
GO:0002709	GO:0002709	regulation of T cell mediated immunity	23/1817	85/18723	3.99279e-06	4.29243e-05	2.76138e-05	B2M/CD81/HLA-DRA/IL1R1/AHR/PTPRC/HLA-E/HLA-F/NCKAP1L/SMAD7/TNFRSF1B/CD55/IL7R/HMGB1/SASH3/NECTIN2/IL4I1/FCGR2B/FADD/TRAF2/ZBTB1/AGER/IL1B	23
GO:0009100	GO:0009100	glycoprotein metabolic process	66/1817	387/18723	4.00758e-06	4.3005e-05	2.76657e-05	BGN/SULF1/DCN/SPOCK2/RAMP1/GPC1/BMP2/GXYLT2/ST6GALNAC6/HBEGF/CTNNB1/UGDH/JAK3/PHLDA1/MGAT1/CHPF2/GALNT2/CSGALNACT2/COL11A1/MAN2B1/CHPF/TMEM165/CHST11/CST3/TUSC3/PAWR/CHST3/GALNT1/HS3ST3B1/EXT1/GFPT2/SLC39A8/AGO2/ST6GALNAC4/B4GALT2/GALNT10/EDEM1/DDOST/FUT11/NDNF/EOGT/GAL3ST4/ST8SIA4/EXT2/CCL21/SULF2/SLC35C1/ST6GALNAC3/STT3B/CCL19/MOGS/CHST15/NCSTN/XYLT1/MGAT5/SYVN1/RPN2/TET3/MGAT4B/PGM3/POGLUT2/GA…	66
GO:0061756	GO:0061756	leukocyte adhesion to vascular endothelial cell	18/1817	57/18723	4.11765e-06	4.41059e-05	2.8374e-05	ITGB1/ITGB2/VCAM1/RHOA/CHST2/ICAM1/ALOX5/ITGA4/ETS1/EXT1/SLC39A8/IRAK1/MDK/TNF/ROCK1/CCL21/SELPLG/PTAFR	18
GO:0002294	GO:0002294	CD4-positive, alpha-beta T cell differentiation involved in immune response	20/1817	68/18723	4.19564e-06	4.47787e-05	2.88068e-05	ANXA1/HLA-DRA/TMEM98/JAK3/IL4R/FOXP1/BCL3/SMAD7/BCL6/HMGB1/RARA/ZC3H12A/PTGER4/HLX/SOCS5/CD86/LEF1/CCL19/RC3H1/RELB	20
GO:0060411	GO:0060411	cardiac septum morphogenesis	20/1817	68/18723	4.19564e-06	4.47787e-05	2.88068e-05	ENG/NOTCH2/NRP2/TGFBR2/ROBO1/PARVA/CCN1/HEYL/SMAD6/TP53/TGFB2/SMAD7/GATA6/SEMA3C/NRP1/RBPJ/MDM2/TGFBR1/SOX4/FZD2	20
GO:1905475	GO:1905475	regulation of protein localization to membrane	37/1817	175/18723	4.25685e-06	4.535e-05	2.91743e-05	ACTB/ITGA3/ITGB1/GSN/ITGB2/TGFB1/MMP14/CD81/GPC1/LRP1/EPHB2/TREM2/CDH2/AP2M1/RHOG/GBP1/MYO1C/CSK/CACNB3/GDI1/ATP2B4/CLIP3/DAG1/FYN/PPP1R9B/GOPC/ITGAM/RAP1A/TNF/EPHA3/ADAM10/ZDHHC8/KIF5B/PICALM/GPC6/ABI3/STX4	37
GO:0033631	GO:0033631	cell-cell adhesion mediated by integrin	9/1817	16/18723	4.54706e-06	4.83545e-05	3.11072e-05	ITGB1/NPNT/PODXL/WNK1/ITGA4/PIEZO1/FERMT3/CCL5/ADAM9	9
GO:0043280	GO:0043280	positive regulation of cysteine-type endopeptidase activity involved in apoptotic process	30/1817	129/18723	4.58853e-06	4.87077e-05	3.13344e-05	CCN2/F2R/LAPTM5/GSN/F3/RHOA/S100A9/MYC/UACA/PML/CLEC7A/S100A8/ROBO1/ARL6IP5/CCN1/SNCA/DLC1/PYCARD/CARD9/HMGB1/ANP32B/BID/MAP3K5/NLRP1/TNF/ATP2A3/CARD8/NGFR/FAS/PMAIP1	30
GO:0061082	GO:0061082	myeloid leukocyte cytokine production	12/1817	28/18723	4.65036e-06	4.91872e-05	3.16428e-05	LAPTM5/TGFB1/CD74/SPON2/TGFB2/BCL6/IRAK3/DDX21/SEMA7A/TGFB3/DHX36/TLR4	12
GO:1902624	GO:1902624	positive regulation of neutrophil migration	12/1817	28/18723	4.65036e-06	4.91872e-05	3.16428e-05	CD99/CD74/IL1R1/RAC2/C5AR1/CXCL8/NCKAP1L/RAC1/MDK/CCL21/CCL19/CAMK1D	12
GO:0014911	GO:0014911	positive regulation of smooth muscle cell migration	16/1817	47/18723	4.68438e-06	4.93701e-05	3.17605e-05	POSTN/PDGFRB/S100A11/IQGAP1/LRP1/DOCK5/AIF1/DOCK4/CCN4/NRP1/PDGFB/IGFBP5/CCL5/MDM2/MDK/TLR4	16
GO:0097028	GO:0097028	dendritic cell differentiation	16/1817	47/18723	4.68438e-06	4.93701e-05	3.17605e-05	AXL/SPI1/NOTCH2/TGFBR2/TREM2/GAS6/LILRB2/HMGB1/TRPM2/FCGR2B/IRF8/RBPJ/AGER/ZBTB46/CCL19/RELB	16
GO:0002704	GO:0002704	negative regulation of leukocyte mediated immunity	19/1817	63/18723	4.81847e-06	5.06928e-05	3.26114e-05	BST2/SPI1/AHR/ARRB2/JAK3/PTPRC/HLA-E/HLA-F/CD84/NCKAP1L/SMAD7/BCL6/CD55/IL7R/PTPN6/IL4I1/FCGR2B/CD300A/SERPINB9	19
GO:2000117	GO:2000117	negative regulation of cysteine-type endopeptidase activity	23/1817	86/18723	4.95485e-06	5.20348e-05	3.34747e-05	PLAUR/CD44/THBS1/IFI16/IFI6/ARRB2/GAS6/MMP9/SNCA/CARD16/NAIP/BIRC3/CAST/DHCR24/SERPINB9/NR4A1/MDM2/TNF/CARD8/SFRP2/TNFSF14/MICAL1/BIRC2	23
GO:0043491	GO:0043491	protein kinase B signaling	42/1817	211/18723	5.03878e-06	5.28222e-05	3.39813e-05	ITGB1/F3/TGFB1/AXL/THBS1/ENG/HBEGF/ARRB2/ZFP36L1/CAVIN3/HCLS1/CD40/RRAS/C1QTNF1/PLK3/PDGFA/MEIS3/MAZ/CCL2/SH2B3/CHI3L1/GAS6/LOX/DAG1/MTDH/TPBG/FERMT2/ILK/PIK3R5/PHLDA3/FGFR1/IGFBP5/CCL5/RCN3/TNFAIP8L3/TGFBR1/TNF/CCL21/IL1B/MYDGF/CCL19/PTEN	42
GO:0051656	GO:0051656	establishment of organelle localization	66/1817	390/18723	5.22804e-06	5.4709e-05	3.51951e-05	MYH9/ITGB1/MAP1B/TCIRG1/GJA1/ACTR3/MYO1E/ADGRE2/CTNNB1/RAC2/IL4R/PTGDS/TMED9/FGR/LIMK2/ITGA4/DNM1/GEM/MYO1C/BICD1/CD84/SNCA/MYO1D/LAT2/EML3/TMED2/MYO1F/NECTIN2/MYO1G/SPRY1/RIPOR1/UCHL1/MAP4/CD300A/KIF3C/MILR1/KPNB1/DYNC1H1/NUP62/BICD2/IKBKG/DCTN1/KIF13A/MYO5A/CBL/SNAP23/FEZ1/PLK1/SUN2/KIF5B/PICALM/STARD3/SEPTIN5/MYO1B/TTL/NDEL1/UNC13D/SEPTIN1/FHOD1/MAP2/HSBP1/PAFAH1B1/NDE1/BLOC1S6/DCTN2/BTK	66
GO:0014902	GO:0014902	myotube differentiation	28/1817	117/18723	5.25057e-06	5.48476e-05	3.52843e-05	MYH9/PLEC/EHD2/MMP14/CD81/PLEKHO1/NIBAN2/MYOF/CD53/CAV2/IL4R/SORT1/BHLHE41/HDAC9/CAPN2/NPHS1/PIEZO1/CXCL9/PLD3/ADAM12/ADAMTS5/SKI/HDAC5/CD9/DMPK/CYP26B1/PTGFRN/PPP3CA	28
GO:0002577	GO:0002577	regulation of antigen processing and presentation	10/1817	20/18723	5.35927e-06	5.55426e-05	3.57314e-05	THBS1/SLC11A1/CD74/TREM2/CD68/LILRB2/PYCARD/FCGR2B/CCL21/CCL19	10
GO:0045063	GO:0045063	T-helper 1 cell differentiation	10/1817	20/18723	5.35927e-06	5.55426e-05	3.57314e-05	ANXA1/TMEM98/JAK3/IL4R/HMGB1/HLX/SOCS5/LEF1/CCL19/RELB	10
GO:0061318	GO:0061318	renal filtration cell differentiation	10/1817	20/18723	5.35927e-06	5.55426e-05	3.57314e-05	PODXL/WT1/NOTCH2/IQGAP1/PTPRO/NPHS2/MYO1E/NPHS1/EXT1/LAMB2	10
GO:0072112	GO:0072112	glomerular visceral epithelial cell differentiation	10/1817	20/18723	5.35927e-06	5.55426e-05	3.57314e-05	PODXL/WT1/NOTCH2/IQGAP1/PTPRO/NPHS2/MYO1E/NPHS1/EXT1/LAMB2	10
GO:0002287	GO:0002287	alpha-beta T cell activation involved in immune response	20/1817	69/18723	5.37357e-06	5.55426e-05	3.57314e-05	ANXA1/HLA-DRA/TMEM98/JAK3/IL4R/FOXP1/BCL3/SMAD7/BCL6/HMGB1/RARA/ZC3H12A/PTGER4/HLX/SOCS5/CD86/LEF1/CCL19/RC3H1/RELB	20
GO:0002293	GO:0002293	alpha-beta T cell differentiation involved in immune response	20/1817	69/18723	5.37357e-06	5.55426e-05	3.57314e-05	ANXA1/HLA-DRA/TMEM98/JAK3/IL4R/FOXP1/BCL3/SMAD7/BCL6/HMGB1/RARA/ZC3H12A/PTGER4/HLX/SOCS5/CD86/LEF1/CCL19/RC3H1/RELB	20
GO:0035904	GO:0035904	aorta development	18/1817	58/18723	5.43263e-06	5.60549e-05	3.60609e-05	LOXL1/PDGFRB/MYLK/PLXND1/FKBP10/ENG/LRP1/ROBO1/PRICKLE1/LOX/SMAD6/SRF/TGFB2/EFEMP2/RBPJ/CNTRL/NGFR/SOX4	18
GO:0002292	GO:0002292	T cell differentiation involved in immune response	21/1817	75/18723	5.77187e-06	5.94513e-05	3.82459e-05	ANXA1/FCER1G/HLA-DRA/TMEM98/JAK3/IL4R/FOXP1/BCL3/SMAD7/BCL6/HMGB1/RARA/ZC3H12A/PTGER4/HLX/SOCS5/CD86/LEF1/CCL19/RC3H1/RELB	21
GO:0090398	GO:0090398	cellular senescence	24/1817	93/18723	6.1084e-06	6.2808e-05	4.04053e-05	PLA2R1/VASH1/B2M/SPI1/CDKN1A/PML/CDK6/HMGA1/HMGA2/TP53/SRF/CALR/PAWR/PLK2/BCL6/MAP3K5/NAMPT/NEK6/SMC5/AKT3/NUAK1/CDKN2B/CGAS/ABI3	24
GO:0001776	GO:0001776	leukocyte homeostasis	23/1817	87/18723	6.12319e-06	6.28505e-05	4.04326e-05	ANXA1/AXL/TCIRG1/CORO1A/SKIL/CD74/JAK3/TSC22D3/TNFAIP3/SH2B3/DOCK10/NCKAP1L/HMGB1/JAM3/DOCK11/FADD/TNFSF13B/FAS/ADAM17/PMAIP1/RC3H1/TNFSF14/SLC15A4	23
GO:0002064	GO:0002064	epithelial cell development	43/1817	220/18723	6.35708e-06	6.4894e-05	4.17472e-05	VIM/FLNA/PLEC/PODXL/MYADM/PALLD/CLDN1/ACTA2/NOTCH2/IQGAP1/CDKN1A/NPHS2/VCL/ICAM1/CDH2/MYO1E/CDK6/MSN/S1PR3/TJP1/RAB13/WNT5B/CXCR4/COL15A1/TMOD1/NPHS1/PDGFB/PECAM1/RARA/TNFRSF1A/TRIOBP/HEG1/ATF4/RAP1A/MYD88/FOSL2/LAMB2/TNF/ROCK1/STC1/IL1B/CCM2/PAFAH1B1	43
GO:0044706	GO:0044706	multi-multicellular organism process	43/1817	220/18723	6.35708e-06	6.4894e-05	4.17472e-05	TIMP1/IGFBP7/ITGA3/JUNB/IGFBP2/CLIC5/ARHGDIB/COL16A1/GJA1/MMP7/TGFBR2/RGS2/MMP2/MMP9/CAPN2/ETS1/CALR/TMED2/CTSB/THBD/LIF/AGO2/ADCY7/RARA/NAMPT/FOS/IGFBP5/TEAD3/RECK/GJB2/SYDE1/UCP2/COMT/PGF/SLC38A2/STC1/IL1B/TGFB3/STS/MAPK1/PTAFR/OXTR/UBE2Q1	43
GO:0070486	GO:0070486	leukocyte aggregation	8/1817	13/18723	6.37896e-06	6.4894e-05	4.17472e-05	CD44/S100A9/S100A8/RAC2/MSN/STK10/IL1B/ZAP70	8
GO:0071801	GO:0071801	regulation of podosome assembly	8/1817	13/18723	6.37896e-06	6.4894e-05	4.17472e-05	GSN/RHOA/FSCN1/LCP1/MSN/ASAP1/HCK/TNF	8
GO:1902043	GO:1902043	positive regulation of extrinsic apoptotic signaling pathway via death domain receptors	8/1817	13/18723	6.37896e-06	6.4894e-05	4.17472e-05	PEA15/THBS1/TIMP3/SKIL/STK4/ATF3/PTEN/PMAIP1	8
GO:0002478	GO:0002478	antigen processing and presentation of exogenous peptide antigen	14/1817	38/18723	6.39923e-06	6.4894e-05	4.17472e-05	B2M/IFI30/FCER1G/HLA-DRA/CD74/HLA-DPB1/HLA-DPA1/HLA-E/HLA-F/CTSS/HLA-DMA/TAP1/HLA-DMB/FCGR2B	14
GO:0097242	GO:0097242	amyloid-beta clearance	14/1817	38/18723	6.39923e-06	6.4894e-05	4.17472e-05	ITGB2/C3/LRP1/TREM2/C5AR1/SRF/MARCO/IFNGR1/MSR1/ITGAM/TNF/ROCK1/PICALM/LDLR	14
GO:0014002	GO:0014002	astrocyte development	15/1817	43/18723	6.57274e-06	6.65391e-05	4.28056e-05	VIM/TSPAN2/S100A9/LRP1/TREM2/CDK6/S100A8/C5AR1/C1QA/IFNGR1/LAMB2/TNF/AGER/TLR4/LDLR	15
GO:0051962	GO:0051962	positive regulation of nervous system development	50/1817	272/18723	7.20186e-06	7.27831e-05	4.68224e-05	FN1/TGM2/TGFB1/PLXND1/MAP1B/TSPO/SKIL/BMP2/THBS2/LRP1/AMIGO2/EPHB2/CTNNB1/TRPV2/IL1RAP/ROBO1/AGRN/TWF2/LIMK1/TLR2/PLXNA3/CXCR4/GDI1/SRF/NUMBL/DAG1/VEGFC/TNFRSF1B/MACF1/LIF/TPBG/ILK/NRP1/DISC1/DBN1/DBNL/GLI3/EGR2/CYFIP1/PLXNA1/SEMA7A/MDK/DLG5/TNF/TENM4/IL1B/NDEL1/DHX36/PAFAH1B1/OXTR	50
GO:0031345	GO:0031345	negative regulation of cell projection organization	38/1817	186/18723	7.43593e-06	7.50203e-05	4.82616e-05	VIM/LGALS1/DPYSL3/FLNA/ITGA3/CTSZ/B2M/RHOA/SPOCK1/CAPZB/PTPRO/LRP1/YWHAH/EPHB2/LIMK2/PLXNA3/MAP4K4/GDI1/PMP22/SEMA3C/FYN/NRP1/EVL/DENND5A/SEMA4C/MAP4/THY1/MDM2/ID1/SEMA7A/CCL21/ARHGAP4/SYNGAP1/MAP2/PTEN/PAFAH1B1/ABI3/PPP3CA	38
GO:0019080	GO:0019080	viral gene expression	24/1817	94/18723	7.45617e-06	7.50961e-05	4.83104e-05	IFITM3/MGAT1/HMGA2/GALNT1/USF2/UBP1/MDFIC/ST6GALNAC4/SPCS3/PARP9/CCL5/ZFP36/EIF3D/TRIM27/FURIN/LEF1/PSMC3/TRIM21/ST6GALNAC3/MOGS/MGAT5/USF1/MGAT4B/JUN	24
GO:0030509	GO:0030509	BMP signaling pathway	33/1817	152/18723	7.64409e-06	7.68576e-05	4.94436e-05	ITGA3/HTRA1/SULF1/FSTL1/TGFB1/CRIM1/NBL1/FSTL3/FBN1/ENG/NOTCH2/SKIL/BMP2/EGR1/CCN1/SMAD6/CRB2/FOXD1/TGFB2/SMAD7/EXT1/ILK/PELO/SKI/RBPJ/GREM1/USP15/LEF1/TGFB3/TWSG1/SFRP2/ZNF423/CHRDL1	33
GO:0050808	GO:0050808	synapse organization	70/1817	426/18723	7.81209e-06	7.84132e-05	5.04443e-05	SPARC/ACTB/FLNA/F2R/ITGA3/ACTN1/PFN1/COL4A1/SPOCK2/TNC/C3/PLXND1/MAP1B/SRGN/RHOA/PDLIM5/SYNPO/C1QB/C1QC/PTPRO/THBS2/APBB2/NRP2/AMIGO2/EPHB2/TREM2/CDH2/CTNNB1/IL1RAP/AGRN/C5AR1/IL10RA/DOCK10/C1QA/C1QL1/TLR2/CACNB3/SNCA/LILRB2/CTTNBP2/DAG1/ARF4/PCDHGC3/FYN/TPBG/COL4A5/NRP1/WASF2/DISC1/LRFN4/CAST/DLG4/ITGAM/FCGR2B/DBN1/DBNL/CYFIP1/DCTN1/DLG5/LAMB2/TNF/ADAM10/ARHGAP22/SYNGAP1/DHX36/GPC6/PTEN/PAFAH1B1…	70
GO:0044344	GO:0044344	cellular response to fibroblast growth factor stimulus	27/1817	113/18723	7.92879e-06	7.94495e-05	5.1111e-05	COL1A1/CCN2/POSTN/SULF1/FGF1/CD44/THBS1/GPC1/CTNNB1/ZFP36L1/CXCL8/CCL2/SNCA/EGR3/EXT1/FGFR1/SPRY1/ZFP36L2/CCL5/ZFP36/NR4A1/NDNF/EXT2/SULF2/FGF7/SHISA2/NGFR	27
GO:0002823	GO:0002823	negative regulation of adaptive immune response based on somatic recombination of immune receptors built from immunoglobulin superfamily domains	17/1817	54/18723	7.94902e-06	7.95172e-05	5.11545e-05	IL1RL1/AHR/JAK3/PTPRC/IL4R/HLA-F/NCKAP1L/SMAD7/BCL6/CD55/IL7R/PTPN6/IL4I1/IL27RA/ZC3H12A/FCGR2B/RC3H1	17
GO:0003170	GO:0003170	heart valve development	19/1817	65/18723	8.01417e-06	8.00332e-05	5.14865e-05	TGFB1/NOTCH2/BMP2/EMILIN1/TGFBR2/ROBO1/CCN1/HEYL/SMAD6/SNAI2/TGFB2/TNFRSF1B/TNFRSF1A/ELN/RBPJ/MDM2/RB1/ROCK1/SOX4	19
GO:0050767	GO:0050767	regulation of neurogenesis	62/1817	364/18723	8.09832e-06	8.0737e-05	5.19393e-05	FN1/TGM2/TGFB1/B2M/PLXND1/MAP1B/TSPO/SKIL/BMP2/LRP1/YWHAH/EPHB2/TREM2/CTNNB1/TRPV2/TMEM98/ROBO1/TWF2/HEYL/LIMK1/TLR2/PLXNA3/BHLHE41/TP53/CXCR4/GDI1/SRF/NUMBL/DAG1/VEGFC/TNFRSF1B/SEMA3C/MACF1/LIF/ILK/NRP1/DISC1/SEMA4C/SKI/DBN1/DBNL/GLI3/EGR2/THY1/CYFIP1/ID1/PLXNA1/SEMA7A/MDK/TNF/TENM4/IL1B/ARHGAP4/EZH2/SYNGAP1/NDEL1/DHX36/MAP2/PTEN/PAFAH1B1/PPP3CA/LDLR	62
GO:0002495	GO:0002495	antigen processing and presentation of peptide antigen via MHC class II	13/1817	34/18723	8.51895e-06	8.43605e-05	5.42703e-05	B2M/IFI30/FCER1G/HLA-DRA/CD74/HLA-DPB1/HLA-DPA1/TREM2/CTSS/HLA-DMA/PYCARD/HLA-DMB/FCGR2B	13
GO:0044319	GO:0044319	wound healing, spreading of cells	13/1817	34/18723	8.51895e-06	8.43605e-05	5.42703e-05	FLNA/COL5A1/CD44/RHOA/CD151/ITGA5/HBEGF/CCN1/MRTFA/FERMT2/PDPN/ADAM17/PTEN	13
GO:0050869	GO:0050869	negative regulation of B cell activation	13/1817	34/18723	8.51895e-06	8.43605e-05	5.42703e-05	LAPTM5/TYROBP/INHBA/TNFAIP3/PAWR/BCL6/MNDA/FCGR2B/CD300A/INPP5D/RC3H1/BTK/SAMSN1	13
GO:0090505	GO:0090505	epiboly involved in wound healing	13/1817	34/18723	8.51895e-06	8.43605e-05	5.42703e-05	FLNA/COL5A1/CD44/RHOA/CD151/ITGA5/HBEGF/CCN1/MRTFA/FERMT2/PDPN/ADAM17/PTEN	13
GO:0003094	GO:0003094	glomerular filtration	11/1817	25/18723	8.57611e-06	8.45012e-05	5.43608e-05	F2R/SULF1/PTPRO/GJA1/MYO1E/CORO2B/GAS6/CYBA/PDGFB/SULF2/MCAM	11
GO:1903055	GO:1903055	positive regulation of extracellular matrix organization	11/1817	25/18723	8.57611e-06	8.45012e-05	5.43608e-05	RUNX1/TGFB1/FSCN1/COLGALT1/BMP2/EMILIN1/PHLDB1/DAG1/EFEMP2/PDPN/RB1	11
GO:1904996	GO:1904996	positive regulation of leukocyte adhesion to vascular endothelial cell	11/1817	25/18723	8.57611e-06	8.45012e-05	5.43608e-05	ITGB2/RHOA/CHST2/ICAM1/ALOX5/ITGA4/ETS1/IRAK1/MDK/TNF/PTAFR	11
GO:0002762	GO:0002762	negative regulation of myeloid leukocyte differentiation	16/1817	49/18723	8.64761e-06	8.48059e-05	5.45569e-05	MAFB/FSTL3/INHBA/FBN1/MYC/C1QC/CTNNB1/CDK6/PIAS3/RARA/NME2/UBASH3B/NME1/INPP5D/ZBTB46/TLR4	16
GO:1902041	GO:1902041	regulation of extrinsic apoptotic signaling pathway via death domain receptors	16/1817	49/18723	8.64761e-06	8.48059e-05	5.45569e-05	SERPINE1/PEA15/THBS1/TIMP3/SKIL/ICAM1/TNFAIP3/TMC8/ARHGEF2/STK4/ITPRIP/ATF3/PTEN/PMAIP1/STX4/SFRP2	16
GO:0045824	GO:0045824	negative regulation of innate immune response	20/1817	71/18723	8.66451e-06	8.48059e-05	5.45569e-05	VSIG4/IFI16/SAMHD1/ARRB2/ISG15/SLAMF8/STAT2/HLA-E/TNFAIP3/HLA-F/OAS3/A2M/IRAK3/OAS1/PARP14/SERPINB9/USP15/TRAFD1/ADAR/TRIM21	20
GO:0050818	GO:0050818	regulation of coagulation	20/1817	71/18723	8.66451e-06	8.48059e-05	5.45569e-05	F2R/SERPINE1/ANXA2/ANXA5/F3/THBS1/FAP/EPHB2/PLAT/C1QTNF1/PDGFA/SH2B3/CAV1/THBD/PLAU/PDGFB/UBASH3B/CD9/USF1/PDGFRA	20
GO:0051897	GO:0051897	positive regulation of protein kinase B signaling	28/1817	120/18723	8.80719e-06	8.5978e-05	5.53109e-05	ITGB1/F3/TGFB1/AXL/THBS1/ENG/HBEGF/ARRB2/HCLS1/C1QTNF1/PDGFA/MEIS3/MAZ/CHI3L1/GAS6/MTDH/TPBG/FERMT2/ILK/PIK3R5/FGFR1/IGFBP5/TNFAIP8L3/TGFBR1/TNF/CCL21/MYDGF/CCL19	28
GO:0010934	GO:0010934	macrophage cytokine production	9/1817	17/18723	8.82797e-06	8.5978e-05	5.53109e-05	LAPTM5/TGFB1/CD74/SPON2/TGFB2/IRAK3/SEMA7A/TGFB3/TLR4	9
GO:0010935	GO:0010935	regulation of macrophage cytokine production	9/1817	17/18723	8.82797e-06	8.5978e-05	5.53109e-05	LAPTM5/TGFB1/CD74/SPON2/TGFB2/IRAK3/SEMA7A/TGFB3/TLR4	9
GO:0031295	GO:0031295	T cell costimulation	15/1817	44/18723	9.08203e-06	8.81391e-05	5.67011e-05	LGALS1/CD81/CAV1/CSK/LILRB2/EFNB1/VAV1/PTPN6/FYN/MAP3K8/CD86/CCL21/TNFSF13B/CCL19/TNFSF14	15
GO:0097178	GO:0097178	ruffle assembly	15/1817	44/18723	9.08203e-06	8.81391e-05	5.67011e-05	PFN1/ICAM1/AIF1/CORO1C/RHOG/CAV1/RCC2/EVL/DBNL/MTSS2/CYFIP1/RAC1/CSPG4/NDEL1/ABI3	15
GO:2000249	GO:2000249	regulation of actin cytoskeleton reorganization	14/1817	39/18723	9.09466e-06	8.81391e-05	5.67011e-05	ARHGDIB/NOTCH2/CSF1R/HCLS1/ARHGDIA/DAPK3/TJP1/GMFG/NRP1/TRPM2/HCK/MDK/PDGFRA/ABI3	14
GO:0033630	GO:0033630	positive regulation of cell adhesion mediated by integrin	10/1817	21/18723	9.34039e-06	9.00768e-05	5.79477e-05	PODXL/TGFB2/NCKAP1L/PIEZO1/PTPN6/LIF/CCL5/ADAM9/CCL21/SFRP2	10
GO:0060445	GO:0060445	branching involved in salivary gland morphogenesis	10/1817	21/18723	9.34039e-06	9.00768e-05	5.79477e-05	TGM2/PLXND1/LAMA5/PDGFA/DAG1/SEMA3C/NRP1/PLXNA1/TNF/FGF7	10
GO:0072311	GO:0072311	glomerular epithelial cell differentiation	10/1817	21/18723	9.34039e-06	9.00768e-05	5.79477e-05	PODXL/WT1/NOTCH2/IQGAP1/PTPRO/NPHS2/MYO1E/NPHS1/EXT1/LAMB2	10
GO:0002832	GO:0002832	negative regulation of response to biotic stimulus	26/1817	108/18723	1.00352e-05	9.66197e-05	6.21569e-05	HTRA1/VSIG4/IFI16/SAMHD1/AHR/ARRB2/ISG15/SLAMF8/STAT2/HLA-E/TNFAIP3/HLA-F/CARD16/OAS3/A2M/IRAK3/OAS1/IL4I1/PARP14/SERPINB9/USP15/TRAFD1/ADAR/CARD8/TRIM21/UFD1	26
GO:0030193	GO:0030193	regulation of blood coagulation	19/1817	66/18723	1.02386e-05	9.84171e-05	6.33131e-05	F2R/SERPINE1/ANXA2/F3/THBS1/FAP/EPHB2/PLAT/C1QTNF1/PDGFA/SH2B3/CAV1/THBD/PLAU/PDGFB/UBASH3B/CD9/USF1/PDGFRA	19
GO:1905517	GO:1905517	macrophage migration	17/1817	55/18723	1.0472e-05	0.000100497	6.46514e-05	MMP14/THBS1/CD81/CSF1/CSF1R/EMILIN1/TREM2/SLAMF8/C5AR1/CCL2/CD200/CKLF/CCL5/CD9/MDK/MAPK1/SAA1	17
GO:0001701	GO:0001701	in utero embryonic development	62/1817	367/18723	1.05569e-05	0.000101148	6.50698e-05	MYH9/ITGB1/JUNB/CMTM3/VASH1/FKBP10/NOTCH2/SKIL/BMP2/HOPX/TGFBR2/MYO1E/CTNNB1/ZFP36L1/MGAT1/SOCS3/PLCD3/CCN1/LY6E/CAPN2/SEC24D/TP53/CHST11/SRF/TMED2/NXN/PHLDA2/EDNRA/LPAR6/GATA6/FOXC1/LIF/SCO2/PDGFB/RRM2/LMX1B/SH3PXD2A/STMN3/PELO/SMG9/HEG1/ZMIZ1/RBPJ/DBN1/SLC39A1/STK4/GLI3/TGFBR1/FURIN/LEF1/ADAM10/PKD1/TGFB3/CCM2/MAPK1/HM13/NDEL1/ASF1B/PDGFRA/MBNL1/CEBPA/RIC8A	62
GO:0072503	GO:0072503	cellular divalent inorganic cation homeostasis	77/1817	486/18723	1.09058e-05	0.000104217	6.7044e-05	F2R/ITGAV/TGM2/MT2A/S100A9/TCIRG1/SLC11A1/FPR3/CORO1A/GJA1/LRP1/FKBP1A/PML/S100A8/TRPV2/SLC39A14/CD40/PTPRC/CAV2/C1QTNF1/C5AR1/S1PR3/CAV1/CACNB3/CXCR4/GNB1/SNCA/ATP2B4/PTGER2/TMEM165/CALR/FPR1/CYBA/EDNRA/LPAR6/CD55/PLCE1/CXCL9/PTPN6/FYN/HMGB1/ERO1A/SLC39A8/DISC1/ATP13A3/GSTO1/DLG4/CCL5/TRPM2/UBASH3B/RASA3/CCR1/KCTD17/CD52/PTGER4/F2RL2/ATP2A2/ATP2B1/THY1/ITPR3/DMPK/MCUB/ATP2A3/CCL21/SLC30A7/WFS1/S…	77
GO:1903036	GO:1903036	positive regulation of response to wounding	20/1817	72/18723	1.09125e-05	0.000104217	6.7044e-05	FLNA/F2R/SERPINE1/ITGB1/ANXA1/F3/CLDN1/MYLK/THBS1/LRP1/HBEGF/CLEC7A/CXCR4/CCN4/THBD/HMGB1/FERMT2/MDK/NDEL1/USF1	20
GO:0051051	GO:0051051	negative regulation of transport	75/1817	470/18723	1.09487e-05	0.000104393	6.71573e-05	F2R/BST2/ANXA1/ITGAV/PEA15/PLA2R1/FABP5/SPI1/GNAI2/MAP1B/THBS1/INHBA/ITGB3/RGS4/CORO1A/APOC1/CD74/GJA1/CNN2/ICAM1/EPHB2/RGS2/WNK1/OAZ1/ARL6IP5/HLA-F/GEM/MMP9/TLR2/CAV1/RIN3/MAP4K4/CSK/CACNB3/CD200/CD84/SNCA/ANKRD13D/GDI1/LILRB2/NCKAP1L/TNFRSF1B/LIF/HMGB1/CD47/MDFIC/GOPC/GSTO1/TNFRSF1A/RHBDF2/DLG4/YWHAQ/FCGR2B/CD300A/RAP1A/KLF7/CYFIP1/TRIM27/INSIG1/UCP2/RAC1/SIRPA/TNF/EPHA3/COMT/STC1/IL1B/VAMP3/PI…	75
GO:0050769	GO:0050769	positive regulation of neurogenesis	43/1817	225/18723	1.1437e-05	0.000108873	7.00396e-05	FN1/TGM2/TGFB1/PLXND1/MAP1B/TSPO/SKIL/BMP2/LRP1/EPHB2/CTNNB1/TRPV2/ROBO1/TWF2/LIMK1/TLR2/PLXNA3/CXCR4/GDI1/SRF/NUMBL/DAG1/VEGFC/TNFRSF1B/MACF1/LIF/ILK/NRP1/DISC1/DBN1/DBNL/GLI3/EGR2/CYFIP1/PLXNA1/SEMA7A/MDK/TNF/TENM4/IL1B/NDEL1/DHX36/PAFAH1B1	43
GO:0007519	GO:0007519	skeletal muscle tissue development	33/1817	155/18723	1.18073e-05	0.000112217	7.21907e-05	PLEC/DCN/TGFB1/RHOA/NIBAN2/GPC1/CTNNB1/EGR1/VAMP5/CAV2/HEYL/CAV1/HDAC9/NPHS1/SVIL/MSC/FOS/NUPR1/ELN/FOXN2/SKI/NR4A1/HLX/EGR2/GPCPD1/RB1/CYP26B1/SAP30/HIVEP3/ATF3/POPDC2/PPP3CA/DMD	33
GO:0001569	GO:0001569	branching involved in blood vessel morphogenesis	13/1817	35/18723	1.23527e-05	0.000117023	7.52828e-05	COL4A1/PLXND1/ENG/TGFBR2/CTNNB1/SRF/EDNRA/NRP1/STK4/MDK/LEF1/PPP3R1/SFRP2	13
GO:0090504	GO:0090504	epiboly	13/1817	35/18723	1.23527e-05	0.000117023	7.52828e-05	FLNA/COL5A1/CD44/RHOA/CD151/ITGA5/HBEGF/CCN1/MRTFA/FERMT2/PDPN/ADAM17/PTEN	13
GO:0035272	GO:0035272	exocrine system development	15/1817	45/18723	1.24073e-05	0.000117164	7.53735e-05	TGM2/TGFB1/PLXND1/LAMA5/PDGFA/DAG1/TGFB2/SEMA3C/FOXC1/NRP1/PLXNA1/TNF/FGF7/TGFB3/TWSG1	15
GO:1904646	GO:1904646	cellular response to amyloid-beta	15/1817	45/18723	1.24073e-05	0.000117164	7.53735e-05	VCAM1/GJA1/LRP1/ICAM1/TREM2/ITGA4/CASP4/FYN/ABCC1/NAMPT/FCGR2B/AGER/NGFR/BACE1/TLR4	15
GO:0003279	GO:0003279	cardiac septum development	25/1817	103/18723	1.26784e-05	0.000119533	7.68975e-05	PLXND1/ENG/NOTCH2/NRP2/TGFBR2/ROBO1/PARVA/CCN1/HEYL/SMAD6/TP53/TGFB2/SMAD7/GATA6/SEMA3C/NRP1/HEG1/PTK7/RBPJ/CNTRL/MDM2/TGFBR1/LMO4/SOX4/FZD2	25
GO:0021537	GO:0021537	telencephalon development	46/1817	248/18723	1.29531e-05	0.000121928	7.84383e-05	COL3A1/FLNA/RHOA/INHBA/BMP2/LRP1/EPHB2/CDH2/NRGN/CTNNB1/CDK6/ROBO1/SRGAP2/PLXNA3/CXCR4/ATP2B4/SRF/NUMBL/EXT1/BMERB1/C12orf57/DISC1/PPP1R9B/RARA/ZMIZ1/SKI/NME1/TRA2B/GLI3/SEMA7A/MFSD2A/MDK/LEF1/FEZ1/SUN2/KIF5B/SLC38A2/ATF5/EZH2/NDEL1/PTEN/PAFAH1B1/NRG3/NDE1/OXTR/BCL2A1	46
GO:0010517	GO:0010517	regulation of phospholipase activity	19/1817	67/18723	1.30024e-05	0.000122197	7.86114e-05	ANXA1/PLA2R1/PDGFRB/LRP1/RGS2/C5AR1/CCN1/BICD1/SNCA/ARF4/EDNRA/PLCB2/FGFR1/CCL5/PPT1/CD86/GNA13/PDGFRA/PTAFR	19
GO:0002407	GO:0002407	dendritic cell chemotaxis	11/1817	26/18723	1.35628e-05	0.000127262	8.18693e-05	SPI1/SLAMF8/GAS6/CXCR4/CALR/HMGB1/CCL5/TRPM2/CCR1/CCL21/CCL19	11
GO:0002467	GO:0002467	germinal center formation	8/1817	14/18723	1.36128e-05	0.000127528	8.20408e-05	NFKB2/TNFAIP3/BCL3/BCL6/TNFSF13B/UNC13D/ADAM17/RC3H1	8
GO:0032732	GO:0032732	positive regulation of interleukin-1 production	20/1817	73/18723	1.36722e-05	0.000127616	8.20971e-05	TYROBP/IFI16/HSPB1/CLEC7A/EGR1/HK1/PYCARD/HMGB1/NLRP1/MNDA/MYD88/LPL/IL16/GBP5/TNF/AGER/CARD8/CCL19/SAA1/TLR4	20
GO:0061035	GO:0061035	regulation of cartilage development	20/1817	73/18723	1.36722e-05	0.000127616	8.20971e-05	CCN2/RFLNB/BMP1/LOXL2/BMP2/LTBP3/CTNNB1/RFLNA/ADAMTS7/CCN1/SNAI2/CCN4/SMAD7/FRZB/RARA/EFEMP1/GLI3/GREM1/TGFBR1/MDK	20
GO:0051058	GO:0051058	negative regulation of small GTPase mediated signal transduction	17/1817	56/18723	1.3687e-05	0.000127616	8.20971e-05	ITGA3/ITGB1/TIMP2/EPHB2/DLC1/TGFB2/BCL6/SPRY1/STMN3/HEG1/RASA3/SH3BP1/NUP62/RASA1/SYNGAP1/RASAL3/ARHGAP25	17
GO:0050864	GO:0050864	regulation of B cell activation	39/1817	198/18723	1.39505e-05	0.000129868	8.35457e-05	LAPTM5/TYROBP/TGFB1/MMP14/CD81/INHBA/CD74/CDKN1A/EPHB2/AHR/THEMIS2/ZFP36L1/CD40/PTPRC/SLAMF8/TNFAIP3/PAWR/NCKAP1L/BCL6/PTPN6/SASH3/IL4I1/IL27RA/MNDA/ZFP36L2/FCGR2B/CD300A/INPP5D/TRBC2/TNFRSF4/NFAM1/SH3KBP1/TNFSF13B/RC3H1/TLR4/SLC15A4/BTK/MAD2L2/SAMSN1	39
GO:0048259	GO:0048259	regulation of receptor-mediated endocytosis	26/1817	110/18723	1.42546e-05	0.000132489	8.5232e-05	SERPINE1/ITGAV/ANXA2/B2M/C3/ITGB3/APOC1/CD63/ARRB2/AP2M1/RIN3/BICD1/ANKRD13D/DGKD/DLG4/PPT1/RAC1/GREM1/CBL/HNRNPK/BMP2K/TNK2/CCL21/PPP3R1/PICALM/CCL19	26
GO:0030010	GO:0030010	establishment of cell polarity	31/1817	143/18723	1.47023e-05	0.000136436	8.77712e-05	MYH9/ITGB1/GSN/MAP1B/RHOA/TCIRG1/FSCN1/GJA1/MSN/FAM89B/CRB2/DOCK2/JAM3/SPRY1/PTK7/MAP4/SH3BP1/AMOTL1/DCTN1/CYTH1/FEZ1/ROCK1/PLK1/CYP26B1/CCL21/PKD1/DOCK8/CCL19/NDEL1/PAFAH1B1/NDE1	31
GO:0031667	GO:0031667	response to nutrient levels	75/1817	474/18723	1.48074e-05	0.000137195	8.82595e-05	COL1A1/SPARC/POSTN/PLEC/IGFBP2/TNC/VCAM1/GNAI2/MAP1B/TSPO/IFI16/CYBB/GLUL/CDKN1A/STAT1/ICAM1/MMP7/TGFBR2/TNFRSF11B/KANK2/CD68/CD40/BNIP2/GAS6/SNAI2/CACNB3/TP53/SRF/HSPA5/CYBA/USF2/SH3GLB1/KLF10/MAP3K5/RARA/NAMPT/MBD2/RIPOR1/ERCC1/ZC3H12A/MAX/ZFP36/ATF4/TRIM25/ATG7/PIM1/ALDH1A2/ATP2B1/LPL/MDM2/TBL2/UCP2/CBL/NUAK1/MFSD2A/UCN2/EIF4EBP1/CDKN2B/EIF2AK2/FADS1/CYP26B1/COMT/SLC38A2/STC1/UPP1/ATF3/FAS/MAP…	75
GO:0032615	GO:0032615	interleukin-12 production	18/1817	62/18723	1.53076e-05	0.000140725	9.05307e-05	LAPTM5/THBS1/ARRB2/CLEC7A/CD40/JAK3/FOXP1/IRF1/TLR2/HMGB1/IRAK3/CD47/IRF8/IL16/MDK/AGER/CCL19/TLR4	18
GO:0032623	GO:0032623	interleukin-2 production	18/1817	62/18723	1.53076e-05	0.000140725	9.05307e-05	LAPTM5/ANXA1/RUNX1/VSIG4/CLEC7A/CD4/PTPRC/TNFAIP3/GBP1/HDAC7/CARD9/SASH3/ZFP36/TRIM27/TRAF2/CD86/IL1B/HOMER2	18
GO:0032655	GO:0032655	regulation of interleukin-12 production	18/1817	62/18723	1.53076e-05	0.000140725	9.05307e-05	LAPTM5/THBS1/ARRB2/CLEC7A/CD40/JAK3/FOXP1/IRF1/TLR2/HMGB1/IRAK3/CD47/IRF8/IL16/MDK/AGER/CCL19/TLR4	18
GO:0032663	GO:0032663	regulation of interleukin-2 production	18/1817	62/18723	1.53076e-05	0.000140725	9.05307e-05	LAPTM5/ANXA1/RUNX1/VSIG4/CLEC7A/CD4/PTPRC/TNFAIP3/GBP1/HDAC7/CARD9/SASH3/ZFP36/TRIM27/TRAF2/CD86/IL1B/HOMER2	18
GO:0032731	GO:0032731	positive regulation of interleukin-1 beta production	18/1817	62/18723	1.53076e-05	0.000140725	9.05307e-05	TYROBP/IFI16/HSPB1/CLEC7A/EGR1/HK1/PYCARD/HMGB1/NLRP1/MNDA/MYD88/LPL/GBP5/TNF/AGER/CARD8/CCL19/TLR4	18
GO:0071622	GO:0071622	regulation of granulocyte chemotaxis	16/1817	51/18723	1.53615e-05	0.000141001	9.07082e-05	THBS1/CSF1/CSF1R/CD74/RAC2/C5AR1/CXCL8/NCKAP1L/JAM3/CCL5/RAC1/MDK/CCL21/CCL19/MAPK1/CAMK1D	16
GO:0002702	GO:0002702	positive regulation of production of molecular mediator of immune response	27/1817	117/18723	1.56873e-05	0.000143767	9.24876e-05	LAPTM5/TGFB1/B2M/CD81/CD74/IL1R1/SPON2/EPHB2/CLEC7A/HK1/CD40/PTPRC/IL4R/HLA-E/HLA-F/CD55/SASH3/DDX21/TRAF2/TNFRSF4/CD86/SEMA7A/IL1B/DHX36/STX4/TLR4/MAD2L2	27
GO:0002544	GO:0002544	chronic inflammatory response	9/1817	18/18723	1.61326e-05	0.000147163	9.4672e-05	VCAM1/THBS1/S100A9/GJA1/S100A8/TNFAIP3/CCL5/TNF/UNC13D	9
GO:0030206	GO:0030206	chondroitin sulfate biosynthetic process	9/1817	18/18723	1.61326e-05	0.000147163	9.4672e-05	UGDH/CHPF2/CSGALNACT2/CHPF/CHST11/CHST3/CHST15/XYLT1/B3GALT6	9
GO:0045623	GO:0045623	negative regulation of T-helper cell differentiation	9/1817	18/18723	1.61326e-05	0.000147163	9.4672e-05	ANXA1/JAK3/IL4R/SMAD7/BCL6/ZC3H12A/HLX/SOCS5/RC3H1	9
GO:0002063	GO:0002063	chondrocyte development	12/1817	31/18723	1.63556e-05	0.000148967	9.58326e-05	SULF1/RFLNB/TGFBR2/ECM1/RFLNA/COL11A1/CHST11/SMAD7/EXT1/SULF2/MEX3C/SFRP2	12
GO:1900046	GO:1900046	regulation of hemostasis	19/1817	68/18723	1.64172e-05	0.000149298	9.60457e-05	F2R/SERPINE1/ANXA2/F3/THBS1/FAP/EPHB2/PLAT/C1QTNF1/PDGFA/SH2B3/CAV1/THBD/PLAU/PDGFB/UBASH3B/CD9/USF1/PDGFRA	19
GO:0031294	GO:0031294	lymphocyte costimulation	15/1817	46/18723	1.67685e-05	0.000152024	9.77995e-05	LGALS1/CD81/CAV1/CSK/LILRB2/EFNB1/VAV1/PTPN6/FYN/MAP3K8/CD86/CCL21/TNFSF13B/CCL19/TNFSF14	15
GO:2000107	GO:2000107	negative regulation of leukocyte apoptotic process	15/1817	46/18723	1.67685e-05	0.000152024	9.77995e-05	AXL/CD74/HCLS1/JAK3/TSC22D3/FOXP1/GAS6/IRF7/BCL6/IL7R/CCL5/FADD/CCL21/DOCK8/CCL19	15
GO:0002437	GO:0002437	inflammatory response to antigenic stimulus	20/1817	74/18723	1.70434e-05	0.00015428	9.92504e-05	C3/CD81/NOTCH2/ICAM1/TREM2/CD68/HLA-E/FGR/PLK2/EXT1/FYN/HMGB1/RHBDF2/FCGR2B/RBPJ/IL1RN/HCK/FURIN/TNF/BTK	20
GO:1903510	GO:1903510	mucopolysaccharide metabolic process	22/1817	86/18723	1.70853e-05	0.000154422	9.9342e-05	BGN/DCN/SPOCK2/TGFB1/CD44/CHST2/UGDH/CHPF2/CSGALNACT2/CHPF/CHST11/CHST3/EXT1/PDGFB/PIM1/NDNF/EXT2/IL1B/CHST15/XYLT1/B3GALT6/CHST14	22
GO:0042119	GO:0042119	neutrophil activation	13/1817	36/18723	1.76234e-05	0.000158923	0.000102238	ITGB2/TYROBP/SPI1/FCER1G/CXCL8/PRAM1/PREX1/CCL5/ITGAM/FCGR2B/CD300A/MYD88/PTAFR	13
GO:1905521	GO:1905521	regulation of macrophage migration	14/1817	41/18723	1.76372e-05	0.000158923	0.000102238	MMP14/THBS1/CD81/CSF1/CSF1R/EMILIN1/TREM2/SLAMF8/C5AR1/CD200/CCL5/CD9/MDK/MAPK1	14
GO:0019079	GO:0019079	viral genome replication	29/1817	131/18723	1.8042e-05	0.000162323	0.000104425	BST2/IFITM3/IFITM2/PABPC1/IFI16/IFITM1/ISG15/DEK/IFI27/OAS2/HMGA2/PPIB/CXCL8/CCL2/GAS6/GRK2/OAS3/OAS1/APOBEC3C/CCL5/ZC3H12A/ATG16L2/MX1/TOP2A/TNF/EIF2AK2/ADAR/BANF1/EEA1	29
GO:0002221	GO:0002221	pattern recognition receptor signaling pathway	35/1817	172/18723	1.83354e-05	0.000164711	0.000105961	TREM2/CD14/ARRB2/CD40/SLC15A3/IRF1/TNFAIP3/CTSS/TLR2/CAV1/IRF7/UNC93B1/OAS3/CYBA/HMGB1/IRAK3/OAS1/TRAF3/NFKBIA/IRAK1/RFTN1/BIRC3/CD300A/MYD88/RAB7B/USP15/IFI35/CYLD/LY96/PIK3AP1/TLR4/UFD1/BIRC2/SLC15A4/BTK	35
GO:0030203	GO:0030203	glycosaminoglycan metabolic process	27/1817	118/18723	1.84859e-05	0.000165812	0.000106669	BGN/DCN/SPOCK2/TGFB1/PDGFRB/CD44/CHST2/UGDH/HS3ST3A1/CHPF2/CSGALNACT2/CHPF/CHST11/CHST3/HS3ST3B1/EXT1/IDS/FOXC1/PDGFB/PIM1/NDNF/EXT2/IL1B/CHST15/XYLT1/B3GALT6/CHST14	27
GO:0002604	GO:0002604	regulation of dendritic cell antigen processing and presentation	7/1817	11/18723	1.8603e-05	0.000165854	0.000106696	THBS1/SLC11A1/CD74/CD68/FCGR2B/CCL21/CCL19	7
GO:0003093	GO:0003093	regulation of glomerular filtration	7/1817	11/18723	1.8603e-05	0.000165854	0.000106696	F2R/PTPRO/GJA1/CORO2B/GAS6/CYBA/PDGFB	7
GO:0045628	GO:0045628	regulation of T-helper 2 cell differentiation	7/1817	11/18723	1.8603e-05	0.000165854	0.000106696	ANXA1/IL4R/BCL6/RARA/HLX/SOCS5/CD86	7
GO:2000343	GO:2000343	positive regulation of chemokine (C-X-C motif) ligand 2 production	7/1817	11/18723	1.8603e-05	0.000165854	0.000106696	POSTN/CD74/LRP1/HMGB1/LPL/TNF/TLR4	7
GO:0042100	GO:0042100	B cell proliferation	24/1817	99/18723	1.91816e-05	0.000170754	0.000109848	TYROBP/CD81/CD74/CDKN1A/EPHB2/AHR/CD40/PTPRC/PAWR/NCKAP1L/BCL6/IL7R/SASH3/MNDA/FCGR2B/CD300A/INPP5D/TNFRSF4/LEF1/TNFSF13B/CD70/RC3H1/TLR4/BTK	24
GO:0050854	GO:0050854	regulation of antigen receptor-mediated signaling pathway	18/1817	63/18723	1.95033e-05	0.000173356	0.000111523	LAPTM5/CMTM3/CD81/CBLB/PTPRC/FOXP1/GBP1/PAWR/PTPN6/NECTIN2/LPXN/FCGR2B/CD300A/THY1/IKBKG/NFAM1/KCNN4/RC3H1	18
GO:0090257	GO:0090257	regulation of muscle system process	46/1817	252/18723	1.97985e-05	0.000175716	0.00011304	CCN2/MYL9/F2R/NPNT/TPM1/RHOA/RGS4/LMNA/DSP/DOCK5/AIF1/RGS2/FBXO32/ERRFI1/DAPK3/LMCD1/DSC2/CAV1/GRK2/DOCK4/ATP2B4/SRF/DAG1/SMAD7/TNFRSF1B/PLCE1/C12orf57/TNNT2/GSTO1/TNFRSF1A/SPHK1/IGFBP5/ZC3H12A/MEF2A/NR4A1/ATP2A2/ATP2B1/MTPN/DMPK/ROCK1/STC1/EHD3/PPP3CA/DMD/PTAFR/OXTR	46
GO:1904375	GO:1904375	regulation of protein localization to cell periphery	28/1817	125/18723	1.9853e-05	0.000175935	0.000113181	ACTB/ITGA3/ITGB1/TGFB1/MMP14/LRP1/EPHB2/TREM2/AP2M1/RHOG/GBP1/CSK/ATP2B4/CLIP3/DAG1/PPP1R9B/GOPC/RAP1A/TNF/EPHA3/ADAM10/PLK1/ZDHHC8/KIF5B/PICALM/GPC6/ABI3/STX4	28
GO:0030111	GO:0030111	regulation of Wnt signaling pathway	56/1817	328/18723	2.03399e-05	0.000179979	0.000115783	COL1A1/ITGA3/SULF1/CTHRC1/IGFBP2/TGFB1/BMP2/PTPRO/LRP1/IGFBP4/CDH2/DKK3/EGR1/WNK1/TNFAIP3/PRICKLE1/DAPK3/ZEB2/IGFBP6/TLR2/SNAI2/CAV1/PLEKHA4/WNT5B/CCN4/NXN/IGFBP1/MACF1/TPBG/MDFIC/ILK/FRZB/DISC1/MBD2/PTK7/SKI/RBPJ/RECK/STK4/GLI3/TBL1XR1/GREM1/MDK/LEF1/RBX1/CYLD/SULF2/VGLL4/SHISA2/RUVBL2/MCC/SFRP2/SOX4/PTPRU/RBMS3/MAD2L2	56
GO:0002825	GO:0002825	regulation of T-helper 1 type immune response	11/1817	27/18723	2.08834e-05	0.000184512	0.000118699	ANXA1/SLC11A1/IL1RL1/IL1R1/JAK3/IL4R/IL27RA/HLX/SOCS5/IL1B/CCL19	11
GO:0045667	GO:0045667	regulation of osteoblast differentiation	29/1817	132/18723	2.10086e-05	0.000185341	0.000119232	PDLIM7/NPNT/CTHRC1/CRIM1/TCIRG1/IFITM1/ID3/BMP2/CLIC1/CTNNB1/CDK6/CCN1/SMAD6/SNAI2/CCN4/HDAC7/VEGFC/FERMT2/ILK/IGFBP5/SKI/ATF4/GLI3/GREM1/TNF/RASSF2/TWSG1/SFRP2/CEBPA	29
GO:0043627	GO:0043627	response to estrogen	20/1817	75/18723	2.11422e-05	0.000186241	0.000119811	ARPC1B/IGFBP2/MMP14/PDGFRB/TGFBR2/TNFRSF11B/IL4R/SMAD6/CAV1/GATA6/ARID5A/RARA/TRIM25/SERPINB9/GLI3/MDM2/CITED4/COMT/TGFB3/MAPK1	20
GO:0045646	GO:0045646	regulation of erythrocyte differentiation	15/1817	47/18723	2.2433e-05	0.000197317	0.000126937	B2M/SPI1/MAFB/INHBA/STAT1/ZFP36L1/CDK6/ISG15/ETS1/NCKAP1L/ZFP36/INPP5D/RBFOX2/RHEX/KLF13	15
GO:0032481	GO:0032481	positive regulation of type I interferon production	17/1817	58/18723	2.28629e-05	0.000200799	0.000129177	STAT1/CD14/ISG15/OAS2/IRF1/TLR2/IRF7/OAS3/HMGB1/OAS1/IRAK1/TRIM56/MYD88/POLR3D/CGAS/DHX36/TLR4	17
GO:0097696	GO:0097696	receptor signaling pathway via STAT	36/1817	181/18723	2.36019e-05	0.000206982	0.000133154	F2R/TGFB1/CYP1B1/CSF1R/STAT1/CRLF1/HCLS1/CD40/JAK3/PTPRC/IFNAR2/SOCS3/HMGA2/STAT2/IL10RA/CCL2/SH2B3/BCL3/CAV1/IL7R/FYN/LIF/CRLF3/PARP14/PARP9/TNFRSF1A/CCL5/CD300A/SOCS5/IFNAR1/TNF/PKD1/STAT5A/MGAT5/VHL/ARL2BP	36
GO:0031960	GO:0031960	response to corticosteroid	34/1817	167/18723	2.37228e-05	0.000207733	0.000133638	COL1A1/SPARC/CCN2/IGFBP7/ANXA1/IGFBP2/CLDN1/RHOA/ENG/DUSP1/CYBB/CDKN1A/ICAM1/AIF1/ZFP36L1/FBXO32/ERRFI1/CYBA/HMGB1/FOS/DDIT4/ZFP36L2/ADAM9/ZFP36/IL1RN/NR3C1/GJB2/ATP2B1/MDK/TNF/STC1/PTAFR/PTPRU/PCNA	34
GO:0061037	GO:0061037	negative regulation of cartilage development	12/1817	32/18723	2.38653e-05	0.000208671	0.000134241	RFLNB/LTBP3/CTNNB1/RFLNA/ADAMTS7/SNAI2/CCN4/FRZB/RARA/EFEMP1/GREM1/TGFBR1	12
GO:0007520	GO:0007520	myoblast fusion	14/1817	42/18723	2.41059e-05	0.000209842	0.000134995	MYH9/EHD2/CD81/PLEKHO1/MYOF/CD53/IL4R/CAPN2/NPHS1/CXCL9/ADAM12/ADAMTS5/CD9/PTGFRN	14
GO:0032965	GO:0032965	regulation of collagen biosynthetic process	14/1817	42/18723	2.41059e-05	0.000209842	0.000134995	VIM/CCN2/F2R/RUNX1/TGFB1/PDGFRB/ENG/EMILIN1/ARRB2/ERRFI1/CIITA/CYGB/RAP1A/TGFB3	14
GO:2000404	GO:2000404	regulation of T cell migration	14/1817	42/18723	2.41059e-05	0.000209842	0.000134995	RHOA/AIF1/ECM1/WNK1/ITGA4/CD200/PYCARD/IL27RA/CCL5/FADD/ADAM10/CCL21/DOCK8/ADAM17	14
GO:0048638	GO:0048638	regulation of developmental growth	56/1817	330/18723	2.43123e-05	0.000211327	0.00013595	FN1/RUNX1/WT1/MAP1B/RGS4/CSF1/CDKN1A/HOPX/GJA1/LRP1/TGFBR2/TRPV2/RGS2/AGRN/DPYSL2/TWF2/PPIB/LIMK1/PLXNA3/CXCR4/GDI1/SRF/SMAD7/GATA6/SGPL1/SEMA3C/MACF1/FOXC1/SASH3/ILK/NRP1/DISC1/SEMA4C/DUSP6/RAI1/RBPJ/MEIS1/PIM1/DBN1/DBNL/HLX/STK4/CYFIP1/TGFBR1/SEMA7A/MFSD2A/FOXS1/VGLL4/STAT5A/ARHGAP4/TTL/MAPK1/NDEL1/MAP2/PTEN/PAFAH1B1	56
GO:0019724	GO:0019724	B cell mediated immunity	40/1817	210/18723	2.46654e-05	0.000213714	0.000137486	TGFB1/B2M/C3/C1R/FCER1G/CD81/TCIRG1/HLA-DRA/C1QB/CD74/C1QC/HLA-DPB1/HLA-DPA1/TREM2/C1S/CD40/PTPRC/IL4R/HLA-E/C1QA/BCL3/IRF7/HLA-DMA/BCL6/CD55/CARD9/PTPN6/NECTIN2/HLA-DMB/IL27RA/ERCC1/FCGR2B/INPP5D/MYD88/TRBC2/TNF/CD70/SLC15A4/BTK/MAD2L2	40
GO:0001885	GO:0001885	endothelial cell development	18/1817	64/18723	2.46956e-05	0.000213714	0.000137486	MYADM/CLDN1/VCL/ICAM1/MSN/S1PR3/TJP1/COL15A1/PECAM1/TNFRSF1A/HEG1/RAP1A/MYD88/TNF/ROCK1/STC1/IL1B/CCM2	18
GO:0045670	GO:0045670	regulation of osteoclast differentiation	18/1817	64/18723	2.46956e-05	0.000213714	0.000137486	TYROBP/MAFB/FSTL3/FBN1/NOTCH2/CSF1/TREM2/CTNNB1/PIAS3/KLF10/FOS/UBASH3B/CCR1/INPP5D/TNF/RASSF2/TFE3/TLR4	18
GO:0003176	GO:0003176	aortic valve development	13/1817	37/18723	2.47663e-05	0.000214013	0.000137678	TGFB1/BMP2/EMILIN1/ROBO1/HEYL/SMAD6/SNAI2/TNFRSF1B/TNFRSF1A/ELN/RBPJ/RB1/ROCK1	13
GO:0007346	GO:0007346	regulation of mitotic cell cycle	72/1817	457/18723	2.52184e-05	0.000217601	0.000139986	ANXA1/TIMP2/TGFB1/PDGFRB/GAS1/IQGAP1/DUSP1/CCND2/CDKN1A/AIF1/PML/CTNNB1/ZFP36L1/KANK2/CAV2/HMGA2/PLK3/CCND3/DAPK3/UBE2E2/CCL2/TP53/GPNMB/MAP3K20/PLK2/BCL6/PTPN6/MKI67/FOXC1/RCC2/HECA/BTG3/PDGFB/BID/MUS81/PPP1R9B/SPHK1/UBE2C/DYNLT3/ZFP36L2/CDC25B/NACC2/NEK6/SLFN11/CTDSP2/NUP62/MDM2/AFAP1L2/RB1/TNF/MIIP/EIF4EBP1/CDKN2B/PSME2/CYLD/PLK1/PRMT2/IL1B/ANLN/PKD1/TFDP1/EZH2/TAOK1/BUB3/TTL/AVEN/ADAM17/PTEN/…	72
GO:0050765	GO:0050765	negative regulation of phagocytosis	10/1817	23/18723	2.52561e-05	0.000217608	0.00013999	CNN2/TLR2/CSK/HMGB1/CD47/FCGR2B/CD300A/SIRPA/ATG3/PTEN	10
GO:0016485	GO:0016485	protein processing	42/1817	225/18723	2.58706e-05	0.000222577	0.000143187	MYH9/SERPINE1/GSN/RUNX1/F3/CTSZ/MMP14/C1R/SRGN/GAS1/THBS1/IFI16/TMEM98/PLAT/ADAM19/ADAMTS2/CTSS/CASP4/CAPN2/CARD16/VSIR/PLAU/KLK6/PYCARD/ASPH/SPCS3/CAST/DHCR24/FADD/GLI3/MDM2/ECE1/FURIN/ADAM10/CARD8/CPXM1/MYRF/NCSTN/HM13/SCG5/BACE1/ADAM17	42
GO:0050819	GO:0050819	negative regulation of coagulation	16/1817	53/18723	2.63531e-05	0.000226399	0.000145646	SERPINE1/ANXA2/ANXA5/THBS1/FAP/PLAT/C1QTNF1/PDGFA/SH2B3/THBD/PLAU/PDGFB/UBASH3B/CD9/USF1/PDGFRA	16
GO:0050770	GO:0050770	regulation of axonogenesis	32/1817	154/18723	2.66174e-05	0.000227565	0.000146396	FN1/PLXND1/MAP1B/SKIL/LRP1/EPHB2/CDH2/TRPV2/ROBO1/TWF2/LIMK1/PLXNA3/GDI1/SRF/SEMA3C/MACF1/ILK/NRP1/DISC1/SEMA4C/DBN1/DBNL/THY1/CYFIP1/PLXNA1/SEMA7A/ARHGAP4/SYNGAP1/NDEL1/MAP2/PTEN/PAFAH1B1	32
GO:0002468	GO:0002468	dendritic cell antigen processing and presentation	8/1817	15/18723	2.66816e-05	0.000227565	0.000146396	THBS1/SLC11A1/HLA-DRA/CD74/CD68/FCGR2B/CCL21/CCL19	8
GO:0030852	GO:0030852	regulation of granulocyte differentiation	8/1817	15/18723	2.66816e-05	0.000227565	0.000146396	RUNX1/C1QC/HCLS1/RARA/EVI2B/INPP5D/LEF1/ZBTB46	8
GO:0045064	GO:0045064	T-helper 2 cell differentiation	8/1817	15/18723	2.66816e-05	0.000227565	0.000146396	ANXA1/IL4R/BCL3/BCL6/RARA/HLX/SOCS5/CD86	8
GO:0090594	GO:0090594	inflammatory response to wounding	8/1817	15/18723	2.66816e-05	0.000227565	0.000146396	TIMP1/F2R/TGFB1/ALOX5/SIGLEC10/MDK/GIT1/TLR4	8
GO:0050803	GO:0050803	regulation of synapse structure or activity	41/1817	218/18723	2.67785e-05	0.000228061	0.000146715	SPARC/SRGN/RHOA/PDLIM5/PTPRO/THBS2/NRP2/AMIGO2/EPHB2/TREM2/CDH2/IL1RAP/AGRN/IL10RA/TLR2/SNCA/LILRB2/CTTNBP2/DAG1/ARF4/FYN/TPBG/DISC1/LRFN4/FCGR2B/DBN1/PPT1/DBNL/CYFIP1/DCTN1/DLG5/TNF/ADAM10/ARHGAP22/SYNGAP1/DHX36/GPC6/PTEN/PAFAH1B1/ABI3/OXTR	41
GO:0051261	GO:0051261	protein depolymerization	26/1817	114/18723	2.78358e-05	0.000236724	0.000152288	MICAL2/GSN/NES/MAP1B/CAPZB/HDGFL3/TWF2/TMOD1/DSTN/PLEK/ARHGEF2/BMERB1/WDR1/PPP1R9B/TRIM54/SVIL/STMN3/TRIOBP/SH3BP1/CAPG/TPX2/MTPN/NCKAP5L/TAOK1/SPTB/MICAL1	26
GO:0030900	GO:0030900	forebrain development	62/1817	379/18723	2.90446e-05	0.00024665	0.000158673	COL3A1/FLNA/TYROBP/AXL/B2M/RHOA/INHBA/ARPC5/BMP2/NRP2/LRP1/EPHB2/CDH2/NRGN/CTNNB1/CDK6/ROBO1/AKNA/SRGAP2/PLXNA3/CXCR4/ATP2B4/SRF/DLC1/MYO1D/ETS1/NUMBL/EXT1/BMERB1/FYN/C12orf57/NRP1/DISC1/PPP1R9B/RARA/ZMIZ1/SKI/ITGAM/RBPJ/NME1/TRA2B/ALDH1A2/GLI3/NDNF/SEMA7A/MFSD2A/MDK/LEF1/FEZ1/SUN2/KIF5B/SLC38A2/ATF5/EZH2/TWSG1/NDEL1/PTEN/PAFAH1B1/NRG3/NDE1/OXTR/BCL2A1	62
GO:0031333	GO:0031333	negative regulation of protein-containing complex assembly	30/1817	141/18723	2.92937e-05	0.000248407	0.000159804	TMSB4X/PMEPA1/PFN1/GSN/MYADM/CAPZB/TREM2/TWF2/SMAD6/SNCA/CLIP3/HSPA5/TMOD1/TMC8/HMGB1/AIDA/SVIL/JAM3/LDLRAD4/TRIOBP/MAPRE1/CAPG/PTGER4/MTPN/EIF4EBP1/LMO4/CARD8/SPTB/MAP2/BIRC2	30
GO:0038127	GO:0038127	ERBB signaling pathway	27/1817	121/18723	2.98108e-05	0.000252068	0.000162159	TGFB1/PLAUR/SHC1/IQGAP1/CCDC88A/CBLB/IFI6/HBEGF/PTPN12/ERRFI1/MMP9/ARF4/PLCE1/DGKD/EFEMP1/RHBDF2/SHKBP1/RBPJ/NUP62/SOCS5/AFAP1L2/CBL/RASSF2/RHBDF1/ITGA1/MAPK1/ADAM17	27
GO:1904019	GO:1904019	epithelial cell apoptotic process	27/1817	121/18723	2.98108e-05	0.000252068	0.000162159	SERPINE1/GSN/PLA2R1/THBS1/ANGPTL4/ICAM1/TGFBR2/ARRB2/ZFP36L1/CD40/SORT1/TNFAIP3/ITGA4/CCL2/GAS6/CD248/BID/MAP3K5/CAST/NUPR1/ZFP36/STK4/NDNF/RB1/MDK/TNF/WFS1	27
GO:0007173	GO:0007173	epidermal growth factor receptor signaling pathway	25/1817	108/18723	3.02076e-05	0.000255058	0.000164082	TGFB1/PLAUR/SHC1/IQGAP1/CCDC88A/CBLB/IFI6/HBEGF/PTPN12/ERRFI1/MMP9/ARF4/PLCE1/DGKD/EFEMP1/RHBDF2/SHKBP1/NUP62/SOCS5/AFAP1L2/CBL/RASSF2/RHBDF1/ITGA1/ADAM17	25
GO:0043523	GO:0043523	regulation of neuron apoptotic process	40/1817	212/18723	3.09265e-05	0.000260755	0.000167747	F2R/TYROBP/NES/CTSZ/AXL/RHOA/MCL1/CORO1A/LRP1/TREM2/ARRB2/CRLF1/CTNNB1/C5AR1/UNC5B/CCL2/TP53/SNCA/NAIP/TGFB2/FYN/ILK/SET/NRP1/NUPR1/ITGAM/ATF4/PPT1/NDNF/AGAP2/MDK/RASA1/TNF/WFS1/NONO/TGFB3/ITGA1/SYNGAP1/BACE1/JUN	40
GO:0002720	GO:0002720	positive regulation of cytokine production involved in immune response	18/1817	65/18723	3.10842e-05	0.000261337	0.000168122	LAPTM5/B2M/CD81/CD74/IL1R1/SPON2/CLEC7A/HK1/HLA-E/HLA-F/CD55/SASH3/DDX21/TRAF2/SEMA7A/IL1B/DHX36/TLR4	18
GO:0060389	GO:0060389	pathway-restricted SMAD protein phosphorylation	18/1817	65/18723	3.10842e-05	0.000261337	0.000168122	PMEPA1/TGFB1/INHBA/ENG/BMP2/EMILIN1/LRP1/TGFBR2/SMAD6/TGFB2/SMAD7/LDLRAD4/GREM1/TGFBR1/USP15/TGFB3/SNX25/TWSG1	18
GO:0038094	GO:0038094	Fc-gamma receptor signaling pathway	11/1817	28/18723	3.13872e-05	0.000263509	0.000169519	FCER1G/PTPRC/FGR/LIMK1/VAV1/FYN/CD47/MYO1G/FCGR2B/RAP1A/HCK	11
GO:0003012	GO:0003012	muscle system process	71/1817	452/18723	3.16172e-05	0.000265063	0.000170519	CCN2/MYL9/FLNA/F2R/SULF1/TPM2/NPNT/GSN/TPM1/MYLK/RHOA/PDLIM5/ACTA2/RGS4/LMNA/APBB2/MYOF/GJA1/DSP/DOCK5/AIF1/RGS2/FBXO32/ERRFI1/DAPK3/LMCD1/CALD1/DSC2/CAV1/CXCR4/GRK2/DOCK4/ATP2B4/SRF/TMOD1/DAG1/CYBA/SMAD7/EDNRA/TNFRSF1B/GATA6/PLCE1/ASPH/C12orf57/TNNT2/SCO2/GSTO1/TNFRSF1A/SPHK1/IGFBP5/ZC3H12A/MEF2A/NR4A1/ATP2A2/ATP2B1/RCSD1/MTPN/DMPK/ROCK1/SULF2/STC1/IL1B/UTRN/EZH2/EHD3/AKAP13/HSBP1/PPP3CA/DMD/PTA…	71
GO:0003208	GO:0003208	cardiac ventricle morphogenesis	19/1817	71/18723	3.1985e-05	0.000267767	0.000172258	TPM1/TGFB1/ENG/DSP/TGFBR2/FKBP1A/HEYL/LY6E/COL11A1/TGFB2/SMAD7/SEMA3C/FOXC1/TNNT2/HEG1/RBPJ/TGFBR1/SFRP2/SOX4	19
GO:0021675	GO:0021675	nerve development	20/1817	77/18723	3.20791e-05	0.000268174	0.00017252	SULF1/VCAM1/MAFB/TCIRG1/NRP2/EPHB2/CTNNB1/ITGA4/PLXNA3/DAG1/EXT1/NAV2/SLC1A3/ILK/NRP1/ATP8B1/GLI3/EGR2/SULF2/NGFR	20
GO:0036230	GO:0036230	granulocyte activation	14/1817	43/18723	3.25702e-05	0.000271895	0.000174914	ITGB2/TYROBP/SPI1/FCER1G/CXCL8/PRAM1/PREX1/CCL5/ITGAM/FCGR2B/CD300A/MYD88/STX4/PTAFR	14
GO:0030278	GO:0030278	regulation of ossification	26/1817	115/18723	3.26924e-05	0.000272529	0.000175322	MGP/RFLNB/TGFB1/SRGN/ANKH/CSF1/BMP2/LTBP3/ALOX5/ISG15/ECM1/RFLNA/CCN1/SMAD6/TGFB2/SMAD7/CCR1/RBPJ/PTGER4/ATP2B1/EGR2/GREM1/BMP2K/MDK/TGFB3/MAPK1	26
GO:0007009	GO:0007009	plasma membrane organization	30/1817	142/18723	3.37448e-05	0.000280905	0.00018071	MYH9/PLEC/GSN/COL5A1/EHD2/ATP10A/S100A9/MYOF/PTPRC/CAV2/CAV1/CXCR4/TGFB2/PLEKHM2/ASAP1/SH3GLB1/MICALL1/PLSCR3/BIN2/DEGS1/UGCG/ATP8B1/ATP2A2/MTSS2/MTSS1/STX2/CD9/MYRF/PTEN/STX4	30
GO:0002431	GO:0002431	Fc receptor mediated stimulatory signaling pathway	12/1817	33/18723	3.42036e-05	0.000284323	0.000182909	FCER1G/PTPRC/FGR/LIMK1/CSK/VAV1/FYN/CD47/MYO1G/FCGR2B/RAP1A/HCK	12
GO:0046633	GO:0046633	alpha-beta T cell proliferation	13/1817	38/18723	3.43172e-05	0.000284867	0.000183259	CD81/CBLB/TGFBR2/PTPRC/HLA-E/IRF1/VSIR/DOCK2/CD55/TWSG1/RASAL3/ZAP70/ELF4	13
GO:0016358	GO:0016358	dendrite development	44/1817	243/18723	3.63698e-05	0.000301481	0.000193947	ITGB1/MAP1B/RHOA/PDLIM5/IQGAP1/YWHAH/EPHB2/LST1/SRGAP2/DOCK10/ARF4/PLK2/ASAP1/PREX1/FYN/TPBG/ILK/NRP1/DISC1/PPP1R9B/DLG4/MEF2A/DBN1/DBNL/KLF7/RBFOX2/CYFIP1/ID1/MFSD2A/IQSEC1/DLG5/SDC2/ADAM10/PICALM/EZH2/SYNGAP1/ABI1/DHX36/MAP2/CAMK1D/PTEN/PAFAH1B1/ABI3/PPP3CA	44
GO:0006022	GO:0006022	aminoglycan metabolic process	28/1817	129/18723	3.65056e-05	0.000302182	0.000194398	BGN/DCN/SPOCK2/TGFB1/PDGFRB/CD44/CHST2/UGDH/HS3ST3A1/CHPF2/CHI3L1/CSGALNACT2/CHPF/CHST11/CHST3/HS3ST3B1/EXT1/IDS/FOXC1/PDGFB/PIM1/NDNF/EXT2/IL1B/CHST15/XYLT1/B3GALT6/CHST14	28
GO:0046849	GO:0046849	bone remodeling	22/1817	90/18723	3.66657e-05	0.000302236	0.000194433	CTHRC1/TGFB1/TCIRG1/ITGB3/NOTCH2/CSF1R/LTBP3/GJA1/TNFRSF11B/CTNNB1/RAC2/TNFAIP3/CSK/EXT1/TNFRSF11A/UBASH3B/INPP5D/RAC1/GREM1/MDK/RASSF2/TGFB3	22
GO:0061097	GO:0061097	regulation of protein tyrosine kinase activity	22/1817	90/18723	3.66657e-05	0.000302236	0.000194433	SHC1/CSF1R/CBLB/HBEGF/PTPRC/NEDD9/ERRFI1/GAS6/CAV1/PDGFB/DLG4/CCL5/THY1/SOCS5/AFAP1L2/GREM1/FCGR1A/CBL/SH3BP5/ABI1/ADAM17/ERCC6	22
GO:0070664	GO:0070664	negative regulation of leukocyte proliferation	22/1817	90/18723	3.66657e-05	0.000302236	0.000194433	TYROBP/VSIG4/CBLB/LST1/TNFAIP3/GPNMB/LILRB2/VSIR/PAWR/PTPN6/IL4I1/LRRC32/MNDA/FCGR2B/CD300A/INPP5D/GREM1/CD86/DLG5/TWSG1/RC3H1/BTK	22
GO:0045861	GO:0045861	negative regulation of proteolysis	58/1817	351/18723	3.87025e-05	0.00031858	0.000204947	TIMP1/SERPINE1/BST2/COL6A3/ANXA2/COL7A1/SPOCK2/TIMP2/CTSZ/PLAUR/C3/CRIM1/CD44/GAS1/THBS1/TIMP3/SPOCK1/IFI16/LRP1/IFI6/PML/ARRB2/TMEM98/ECM1/PLAT/GAS6/MMP9/CRB2/TP53/SNCA/CST6/CARD16/CST3/NAIP/LXN/TFPI2/A2M/CSTB/BIRC3/UBE2Z/CAST/DHCR24/SERPINB8/SERPINB9/NR4A1/RECK/MDM2/FURIN/TNF/ROCK1/PICALM/CARD8/TRIM21/SFRP2/TNFSF14/MICAL1/BIRC2/RARRES1	58
GO:0070555	GO:0070555	response to interleukin-1	30/1817	143/18723	3.88003e-05	0.000318941	0.000205179	ANXA1/IL1R1/ICAM1/EGR1/CD40/PTGIS/ADAMTS7/CXCL8/CCL2/GBP1/CHI3L1/SNCA/ETS1/CYBA/PYCARD/IRAK3/CD47/TNFRSF11A/IRAK1/CCL5/ZC3H12A/TANK/IL1RN/MYD88/GBP2/SIRPA/CCL21/IL1B/CCL19/RC3H1	30
GO:0030195	GO:0030195	negative regulation of blood coagulation	15/1817	49/18723	3.90197e-05	0.000319409	0.000205481	SERPINE1/ANXA2/THBS1/FAP/PLAT/C1QTNF1/PDGFA/SH2B3/THBD/PLAU/PDGFB/UBASH3B/CD9/USF1/PDGFRA	15
GO:0046580	GO:0046580	negative regulation of Ras protein signal transduction	15/1817	49/18723	3.90197e-05	0.000319409	0.000205481	ITGA3/ITGB1/TIMP2/EPHB2/DLC1/TGFB2/BCL6/SPRY1/STMN3/HEG1/RASA3/NUP62/RASA1/SYNGAP1/RASAL3	15
GO:0070849	GO:0070849	response to epidermal growth factor	15/1817	49/18723	3.90197e-05	0.000319409	0.000205481	COL1A1/IQGAP1/ZFP36L1/PTPN12/ERRFI1/SNAI2/FOXC1/NCL/PPP1R9B/ZFP36L2/ZFP36/MCM7/ID1/CBL/MAPK1	15
GO:0043154	GO:0043154	negative regulation of cysteine-type endopeptidase activity involved in apoptotic process	20/1817	78/18723	3.92488e-05	0.00032084	0.000206401	PLAUR/CD44/THBS1/IFI6/ARRB2/GAS6/MMP9/SNCA/CARD16/NAIP/BIRC3/DHCR24/SERPINB9/NR4A1/MDM2/TNF/SFRP2/TNFSF14/MICAL1/BIRC2	20
GO:0003148	GO:0003148	outflow tract septum morphogenesis	10/1817	24/18723	3.9536e-05	0.000321434	0.000206783	ENG/NRP2/TGFBR2/ROBO1/PARVA/SMAD6/TGFB2/GATA6/SEMA3C/NRP1	10
GO:0090023	GO:0090023	positive regulation of neutrophil chemotaxis	10/1817	24/18723	3.9536e-05	0.000321434	0.000206783	CD74/RAC2/C5AR1/CXCL8/NCKAP1L/RAC1/MDK/CCL21/CCL19/CAMK1D	10
GO:0032729	GO:0032729	positive regulation of interferon-gamma production	19/1817	72/18723	3.95393e-05	0.000321434	0.000206783	SLC11A1/CD276/HLA-DPB1/IL1R1/HLA-DPA1/CD14/CLEC7A/ISG15/BCL3/PYCARD/SASH3/IL27RA/BTN3A2/IRF8/FADD/TRIM27/TNF/IL1B/TLR4	19
GO:0042246	GO:0042246	tissue regeneration	19/1817	72/18723	3.95393e-05	0.000321434	0.000206783	POSTN/ANXA1/RUNX1/CD81/CDKN1A/HOPX/TGFBR2/PTPN12/ADAM15/DAG1/KLK6/IGFBP1/CD9/MTPN/MDK/EZH2/PTGFRN/PPP3CA/LARGE1	19
GO:0002262	GO:0002262	myeloid cell homeostasis	32/1817	157/18723	3.97344e-05	0.000322405	0.000207408	ANXA1/AXL/B2M/SPI1/MAFB/INHBA/STAT1/ZFP36L1/CDK6/ISG15/HCLS1/JAK3/IKZF1/SH2B3/SRF/ETS1/NCKAP1L/BCL6/HMGB1/JAM3/ZFP36/INPP5D/RBFOX2/RB1/DNASE2/RHEX/KLF13/ADAR/ZBTB7A/NCSTN/ADAM17/SLC15A4	32
GO:0045444	GO:0045444	fat cell differentiation	42/1817	229/18723	3.9768e-05	0.000322405	0.000207408	TGFB1/MAFB/BMP2/ZFP36L1/ALOX5/RGS2/TGFB1I1/SORT1/HMGA2/SMAD6/WNT5B/CCN4/CLIP3/CCDC85B/MMP11/PTPRQ/ERO1A/FERMT2/FRZB/TRIO/PSMB8/ZFP36L2/ZC3H12A/CCDC71L/ZFP36/PIM1/NR4A1/STK4/LPL/EGR2/INSIG1/ZNF385A/TNF/ATF5/ZBTB7A/MEX3C/TFE3/ZBTB7C/PDGFRA/SFRP2/NOC3L/CEBPA	42
GO:0016064	GO:0016064	immunoglobulin mediated immune response	39/1817	207/18723	3.99426e-05	0.000323376	0.000208032	TGFB1/B2M/C3/C1R/FCER1G/CD81/TCIRG1/HLA-DRA/C1QB/CD74/C1QC/HLA-DPB1/HLA-DPA1/TREM2/C1S/CD40/PTPRC/IL4R/HLA-E/C1QA/BCL3/IRF7/HLA-DMA/BCL6/CD55/CARD9/PTPN6/NECTIN2/HLA-DMB/IL27RA/ERCC1/FCGR2B/INPP5D/MYD88/TRBC2/TNF/SLC15A4/BTK/MAD2L2	39
GO:0003231	GO:0003231	cardiac ventricle development	27/1817	123/18723	4.05167e-05	0.000327575	0.000210734	TPM1/TGFB1/ENG/DSP/TGFBR2/FKBP1A/ROBO1/CCN1/HEYL/SMAD6/LY6E/COL11A1/TGFB2/SMAD7/SEMA3C/FOXC1/TNNT2/HEG1/PTK7/RBPJ/CNTRL/MDM2/TGFBR1/LMO4/SFRP2/SOX4/FZD2	27
GO:0072015	GO:0072015	glomerular visceral epithelial cell development	7/1817	12/18723	4.08912e-05	0.000329699	0.0002121	PODXL/NOTCH2/IQGAP1/NPHS2/MYO1E/NPHS1/LAMB2	7
GO:1902563	GO:1902563	regulation of neutrophil activation	7/1817	12/18723	4.08912e-05	0.000329699	0.0002121	ITGB2/SPI1/PRAM1/ITGAM/FCGR2B/CD300A/PTAFR	7
GO:0061387	GO:0061387	regulation of extent of cell growth	25/1817	110/18723	4.19212e-05	0.000337543	0.000217146	FN1/MAP1B/LRP1/TRPV2/DPYSL2/TWF2/LIMK1/PLXNA3/GDI1/SRF/SEMA3C/MACF1/ILK/NRP1/DISC1/SEMA4C/DBN1/DBNL/CYFIP1/SEMA7A/ARHGAP4/TTL/NDEL1/MAP2/PAFAH1B1	25
GO:0001935	GO:0001935	endothelial cell proliferation	37/1817	193/18723	4.23211e-05	0.000340298	0.000218919	SPARC/SULF1/F3/MMP14/VASH1/THBS1/ITGB3/LOXL2/BMP2/GJA1/NRP2/STAT1/ALOX5/ECM1/CAV2/ITGA4/CCL2/CAV1/CYBA/VEGFC/EGR3/HMGB1/NRP1/PDGFB/FGFR1/NR4A1/ALDH1A2/AKT3/TGFBR1/MDK/TNF/PGF/MYDGF/STAT5A/NGFR/NRAS/ADAM17	37
GO:0003179	GO:0003179	heart valve morphogenesis	16/1817	55/18723	4.37966e-05	0.000351684	0.000226243	TGFB1/NOTCH2/BMP2/EMILIN1/TGFBR2/ROBO1/CCN1/HEYL/SMAD6/SNAI2/TGFB2/ELN/MDM2/RB1/ROCK1/SOX4	16
GO:0001936	GO:0001936	regulation of endothelial cell proliferation	35/1817	179/18723	4.41396e-05	0.000353956	0.000227705	SPARC/SULF1/F3/VASH1/THBS1/ITGB3/BMP2/GJA1/NRP2/STAT1/ALOX5/ECM1/CAV2/ITGA4/CCL2/CAV1/CYBA/VEGFC/EGR3/HMGB1/NRP1/PDGFB/FGFR1/NR4A1/ALDH1A2/AKT3/TGFBR1/MDK/TNF/PGF/MYDGF/STAT5A/NGFR/NRAS/ADAM17	35
GO:2000406	GO:2000406	positive regulation of T cell migration	11/1817	29/18723	4.61479e-05	0.000369559	0.000237743	RHOA/AIF1/WNK1/ITGA4/PYCARD/CCL5/FADD/ADAM10/CCL21/DOCK8/ADAM17	11
GO:0001894	GO:0001894	tissue homeostasis	47/1817	268/18723	4.62448e-05	0.000369833	0.000237919	CCN2/ACTB/F2R/ITGB1/LYZ/CLDN1/B2M/TCIRG1/ITGB3/CORO1A/CSF1/CSF1R/APBB2/LTBP3/GJA1/VCL/HSPB1/TNFRSF11B/CTNNB1/LAMA2/RAC2/TNFAIP3/TJP1/CRB2/CSK/SRF/EXT1/FOXC1/SASH3/OAS1/SLC39A8/TNFRSF11A/PECAM1/JAM3/RCN3/UBASH3B/INPP5D/AKT3/RB1/RAC1/MFSD2A/LIPA/LAMC1/HOMER2/DMD/ERCC6/TLR4	47
GO:0003159	GO:0003159	morphogenesis of an endothelium	9/1817	20/18723	4.65423e-05	0.000371206	0.000238802	FGF1/RHOA/ITGAX/CTNNB1/FOXP1/CXCR4/STARD13/RBPJ/CCM2	9
GO:0061154	GO:0061154	endothelial tube morphogenesis	9/1817	20/18723	4.65423e-05	0.000371206	0.000238802	FGF1/RHOA/ITGAX/CTNNB1/FOXP1/CXCR4/STARD13/RBPJ/CCM2	9
GO:0097305	GO:0097305	response to alcohol	45/1817	253/18723	4.68044e-05	0.000371276	0.000238847	SPARC/IGFBP7/TGFB1/TNC/CLDN1/VCAM1/SPI1/RHOA/INHBA/TSPO/RGS4/CYBB/CDKN1A/ICAM1/TGFBR2/AHR/CD14/CTNNB1/S100A8/TBXAS1/RGS2/GRAMD1A/RGS19/GNB1/PTGER2/ADAM15/DAG1/CYBA/FYN/ADCY7/PPP1R9B/RARA/FOS/KCNMB1/PTGER4/ATP2B1/MDM2/CBL/TGFBR1/EIF4EBP1/CCL21/CCL19/PTEN/ADCY3/BIRC2	45
GO:0043030	GO:0043030	regulation of macrophage activation	17/1817	61/18723	4.68783e-05	0.000371276	0.000238847	THBS1/VSIG4/IL1RL1/CD74/TREM2/PTPRC/IL4R/CD200/CD84/SNCA/CTSC/SPHK1/ZC3H12A/FCGR2B/TLR4/LDLR/CEBPA	17
GO:0090342	GO:0090342	regulation of cell aging	17/1817	61/18723	4.68783e-05	0.000371276	0.000238847	VASH1/B2M/LMNA/CDK6/HMGA1/HMGA2/TP53/PAWR/PLK2/BCL6/NAMPT/NEK6/AKT3/NUAK1/CGAS/PTEN/ABI3	17
GO:2000401	GO:2000401	regulation of lymphocyte migration	17/1817	61/18723	4.68783e-05	0.000371276	0.000238847	RHOA/AIF1/ECM1/WNK1/ITGA4/CCL2/MSN/CD200/PYCARD/STK10/IL27RA/CCL5/FADD/ADAM10/CCL21/DOCK8/ADAM17	17
GO:0045622	GO:0045622	regulation of T-helper cell differentiation	13/1817	39/18723	4.69285e-05	0.000371276	0.000238847	ANXA1/HLA-DRA/JAK3/IL4R/SMAD7/BCL6/RARA/ZC3H12A/HLX/SOCS5/CD86/CCL19/RC3H1	13
GO:2000516	GO:2000516	positive regulation of CD4-positive, alpha-beta T cell activation	13/1817	39/18723	4.69285e-05	0.000371276	0.000238847	ANXA1/CD81/HLA-DRA/TGFBR2/IL4R/NCKAP1L/CD55/SASH3/RARA/HLX/SOCS5/CD86/CCL19	13
GO:1903829	GO:1903829	positive regulation of cellular protein localization	48/1817	276/18723	4.79874e-05	0.000379145	0.00024391	FLNA/ITGA3/ITGB1/ITGB2/TYROBP/TGFB1/CD81/IQGAP1/CCDC88A/LRP1/EPHB2/TREM2/HCLS1/NUTF2/RAC2/RHOG/LIMK2/MYO1C/MSN/CACNB3/BICD1/ATP2B4/CLIP3/FYN/LIF/SH3GLB1/MICALL2/FERMT2/PPP1R9B/PARP9/ZC3H12A/ITGAM/CCT8/CCT2/GLI3/NUP62/TNF/EPHA3/ECT2/PLK1/DTX3L/ZDHHC8/KIF5B/ATG13/NGFR/MAPK1/GNL3/STX4	48
GO:0055094	GO:0055094	response to lipoprotein particle	12/1817	34/18723	4.82134e-05	0.000380422	0.000244731	ITGB1/ITGB2/FCER1G/CD81/TREM2/CD68/MYD88/LPL/SOCS5/CD9/TLR4/LDLR	12
GO:0035924	GO:0035924	cellular response to vascular endothelial growth factor stimulus	19/1817	73/18723	4.86406e-05	0.00038328	0.00024657	ANXA1/DCN/PDGFRB/VCAM1/GAS1/NRP2/CD63/HSPB1/ROBO1/MYO1C/ATP2B4/VEGFC/EGR3/FOXC1/NRP1/SPHK1/NR4A1/PGF/PDGFRA	19
GO:0044849	GO:0044849	estrous cycle	8/1817	16/18723	4.88162e-05	0.000383639	0.000246801	MMP7/NCOR2/EGR1/ETS1/TRPM2/MDK/OXTR/PCNA	8
GO:0051014	GO:0051014	actin filament severing	8/1817	16/18723	4.88162e-05	0.000383639	0.000246801	MYH9/GSN/FMNL1/SRGAP2/DSTN/GMFG/SVIL/CAPG	8
GO:0014066	GO:0014066	regulation of phosphatidylinositol 3-kinase signaling	25/1817	111/18723	4.91895e-05	0.000386059	0.000248357	FN1/F2R/DCN/PDGFRB/TREM2/HCLS1/UNC5B/PDGFA/MAZ/FGR/TGFB2/PTPN6/FYN/HCST/PDGFB/PDGFC/FGFR1/CCL5/CBL/TNF/MYDGF/PIK3IP1/PIK3AP1/PDGFRA/PTEN	25
GO:0010721	GO:0010721	negative regulation of cell development	35/1817	180/18723	4.97684e-05	0.000389567	0.000250614	POSTN/RFLNB/B2M/FBN1/TSPO/YWHAH/EPHB2/TREM2/CTNNB1/TMEM98/CORO1C/RFLNA/GBP1/S1PR3/PLXNA3/TP53/GDI1/SEMA3C/RCC2/NRP1/FRZB/SEMA4C/EFNA5/SKI/THY1/ID1/SEMA7A/TNF/IL1B/ARHGAP4/SYNGAP1/MAP2/PTEN/PPP3CA/LDLR	35
GO:0043409	GO:0043409	negative regulation of MAPK cascade	35/1817	180/18723	4.97684e-05	0.000389567	0.000250614	TIMP3/DUSP1/MYC/BMP2/EMILIN1/EPHB2/TREM2/RGS2/PTPRC/ERRFI1/SH2B3/GBP1/CAV1/CSK/DAG1/SPRED1/PTPN6/LIF/IRAK3/AIDA/DUSP6/RNF149/SPRY1/DUSP7/UCHL1/CD300A/NUP62/SIRPA/CYLD/IL1B/ATF3/PTEN/PAFAH1B1/SFRP2/TLR4	35
GO:0002448	GO:0002448	mast cell mediated immunity	15/1817	50/18723	5.07802e-05	0.000396435	0.000255032	SPON2/ADGRE2/RAC2/IL4R/PTGDS/FGR/CD84/LAT2/CD300A/SERPINB9/MILR1/CBL/SNAP23/UNC13D/BTK	15
GO:1900047	GO:1900047	negative regulation of hemostasis	15/1817	50/18723	5.07802e-05	0.000396435	0.000255032	SERPINE1/ANXA2/THBS1/FAP/PLAT/C1QTNF1/PDGFA/SH2B3/THBD/PLAU/PDGFB/UBASH3B/CD9/USF1/PDGFRA	15
GO:0045446	GO:0045446	endothelial cell differentiation	26/1817	118/18723	5.21875e-05	0.000406883	0.000261754	MYADM/FSTL1/CLDN1/VCL/ICAM1/CTNNB1/MSN/S1PR3/TJP1/CXCR4/COL15A1/NRP1/PECAM1/PDPN/TNFRSF1A/ZEB1/HEG1/RBPJ/RAP1A/MYD88/ID1/TNF/ROCK1/STC1/IL1B/CCM2	26
GO:0048568	GO:0048568	embryonic organ development	67/1817	427/18723	5.40416e-05	0.000420783	0.000270696	MICAL2/JUNB/CTHRC1/NES/TGFB1/MMP14/VASH1/MAFB/FBN1/ENG/NOTCH2/ID3/EPHB2/TGFBR2/CTNNB1/ZFP36L1/SOCS3/PDGFA/CXCL8/PLCD3/CCN1/SH2B3/MFAP2/COL11A1/CRB2/TP53/CHST11/SRF/TMED2/TGFB2/PHLDA2/FOXC1/LIF/FRZB/PDGFB/RARA/PDGFC/EFEMP1/MBD2/ERCC1/TRIOBP/PTK7/ATF4/RBPJ/SLC39A1/TEAD3/TEAD4/HLX/STK4/TRA2B/ALDH1A2/GLI3/INSIG1/TEAD2/TTC39C/TGFBR1/MTHFD1L/TNF/LEF1/PBX3/PKD1/TGFB3/MAPK1/PDGFRA/PRRX1/CEBPA/FZD2	67
GO:0032608	GO:0032608	interferon-beta production	16/1817	56/18723	5.58405e-05	0.000433075	0.000278604	ISG15/OAS2/IRF1/TLR2/IRF7/OAS3/PYCARD/HMGB1/OAS1/TRAF3/TRIM56/RNF216/POLR3D/SIRPA/TLR4/RELB	16
GO:0032648	GO:0032648	regulation of interferon-beta production	16/1817	56/18723	5.58405e-05	0.000433075	0.000278604	ISG15/OAS2/IRF1/TLR2/IRF7/OAS3/PYCARD/HMGB1/OAS1/TRAF3/TRIM56/RNF216/POLR3D/SIRPA/TLR4/RELB	16
GO:0045071	GO:0045071	negative regulation of viral genome replication	16/1817	56/18723	5.58405e-05	0.000433075	0.000278604	BST2/IFITM3/IFITM2/IFI16/IFITM1/ISG15/OAS2/HMGA2/OAS3/OAS1/APOBEC3C/CCL5/MX1/TNF/EIF2AK2/BANF1	16
GO:0016055	GO:0016055	Wnt signaling pathway	69/1817	444/18723	5.72517e-05	0.000443438	0.00028527	COL1A1/ITGA3/SULF1/CTHRC1/IGFBP2/TGFB1/RHOA/BMP2/PTPRO/LRP1/IGFBP4/CDH2/CTNNB1/DKK3/EGR1/WNK1/TGFB1I1/TNFAIP3/PRICKLE1/DAPK3/ZEB2/IGFBP6/TLR2/SNAI2/CAV1/PLEKHA4/WNT5B/CCN4/NXN/EXT1/IGFBP1/MACF1/TPBG/TCF7/MDFIC/FERMT2/ILK/FRZB/DISC1/MBD2/BCL9L/PTK7/SKI/RBPJ/RECK/STK4/GLI3/TBL1XR1/AMOTL1/RAC1/GREM1/MDK/LEF1/RBX1/CYLD/SULF2/PKD1/VGLL4/SHISA2/RUVBL2/MCC/GPC6/PTEN/SFRP2/SOX4/PTPRU/FZD2/RBMS3/MAD2L2	69
GO:0031670	GO:0031670	cellular response to nutrient	14/1817	45/18723	5.75874e-05	0.000444289	0.000285817	COL1A1/POSTN/TNC/KANK2/GAS6/SNAI2/SRF/USF2/PIM1/ATP2B1/LPL/MDM2/CDKN2B/USF1	14
GO:0071364	GO:0071364	cellular response to epidermal growth factor stimulus	14/1817	45/18723	5.75874e-05	0.000444289	0.000285817	COL1A1/IQGAP1/ZFP36L1/PTPN12/ERRFI1/SNAI2/FOXC1/NCL/PPP1R9B/ZFP36L2/ZFP36/MCM7/ID1/CBL	14
GO:0085029	GO:0085029	extracellular matrix assembly	14/1817	45/18723	5.75874e-05	0.000444289	0.000285817	COL1A2/TGFB1/FKBP10/ANTXR1/PXDN/EMILIN1/LTBP3/PHLDB1/GAS6/LOX/DAG1/EFEMP2/LAMB2/QSOX1	14
GO:0007254	GO:0007254	JNK cascade	33/1817	167/18723	5.79557e-05	0.000445964	0.000286895	CCN2/CDC42EP5/MAP4K4/MAP3K20/TRAF1/NPHS1/PYCARD/CARD9/HMGB1/TRAF5/AIDA/TRAF3/MDFIC/IRAK1/MAP3K5/FCGR2B/PTGER4/MYD88/MAP3K12/TRAF2/SIRPA/TNF/CYLD/CCL21/RASSF2/AGER/IL1B/CCL19/TAOK1/PAFAH1B1/ERCC6/SFRP2/TLR4	33
GO:1902904	GO:1902904	negative regulation of supramolecular fiber organization	33/1817	167/18723	5.79557e-05	0.000445964	0.000286895	TMSB4X/PFN1/GSN/MYADM/MAP1B/CORO1A/CAPZB/EMILIN1/HDGFL3/TREM2/CORO2B/TWF2/TJP1/SNCA/CLIP3/DLC1/TMOD1/ARHGEF2/GMFG/BMERB1/WASF2/TRIM54/SVIL/ARAP1/TRIOBP/MAPRE1/CAPG/TPX2/MTPN/TAOK1/SPTB/MAP2/LDLR	33
GO:0003151	GO:0003151	outflow tract morphogenesis	19/1817	74/18723	5.9556e-05	0.000457087	0.000294051	PLXND1/ENG/NRP2/TGFBR2/CTNNB1/ROBO1/PARVA/HEYL/SMAD6/TGFB2/GATA6/SEMA3C/FOXC1/ILK/NRP1/ELN/RBPJ/SFRP2/FZD2	19
GO:0048844	GO:0048844	artery morphogenesis	19/1817	74/18723	5.9556e-05	0.000457087	0.000294051	PDGFRB/MYLK/FKBP10/ENG/LRP1/SRF/TGFB2/SMAD7/FOXC1/NRP1/EFEMP2/ZMIZ1/RBPJ/AKT3/TGFBR1/MDK/LDLR/PRRX1/SOX4	19
GO:0031579	GO:0031579	membrane raft organization	10/1817	25/18723	6.0176e-05	0.00046005	0.000295957	ANXA2/GSN/S100A10/MYADM/PTPRC/CAV2/CAV1/DOCK2/RFTN1/PPT1	10
GO:0032331	GO:0032331	negative regulation of chondrocyte differentiation	10/1817	25/18723	6.0176e-05	0.00046005	0.000295957	RFLNB/LTBP3/CTNNB1/RFLNA/ADAMTS7/SNAI2/CCN4/EFEMP1/GREM1/TGFBR1	10
GO:0033622	GO:0033622	integrin activation	10/1817	25/18723	6.0176e-05	0.00046005	0.000295957	FN1/COL16A1/TLN1/FBLIM1/PLEK/PIEZO1/FERMT3/FERMT2/JAM3/PTGER4	10
GO:0050807	GO:0050807	regulation of synapse organization	39/1817	211/18723	6.19131e-05	0.000472718	0.000304106	SPARC/SRGN/RHOA/PDLIM5/PTPRO/THBS2/NRP2/AMIGO2/EPHB2/TREM2/CDH2/IL1RAP/AGRN/IL10RA/TLR2/SNCA/LILRB2/CTTNBP2/DAG1/ARF4/FYN/TPBG/DISC1/LRFN4/FCGR2B/DBN1/DBNL/CYFIP1/DCTN1/DLG5/TNF/ADAM10/ARHGAP22/DHX36/GPC6/PTEN/PAFAH1B1/ABI3/OXTR	39
GO:0072210	GO:0072210	metanephric nephron development	13/1817	40/18723	6.3386e-05	0.000483339	0.000310939	WT1/PDGFRB/NPHS2/STAT1/CTNNB1/EGR1/FOXD1/LIF/PDGFB/GREM1/LAMB2/PKD1/PDGFRA	13
GO:0010595	GO:0010595	positive regulation of endothelial cell migration	28/1817	133/18723	6.48969e-05	0.000494222	0.00031794	SPARC/TMSB4X/ANXA1/FGF1/TGFB1/THBS1/ITGB3/NRP2/HSPB1/CD40/RRAS/FOXP1/HDAC9/HDAC7/ETS1/CALR/PLK2/VEGFC/HMGB1/NRP1/PDGFB/FGFR1/ZC3H12A/RIN2/AKT3/RAC1/STAT5A/ADAM17	28
GO:0198738	GO:0198738	cell-cell signaling by wnt	69/1817	446/18723	6.59928e-05	0.000501919	0.000322892	COL1A1/ITGA3/SULF1/CTHRC1/IGFBP2/TGFB1/RHOA/BMP2/PTPRO/LRP1/IGFBP4/CDH2/CTNNB1/DKK3/EGR1/WNK1/TGFB1I1/TNFAIP3/PRICKLE1/DAPK3/ZEB2/IGFBP6/TLR2/SNAI2/CAV1/PLEKHA4/WNT5B/CCN4/NXN/EXT1/IGFBP1/MACF1/TPBG/TCF7/MDFIC/FERMT2/ILK/FRZB/DISC1/MBD2/BCL9L/PTK7/SKI/RBPJ/RECK/STK4/GLI3/TBL1XR1/AMOTL1/RAC1/GREM1/MDK/LEF1/RBX1/CYLD/SULF2/PKD1/VGLL4/SHISA2/RUVBL2/MCC/GPC6/PTEN/SFRP2/SOX4/PTPRU/FZD2/RBMS3/MAD2L2	69
GO:0019886	GO:0019886	antigen processing and presentation of exogenous peptide antigen via MHC class II	11/1817	30/18723	6.65009e-05	0.000503836	0.000324125	B2M/IFI30/FCER1G/HLA-DRA/CD74/HLA-DPB1/HLA-DPA1/CTSS/HLA-DMA/HLA-DMB/FCGR2B	11
GO:0045577	GO:0045577	regulation of B cell differentiation	11/1817	30/18723	6.65009e-05	0.000503836	0.000324125	MMP14/INHBA/ZFP36L1/SLAMF8/NCKAP1L/PTPN6/IL4I1/ZFP36L2/INPP5D/NFAM1/BTK	11
GO:0051491	GO:0051491	positive regulation of filopodium assembly	11/1817	30/18723	6.65009e-05	0.000503836	0.000324125	DPYSL3/FSCN1/AGRN/SRF/NRP1/ARAP1/DOCK11/RALA/TGFBR1/CCL21/TGFB3	11
GO:1901879	GO:1901879	regulation of protein depolymerization	21/1817	87/18723	6.66565e-05	0.000504367	0.000324467	GSN/NES/MAP1B/CAPZB/HDGFL3/TWF2/TMOD1/DSTN/PLEK/ARHGEF2/BMERB1/WDR1/TRIM54/SVIL/TRIOBP/SH3BP1/CAPG/TPX2/MTPN/TAOK1/SPTB	21
GO:0034405	GO:0034405	response to fluid shear stress	12/1817	35/18723	6.69233e-05	0.000505092	0.000324933	PLEC/PDGFRB/GJA1/SMAD6/ETS1/SMAD7/TFPI2/ADAM9/MTSS1/SOCS5/PKD1/TGFB3	12
GO:0035633	GO:0035633	maintenance of blood-brain barrier	12/1817	35/18723	6.69233e-05	0.000505092	0.000324933	ACTB/ITGB1/CLDN1/GJA1/VCL/LAMA2/TJP1/PECAM1/JAM3/MFSD2A/LAMC1/DMD	12
GO:0071347	GO:0071347	cellular response to interleukin-1	25/1817	113/18723	6.72091e-05	0.0005066	0.000325903	IL1R1/ICAM1/EGR1/CD40/PTGIS/ADAMTS7/CXCL8/CCL2/GBP1/CHI3L1/PYCARD/IRAK3/CD47/IRAK1/CCL5/ZC3H12A/TANK/IL1RN/MYD88/GBP2/SIRPA/CCL21/IL1B/CCL19/RC3H1	25
GO:0001960	GO:0001960	negative regulation of cytokine-mediated signaling pathway	20/1817	81/18723	7.00803e-05	0.000526896	0.00033896	PXDN/SAMHD1/TREM2/ISG15/ECM1/PTPRC/ROBO1/STAT2/SH2B3/GAS6/CAV1/CARD16/OAS3/IRAK3/OAS1/PARP14/CCL5/IL1RN/ADAR/CARD8	20
GO:2000106	GO:2000106	regulation of leukocyte apoptotic process	20/1817	81/18723	7.00803e-05	0.000526896	0.00033896	ANXA1/AXL/CD74/HCLS1/JAK3/TSC22D3/FOXP1/GAS6/TP53/IRF7/BCL6/IL7R/CCL5/FADD/CCL21/DOCK8/CCL19/ADAM17/PTEN/BTK	20
GO:0002011	GO:0002011	morphogenesis of an epithelial sheet	16/1817	57/18723	7.07035e-05	0.000530906	0.000341539	FLNA/COL5A1/CD44/RHOA/NOTCH2/CD151/ITGA5/HBEGF/CCN1/SRF/MRTFA/DAG1/FERMT2/PDPN/ADAM17/PTEN	16
GO:0043534	GO:0043534	blood vessel endothelial cell migration	34/1817	176/18723	7.252e-05	0.000542994	0.000349316	TMSB4X/MYH9/ITGB1/ANXA1/TGFB1/VASH1/THBS1/RHOA/HSPB1/CD40/ROBO1/HDAC9/ATP2B4/SRF/HDAC7/ETS1/PLK2/SPRED1/VEGFC/EGR3/HMGB1/NRP1/PDGFB/FGFR1/STARD13/SH3BP1/NR4A1/AKT3/HDAC5/ID1/GREM1/TNF/STAT5A/ADAM17	34
GO:0006024	GO:0006024	glycosaminoglycan biosynthetic process	19/1817	75/18723	7.25893e-05	0.000542994	0.000349316	TGFB1/PDGFRB/CHST2/UGDH/HS3ST3A1/CHPF2/CSGALNACT2/CHPF/CHST11/CHST3/HS3ST3B1/EXT1/PDGFB/EXT2/IL1B/CHST15/XYLT1/B3GALT6/CHST14	19
GO:0033077	GO:0033077	T cell differentiation in thymus	19/1817	75/18723	7.25893e-05	0.000542994	0.000349316	B2M/MAFB/CD74/CTNNB1/ZFP36L1/PTPRC/TP53/SRF/DOCK2/EGR3/IL7R/ZFP36L2/FADD/GLI3/CD3D/IL1B/ADAM17/ZAP70/NCAPH2	19
GO:0050890	GO:0050890	cognition	50/1817	296/18723	7.299e-05	0.0005453	0.000350799	ITGA3/ITGB1/B2M/HLA-DRA/CCND2/EPHB2/TREM2/NRGN/C5AR1/ARL6IP5/C1QL1/TLR2/NETO1/LILRB2/SRF/TUSC3/ARF4/PLK2/FYN/TPBG/C12orf57/PPP1R9B/GM2A/FOS/DLG4/B4GALT2/PPT1/SLC1A4/HRH1/EGR2/CYFIP1/ITPR3/MFSD2A/MDK/TNF/COMT/AGER/PICALM/ATXN1/NCSTN/MAPK1/SYNGAP1/GIT1/PTEN/ADCY3/PAFAH1B1/OXTR/LDLR/RIC8A/JUN	50
GO:0021543	GO:0021543	pallium development	33/1817	169/18723	7.3964e-05	0.000551878	0.000355031	COL3A1/FLNA/RHOA/LRP1/CDH2/CTNNB1/CDK6/ROBO1/SRGAP2/PLXNA3/ATP2B4/SRF/BMERB1/DISC1/PPP1R9B/RARA/ZMIZ1/NME1/TRA2B/GLI3/MFSD2A/MDK/LEF1/FEZ1/SUN2/KIF5B/SLC38A2/EZH2/NDEL1/PTEN/PAFAH1B1/NDE1/BCL2A1	33
GO:1903035	GO:1903035	negative regulation of response to wounding	22/1817	94/18723	7.4372e-05	0.000554221	0.000356539	SERPINE1/ANXA2/THBS1/FAP/GJA1/ALOX5/PLAT/C1QTNF1/SIGLEC10/PDGFA/SH2B3/THBD/PLAU/PDGFB/UBASH3B/CD9/MDK/TNF/USF1/GIT1/PDGFRA/PTEN	22
GO:0055010	GO:0055010	ventricular cardiac muscle tissue morphogenesis	14/1817	46/18723	7.54457e-05	0.000560807	0.000360775	TPM1/TGFB1/ENG/DSP/FKBP1A/LY6E/COL11A1/TGFB2/SMAD7/FOXC1/TNNT2/HEG1/RBPJ/TGFBR1	14
GO:0061028	GO:0061028	establishment of endothelial barrier	14/1817	46/18723	7.54457e-05	0.000560807	0.000360775	MYADM/CLDN1/VCL/ICAM1/MSN/S1PR3/TJP1/PECAM1/TNFRSF1A/RAP1A/MYD88/TNF/ROCK1/IL1B	14
GO:0070507	GO:0070507	regulation of microtubule cytoskeleton organization	30/1817	148/18723	7.59183e-05	0.000563101	0.000362251	MAP1B/RHOA/HDGFL3/PHLDB1/BICD1/SNCA/CLIP3/EML3/ARHGEF2/BMERB1/TRIM54/STMN3/EFNA5/MAPRE1/DYNC1H1/NUP62/BICD2/RASSF1/TPX2/DCTN1/RAC1/EPHA3/ROCK1/CYLD/PLK1/PKD1/TAOK1/GIT1/MAP2/PAFAH1B1	30
GO:0006874	GO:0006874	cellular calcium ion homeostasis	69/1817	448/18723	7.59452e-05	0.000563101	0.000362251	F2R/ITGAV/TGM2/TCIRG1/FPR3/CORO1A/GJA1/LRP1/FKBP1A/PML/TRPV2/CD40/PTPRC/CAV2/C1QTNF1/C5AR1/S1PR3/CAV1/CACNB3/CXCR4/GNB1/SNCA/ATP2B4/PTGER2/TMEM165/CALR/FPR1/CYBA/EDNRA/LPAR6/CD55/PLCE1/CXCL9/PTPN6/FYN/HMGB1/ERO1A/DISC1/ATP13A3/GSTO1/DLG4/CCL5/TRPM2/UBASH3B/RASA3/CCR1/KCTD17/CD52/PTGER4/F2RL2/ATP2A2/ATP2B1/THY1/ITPR3/DMPK/MCUB/ATP2A3/CCL21/WFS1/STC1/PKD1/GNA13/ATP13A2/CCL19/GPR65/SAA1/PDGFRA/DMD/O…	69
GO:0001768	GO:0001768	establishment of T cell polarity	7/1817	13/18723	8.11555e-05	0.000597977	0.000384687	MYH9/GSN/DOCK2/CYP26B1/CCL21/DOCK8/CCL19	7
GO:0036005	GO:0036005	response to macrophage colony-stimulating factor	7/1817	13/18723	8.11555e-05	0.000597977	0.000384687	CSF1/CSF1R/TREM2/PDE1B/TLR2/DOK1/TLR4	7
GO:0036006	GO:0036006	cellular response to macrophage colony-stimulating factor stimulus	7/1817	13/18723	8.11555e-05	0.000597977	0.000384687	CSF1/CSF1R/TREM2/PDE1B/TLR2/DOK1/TLR4	7
GO:0072310	GO:0072310	glomerular epithelial cell development	7/1817	13/18723	8.11555e-05	0.000597977	0.000384687	PODXL/NOTCH2/IQGAP1/NPHS2/MYO1E/NPHS1/LAMB2	7
GO:1903054	GO:1903054	negative regulation of extracellular matrix organization	7/1817	13/18723	8.11555e-05	0.000597977	0.000384687	TGFB1/ANTXR1/FAP/EMILIN1/CST3/TNFRSF1B/TNFRSF1A	7
GO:0071453	GO:0071453	cellular response to oxygen levels	34/1817	177/18723	8.15406e-05	0.000600066	0.000386031	LMNA/MYC/CYBB/ICAM1/TREM2/ZFP36L1/SLC29A1/EGR1/PTGIS/PLK3/CAV1/CACNB3/TP53/GNB1/CARD16/P4HB/GATA6/ERO1A/IRAK1/NAMPT/KCNMB1/RBPJ/ATG7/NDNF/MDM2/TBL2/CBL/EIF4EBP1/STC1/FAS/BNIP3L/PTEN/PMAIP1/VHL	34
GO:0007259	GO:0007259	receptor signaling pathway via JAK-STAT	33/1817	170/18723	8.33798e-05	0.000612836	0.000394246	F2R/CYP1B1/CSF1R/STAT1/CRLF1/HCLS1/CD40/JAK3/PTPRC/IFNAR2/SOCS3/HMGA2/STAT2/IL10RA/CCL2/SH2B3/BCL3/CAV1/FYN/LIF/CRLF3/PARP14/PARP9/TNFRSF1A/CCL5/CD300A/SOCS5/IFNAR1/TNF/PKD1/STAT5A/VHL/ARL2BP	33
GO:0048260	GO:0048260	positive regulation of receptor-mediated endocytosis	15/1817	52/18723	8.39167e-05	0.000616015	0.000396292	SERPINE1/ANXA2/B2M/C3/CD63/ARRB2/AP2M1/BICD1/DGKD/PPT1/GREM1/CBL/HNRNPK/CCL21/CCL19	15
GO:0035855	GO:0035855	megakaryocyte development	8/1817	17/18723	8.43613e-05	0.00061851	0.000397896	SH2B3/SRF/PTPN6/WASF2/FLI1/MEIS1/ZNF385A/ABI1	8
GO:0001953	GO:0001953	negative regulation of cell-matrix adhesion	13/1817	41/18723	8.46265e-05	0.000619684	0.000398652	POSTN/SERPINE1/MMP14/THBS1/LRP1/CORO1C/MAP4K4/DLC1/ADAM15/BCL6/RCC2/RASA1/PTEN	13
GO:0010976	GO:0010976	positive regulation of neuron projection development	32/1817	163/18723	8.48483e-05	0.000620538	0.000399201	DPYSL3/FLNA/ITGA3/S100A9/IQGAP1/LRP1/P3H1/RGS2/ENC1/TWF2/SCARB2/CREB3L2/HSPA5/FYN/TENM3/DISC1/NME2/PTK7/DBN1/NME1/RAP1A/DBNL/CYFIP1/NDNF/MDK/EPHA3/FEZ1/EZH2/NDEL1/DHX36/CAMK1D/PAFAH1B1	32
GO:2000045	GO:2000045	regulation of G1/S transition of mitotic cell cycle	29/1817	142/18723	8.6282e-05	0.000630243	0.000405445	ANXA1/CCND2/CDKN1A/AIF1/PML/KANK2/PLK3/CCND3/UBE2E2/CCL2/TP53/GPNMB/PLK2/PTPN6/BID/NACC2/SLFN11/CTDSP2/MDM2/RB1/CDKN2B/PSME2/PRMT2/PKD1/TFDP1/EZH2/ADAM17/PTEN/SOX4	29
GO:0002532	GO:0002532	production of molecular mediator involved in inflammatory response	22/1817	95/18723	8.80349e-05	0.000642252	0.00041317	SERPINE1/TREM2/CLEC7A/ALOX5/IL4R/SLAMF8/GPSM3/ALOX5AP/PYCARD/CARD9/PLD3/ADCY7/ZC3H12A/MYD88/IL17RA/SIRPA/GBP5/SNAP23/TNF/EZH2/TLR4/BTK	22
GO:0050679	GO:0050679	positive regulation of epithelial cell proliferation	38/1817	207/18723	8.88383e-05	0.000646523	0.000415918	HTRA1/F3/FGF1/CLDN1/ITGB3/NOTCH2/MYC/GLUL/BMP2/NRP2/CTNNB1/ECM1/CAV2/C5AR1/TNFAIP3/ITGA4/CYBA/VEGFC/EGR3/HMGB1/NRP1/PDGFB/NME2/FGFR1/JAML/NME1/NR4A1/AKT3/ID1/TGFBR1/MDK/LAMC1/FGF7/PGF/MYDGF/STAT5A/NRAS/ADAM17	38
GO:0043433	GO:0043433	negative regulation of DNA-binding transcription factor activity	35/1817	185/18723	8.8949e-05	0.000646523	0.000415918	TMSB4X/FLNA/SPI1/CYP1B1/ID3/ARRB2/PTGIS/TNFAIP3/BCL3/GAS6/HEYL/CD200/SMAD7/PYCARD/IRAK3/TRAF3/NFKBIA/IRAK1/NDN/NUPR1/ZC3H12A/NFKBIE/PIM1/ID1/RB1/TNFRSF4/FOXS1/CYLD/WFS1/PRMT2/PKD1/CARD8/TRIM21/EZH2/MAD2L2	35
GO:0051896	GO:0051896	regulation of protein kinase B signaling	35/1817	185/18723	8.8949e-05	0.000646523	0.000415918	ITGB1/F3/TGFB1/AXL/THBS1/ENG/HBEGF/ARRB2/CAVIN3/HCLS1/RRAS/C1QTNF1/PDGFA/MEIS3/MAZ/SH2B3/CHI3L1/GAS6/DAG1/MTDH/TPBG/FERMT2/ILK/PIK3R5/PHLDA3/FGFR1/IGFBP5/RCN3/TNFAIP8L3/TGFBR1/TNF/CCL21/MYDGF/CCL19/PTEN	35
GO:0060249	GO:0060249	anatomical structure homeostasis	52/1817	314/18723	8.97453e-05	0.000651509	0.000419125	CCN2/ACTB/F2R/ITGB1/LYZ/CLDN1/B2M/TCIRG1/ITGB3/CORO1A/CSF1/CSF1R/APBB2/LTBP3/GJA1/VCL/HSPB1/TNFRSF11B/CTNNB1/LAMA2/RAC2/TNFAIP3/LOX/TJP1/CRB2/CSK/SRF/EXT1/FOXC1/SASH3/OAS1/SLC39A8/TNFRSF11A/PECAM1/JAM3/RCN3/UBASH3B/INPP5D/ATP2B1/AKT3/RB1/DCTN1/RAC1/MFSD2A/LIPA/LAMC1/TAOK1/HOMER2/DMD/ERCC6/TLR4/LARGE1	52
GO:0060415	GO:0060415	muscle tissue morphogenesis	18/1817	70/18723	9.04512e-05	0.000655826	0.000421903	TPM1/TGFB1/MYLK/ENG/BMP2/DSP/FKBP1A/LY6E/COL11A1/TGFB2/SMAD7/FOXC1/TNNT2/EFEMP2/HEG1/RBPJ/TGFBR1/FZD2	18
GO:0042092	GO:0042092	type 2 immune response	12/1817	36/18723	9.15733e-05	0.000663148	0.000426613	ANXA1/CD81/CD74/ECM1/IL4R/BCL3/BCL6/RARA/IL27RA/HLX/SOCS5/CD86	12
GO:0002828	GO:0002828	regulation of type 2 immune response	11/1817	31/18723	9.40808e-05	0.000679639	0.000437222	ANXA1/CD81/CD74/ECM1/IL4R/BCL6/RARA/IL27RA/HLX/SOCS5/CD86	11
GO:0060055	GO:0060055	angiogenesis involved in wound healing	11/1817	31/18723	9.40808e-05	0.000679639	0.000437222	SERPINE1/ITGB3/ALOX5/TNFAIP3/CXCR4/SRF/ETS1/DAG1/NDNF/TNF/MCAM	11
GO:0045055	GO:0045055	regulated exocytosis	41/1817	230/18723	9.46339e-05	0.000682799	0.000439254	MYH9/ITGB2/SPI1/GNAI2/RAB31/CORO1A/ADGRE2/RAC2/IL4R/PTGDS/FGR/HLA-F/CD84/SNCA/PRAM1/LAT2/NCKAP1L/PLEK/STX11/SYT12/ITGAM/FCGR2B/CD300A/RAP1A/MILR1/ATP2A2/STX2/HCK/CBL/SNAP23/VAMP3/SEPTIN5/UNC13D/BACE1/GIT1/STX4/PTAFR/BLOC1S6/MICAL1/BTK/DOC2B	41
GO:0019884	GO:0019884	antigen processing and presentation of exogenous antigen	14/1817	47/18723	9.79359e-05	0.000705761	0.000454026	B2M/IFI30/FCER1G/HLA-DRA/CD74/HLA-DPB1/HLA-DPA1/HLA-E/HLA-F/CTSS/HLA-DMA/TAP1/HLA-DMB/FCGR2B	14
GO:1901215	GO:1901215	negative regulation of neuron death	38/1817	208/18723	9.87178e-05	0.000710527	0.000457093	F2R/NES/AXL/RHOA/CORO1A/CSF1/LRP1/ARRB2/CRLF1/CTNNB1/C5AR1/UNC5B/HLA-F/CCL2/CD200/GPNMB/SNCA/NAIP/TNFRSF1B/FYN/ILK/SET/NRP1/ATF4/ATG7/PPT1/NDNF/TRAF2/IKBKG/AGAP2/CBL/MDK/RASA1/WFS1/NONO/TGFB3/ATP13A2/SYNGAP1	38
GO:0050672	GO:0050672	negative regulation of lymphocyte proliferation	20/1817	83/18723	0.000101103	0.000726809	0.000467567	TYROBP/VSIG4/CBLB/LST1/GPNMB/LILRB2/VSIR/PAWR/PTPN6/IL4I1/LRRC32/MNDA/FCGR2B/CD300A/INPP5D/CD86/DLG5/TWSG1/RC3H1/BTK	20
GO:1904035	GO:1904035	regulation of epithelial cell apoptotic process	22/1817	96/18723	0.000103885	0.000745899	0.000479847	SERPINE1/GSN/PLA2R1/THBS1/ANGPTL4/ICAM1/ARRB2/ZFP36L1/CD40/SORT1/TNFAIP3/ITGA4/CCL2/GAS6/CD248/CAST/NUPR1/ZFP36/NDNF/MDK/TNF/WFS1	22
GO:0048644	GO:0048644	muscle organ morphogenesis	19/1817	77/18723	0.000106432	0.00076289	0.000490778	TPM1/TGFB1/MYLK/ENG/BMP2/DSP/FKBP1A/LY6E/COL11A1/TGFB2/SMAD7/FOXC1/LIF/TNNT2/EFEMP2/HEG1/RBPJ/TGFBR1/FZD2	19
GO:0007566	GO:0007566	embryo implantation	15/1817	53/18723	0.000106639	0.00076289	0.000490778	TIMP1/IGFBP7/ARHGDIB/GJA1/TGFBR2/MMP2/MMP9/CALR/LIF/AGO2/RECK/SYDE1/STC1/IL1B/UBE2Q1	15
GO:2000772	GO:2000772	regulation of cellular senescence	15/1817	53/18723	0.000106639	0.00076289	0.000490778	VASH1/B2M/CDK6/HMGA1/HMGA2/TP53/PAWR/PLK2/BCL6/NAMPT/NEK6/AKT3/NUAK1/CGAS/ABI3	15
GO:0072593	GO:0072593	reactive oxygen species metabolic process	42/1817	239/18723	0.000109035	0.000779084	0.000501196	CCN2/ITGB2/TYROBP/TGFB1/PLA2R1/PDGFRB/GNAI2/CYP1B1/THBS1/RHOA/TSPO/PXDN/CYBB/CDKN1A/IFI6/TGFBR2/CLEC7A/ALOX5/RAC2/CCN1/TP53/SNCA/NCF2/ARF4/CYBA/VAV1/PREX1/FYN/PDGFB/DDIT4/SH3PXD2A/ZC3H12A/ITGAM/SH3PXD2B/RAC1/TNF/HK2/NCF4/GNAI3/PMAIP1/TLR4/BIRC2	42
GO:0030042	GO:0030042	actin filament depolymerization	16/1817	59/18723	0.000111139	0.000792201	0.000509634	MICAL2/GSN/CAPZB/TWF2/TMOD1/DSTN/PLEK/WDR1/PPP1R9B/SVIL/TRIOBP/SH3BP1/CAPG/MTPN/SPTB/MICAL1	16
GO:0090303	GO:0090303	positive regulation of wound healing	16/1817	59/18723	0.000111139	0.000792201	0.000509634	F2R/SERPINE1/ITGB1/ANXA1/F3/CLDN1/MYLK/THBS1/HBEGF/CLEC7A/CXCR4/CCN4/THBD/HMGB1/FERMT2/USF1	16
GO:0072595	GO:0072595	maintenance of protein localization in organelle	13/1817	42/18723	0.000111756	0.000795641	0.000511847	TSPO/GJA1/PML/HK1/SYNE1/HSPA5/KDELR3/KDELR2/CIZ1/INSIG1/HK2/SUN2/ARL2BP	13
GO:0045638	GO:0045638	negative regulation of myeloid cell differentiation	21/1817	90/18723	0.000112538	0.000800243	0.000514808	MAFB/FSTL3/INHBA/FBN1/MYC/C1QC/CTNNB1/ZFP36L1/CDK6/PIAS3/NFKBIA/RARA/NME2/UBASH3B/ZFP36/MEIS1/NME1/INPP5D/KLF13/ZBTB46/TLR4	21
GO:0009410	GO:0009410	response to xenobiotic stimulus	70/1817	462/18723	0.000112903	0.00080187	0.000515855	COL1A1/LGALS1/ITGA3/ANXA1/IGFBP2/S100A10/TIMP2/NNMT/B2M/MAP1B/CYP1B1/RHOA/INHBA/ENG/TSPO/MYC/CYBB/CDKN1A/STAT1/ICAM1/TGFBR2/AHR/TNFRSF11B/SLAMF8/HMGA2/GAS6/LOX/CXCR4/SNCA/HSPA5/CALR/TGFB2/NCKAP1L/CYBA/PDE3A/VEGFC/GATA6/CARD9/SEMA3C/FYN/SLC1A3/ABCC1/EFTUD2/PPP1R9B/DUSP6/RNF149/FOS/GSTO1/UCHL1/NME1/RAP1A/MCM7/LPL/MDM2/RB1/SS18/MDK/CYP26B1/COMT/PGF/IL1B/SMOX/RPN2/VKORC1/ADAM17/PTEN/SFRP2/OXTR/PCNA/J…	70
GO:0009101	GO:0009101	glycoprotein biosynthetic process	52/1817	317/18723	0.0001151	0.000815922	0.000524894	RAMP1/GXYLT2/ST6GALNAC6/HBEGF/CTNNB1/UGDH/JAK3/PHLDA1/MGAT1/CHPF2/GALNT2/CSGALNACT2/CHPF/TMEM165/CHST11/TUSC3/PAWR/CHST3/GALNT1/HS3ST3B1/EXT1/GFPT2/SLC39A8/AGO2/ST6GALNAC4/B4GALT2/GALNT10/DDOST/FUT11/EOGT/GAL3ST4/ST8SIA4/EXT2/CCL21/SLC35C1/ST6GALNAC3/STT3B/CCL19/MOGS/CHST15/NCSTN/XYLT1/MGAT5/RPN2/TET3/MGAT4B/PGM3/POGLUT2/GALNT6/B3GALT6/CHST14/LARGE1	52
GO:1900120	GO:1900120	regulation of receptor binding	9/1817	22/18723	0.000115158	0.000815922	0.000524894	ANXA2/B2M/MMP9/LOX/ADAM15/PHLDA2/NRP1/ATP2A2/ATP2A3	9
GO:0032945	GO:0032945	negative regulation of mononuclear cell proliferation	20/1817	84/18723	0.000120751	0.000854525	0.000549728	TYROBP/VSIG4/CBLB/LST1/GPNMB/LILRB2/VSIR/PAWR/PTPN6/IL4I1/LRRC32/MNDA/FCGR2B/CD300A/INPP5D/CD86/DLG5/TWSG1/RC3H1/BTK	20
GO:0036363	GO:0036363	transforming growth factor beta activation	6/1817	10/18723	0.000123281	0.000869297	0.000559232	ITGAV/LTBP3/LTBP1/GATA6/LRRC32/FURIN	6
GO:0045625	GO:0045625	regulation of T-helper 1 cell differentiation	6/1817	10/18723	0.000123281	0.000869297	0.000559232	ANXA1/JAK3/IL4R/HLX/SOCS5/CCL19	6
GO:0071803	GO:0071803	positive regulation of podosome assembly	6/1817	10/18723	0.000123281	0.000869297	0.000559232	RHOA/FSCN1/LCP1/MSN/ASAP1/TNF	6
GO:0001909	GO:0001909	leukocyte mediated cytotoxicity	26/1817	124/18723	0.000124961	0.000880095	0.000566178	TYROBP/B2M/SPI1/CORO1A/HLA-DRA/ICAM1/ARRB2/PTPRC/HLA-E/HLA-F/CTSC/NCKAP1L/PLEKHM2/IL7R/VAV1/PTPN6/NECTIN2/ITGAM/FCGR2B/SERPINB9/FADD/MYD88/KIF5B/AGER/TREM1/UNC13D	26
GO:0061045	GO:0061045	negative regulation of wound healing	19/1817	78/18723	0.000128067	0.000900894	0.000579558	SERPINE1/ANXA2/THBS1/FAP/GJA1/ALOX5/PLAT/C1QTNF1/PDGFA/SH2B3/THBD/PLAU/PDGFB/UBASH3B/CD9/TNF/USF1/PDGFRA/PTEN	19
GO:0002433	GO:0002433	immune response-regulating cell surface receptor signaling pathway involved in phagocytosis	10/1817	27/18723	0.00012956	0.000905997	0.000582841	PTPRC/FGR/LIMK1/VAV1/FYN/CD47/MYO1G/FCGR2B/RAP1A/HCK	10
GO:0002719	GO:0002719	negative regulation of cytokine production involved in immune response	10/1817	27/18723	0.00012956	0.000905997	0.000582841	BST2/TGFB1/JAK3/HLA-F/TGFB2/SMAD7/BCL6/IRAK3/TNF/TGFB3	10
GO:0018126	GO:0018126	protein hydroxylation	10/1817	27/18723	0.00012956	0.000905997	0.000582841	FKBP10/PLOD2/P3H1/P4HA3/P4HB/ERO1A/ASPH/P3H3/CRTAP/PLOD1	10
GO:0038096	GO:0038096	Fc-gamma receptor signaling pathway involved in phagocytosis	10/1817	27/18723	0.00012956	0.000905997	0.000582841	PTPRC/FGR/LIMK1/VAV1/FYN/CD47/MYO1G/FCGR2B/RAP1A/HCK	10
GO:0071624	GO:0071624	positive regulation of granulocyte chemotaxis	10/1817	27/18723	0.00012956	0.000905997	0.000582841	CD74/RAC2/C5AR1/CXCL8/NCKAP1L/RAC1/MDK/CCL21/CCL19/CAMK1D	10
GO:1903076	GO:1903076	regulation of protein localization to plasma membrane	23/1817	104/18723	0.000130088	0.000908616	0.000584526	ACTB/ITGA3/ITGB1/TGFB1/MMP14/LRP1/EPHB2/TREM2/AP2M1/RHOG/GBP1/CSK/ATP2B4/CLIP3/PPP1R9B/GOPC/TNF/EPHA3/ZDHHC8/KIF5B/PICALM/ABI3/STX4	23
GO:0090022	GO:0090022	regulation of neutrophil chemotaxis	11/1817	32/18723	0.00013086	0.000911851	0.000586607	CD74/RAC2/C5AR1/CXCL8/NCKAP1L/JAM3/RAC1/MDK/CCL21/CCL19/CAMK1D	11
GO:1901889	GO:1901889	negative regulation of cell junction assembly	11/1817	32/18723	0.00013086	0.000911851	0.000586607	MMP14/THBS1/LRP1/CORO1C/TLR2/DLC1/RCC2/TNF/ROCK1/IL1B/PTEN	11
GO:0007584	GO:0007584	response to nutrient	33/1817	174/18723	0.000132819	0.000923321	0.000593986	COL1A1/SPARC/POSTN/IGFBP2/TNC/VCAM1/GNAI2/MAP1B/TSPO/CYBB/STAT1/TGFBR2/TNFRSF11B/KANK2/CD40/GAS6/SNAI2/SRF/USF2/RARA/ERCC1/TRIM25/PIM1/ALDH1A2/ATP2B1/LPL/MDM2/CDKN2B/CYP26B1/STC1/USF1/PTEN/SFRP2	33
GO:0048639	GO:0048639	positive regulation of developmental growth	33/1817	174/18723	0.000132819	0.000923321	0.000593986	FN1/WT1/MAP1B/CSF1/HOPX/LRP1/TGFBR2/TRPV2/AGRN/TWF2/PPIB/LIMK1/CXCR4/GDI1/SRF/SMAD7/GATA6/MACF1/SASH3/ILK/NRP1/DISC1/RBPJ/PIM1/DBN1/DBNL/HLX/CYFIP1/SEMA7A/FOXS1/MAPK1/NDEL1/PAFAH1B1	33
GO:0032330	GO:0032330	regulation of chondrocyte differentiation	15/1817	54/18723	0.000134538	0.000934168	0.000600964	CCN2/RFLNB/LOXL2/LTBP3/CTNNB1/RFLNA/ADAMTS7/SNAI2/CCN4/SMAD7/EFEMP1/GLI3/GREM1/TGFBR1/MDK	15
GO:0007204	GO:0007204	positive regulation of cytosolic calcium ion concentration	52/1817	319/18723	0.000135454	0.000938321	0.000603636	F2R/ITGAV/TGM2/FPR3/CORO1A/GJA1/LRP1/FKBP1A/PML/TRPV2/PTPRC/C1QTNF1/C5AR1/S1PR3/CAV1/CACNB3/CXCR4/GNB1/SNCA/ATP2B4/PTGER2/FPR1/CYBA/EDNRA/LPAR6/CD55/PLCE1/CXCL9/PTPN6/FYN/HMGB1/ERO1A/GSTO1/DLG4/TRPM2/UBASH3B/RASA3/CCR1/CD52/PTGER4/F2RL2/THY1/ITPR3/CCL21/PKD1/GNA13/CCL19/GPR65/SAA1/PDGFRA/DMD/OXTR	52
GO:1904951	GO:1904951	positive regulation of establishment of protein localization	52/1817	319/18723	0.000135454	0.000938321	0.000603636	FLNA/ITGB2/TGFB1/CD81/GLUL/GJA1/LRP1/TREM2/HCLS1/NUTF2/RAC2/CORO2B/PLK3/OAZ1/GAS6/MYO1C/TLR2/CACNB3/LRRC8A/TGFB2/VEGFC/FYN/SH3GLB1/MICALL2/ANP32B/DYNLL1/RIPOR1/ADAM9/ZC3H12A/ANO1/TRPM2/ITGAM/EDEM1/CCT8/CCT2/GLI3/MDM2/RAC1/TNF/ECT2/KIF5B/ABCG1/IL1B/TGFB3/ATP13A2/ATG13/MAPK1/KCNN4/STX4/TLR4/SOX4/DOC2B	52
GO:0090288	GO:0090288	negative regulation of cellular response to growth factor stimulus	24/1817	111/18723	0.000136182	0.00094226	0.000606169	HTRA1/SULF1/DCN/CRIM1/NBL1/THBS1/FSTL3/FBN1/NIBAN2/GPC1/SKIL/EMILIN1/SMAD6/ATP2B4/SMAD7/SPRY1/SKI/GREM1/SULF2/SHISA2/TWSG1/NGFR/SFRP2/CHRDL1	24
GO:0002712	GO:0002712	regulation of B cell mediated immunity	16/1817	60/18723	0.000138047	0.000952931	0.000613034	TGFB1/C3/TREM2/CD40/PTPRC/HLA-E/BCL6/CD55/PTPN6/NECTIN2/IL27RA/FCGR2B/TNF/SLC15A4/BTK/MAD2L2	16
GO:0002889	GO:0002889	regulation of immunoglobulin mediated immune response	16/1817	60/18723	0.000138047	0.000952931	0.000613034	TGFB1/C3/TREM2/CD40/PTPRC/HLA-E/BCL6/CD55/PTPN6/NECTIN2/IL27RA/FCGR2B/TNF/SLC15A4/BTK/MAD2L2	16
GO:0002283	GO:0002283	neutrophil activation involved in immune response	8/1817	18/18723	0.000138944	0.000955768	0.00061486	ITGB2/TYROBP/SPI1/FCER1G/PRAM1/ITGAM/MYD88/PTAFR	8
GO:0030889	GO:0030889	negative regulation of B cell proliferation	8/1817	18/18723	0.000138944	0.000955768	0.00061486	TYROBP/PAWR/MNDA/FCGR2B/CD300A/INPP5D/RC3H1/BTK	8
GO:0060192	GO:0060192	negative regulation of lipase activity	8/1817	18/18723	0.000138944	0.000955768	0.00061486	ANXA1/PLA2R1/APOC1/ANGPTL4/RGS2/SORT1/HDAC9/BICD1	8
GO:0001656	GO:0001656	metanephros development	20/1817	85/18723	0.000143695	0.000985157	0.000633766	WT1/PDGFRB/FBN1/MYC/ID3/NPHS2/STAT1/CTNNB1/EGR1/PDGFA/FOXD1/LIF/PDGFB/SPRY1/GLI3/GREM1/DLG5/LAMB2/PKD1/PDGFRA	20
GO:0045069	GO:0045069	regulation of viral genome replication	20/1817	85/18723	0.000143695	0.000985157	0.000633766	BST2/IFITM3/IFITM2/PABPC1/IFI16/IFITM1/ISG15/OAS2/HMGA2/CXCL8/OAS3/OAS1/APOBEC3C/CCL5/MX1/TOP2A/TNF/EIF2AK2/ADAR/BANF1	20
GO:0048017	GO:0048017	inositol lipid-mediated signaling	34/1817	182/18723	0.000143717	0.000985157	0.000633766	FN1/F2R/DCN/PDGFRB/CSF1R/TREM2/ZFP36L1/HCLS1/UNC5B/PDGFA/MAZ/FGR/PLCD3/TGFB2/PLCB2/PLCE1/PTPN6/FYN/HCST/PIK3R5/PDGFB/PDGFC/ADAP2/FGFR1/CCL5/TNFAIP8L3/CBL/TNF/MYDGF/PIK3IP1/PIK3AP1/PDGFRA/PTEN/PTAFR	34
GO:0045598	GO:0045598	regulation of fat cell differentiation	28/1817	139/18723	0.000145101	0.000993486	0.000639124	TGFB1/BMP2/ZFP36L1/ALOX5/TGFB1I1/SORT1/CCN4/CCDC85B/MMP11/PTPRQ/FERMT2/FRZB/TRIO/ZFP36L2/ZC3H12A/CCDC71L/ZFP36/PIM1/STK4/LPL/INSIG1/ZNF385A/TNF/MEX3C/TFE3/ZBTB7C/SFRP2/CEBPA	28
GO:0002861	GO:0002861	regulation of inflammatory response to antigenic stimulus	13/1817	43/18723	0.00014607	0.000995506	0.000640423	C3/CD81/TREM2/HLA-E/FGR/PLK2/FYN/RHBDF2/FCGR2B/HCK/FURIN/TNF/BTK	13
GO:0031952	GO:0031952	regulation of protein autophosphorylation	13/1817	43/18723	0.00014607	0.000995506	0.000640423	ENG/IQGAP1/PTPRC/ERRFI1/PDGFA/TNKS1BP1/CAV1/GPNMB/VEGFC/PDGFB/PDGFC/GREM1/RASSF2	13
GO:0042771	GO:0042771	intrinsic apoptotic signaling pathway in response to DNA damage by p53 class mediator	13/1817	43/18723	0.00014607	0.000995506	0.000640423	CD44/IFI16/CD74/CDKN1A/PML/BCL3/TP53/PYCARD/PHLDA3/NUPR1/DDIT4/ZNF385A/HNRNPK	13
GO:0061383	GO:0061383	trabecula morphogenesis	13/1817	43/18723	0.00014607	0.000995506	0.000640423	COL1A1/RHOA/ENG/SBNO2/FKBP1A/FHL2/MMP2/SRF/TGFB2/HEG1/RBPJ/GREM1/TGFBR1	13
GO:0001767	GO:0001767	establishment of lymphocyte polarity	7/1817	14/18723	0.000148698	0.00100992	0.000649693	MYH9/GSN/DOCK2/CYP26B1/CCL21/DOCK8/CCL19	7
GO:0044764	GO:0044764	multi-organism cellular process	7/1817	14/18723	0.000148698	0.00100992	0.000649693	CAV2/GAS6/CAV1/FCHSD2/NECTIN2/SIGLEC1/FCHSD1	7
GO:0051547	GO:0051547	regulation of keratinocyte migration	7/1817	14/18723	0.000148698	0.00100992	0.000649693	HBEGF/MMP9/MAP4K4/ADAM9/IQSEC1/FGF7/PTEN	7
GO:0006023	GO:0006023	aminoglycan biosynthetic process	19/1817	79/18723	0.00015348	0.00104	0.000669047	TGFB1/PDGFRB/CHST2/UGDH/HS3ST3A1/CHPF2/CSGALNACT2/CHPF/CHST11/CHST3/HS3ST3B1/EXT1/PDGFB/EXT2/IL1B/CHST15/XYLT1/B3GALT6/CHST14	19
GO:1901184	GO:1901184	regulation of ERBB signaling pathway	19/1817	79/18723	0.00015348	0.00104	0.000669047	PLAUR/CCDC88A/CBLB/IFI6/HBEGF/PTPN12/ERRFI1/MMP9/DGKD/RHBDF2/SHKBP1/RBPJ/NUP62/SOCS5/AFAP1L2/CBL/RHBDF1/ITGA1/ADAM17	19
GO:0036294	GO:0036294	cellular response to decreased oxygen levels	31/1817	161/18723	0.000157355	0.00106503	0.00068515	LMNA/MYC/CYBB/ICAM1/TREM2/ZFP36L1/SLC29A1/EGR1/PTGIS/PLK3/CACNB3/TP53/GNB1/CARD16/P4HB/GATA6/ERO1A/IRAK1/NAMPT/KCNMB1/RBPJ/NDNF/MDM2/TBL2/CBL/EIF4EBP1/STC1/BNIP3L/PTEN/PMAIP1/VHL	31
GO:0002637	GO:0002637	regulation of immunoglobulin production	18/1817	73/18723	0.000161799	0.00109261	0.00070289	TGFB1/EPHB2/CD40/PTPRC/IL4R/HLA-E/BCL6/SASH3/IL27RA/FCGR2B/TRAF2/TNFRSF4/CD86/TNF/CGAS/STX4/SLC15A4/MAD2L2	18
GO:0042058	GO:0042058	regulation of epidermal growth factor receptor signaling pathway	18/1817	73/18723	0.000161799	0.00109261	0.00070289	PLAUR/CCDC88A/CBLB/IFI6/HBEGF/PTPN12/ERRFI1/MMP9/DGKD/RHBDF2/SHKBP1/NUP62/SOCS5/AFAP1L2/CBL/RHBDF1/ITGA1/ADAM17	18
GO:0003229	GO:0003229	ventricular cardiac muscle tissue development	15/1817	55/18723	0.000168566	0.0011357	0.000730615	TPM1/TGFB1/ENG/HOPX/DSP/FKBP1A/LY6E/COL11A1/TGFB2/SMAD7/FOXC1/TNNT2/HEG1/RBPJ/TGFBR1	15
GO:0044091	GO:0044091	membrane biogenesis	15/1817	55/18723	0.000168566	0.0011357	0.000730615	ANXA2/S100A10/ANKLE2/EPHB2/CDH2/CAV2/CAV1/CLIP3/RFTN1/UGCG/STX2/UBE2I/PICALM/PTEN/STX4	15
GO:0060761	GO:0060761	negative regulation of response to cytokine stimulus	20/1817	86/18723	0.000170394	0.00114671	0.000737696	PXDN/SAMHD1/TREM2/ISG15/ECM1/PTPRC/ROBO1/STAT2/SH2B3/GAS6/CAV1/CARD16/OAS3/IRAK3/OAS1/PARP14/CCL5/IL1RN/ADAR/CARD8	20
GO:0055074	GO:0055074	calcium ion homeostasis	69/1817	460/18723	0.000170659	0.00114719	0.000738001	F2R/ITGAV/TGM2/TCIRG1/FPR3/CORO1A/GJA1/LRP1/FKBP1A/PML/TRPV2/CD40/PTPRC/CAV2/C1QTNF1/C5AR1/S1PR3/CAV1/CACNB3/CXCR4/GNB1/SNCA/ATP2B4/PTGER2/TMEM165/CALR/FPR1/CYBA/EDNRA/LPAR6/CD55/PLCE1/CXCL9/PTPN6/FYN/HMGB1/ERO1A/DISC1/ATP13A3/GSTO1/DLG4/CCL5/TRPM2/UBASH3B/RASA3/CCR1/KCTD17/CD52/PTGER4/F2RL2/ATP2A2/ATP2B1/THY1/ITPR3/DMPK/MCUB/ATP2A3/CCL21/WFS1/STC1/PKD1/GNA13/ATP13A2/CCL19/GPR65/SAA1/PDGFRA/DMD/O…	69
GO:0050650	GO:0050650	chondroitin sulfate proteoglycan biosynthetic process	9/1817	23/18723	0.000172952	0.00116128	0.000747067	UGDH/CHPF2/CSGALNACT2/CHPF/CHST11/CHST3/CHST15/XYLT1/B3GALT6	9
GO:0048863	GO:0048863	stem cell differentiation	37/1817	206/18723	0.000173238	0.00116188	0.000747452	FN1/LBH/LTBP3/NRP2/CDH2/CTNNB1/CORO1C/PTPRC/LAMA5/HMGA2/PRICKLE1/SNAI2/TP53/PHF19/EFNB1/SRF/TGFB2/EDNRA/GATA6/EXT1/SEMA3C/A2M/FOXC1/LIF/NRP1/FRZB/SEMA4C/ZFP36L2/RBPJ/ALDH1A2/TEAD2/GREM1/SEMA7A/EIF2AK2/MAPK1/DHX36/PDGFRA	37
GO:0071887	GO:0071887	leukocyte apoptotic process	23/1817	106/18723	0.000175994	0.00117902	0.000758479	ANXA1/AXL/CD74/PLEKHO2/HCLS1/JAK3/TSC22D3/FOXP1/GAS6/TP53/IRF7/BCL6/IL7R/CCL5/FADD/GLI3/CCL21/DOCK8/CCL19/FAS/ADAM17/PTEN/BTK	23
GO:0071353	GO:0071353	cellular response to interleukin-4	11/1817	33/18723	0.000179189	0.0011977	0.0007705	CORO1A/PML/JAK3/IL4R/HSPA5/TCF7/PARP14/IL2RG/TUBA1B/LEF1/MRC1	11
GO:0150117	GO:0150117	positive regulation of cell-substrate junction organization	11/1817	33/18723	0.000179189	0.0011977	0.0007705	S100A10/IQGAP1/COL16A1/LIMS1/MAP4K4/FERMT2/NRP1/THY1/RAC1/IQSEC1/ROCK1	11
GO:0000082	GO:0000082	G1/S transition of mitotic cell cycle	38/1817	214/18723	0.000181851	0.00121413	0.000781065	ITGB1/ANXA1/INHBA/CCND2/CDKN1A/AIF1/PML/CDK6/KANK2/BCAT1/PLK3/CCND3/UBE2E2/CCL2/TP53/GPNMB/PLK2/PTPN6/CRLF3/BID/NACC2/SLFN11/CTDSP2/MDM2/RB1/CACUL1/EIF4EBP1/CDKN2B/KHDRBS1/PSME2/PRMT2/PKD1/TFDP1/EZH2/ADAM17/PTEN/PPP3CA/SOX4	38
GO:0010714	GO:0010714	positive regulation of collagen metabolic process	10/1817	28/18723	0.0001841	0.00122636	0.000788937	VIM/CCN2/F2R/RUNX1/TGFB1/PDGFRB/ENG/ARRB2/VSIR/TGFB3	10
GO:0051894	GO:0051894	positive regulation of focal adhesion assembly	10/1817	28/18723	0.0001841	0.00122636	0.000788937	S100A10/IQGAP1/COL16A1/LIMS1/MAP4K4/FERMT2/NRP1/THY1/RAC1/ROCK1	10
GO:0051384	GO:0051384	response to glucocorticoid	29/1817	148/18723	0.000184588	0.00122823	0.000790137	SPARC/IGFBP7/ANXA1/IGFBP2/CLDN1/RHOA/DUSP1/CDKN1A/ICAM1/AIF1/ZFP36L1/FBXO32/ERRFI1/HMGB1/FOS/DDIT4/ZFP36L2/ADAM9/ZFP36/IL1RN/NR3C1/GJB2/ATP2B1/MDK/TNF/STC1/PTAFR/PTPRU/PCNA	29
GO:0030218	GO:0030218	erythrocyte differentiation	25/1817	120/18723	0.00018589	0.0012355	0.000794815	B2M/SPI1/MAFB/INHBA/STAT1/ZFP36L1/CDK6/ISG15/HCLS1/JAK3/IKZF1/SH2B3/SRF/ETS1/NCKAP1L/BCL6/ZFP36/INPP5D/RBFOX2/RB1/DNASE2/RHEX/KLF13/ADAR/ZBTB7A	25
GO:0042554	GO:0042554	superoxide anion generation	13/1817	44/18723	0.000189071	0.00125381	0.000806597	ITGB2/TYROBP/TGFB1/GNAI2/CYBB/CLEC7A/NCF2/CYBA/SH3PXD2A/ITGAM/SH3PXD2B/NCF4/GNAI3	13
GO:0060324	GO:0060324	face development	13/1817	44/18723	0.000189071	0.00125381	0.000806597	COL1A1/RRAS/MMP2/SRF/SGPL1/RARA/SKI/ALDH1A2/CRISPLD2/LEF1/TGFB3/MAPK1/PDGFRA	13
GO:0009743	GO:0009743	response to carbohydrate	43/1817	253/18723	0.0001965	0.00130162	0.000837353	SPARC/LGALS1/CCN2/COL6A2/MAP1B/THBS1/RHOA/GLUL/GJA1/LRP1/ICAM1/TGFBR2/TREM2/CLEC7A/ZFP36L1/SLC39A14/SLC29A1/EGR1/GAS6/MAP4K4/SRF/CYBA/NAMPT/NME2/DYNLL1/ERCC1/EFNA5/ANO1/ATG7/NME1/RAP1A/TRA2B/KLF7/LPL/UCP2/RAC1/KIF5B/ABCG1/AGER/PTEN/PPP3CA/STX4/SOX4	43
GO:0071709	GO:0071709	membrane assembly	14/1817	50/18723	0.000203621	0.00134406	0.000864656	ANXA2/S100A10/ANKLE2/EPHB2/CDH2/CAV2/CAV1/RFTN1/UGCG/STX2/UBE2I/PICALM/PTEN/STX4	14
GO:0042698	GO:0042698	ovulation cycle	17/1817	68/18723	0.000203763	0.00134406	0.000864656	AXL/INHBA/MMP7/ARRB2/NCOR2/EGR1/HSPA5/ETS1/TGFB2/SGPL1/TRPM2/MDK/TGFB3/PDGFRA/OXTR/PCNA/PTX3	17
GO:0001764	GO:0001764	neuron migration	30/1817	156/18723	0.000203819	0.00134406	0.000864656	COL3A1/FLNA/ITGA3/AXL/MAP1B/SPOCK1/NRP2/CTNNB1/SRGAP2/GAS6/CXCR4/SRF/NAV1/ARHGEF2/FYN/NRP1/DISC1/NDN/DDIT4/FGFR1/ZMIZ1/TUBB2A/NDNF/RAC1/MDK/ZNF609/NDEL1/PAFAH1B1/NRG3/NDE1	30
GO:0035051	GO:0035051	cardiocyte differentiation	30/1817	156/18723	0.000203819	0.00134406	0.000864656	ITGB1/PLEC/WT1/TGFB1/PDGFRB/VCAM1/PDLIM5/RGS4/LMNA/BMP2/ARRB2/FHL2/RGS2/PRICKLE1/SRF/CALR/TGFB2/GATA6/SEMA3C/RARA/SPRY1/MEF2A/RBPJ/GREM1/TENM4/NEBL/AKAP13/MAPK1/DHX36/PDGFRA	30
GO:0002260	GO:0002260	lymphocyte homeostasis	16/1817	62/18723	0.000209301	0.00137407	0.000883962	TCIRG1/CORO1A/SKIL/CD74/JAK3/TSC22D3/TNFAIP3/DOCK10/NCKAP1L/DOCK11/FADD/TNFSF13B/FAS/PMAIP1/RC3H1/TNFSF14	16
GO:0032757	GO:0032757	positive regulation of interleukin-8 production	16/1817	62/18723	0.000209301	0.00137407	0.000883962	F2R/SERPINE1/F3/CD74/CD14/CLEC7A/CHI3L1/TLR2/PYCARD/HMGB1/FADD/MYD88/AFAP1L2/TNF/IL1B/TLR4	16
GO:0045428	GO:0045428	regulation of nitric oxide biosynthetic process	16/1817	62/18723	0.000209301	0.00137407	0.000883962	TSPO/ICAM1/AIF1/CLEC7A/PTGIS/CAV1/ATP2B4/CD47/DYNLL1/ZC3H12A/RAC1/SIRPA/TNF/IL1B/TLR4/PTX3	16
GO:0060393	GO:0060393	regulation of pathway-restricted SMAD protein phosphorylation	16/1817	62/18723	0.000209301	0.00137407	0.000883962	PMEPA1/TGFB1/INHBA/ENG/BMP2/EMILIN1/LRP1/SMAD6/TGFB2/SMAD7/LDLRAD4/GREM1/TGFBR1/TGFB3/SNX25/TWSG1	16
GO:0030166	GO:0030166	proteoglycan biosynthetic process	15/1817	56/18723	0.000209807	0.00137587	0.000885116	CTNNB1/UGDH/CHPF2/CSGALNACT2/CHPF/CHST11/CHST3/HS3ST3B1/EXT1/GAL3ST4/EXT2/CHST15/XYLT1/B3GALT6/CHST14	15
GO:0006816	GO:0006816	calcium ion transport	64/1817	422/18723	0.000211887	0.00138796	0.000892897	CCN2/F2R/ITGAV/ANXA2/RAMP1/PDGFRB/MYLK/GNAI2/RHOA/TSPO/RGS4/CORO1A/AHNAK/GJA1/ICAM1/FKBP1A/PML/ARRB2/CD4/CTNNB1/TRPV2/PTPRC/CCL2/GAS6/GEM/CAV1/CACNB3/CXCR4/CD84/SNCA/ATP2B4/LILRB2/TMEM165/CYBA/CXCL9/PTPN6/FYN/ERO1A/PDGFB/GSTO1/CCL5/TRPM2/UBASH3B/RASA3/CCR1/ATP2A2/ATP2B1/THY1/TRIM27/ITPR3/IL16/MCUB/ORAI2/ATP2A3/CCL21/WFS1/STC1/PKD1/CCL19/EHD3/KCNN4/HOMER2/PPP3CA/DMD	64
GO:0002396	GO:0002396	MHC protein complex assembly	8/1817	19/18723	0.000219624	0.00143546	0.000923452	B2M/HLA-DRA/HLA-DPB1/HLA-DPA1/TAPBP/HLA-DMA/CALR/HLA-DMB	8
GO:0010544	GO:0010544	negative regulation of platelet activation	8/1817	19/18723	0.000219624	0.00143546	0.000923452	C1QTNF1/PDGFA/SH2B3/THBD/PDGFB/UBASH3B/CD9/PDGFRA	8
GO:0051604	GO:0051604	protein maturation	48/1817	294/18723	0.000231522	0.00151155	0.000972404	MYH9/SERPINE1/GSN/RUNX1/F3/CTSZ/MMP14/C1R/SRGN/GAS1/THBS1/IFI16/FKBP1A/TMEM98/PLAT/ADAM19/ADAMTS2/GALNT2/CTSS/CASP4/CAPN2/CARD16/VSIR/CALR/PLAU/KLK6/PYCARD/ERO1A/ASPH/SPCS3/CAST/DHCR24/FADD/GLI3/MDM2/ECE1/FURIN/ADAM10/WFS1/CARD8/CPXM1/MYRF/NCSTN/HM13/SCG5/BACE1/ADAM17/SOX4	48
GO:0051924	GO:0051924	regulation of calcium ion transport	43/1817	255/18723	0.000234616	0.00153006	0.000984308	F2R/PDGFRB/MYLK/GNAI2/RHOA/TSPO/RGS4/CORO1A/AHNAK/GJA1/ICAM1/FKBP1A/PML/ARRB2/CD4/CTNNB1/TRPV2/CCL2/GEM/CAV1/CACNB3/CXCR4/CD84/SNCA/LILRB2/CYBA/CXCL9/PTPN6/FYN/PDGFB/GSTO1/CCL5/UBASH3B/CCR1/ATP2B1/THY1/TRIM27/IL16/WFS1/STC1/EHD3/HOMER2/DMD	43
GO:0034101	GO:0034101	erythrocyte homeostasis	26/1817	129/18723	0.000244103	0.00159017	0.00102298	AXL/B2M/SPI1/MAFB/INHBA/STAT1/ZFP36L1/CDK6/ISG15/HCLS1/JAK3/IKZF1/SH2B3/SRF/ETS1/NCKAP1L/BCL6/ZFP36/INPP5D/RBFOX2/RB1/DNASE2/RHEX/KLF13/ADAR/ZBTB7A	26
GO:0050851	GO:0050851	antigen receptor-mediated signaling pathway	41/1817	240/18723	0.000244522	0.00159115	0.00102361	LAPTM5/CMTM3/CD81/CD276/HLA-DPB1/CBLB/THEMIS2/PTPRC/WNK1/FOXP1/GBP1/CSK/CACNB3/PRAM1/LAT2/PAWR/NCKAP1L/LCP2/PTPN6/FYN/BTN3A3/NECTIN2/LPXN/RFTN1/MNDA/FYB1/ZC3H12A/BTN3A2/FCGR2B/CD300A/INPP5D/THY1/IKBKG/TRBC2/NFAM1/KHDRBS1/MAPK1/KCNN4/RC3H1/ZAP70/BTK	41
GO:0046643	GO:0046643	regulation of gamma-delta T cell activation	6/1817	11/18723	0.000248894	0.00161603	0.00103961	PTPRC/NCKAP1L/EGR3/TCF7/LEF1/SOX4	6
GO:0098883	GO:0098883	synapse pruning	6/1817	11/18723	0.000248894	0.00161603	0.00103961	C3/C1QB/C1QC/TREM2/C1QA/ITGAM	6
GO:0051222	GO:0051222	positive regulation of protein transport	49/1817	303/18723	0.000252496	0.00163372	0.00105099	FLNA/ITGB2/TGFB1/CD81/GLUL/GJA1/LRP1/TREM2/HCLS1/NUTF2/RAC2/PLK3/OAZ1/GAS6/MYO1C/TLR2/CACNB3/LRRC8A/TGFB2/VEGFC/FYN/SH3GLB1/MICALL2/ANP32B/DYNLL1/RIPOR1/ADAM9/ZC3H12A/ANO1/TRPM2/ITGAM/EDEM1/GLI3/MDM2/RAC1/TNF/ECT2/KIF5B/ABCG1/IL1B/TGFB3/ATP13A2/ATG13/MAPK1/KCNN4/STX4/TLR4/SOX4/DOC2B	49
GO:0060070	GO:0060070	canonical Wnt signaling pathway	49/1817	303/18723	0.000252496	0.00163372	0.00105099	COL1A1/CTHRC1/IGFBP2/TGFB1/BMP2/PTPRO/IGFBP4/CDH2/CTNNB1/DKK3/EGR1/WNK1/PRICKLE1/DAPK3/ZEB2/IGFBP6/SNAI2/CAV1/PLEKHA4/WNT5B/EXT1/IGFBP1/TPBG/TCF7/ILK/FRZB/DISC1/BCL9L/PTK7/RBPJ/RECK/STK4/GLI3/TBL1XR1/GREM1/MDK/LEF1/RBX1/CYLD/SULF2/RUVBL2/MCC/PTEN/SFRP2/SOX4/PTPRU/FZD2/RBMS3/MAD2L2	49
GO:0002755	GO:0002755	MyD88-dependent toll-like receptor signaling pathway	9/1817	24/18723	0.000253002	0.00163372	0.00105099	IRF1/TLR2/IRF7/IRAK3/IRAK1/CD300A/MYD88/TLR4/BTK	9
GO:0045649	GO:0045649	regulation of macrophage differentiation	9/1817	24/18723	0.000253002	0.00163372	0.00105099	TGFB1/INHBA/CSF1/C1QC/HCLS1/LIF/FADD/RB1/ZBTB46	9
GO:0051043	GO:0051043	regulation of membrane protein ectodomain proteolysis	9/1817	24/18723	0.000253002	0.00163372	0.00105099	TIMP1/TIMP2/TIMP3/TNFRSF1B/ADAM9/FURIN/TNF/ROCK1/IL1B	9
GO:0072224	GO:0072224	metanephric glomerulus development	7/1817	15/18723	0.000255463	0.001646	0.0010589	WT1/PDGFRB/NPHS2/EGR1/PDGFB/LAMB2/PDGFRA	7
GO:1903729	GO:1903729	regulation of plasma membrane organization	7/1817	15/18723	0.000255463	0.001646	0.0010589	MYH9/GSN/ATP10A/PLEKHM2/ASAP1/SH3GLB1/ATP8B1	7
GO:0019082	GO:0019082	viral protein processing	10/1817	29/18723	0.000256706	0.00165221	0.00106289	MGAT1/GALNT1/ST6GALNAC4/SPCS3/PARP9/FURIN/ST6GALNAC3/MOGS/MGAT5/MGAT4B	10
GO:0051099	GO:0051099	positive regulation of binding	32/1817	173/18723	0.000267639	0.00172071	0.00110696	ANXA2/CTHRC1/S100A10/TGFB1/RAMP1/PLAUR/B2M/PLXND1/NIBAN2/BMP2/LRP1/FKBP1A/CTNNB1/GPSM1/MMP9/CAV1/PLK2/FOXC1/HMGB1/NRP1/RARA/PARP9/MBD2/SKI/MAPRE1/NME1/STK4/EIF3D/RB1/DTX3L/PKD1/TRIM21	32
GO:0030308	GO:0030308	negative regulation of cell growth	34/1817	188/18723	0.000272397	0.00174939	0.0011254	BST2/WT1/TGFB1/INHBA/RGS4/DCBLD2/CDKN1A/GJA1/PML/RGS2/SIPA1/NPR1/PLXNA3/TP53/ADAM15/TGFB2/BCL6/CCDC85B/SEMA3C/CRLF3/RERG/NRP1/FRZB/PPP1R9B/SEMA4C/PPT1/RB1/SH3BP4/GREM1/SEMA7A/VGLL4/ARHGAP4/MAP2/SFRP2	34
GO:0045926	GO:0045926	negative regulation of growth	42/1817	249/18723	0.00027385	0.00175681	0.00113018	BST2/WT1/TGFB1/MT2A/INHBA/RGS4/NOTCH2/DCBLD2/CDKN1A/GJA1/TGFBR2/PML/RGS2/SIPA1/NPR1/PLXNA3/TP53/ADAM15/TGFB2/BCL6/CCDC85B/SEMA3C/CRLF3/RERG/NRP1/FRZB/PPP1R9B/SEMA4C/RAI1/IGFBP5/MEIS1/PPT1/STK4/RB1/SH3BP4/GREM1/SEMA7A/VGLL4/ARHGAP4/MAP2/PTEN/SFRP2	42
GO:0010977	GO:0010977	negative regulation of neuron projection development	27/1817	137/18723	0.00027465	0.00175812	0.00113102	VIM/LGALS1/DPYSL3/FLNA/CTSZ/B2M/RHOA/SPOCK1/PTPRO/LRP1/EPHB2/PLXNA3/MAP4K4/GDI1/PMP22/SEMA3C/NRP1/DENND5A/SEMA4C/THY1/MDM2/SEMA7A/ARHGAP4/SYNGAP1/MAP2/PTEN/PAFAH1B1	27
GO:0090090	GO:0090090	negative regulation of canonical Wnt signaling pathway	27/1817	137/18723	0.00027465	0.00175812	0.00113102	CTHRC1/IGFBP2/BMP2/PTPRO/IGFBP4/CDH2/DKK3/EGR1/PRICKLE1/IGFBP6/SNAI2/CAV1/IGFBP1/TPBG/FRZB/STK4/GLI3/GREM1/MDK/RBX1/CYLD/RUVBL2/MCC/SFRP2/PTPRU/RBMS3/MAD2L2	27
GO:0032720	GO:0032720	negative regulation of tumor necrosis factor production	18/1817	76/18723	0.000278252	0.0017754	0.00114214	AXL/TSPO/TREM2/ARRB2/ERRFI1/TNFAIP3/BCL3/GAS6/GPNMB/VSIR/PTPN6/IRAK3/RARA/IL27RA/ZC3H12A/TRIM27/SIRPA/TLR4	18
GO:0043536	GO:0043536	positive regulation of blood vessel endothelial cell migration	18/1817	76/18723	0.000278252	0.0017754	0.00114214	TMSB4X/ANXA1/TGFB1/THBS1/HSPB1/CD40/HDAC9/HDAC7/ETS1/PLK2/VEGFC/HMGB1/NRP1/PDGFB/FGFR1/AKT3/STAT5A/ADAM17	18
GO:2000379	GO:2000379	positive regulation of reactive oxygen species metabolic process	18/1817	76/18723	0.000278252	0.0017754	0.00114214	ITGB2/TYROBP/TGFB1/PDGFRB/GNAI2/THBS1/TSPO/CDKN1A/TGFBR2/CLEC7A/TP53/SNCA/CYBA/PDGFB/ZC3H12A/ITGAM/GNAI3/TLR4	18
GO:0010543	GO:0010543	regulation of platelet activation	12/1817	40/18723	0.00028324	0.00179944	0.00115761	FCER1G/C1QTNF1/PDGFA/SH2B3/PLEK/THBD/PDGFB/PDPN/UBASH3B/CD9/PDGFRA/TLR4	12
GO:0014037	GO:0014037	Schwann cell differentiation	12/1817	40/18723	0.00028324	0.00179944	0.00115761	PLEC/GPC1/LAMA2/DAG1/NAB2/ARHGEF10/ILK/SKI/NAB1/EGR2/LAMB2/PPP3R1	12
GO:0071526	GO:0071526	semaphorin-plexin signaling pathway	12/1817	40/18723	0.00028324	0.00179944	0.00115761	FLNA/PLXND1/NRP2/ARHGDIA/PLXNA3/SEMA3C/NRP1/SEMA4C/SH3BP1/RAC1/PLXNA1/SEMA7A	12
GO:1904994	GO:1904994	regulation of leukocyte adhesion to vascular endothelial cell	12/1817	40/18723	0.00028324	0.00179944	0.00115761	ITGB2/RHOA/CHST2/ICAM1/ALOX5/ITGA4/ETS1/IRAK1/MDK/TNF/CCL21/PTAFR	12
GO:0061458	GO:0061458	reproductive system development	64/1817	427/18723	0.000294967	0.00187193	0.00120424	FLNA/HTRA1/SULF1/ANXA1/JUNB/DCN/WT1/MMP14/PDGFRB/TNC/AXL/VASH1/C3/FSTL3/INHBA/NOTCH2/PSAP/GJA1/ICAM1/ARRB2/CTNNB1/ZFP36L1/CRIP1/SOCS3/ADAM19/PLCD3/CCN1/RAB13/HSPA5/ADAM15/TMED2/TGFB2/CTSB/PHLDA2/GATA6/SGPL1/PTPN6/FOXC1/LIF/PDGFB/PPP1R9B/RARA/NUPR1/DHCR24/ERCC1/RBPJ/STK4/GLI3/GJB2/AGO4/REC8/CBL/TGFBR1/LEF1/STC1/PKD1/MAPK1/PDGFRA/PTEN/SFRP2/BIRC2/CEBPA/UBE2Q1/PTX3	64
GO:0046777	GO:0046777	protein autophosphorylation	39/1817	227/18723	0.000303906	0.00192659	0.0012394	PDGFRB/ENG/IQGAP1/CSF1R/PTPRC/WNK1/ERRFI1/PDGFA/FGR/STK17B/DAPK3/TNKS1BP1/CAV1/CSK/GPNMB/VEGFC/STK10/FYN/IRAK3/PDGFB/IRAK1/NME2/PDGFC/FGFR1/NEK6/PIM1/STK4/THY1/MAP3K12/MEX3B/HCK/GREM1/EIF2AK2/RASSF2/ATP13A2/TAOK1/PDGFRA/ZAP70/BTK	39
GO:0080164	GO:0080164	regulation of nitric oxide metabolic process	16/1817	64/18723	0.000310478	0.00196614	0.00126485	TSPO/ICAM1/AIF1/CLEC7A/PTGIS/CAV1/ATP2B4/CD47/DYNLL1/ZC3H12A/RAC1/SIRPA/TNF/IL1B/TLR4/PTX3	16
GO:0045089	GO:0045089	positive regulation of innate immune response	26/1817	131/18723	0.000314752	0.00199107	0.00128088	TYROBP/SPI1/IFI16/CLEC7A/HLA-E/HLA-F/IRF7/IKBKE/PYCARD/CARD9/VAV1/FYN/HMGB1/NECTIN2/MNDA/PARP9/CCL5/FADD/POLR3D/HCK/GBP5/IFI35/NONO/CGAS/TLR4/SLC15A4	26
GO:0034504	GO:0034504	protein localization to nucleus	47/1817	290/18723	0.000317452	0.002006	0.00129049	COL1A1/FLNA/TGFB1/LMNA/GLUL/CDKN1A/CBLB/PML/TMEM98/HCLS1/NUTF2/SYNE1/PRICKLE1/LIMK2/BCL3/TP53/CALR/FYN/LIF/MDFIC/FERMT2/NFKBIA/PARP9/MAGED1/ZC3H12A/KPNB1/CCT8/CCT2/GLI3/CIZ1/NUP62/KPNA2/MDM2/GBP2/ECT2/PLK1/DTX3L/SUN2/PPP3R1/CNEP1R1/ATP13A2/ZBTB7A/NGFR/MAPK1/PPP3CA/NUP188/ARL2BP	47
GO:0045010	GO:0045010	actin nucleation	14/1817	52/18723	0.00031922	0.00201286	0.0012949	GSN/ARPC1B/ARPC5/CORO1A/ARPC2/ACTR3/ARPC4/ARPC3/FCHSD2/GMFG/WASF2/EVL/CYFIP1/TRIM27	14
GO:0072132	GO:0072132	mesenchyme morphogenesis	14/1817	52/18723	0.00031922	0.00201286	0.0012949	ACTA2/ENG/MYC/BMP2/TGFBR2/ROBO1/HEYL/SNAI2/TGFB2/FOXC1/RBPJ/MDM2/TGFBR1/LEF1	14
GO:0046640	GO:0046640	regulation of alpha-beta T cell proliferation	11/1817	35/18723	0.000321994	0.00202387	0.00130198	CD81/CBLB/TGFBR2/PTPRC/HLA-E/IRF1/VSIR/CD55/TWSG1/RASAL3/ZAP70	11
GO:0098801	GO:0098801	regulation of renal system process	11/1817	35/18723	0.000321994	0.00202387	0.00130198	F2R/GNAI2/PTPRO/GJA1/CORO2B/NPR1/GAS6/CYBA/PDGFB/COMT/STC1	11
GO:2000403	GO:2000403	positive regulation of lymphocyte migration	11/1817	35/18723	0.000321994	0.00202387	0.00130198	RHOA/AIF1/WNK1/ITGA4/PYCARD/CCL5/FADD/ADAM10/CCL21/DOCK8/ADAM17	11
GO:0032418	GO:0032418	lysosome localization	18/1817	77/18723	0.000330672	0.0020762	0.00133565	MYH9/ADGRE2/RAC2/IL4R/PTGDS/FGR/CD84/LAT2/PLEKHM2/CD300A/MILR1/RAB34/CBL/SNAP23/KIF5B/NDEL1/UNC13D/BTK	18
GO:0032930	GO:0032930	positive regulation of superoxide anion generation	8/1817	20/18723	0.000335011	0.00210121	0.00135174	ITGB2/TYROBP/TGFB1/GNAI2/CLEC7A/CYBA/ITGAM/GNAI3	8
GO:1902806	GO:1902806	regulation of cell cycle G1/S phase transition	31/1817	168/18723	0.000345832	0.00216677	0.00139392	ANXA1/CCND2/CDKN1A/AIF1/PML/KANK2/PLK3/CCND3/UBE2E2/CCL2/TP53/GPNMB/ATP2B4/PLK2/PTPN6/BID/NACC2/SLFN11/PAGR1/CTDSP2/MDM2/RB1/CDKN2B/PSME2/PRMT2/PKD1/TFDP1/EZH2/ADAM17/PTEN/SOX4	31
GO:0060674	GO:0060674	placenta blood vessel development	10/1817	30/18723	0.000351809	0.00219955	0.001415	JUNB/VASH1/NOTCH2/SOCS3/PLCD3/CCN1/TMED2/RBPJ/PKD1/MAPK1	10
GO:0070168	GO:0070168	negative regulation of biomineral tissue development	10/1817	30/18723	0.000351809	0.00219955	0.001415	RFLNB/TGFB1/SRGN/LTBP3/ECM1/RFLNA/GAS6/CCR1/GREM1/ROCK1	10
GO:0001938	GO:0001938	positive regulation of endothelial cell proliferation	23/1817	111/18723	0.00035861	0.0022397	0.00144083	F3/ITGB3/BMP2/NRP2/ECM1/CAV2/ITGA4/CYBA/VEGFC/EGR3/HMGB1/NRP1/PDGFB/FGFR1/NR4A1/AKT3/TGFBR1/MDK/PGF/MYDGF/STAT5A/NRAS/ADAM17	23
GO:0042832	GO:0042832	defense response to protozoan	9/1817	25/18723	0.000361466	0.00225277	0.00144924	SLC11A1/CLEC7A/CD40/IL4R/BCL3/CCDC88B/IRF8/MYD88/GBP2	9
GO:1903901	GO:1903901	negative regulation of viral life cycle	9/1817	25/18723	0.000361466	0.00225277	0.00144924	BST2/IFITM3/GSN/IFITM2/IFITM1/LY6E/CIITA/TRIM25/PTX3	9
GO:0032735	GO:0032735	positive regulation of interleukin-12 production	12/1817	41/18723	0.000365425	0.00227264	0.00146202	LAPTM5/CLEC7A/CD40/IRF1/TLR2/HMGB1/IRF8/IL16/MDK/AGER/CCL19/TLR4	12
GO:0050856	GO:0050856	regulation of T cell receptor signaling pathway	12/1817	41/18723	0.000365425	0.00227264	0.00146202	LAPTM5/CD81/CBLB/GBP1/PAWR/PTPN6/NECTIN2/CD300A/THY1/IKBKG/KCNN4/RC3H1	12
GO:0043434	GO:0043434	response to peptide hormone	62/1817	414/18723	0.000371994	0.00231106	0.00148674	TIMP1/COL1A1/SPARC/CCN2/ANXA1/SHC1/GNAI2/MAP1B/RAB31/FBN1/IQGAP1/CYBB/GJA1/STAT1/ICAM1/PTPRE/ZFP36L1/SLC39A14/EGR1/JAK3/CAV2/SOCS3/SORT1/ERRFI1/STAT2/CCND3/YWHAG/MYO1C/TLR2/CAV1/HDAC9/RAB13/CSK/DAG1/CYBA/TNS2/IGFBP1/FYN/NME2/IGFBP5/MAX/NR4A1/GJB2/ATP2B1/LPL/EGR2/CYFIP1/INSIG1/MDM2/HDAC5/UCP2/MYO5A/AGTRAP/ROCK1/IL1B/STAT5A/NDEL1/USF1/PTEN/PTPRA/OXTR/PXN	62
GO:0002440	GO:0002440	production of molecular mediator of immune response	49/1817	308/18723	0.000372716	0.00231311	0.00148806	LAPTM5/BST2/TGFB1/B2M/CD81/HLA-DRA/CD74/HLA-DPB1/IL1R1/HLA-DPA1/SPON2/EPHB2/SAMHD1/CLEC7A/HK1/CD40/JAK3/PTPRC/IL4R/HLA-E/HLA-F/HLA-DMA/TGFB2/SMAD7/BCL6/TNFRSF1B/CD55/IRAK3/SASH3/HLA-DMB/IL27RA/ERCC1/FCGR2B/DDX21/TRAF2/TNFRSF4/CD86/SEMA7A/TNF/IL1B/CGAS/TGFB3/TREM1/DHX36/STX4/TLR4/SLC15A4/BTK/MAD2L2	49
GO:0006937	GO:0006937	regulation of muscle contraction	31/1817	169/18723	0.000384918	0.00238633	0.00153516	CCN2/MYL9/F2R/NPNT/TPM1/RHOA/DSP/DOCK5/RGS2/DAPK3/DSC2/CAV1/GRK2/DOCK4/SRF/SMAD7/PLCE1/C12orf57/TNNT2/GSTO1/SPHK1/ZC3H12A/NR4A1/ATP2A2/ATP2B1/DMPK/STC1/EHD3/DMD/PTAFR/OXTR	31
GO:0000302	GO:0000302	response to reactive oxygen species	38/1817	222/18723	0.00038867	0.0023992	0.00154344	COL1A1/ANXA1/TPM1/PDGFRB/AXL/CYP1B1/DUSP1/STAT1/MMP2/PLK3/TNFAIP3/MMP9/CAPN2/ETS1/PAWR/FYN/AGAP3/MAP3K5/FOS/SPHK1/PYCR1/ADAM9/TRPM2/IL18BP/TRA2B/MDM2/UCP2/SIRPA/ECT2/RBX1/EZH2/MAPK1/PDGFRA/ERCC6/PCNA/BTK/JUN/PXN	38
GO:0010761	GO:0010761	fibroblast migration	13/1817	47/18723	0.000388719	0.0023992	0.00154344	ITGB1/PLEC/TGFB1/THBS1/PML/CORO1C/SGPL1/RCC2/ILK/CYGB/RAC1/MTA2/ARHGAP4	13
GO:0031641	GO:0031641	regulation of myelination	13/1817	47/18723	0.000388719	0.0023992	0.00154344	TYMP/ITGAX/CTNNB1/TMEM98/CTSC/DAG1/TNFRSF1B/RARA/EGR2/CYFIP1/TENM4/MYRF/PTEN	13
GO:0051489	GO:0051489	regulation of filopodium assembly	13/1817	47/18723	0.000388719	0.0023992	0.00154344	DPYSL3/FSCN1/CAPZB/AGRN/SRF/NRP1/ARAP1/DOCK11/TRPM2/RALA/TGFBR1/CCL21/TGFB3	13
GO:0021885	GO:0021885	forebrain cell migration	15/1817	59/18723	0.00038984	0.0023992	0.00154344	AXL/RHOA/CTNNB1/ROBO1/SRGAP2/CXCR4/SRF/BMERB1/DISC1/ZMIZ1/GLI3/SUN2/NDEL1/PAFAH1B1/NRG3	15
GO:0043407	GO:0043407	negative regulation of MAP kinase activity	15/1817	59/18723	0.00038984	0.0023992	0.00154344	DUSP1/BMP2/RGS2/SH2B3/CAV1/PTPN6/IRAK3/AIDA/SPRY1/DUSP7/UCHL1/CD300A/NUP62/IL1B/SFRP2	15
GO:0050732	GO:0050732	negative regulation of peptidyl-tyrosine phosphorylation	15/1817	59/18723	0.00038984	0.0023992	0.00154344	CBLB/PTPRC/SOCS3/ERRFI1/SH2B3/CAV1/PTPN6/PARP14/CD300A/THY1/SOCS5/CBL/SH3BP5/SFRP2/SAMSN1	15
GO:0006919	GO:0006919	activation of cysteine-type endopeptidase activity involved in apoptotic process	18/1817	78/18723	0.000391454	0.00240412	0.00154661	F2R/LAPTM5/F3/S100A9/PML/S100A8/ROBO1/SNCA/DLC1/PYCARD/ANP32B/BID/NLRP1/TNF/ATP2A3/CARD8/NGFR/PMAIP1	18
GO:1903556	GO:1903556	negative regulation of tumor necrosis factor superfamily cytokine production	18/1817	78/18723	0.000391454	0.00240412	0.00154661	AXL/TSPO/TREM2/ARRB2/ERRFI1/TNFAIP3/BCL3/GAS6/GPNMB/VSIR/PTPN6/IRAK3/RARA/IL27RA/ZC3H12A/TRIM27/SIRPA/TLR4	18
GO:0002707	GO:0002707	negative regulation of lymphocyte mediated immunity	14/1817	53/18723	0.000395531	0.00242663	0.00156109	AHR/ARRB2/PTPRC/HLA-E/HLA-F/NCKAP1L/SMAD7/BCL6/CD55/IL7R/PTPN6/IL4I1/FCGR2B/SERPINB9	14
GO:0046328	GO:0046328	regulation of JNK cascade	26/1817	133/18723	0.000402861	0.00246904	0.00158837	CCN2/MAP4K4/TRAF1/PYCARD/CARD9/HMGB1/TRAF5/AIDA/TRAF3/MDFIC/MAP3K5/FCGR2B/MYD88/TRAF2/SIRPA/TNF/CYLD/CCL21/RASSF2/AGER/IL1B/CCL19/TAOK1/PAFAH1B1/SFRP2/TLR4	26
GO:0030282	GO:0030282	bone mineralization	24/1817	119/18723	0.000411392	0.00251871	0.00162032	COL1A2/MGP/RFLNB/TGFB1/SRGN/ANKH/BMP2/LTBP3/SBNO2/ALOX5/ISG15/ECM1/RFLNA/FGR/CCN1/LOX/GPNMB/KLF10/CCR1/ATF4/ATP2B1/GREM1/BMP2K/TGFB3	24
GO:0001977	GO:0001977	renal system process involved in regulation of blood volume	7/1817	16/18723	0.000416188	0.00254016	0.00163412	F2R/PTPRO/GJA1/CORO2B/GAS6/CYBA/PDGFB	7
GO:0003198	GO:0003198	epithelial to mesenchymal transition involved in endocardial cushion formation	7/1817	16/18723	0.000416188	0.00254016	0.00163412	ENG/TGFBR2/HEYL/SNAI2/TGFB2/RBPJ/TGFBR1	7
GO:0071639	GO:0071639	positive regulation of monocyte chemotactic protein-1 production	7/1817	16/18723	0.000416188	0.00254016	0.00163412	CLEC7A/CD84/OAS3/HMGB1/OAS1/AGER/IL1B	7
GO:0030032	GO:0030032	lamellipodium assembly	17/1817	72/18723	0.000423009	0.00257607	0.00165722	ITGB1/FSCN1/ARPC2/CCDC88A/CAPZB/PTPRO/VCL/ACTR3/RAC2/ABLIM2/TWF2/SRGAP2/PLCE1/WASF2/CYFIP1/RAC1/ABI3	17
GO:0071479	GO:0071479	cellular response to ionizing radiation	17/1817	72/18723	0.000423009	0.00257607	0.00165722	IFI16/CCND2/CDKN1A/EGR1/HMGA2/TNKS1BP1/TP53/MAP3K20/HSPA5/CYBA/NAMPT/EEF1D/TANK/MDM2/ECT2/ELK1/SFRP2	17
GO:0070670	GO:0070670	response to interleukin-4	11/1817	36/18723	0.00042338	0.00257607	0.00165722	CORO1A/PML/JAK3/IL4R/HSPA5/TCF7/PARP14/IL2RG/TUBA1B/LEF1/MRC1	11
GO:0030178	GO:0030178	negative regulation of Wnt signaling pathway	31/1817	170/18723	0.000427866	0.00260068	0.00167306	CTHRC1/IGFBP2/BMP2/PTPRO/LRP1/IGFBP4/CDH2/DKK3/EGR1/PRICKLE1/IGFBP6/SNAI2/CAV1/NXN/IGFBP1/TPBG/FRZB/STK4/GLI3/GREM1/MDK/RBX1/CYLD/VGLL4/SHISA2/RUVBL2/MCC/SFRP2/PTPRU/RBMS3/MAD2L2	31
GO:0010212	GO:0010212	response to ionizing radiation	28/1817	148/18723	0.000431015	0.00261713	0.00168364	ANXA1/VCAM1/MYC/IFI16/CCND2/CDKN1A/ICAM1/PML/EGR1/PTPRC/HMGA2/TNKS1BP1/IKBIP/TP53/MAP3K20/HSPA5/CYBA/THBD/NAMPT/ERCC1/EEF1D/TANK/MDM2/CBL/ECT2/ELK1/ERCC6/SFRP2	28
GO:0150063	GO:0150063	visual system development	57/1817	375/18723	0.000431994	0.00262038	0.00168573	VIM/COL4A1/COL5A1/WT1/NES/PDGFRB/COL8A1/C3/CYP1B1/INHBA/TCIRG1/COL5A2/FBN1/NOTCH2/SKIL/EPHB2/TGFBR2/CTNNB1/MEIS3/LIMK2/C1QA/MFAP2/CRB2/WNT5B/GNB1/ATP2B4/SRF/TMOD1/TGFB2/SPRED1/FOXC1/HMGB1/C12orf57/NRP1/SCO2/TENM3/RARA/SPRY1/EFEMP1/SMG9/MAX/SKI/ITGAM/ATF4/MEIS1/ALDH1A2/GLI3/ATP2B1/SH3PXD2B/THY1/TGFBR1/MFSD2A/LAMB2/PBX3/TWSG1/PDGFRA/CHRDL1	57
GO:0032355	GO:0032355	response to estradiol	27/1817	141/18723	0.000443793	0.00268918	0.00172999	COL1A1/CCN2/POSTN/ANXA1/ARPC1B/IGFBP2/TGFB1/PDGFRB/MAP1B/DUSP1/GJA1/NCOR2/CTNNB1/ETS1/CALR/BID/PPP1R9B/RARA/MBD2/ALDH1A2/GJB2/EZH2/RUVBL2/PTEN/OXTR/GGT5/PCNA	27
GO:0051494	GO:0051494	negative regulation of cytoskeleton organization	30/1817	163/18723	0.000446938	0.00270547	0.00174047	TMSB4X/PFN1/GSN/MYADM/MAP1B/CORO1A/CAPZB/HDGFL3/CORO2B/TWF2/TJP1/SNCA/CLIP3/DLC1/TMOD1/ARHGEF2/GMFG/BMERB1/WASF2/TRIM54/SVIL/ARAP1/TRIOBP/MAPRE1/CAPG/TPX2/MTPN/TAOK1/SPTB/MAP2	30
GO:0032715	GO:0032715	negative regulation of interleukin-6 production	16/1817	66/18723	0.000451327	0.00272923	0.00175575	ARRB2/TNFAIP3/GAS6/CSK/CD200/CD84/NCKAP1L/PTPN6/IRAK3/IL27RA/ZC3H12A/INPP5D/SOCS5/SIRPA/TNF/TLR4	16
GO:0035265	GO:0035265	organ growth	32/1817	178/18723	0.000452487	0.00273065	0.00175667	RUNX1/WT1/PDGFRB/PDLIM5/RGS4/PSAP/GJA1/TGFBR2/ECM1/RGS2/LY6E/TGFB2/GATA6/EXT1/FOXC1/SASH3/RARA/DUSP6/HEG1/RBPJ/MEIS1/PIM1/HLX/STK4/TGFBR1/TENM4/FGF7/STC1/VGLL4/AKAP13/MAPK1/PTEN	32
GO:0048015	GO:0048015	phosphatidylinositol-mediated signaling	32/1817	178/18723	0.000452487	0.00273065	0.00175667	FN1/F2R/DCN/PDGFRB/CSF1R/TREM2/ZFP36L1/HCLS1/UNC5B/PDGFA/MAZ/FGR/PLCD3/TGFB2/PLCB2/PLCE1/PTPN6/FYN/HCST/PIK3R5/PDGFB/PDGFC/FGFR1/CCL5/CBL/TNF/MYDGF/PIK3IP1/PIK3AP1/PDGFRA/PTEN/PTAFR	32
GO:0032147	GO:0032147	activation of protein kinase activity	26/1817	134/18723	0.000454547	0.00274028	0.00176286	FGF1/SLC11A1/ITGB3/CCDC88A/TGFBR2/WNK1/CHI3L1/GAS6/TGFB2/NCKAP1L/HMGB1/PDGFB/IRAK1/PDGFC/CCL5/EFNA5/DAXX/CD300A/TPX2/TRAF2/GREM1/AGAP2/CD86/TNFRSF10B/ECT2/NRG3	26
GO:0031341	GO:0031341	regulation of cell killing	21/1817	99/18723	0.000456878	0.00274045	0.00176297	CFH/TYROBP/B2M/SPI1/HLA-DRA/ICAM1/ARRB2/CLEC7A/PTPRC/HLA-E/HLA-F/NCKAP1L/CD55/IL7R/VAV1/NECTIN2/ITGAM/FCGR2B/SERPINB9/FADD/AGER	21
GO:0034333	GO:0034333	adherens junction assembly	6/1817	12/18723	0.000456896	0.00274045	0.00176297	ACTB/VCL/CTNNB1/SMAD7/JAM3/DLG5	6
GO:0043301	GO:0043301	negative regulation of leukocyte degranulation	6/1817	12/18723	0.000456896	0.00274045	0.00176297	SPI1/HLA-F/CD84/NCKAP1L/FCGR2B/CD300A	6
GO:0051549	GO:0051549	positive regulation of keratinocyte migration	6/1817	12/18723	0.000456896	0.00274045	0.00176297	HBEGF/MMP9/MAP4K4/ADAM9/IQSEC1/FGF7	6
GO:0072683	GO:0072683	T cell extravasation	6/1817	12/18723	0.000456896	0.00274045	0.00176297	CD99/ICAM1/CCL2/IL27RA/ITGAL/FADD	6
GO:0007611	GO:0007611	learning or memory	42/1817	255/18723	0.000457751	0.00274279	0.00176447	ITGA3/ITGB1/B2M/CCND2/EPHB2/TREM2/NRGN/ARL6IP5/C1QL1/TLR2/NETO1/LILRB2/SRF/ARF4/PLK2/FYN/TPBG/PPP1R9B/GM2A/FOS/DLG4/B4GALT2/PPT1/HRH1/EGR2/ITPR3/MDK/COMT/AGER/PICALM/ATXN1/NCSTN/MAPK1/SYNGAP1/GIT1/PTEN/ADCY3/PAFAH1B1/OXTR/LDLR/RIC8A/JUN	42
GO:0003018	GO:0003018	vascular process in circulatory system	43/1817	263/18723	0.000462408	0.00276788	0.00178062	F2R/PLEC/TGFB1/FABP5/RHOA/ACTA2/ABCC3/GJA1/LRP1/ICAM1/DOCK5/SLC29A1/TBXAS1/RGS2/NPR1/CAV1/TJP1/DOCK4/ATP2B4/SLCO2B1/PDE3A/EDNRA/EXT1/FOXC1/SLC1A3/ABCC1/FERMT2/KCNMB1/SLC2A3/SLC1A4/HRH1/ATP2B1/SLCO3A1/MFSD2A/ECE1/EXT2/ROCK1/ATP2A3/AGER/SLC38A2/ITGA1/SLC7A1/OXTR	43
GO:0006906	GO:0006906	vesicle fusion	22/1817	106/18723	0.000465582	0.00278135	0.00178928	ANXA1/ANXA2/CORO1A/CAV2/RAB13/SNCA/STX11/SPHK1/RAB34/RUBCNL/RAB7B/STX2/SNAP23/KIF5B/VAMP3/ATP13A2/SEPTIN8/EEA1/GNAI3/SAMD9/STX4/DOC2B	22
GO:0032984	GO:0032984	protein-containing complex disassembly	38/1817	224/18723	0.0004656	0.00278135	0.00178928	MICAL2/GSN/NES/MAP1B/MYC/CAPZB/HDGFL3/HMGA1/LIX1L/TWF2/TMOD1/DSTN/PLEK/ARHGEF2/BMERB1/IRAK3/SET/WDR1/PPP1R9B/TRIM54/SVIL/DDIT4/STMN3/TRIOBP/SH3BP1/CAPG/ATP2A2/RUBCNL/TPX2/MTPN/TNF/KLC1/SMARCE1/KIF5B/NCKAP5L/TAOK1/SPTB/MICAL1	38
GO:0030890	GO:0030890	positive regulation of B cell proliferation	12/1817	42/18723	0.000466892	0.00278625	0.00179243	CD81/CD74/CDKN1A/EPHB2/CD40/PTPRC/NCKAP1L/BCL6/SASH3/TNFRSF4/TNFSF13B/TLR4	12
GO:0071901	GO:0071901	negative regulation of protein serine/threonine kinase activity	24/1817	120/18723	0.000467768	0.00278865	0.00179398	DUSP1/BMP2/CDKN1A/RGS2/TNFAIP3/SH2B3/CAV1/PYCARD/PTPN6/IRAK3/AIDA/SPRY1/DUSP7/HEG1/UCHL1/CD300A/NUP62/RB1/CDKN2B/PLK1/IL1B/PTEN/SFRP2/CEBPA	24
GO:0031623	GO:0031623	receptor internalization	23/1817	113/18723	0.000468957	0.00279097	0.00179547	ITGB1/ITGB2/RAMP1/FCER1G/CD81/RAB31/ITGB3/LRP1/CD63/ARRB2/AP2M1/CXCL8/DNM1/CAV1/RIN3/GRK2/SNCA/ANKRD13D/DLG4/CD9/GREM1/PPP3R1/PICALM	23
GO:0071692	GO:0071692	protein localization to extracellular region	56/1817	368/18723	0.000469103	0.00279097	0.00179547	F2R/ANXA1/CAVIN1/LTBP2/TGFB1/NBL1/TCIRG1/FBN1/GLUL/GJA1/LRP1/TREM2/ALOX5/P3H1/TLR2/MAP4K4/RAB13/CD200/LRRC8A/STEAP3/TGFB2/PLEK/LTBP1/VEGFC/DYNLL1/RHBDF2/CCL5/ADAM9/RCN3/EFNA5/ANO1/RAB3B/TRPM2/IL1RN/PDIA4/KLF7/UCP2/RAC1/TNF/SEL1L/KIF5B/ABCG1/IL1B/TGFB3/ATP13A2/RHBDF1/SAA1/KCNN4/PAFAH1B1/PPP3CA/STX4/BLOC1S6/TLR4/SOX4/UBE2Q1/DOC2B	56
GO:0031638	GO:0031638	zymogen activation	15/1817	60/18723	0.000473771	0.00280914	0.00180716	SERPINE1/RUNX1/CTSZ/MMP14/C1R/THBS1/IFI16/PLAT/VSIR/PLAU/PYCARD/ASPH/DHCR24/FADD/FURIN	15
GO:0055008	GO:0055008	cardiac muscle tissue morphogenesis	15/1817	60/18723	0.000473771	0.00280914	0.00180716	TPM1/TGFB1/ENG/BMP2/DSP/FKBP1A/LY6E/COL11A1/TGFB2/SMAD7/FOXC1/TNNT2/HEG1/RBPJ/TGFBR1	15
GO:0030201	GO:0030201	heparan sulfate proteoglycan metabolic process	10/1817	31/18723	0.000474537	0.00280914	0.00180716	SULF1/GPC1/CTNNB1/UGDH/HS3ST3B1/EXT1/EXT2/SULF2/XYLT1/B3GALT6	10
GO:0110150	GO:0110150	negative regulation of biomineralization	10/1817	31/18723	0.000474537	0.00280914	0.00180716	RFLNB/TGFB1/SRGN/LTBP3/ECM1/RFLNA/GAS6/CCR1/GREM1/ROCK1	10
GO:1900027	GO:1900027	regulation of ruffle assembly	10/1817	31/18723	0.000474537	0.00280914	0.00180716	PFN1/ICAM1/CORO1C/RHOG/CAV1/RCC2/EVL/CYFIP1/NDEL1/ABI3	10
GO:0010594	GO:0010594	regulation of endothelial cell migration	39/1817	232/18723	0.000475848	0.00281408	0.00181034	SPARC/TMSB4X/ANXA1/DCN/FGF1/TGFB1/VASH1/THBS1/RHOA/ITGB3/GLUL/NRP2/HSPB1/CD40/RRAS/FOXP1/HDAC9/ATP2B4/HDAC7/ETS1/CALR/PLK2/SPRED1/VEGFC/HMGB1/NRP1/PDGFB/FGFR1/ZC3H12A/RIN2/STARD13/SH3BP1/AKT3/HDAC5/RAC1/TNF/STC1/STAT5A/ADAM17	39
GO:0006887	GO:0006887	exocytosis	54/1817	352/18723	0.0004817	0.00284584	0.00183077	MYH9/ANXA1/ITGB2/SPI1/GNAI2/RAB31/CORO1A/SLC17A9/ADGRE2/RAC2/IL4R/PTGDS/FGR/HLA-F/RAB13/CD84/SNCA/PRAM1/LAT2/NCKAP1L/PLEK/STX11/SYT12/SEPTIN2/MYO1G/CCL5/RAB3B/RALA/CCR1/ITGAM/FCGR2B/CD300A/RAP1A/MILR1/ATP2A2/TNFAIP2/STX2/HCK/CBL/TXLNA/SNAP23/VAMP3/ATP13A2/SEPTIN5/UNC13D/BACE1/GIT1/SEPTIN1/STX4/PTAFR/BLOC1S6/MICAL1/BTK/DOC2B	54
GO:0043303	GO:0043303	mast cell degranulation	13/1817	48/18723	0.000486291	0.00287009	0.00184637	ADGRE2/RAC2/IL4R/PTGDS/FGR/CD84/LAT2/CD300A/MILR1/CBL/SNAP23/UNC13D/BTK	13
GO:1902743	GO:1902743	regulation of lamellipodium organization	14/1817	54/18723	0.000486878	0.00287068	0.00184675	CD44/FSCN1/ARPC2/CAPZB/ACTR3/RAC2/CORO1C/TWF2/PLCE1/WASF2/PDPN/CYFIP1/RAC1/ABI3	14
GO:0003177	GO:0003177	pulmonary valve development	8/1817	21/18723	0.000495361	0.00290618	0.00186959	NOTCH2/ROBO1/HEYL/SMAD6/TGFB2/TNFRSF1B/TNFRSF1A/RBPJ	8
GO:0046597	GO:0046597	negative regulation of viral entry into host cell	8/1817	21/18723	0.000495361	0.00290618	0.00186959	IFITM3/GSN/IFITM2/IFITM1/LY6E/CIITA/TRIM25/PTX3	8
GO:0071605	GO:0071605	monocyte chemotactic protein-1 production	8/1817	21/18723	0.000495361	0.00290618	0.00186959	CLEC7A/CD84/OAS3/HMGB1/OAS1/SOCS5/AGER/IL1B	8
GO:0071637	GO:0071637	regulation of monocyte chemotactic protein-1 production	8/1817	21/18723	0.000495361	0.00290618	0.00186959	CLEC7A/CD84/OAS3/HMGB1/OAS1/SOCS5/AGER/IL1B	8
GO:0099515	GO:0099515	actin filament-based transport	8/1817	21/18723	0.000495361	0.00290618	0.00186959	MYO1E/MYO1C/MYO1D/MYO1F/MYO1G/MYO5A/SUN2/MYO1B	8
GO:0050680	GO:0050680	negative regulation of epithelial cell proliferation	30/1817	164/18723	0.000497217	0.00291197	0.00187331	SPARC/SULF1/TGFB1/VASH1/B2M/THBS1/GJA1/STAT1/CDK6/ALOX5/CAV2/ROBO1/CCL2/SNAI2/CAV1/TGFB2/LIMS2/NUPR1/MAGED1/MTSS1/RB1/TGFBR1/TNF/CDKN2B/RUNX3/NGFR/TINF2/MCC/PTEN/SFRP2	30
GO:0034976	GO:0034976	response to endoplasmic reticulum stress	42/1817	256/18723	0.000497335	0.00291197	0.00187331	THBS1/PML/ALOX5/CXCL8/CAV1/CASP4/TP53/CREB3L2/HSPA5/CALR/TMED2/P4HB/NIBAN1/ERO1A/BID/MAP3K5/NUPR1/RCN3/ATF4/FCGR2B/TRIM25/EDEM1/ATP2A2/PDIA4/TRAF2/TBL2/GORASP2/TNFRSF10B/ECPAS/EIF2AK2/SEL1L/MANF/ATP2A3/WFS1/PPP1R15A/STT3B/ATF3/HM13/SYVN1/PMAIP1/UFD1/JUN	42
GO:0001562	GO:0001562	response to protozoan	9/1817	26/18723	0.00050555	0.00295421	0.00190049	SLC11A1/CLEC7A/CD40/IL4R/BCL3/CCDC88B/IRF8/MYD88/GBP2	9
GO:1905523	GO:1905523	positive regulation of macrophage migration	9/1817	26/18723	0.00050555	0.00295421	0.00190049	MMP14/THBS1/CSF1/CSF1R/TREM2/C5AR1/CCL5/MDK/MAPK1	9
GO:0021700	GO:0021700	developmental maturation	45/1817	280/18723	0.000506539	0.00295706	0.00190232	RFLNB/PFN1/AXL/C3/MAP1B/RHOA/BMP2/CDKN1A/CD63/CLEC7A/CTNNB1/MMP2/AGRN/RFLNA/C1QA/C1QL1/DAG1/TGFB2/PDE3A/EXT1/TUT7/DISC1/CBFB/DLG4/CDC25B/RBPJ/ABHD2/RECK/ALDH1A2/GLDN/REC8/RB1/GREM1/LYL1/RHEX/CCL21/PICALM/ZBTB7A/CCL19/XYLT1/PTEN/BLOC1S6/ARCN1/CEBPA/BTK	45
GO:0034284	GO:0034284	response to monosaccharide	38/1817	225/18723	0.000508917	0.00296801	0.00190936	SPARC/LGALS1/CCN2/COL6A2/THBS1/RHOA/GLUL/GJA1/LRP1/ICAM1/TGFBR2/TREM2/SLC39A14/SLC29A1/EGR1/GAS6/MAP4K4/SRF/CYBA/NAMPT/NME2/DYNLL1/EFNA5/ANO1/ATG7/NME1/TRA2B/KLF7/LPL/UCP2/RAC1/KIF5B/ABCG1/AGER/PTEN/PPP3CA/STX4/SOX4	38
GO:0051480	GO:0051480	regulation of cytosolic calcium ion concentration	54/1817	353/18723	0.000516263	0.00300788	0.00193501	F2R/ITGAV/TGM2/FPR3/CORO1A/GJA1/LRP1/FKBP1A/PML/TRPV2/PTPRC/CAV2/C1QTNF1/C5AR1/S1PR3/CAV1/CACNB3/CXCR4/GNB1/SNCA/ATP2B4/PTGER2/FPR1/CYBA/EDNRA/LPAR6/CD55/PLCE1/CXCL9/PTPN6/FYN/HMGB1/ERO1A/GSTO1/DLG4/TRPM2/UBASH3B/RASA3/CCR1/CD52/PTGER4/F2RL2/ATP2B1/THY1/ITPR3/CCL21/PKD1/GNA13/CCL19/GPR65/SAA1/PDGFRA/DMD/OXTR	54
GO:0001678	GO:0001678	cellular glucose homeostasis	31/1817	172/18723	0.000526652	0.00306539	0.00197201	LGALS1/LRP1/ICAM1/TREM2/SLC39A14/SLC29A1/HK1/GAS6/MAP4K4/HK3/SRF/LRRC8A/CYBA/NME2/DYNLL1/EFNA5/ANO1/NME1/TRA2B/KLF7/UCP2/RAC1/HK2/KIF5B/ABCG1/AGER/NGFR/PPP3CA/STX4/SOX4/FOXK1	31
GO:0044843	GO:0044843	cell cycle G1/S phase transition	40/1817	241/18723	0.000527672	0.0030683	0.00197388	ITGB1/ANXA1/INHBA/CCND2/CDKN1A/AIF1/PML/CDK6/KANK2/BCAT1/PLK3/CCND3/UBE2E2/CCL2/TP53/GPNMB/ATP2B4/PLK2/PTPN6/CRLF3/BID/NACC2/SLFN11/PAGR1/CTDSP2/MDM2/RB1/CACUL1/EIF4EBP1/CDKN2B/KHDRBS1/PSME2/PRMT2/PKD1/TFDP1/EZH2/ADAM17/PTEN/PPP3CA/SOX4	40
GO:0010927	GO:0010927	cellular component assembly involved in morphogenesis	22/1817	107/18723	0.000533308	0.00309802	0.001993	ITGB1/PLEC/TPM1/PDGFRB/GPC1/PHLDB1/TLR2/SRF/TMOD1/DAG1/PMP22/NECTIN2/TNNT2/ILK/WDR1/MEF2A/CD9/TENM4/NEBL/AKAP13/PDGFRA/PAFAH1B1	22
GO:0090100	GO:0090100	positive regulation of transmembrane receptor protein serine/threonine kinase signaling pathway	23/1817	114/18723	0.000534493	0.00310185	0.00199546	SULF1/NPNT/TGFB1/THBS1/INHBA/ENG/NOTCH2/BMP2/TGFB1I1/CCN1/ZEB2/CRB2/FOXD1/TGFB2/ILK/PELO/RBPJ/TGFBR1/CDKN2B/TGFB3/TWSG1/ADAM17/ZNF423	23
GO:0007422	GO:0007422	peripheral nervous system development	18/1817	80/18723	0.000542518	0.00314224	0.00202145	PLEC/RUNX1/CLDN1/GPC1/LAMA2/DAG1/PMP22/NAB2/EGR3/ARHGEF10/ILK/SKI/NAB1/EGR2/LAMB2/PPP3R1/ETV1/RUNX3	18
GO:0071229	GO:0071229	cellular response to acid chemical	18/1817	80/18723	0.000542518	0.00314224	0.00202145	COL1A1/COL1A2/PLEC/COL4A1/COL5A2/COL16A1/CYBB/COL6A1/MMP2/SIPA1/CAPN2/CYBA/FYN/DNMT1/PDGFC/SH3BP4/TNF/PDGFRA	18
GO:0030522	GO:0030522	intracellular receptor signaling pathway	43/1817	265/18723	0.000543853	0.00314688	0.00202443	PMEPA1/LBH/FABP5/RHOA/DCBLD2/BMP2/YWHAH/AHR/PML/NCOR2/KANK2/PTGIS/SLC15A3/FOXP1/HMGA2/TNFAIP3/HEYL/SNAI2/IRF7/OAS3/CALR/NFKBIA/RARA/BIRC3/DAXX/ZMIZ1/PIM1/NR3C1/NR4A1/PAGR1/ALDH1A2/RBFOX2/USP15/CYLD/CYP26B1/PRMT2/ZBTB7A/EZH2/TLR4/UFD1/BIRC2/SLC15A4/KDM5D	43
GO:0030513	GO:0030513	positive regulation of BMP signaling pathway	11/1817	37/18723	0.000550192	0.00317423	0.00204203	SULF1/ENG/NOTCH2/CCN1/CRB2/FOXD1/ILK/PELO/RBPJ/TWSG1/ZNF423	11
GO:0032570	GO:0032570	response to progesterone	11/1817	37/18723	0.000550192	0.00317423	0.00204203	TGFB1/THBS1/TSPO/TLR2/CAV1/TGFB2/FOS/ABHD2/GJB2/TGFB3/OXTR	11
GO:0043403	GO:0043403	skeletal muscle tissue regeneration	11/1817	37/18723	0.000550192	0.00317423	0.00204203	ANXA1/CD81/HOPX/TGFBR2/DAG1/CD9/MTPN/EZH2/PTGFRN/PPP3CA/LARGE1	11
GO:0043624	GO:0043624	cellular protein complex disassembly	26/1817	136/18723	0.000575645	0.00331783	0.00213441	MICAL2/GSN/NES/MAP1B/CAPZB/HDGFL3/TWF2/TMOD1/DSTN/PLEK/ARHGEF2/BMERB1/WDR1/PPP1R9B/TRIM54/SVIL/STMN3/TRIOBP/SH3BP1/CAPG/TPX2/MTPN/NCKAP5L/TAOK1/SPTB/MICAL1	26
GO:0034142	GO:0034142	toll-like receptor 4 signaling pathway	12/1817	43/18723	0.000591081	0.00340016	0.00218737	TREM2/CD14/TNFAIP3/HMGB1/OAS1/NFKBIA/IRAK1/RAB7B/IFI35/LY96/PIK3AP1/TLR4	12
GO:0071604	GO:0071604	transforming growth factor beta production	12/1817	43/18723	0.000591081	0.00340016	0.00218737	FN1/ITGAV/TYROBP/THBS1/LUM/LTBP3/CD200/TGFB2/LTBP1/GATA6/LRRC32/FURIN	12
GO:0009746	GO:0009746	response to hexose	37/1817	219/18723	0.000594405	0.00341595	0.00219753	LGALS1/CCN2/COL6A2/THBS1/RHOA/GLUL/GJA1/LRP1/ICAM1/TGFBR2/TREM2/SLC39A14/SLC29A1/EGR1/GAS6/MAP4K4/SRF/CYBA/NAMPT/NME2/DYNLL1/EFNA5/ANO1/ATG7/NME1/TRA2B/KLF7/LPL/UCP2/RAC1/KIF5B/ABCG1/AGER/PTEN/PPP3CA/STX4/SOX4	37
GO:0038066	GO:0038066	p38MAPK cascade	14/1817	55/18723	0.00059557	0.00341931	0.00219969	SPI1/DUSP1/BMP2/TREM2/ZFP36L1/MAP3K20/MAP3K5/RELL1/SPHK1/ZC3H12A/ZFP36/CYLD/AGER/IL1B	14
GO:0071456	GO:0071456	cellular response to hypoxia	28/1817	151/18723	0.000602101	0.00345345	0.00222165	LMNA/MYC/CYBB/ICAM1/TREM2/ZFP36L1/SLC29A1/EGR1/PTGIS/PLK3/TP53/GNB1/CARD16/P4HB/GATA6/ERO1A/IRAK1/KCNMB1/RBPJ/NDNF/MDM2/TBL2/EIF4EBP1/STC1/BNIP3L/PTEN/PMAIP1/VHL	28
GO:0002279	GO:0002279	mast cell activation involved in immune response	13/1817	49/18723	0.00060382	0.00345995	0.00222584	ADGRE2/RAC2/IL4R/PTGDS/FGR/CD84/LAT2/CD300A/MILR1/CBL/SNAP23/UNC13D/BTK	13
GO:0045930	GO:0045930	negative regulation of mitotic cell cycle	39/1817	235/18723	0.000616368	0.00352842	0.00226989	TIMP2/TGFB1/GAS1/DUSP1/CDKN1A/PML/CTNNB1/ZFP36L1/KANK2/HMGA2/PLK3/CCL2/TP53/GPNMB/MAP3K20/PLK2/BCL6/FOXC1/HECA/BTG3/MUS81/ZFP36L2/NACC2/SLFN11/CTDSP2/MDM2/RB1/TNF/MIIP/CDKN2B/PLK1/PRMT2/EZH2/TAOK1/BUB3/AVEN/PTEN/SOX4/MAD2L2	39
GO:0014065	GO:0014065	phosphatidylinositol 3-kinase signaling	27/1817	144/18723	0.000625113	0.00357501	0.00229986	FN1/F2R/DCN/PDGFRB/TREM2/ZFP36L1/HCLS1/UNC5B/PDGFA/MAZ/FGR/TGFB2/PTPN6/FYN/HCST/PIK3R5/PDGFB/PDGFC/FGFR1/CCL5/CBL/TNF/MYDGF/PIK3IP1/PIK3AP1/PDGFRA/PTEN	27
GO:0035767	GO:0035767	endothelial cell chemotaxis	10/1817	32/18723	0.000630753	0.00359682	0.00231388	TMSB4X/FGF1/THBS1/HSPB1/RAB13/EGR3/HMGB1/NRP1/FGFR1/NR4A1	10
GO:0043372	GO:0043372	positive regulation of CD4-positive, alpha-beta T cell differentiation	10/1817	32/18723	0.000630753	0.00359682	0.00231388	ANXA1/HLA-DRA/IL4R/NCKAP1L/SASH3/RARA/HLX/SOCS5/CD86/CCL19	10
GO:0060317	GO:0060317	cardiac epithelial to mesenchymal transition	10/1817	32/18723	0.000630753	0.00359682	0.00231388	ENG/BMP2/TGFBR2/HEYL/SNAI2/ADAM15/TGFB2/SPRY1/RBPJ/TGFBR1	10
GO:0009749	GO:0009749	response to glucose	36/1817	212/18723	0.000635049	0.00361209	0.00232371	LGALS1/CCN2/COL6A2/THBS1/RHOA/GLUL/GJA1/LRP1/ICAM1/TGFBR2/TREM2/SLC39A14/SLC29A1/EGR1/GAS6/MAP4K4/SRF/CYBA/NME2/DYNLL1/EFNA5/ANO1/ATG7/NME1/TRA2B/KLF7/LPL/UCP2/RAC1/KIF5B/ABCG1/AGER/PTEN/PPP3CA/STX4/SOX4	36
GO:0046209	GO:0046209	nitric oxide metabolic process	18/1817	81/18723	0.000635268	0.00361209	0.00232371	CYP1B1/TSPO/ICAM1/AIF1/CLEC7A/PTGIS/TLR2/CAV1/ATP2B4/CD47/DYNLL1/ZC3H12A/RAC1/SIRPA/TNF/IL1B/TLR4/PTX3	18
GO:0048708	GO:0048708	astrocyte differentiation	18/1817	81/18723	0.000635268	0.00361209	0.00232371	VIM/TSPAN2/S100A9/BMP2/LRP1/TREM2/CDK6/S100A8/C5AR1/C1QA/LIF/IFNGR1/LAMB2/TNF/AGER/MAPK1/TLR4/LDLR	18
GO:0048880	GO:0048880	sensory system development	57/1817	381/18723	0.000643486	0.0036553	0.00235151	VIM/COL4A1/COL5A1/WT1/NES/PDGFRB/COL8A1/C3/CYP1B1/INHBA/TCIRG1/COL5A2/FBN1/NOTCH2/SKIL/EPHB2/TGFBR2/CTNNB1/MEIS3/LIMK2/C1QA/MFAP2/CRB2/WNT5B/GNB1/ATP2B4/SRF/TMOD1/TGFB2/SPRED1/FOXC1/HMGB1/C12orf57/NRP1/SCO2/TENM3/RARA/SPRY1/EFEMP1/SMG9/MAX/SKI/ITGAM/ATF4/MEIS1/ALDH1A2/GLI3/ATP2B1/SH3PXD2B/THY1/TGFBR1/MFSD2A/LAMB2/PBX3/TWSG1/PDGFRA/CHRDL1	57
GO:0010715	GO:0010715	regulation of extracellular matrix disassembly	7/1817	17/18723	0.000648466	0.00367298	0.00236288	TGFB1/FSCN1/FAP/LRP1/ETS1/CST3/PDPN	7
GO:0034349	GO:0034349	glial cell apoptotic process	7/1817	17/18723	0.000648466	0.00367298	0.00236288	TREM2/CCL2/GAS6/TP53/BID/TRAF2/RB1	7
GO:0038065	GO:0038065	collagen-activated signaling pathway	7/1817	17/18723	0.000648466	0.00367298	0.00236288	COL1A1/COL4A1/ITGA11/COL4A2/OSCAR/COL4A5/UBASH3B	7
GO:0010038	GO:0010038	response to metal ion	56/1817	373/18723	0.000655315	0.00370821	0.00238555	SPARC/JUNB/IGFBP2/CLDN1/B2M/VCAM1/MT2A/THBS1/FSTL3/TCIRG1/TSPO/IQGAP1/DUSP1/LOXL2/CYBB/ICAM1/S100A16/CD14/TNFRSF11B/S100A8/CRIP1/WNK1/ALOX5AP/C1QA/MMP9/CAV1/SNCA/GDI1/HSPA5/CALR/AQP9/SYT12/TNNT2/ADCY7/CYBRD1/FOS/ERCC1/DLG4/ADAM9/KCNMB1/MEF2A/TRPM2/DAXX/SLC25A24/MDM2/ITPR3/ECT2/ATP13A2/NCSTN/MAPK1/BACE1/PTEN/PPP3CA/CEBPA/PCNA/JUN	56
GO:0032613	GO:0032613	interleukin-10 production	15/1817	62/18723	0.000688647	0.00388359	0.00249837	TYROBP/TREM2/CLEC7A/ISG15/JAK3/BCL3/TLR2/VSIR/PYCARD/HMGB1/SASH3/CD47/FCGR2B/AGER/TLR4	15
GO:0032653	GO:0032653	regulation of interleukin-10 production	15/1817	62/18723	0.000688647	0.00388359	0.00249837	TYROBP/TREM2/CLEC7A/ISG15/JAK3/BCL3/TLR2/VSIR/PYCARD/HMGB1/SASH3/CD47/FCGR2B/AGER/TLR4	15
GO:0045576	GO:0045576	mast cell activation	15/1817	62/18723	0.000688647	0.00388359	0.00249837	ADGRE2/RAC2/IL4R/PTGDS/FGR/CD84/LAT2/LCP2/NECTIN2/CD300A/MILR1/CBL/SNAP23/UNC13D/BTK	15
GO:0032677	GO:0032677	regulation of interleukin-8 production	21/1817	102/18723	0.000693185	0.00388359	0.00249837	TMSB4X/F2R/SERPINE1/ANXA1/F3/CD74/CD14/CLEC7A/SSC5D/PTPRC/BCL3/CHI3L1/TLR2/PYCARD/HMGB1/FADD/MYD88/AFAP1L2/TNF/IL1B/TLR4	21
GO:0003272	GO:0003272	endocardial cushion formation	9/1817	27/18723	0.000693545	0.00388359	0.00249837	ENG/BMP2/TGFBR2/ROBO1/HEYL/SNAI2/TGFB2/RBPJ/TGFBR1	9
GO:0031954	GO:0031954	positive regulation of protein autophosphorylation	9/1817	27/18723	0.000693545	0.00388359	0.00249837	IQGAP1/PDGFA/TNKS1BP1/GPNMB/VEGFC/PDGFB/PDGFC/GREM1/RASSF2	9
GO:0032703	GO:0032703	negative regulation of interleukin-2 production	9/1817	27/18723	0.000693545	0.00388359	0.00249837	LAPTM5/VSIG4/PTPRC/TNFAIP3/GBP1/HDAC7/ZFP36/TRIM27/HOMER2	9
GO:0032967	GO:0032967	positive regulation of collagen biosynthetic process	9/1817	27/18723	0.000693545	0.00388359	0.00249837	VIM/CCN2/F2R/RUNX1/TGFB1/PDGFRB/ENG/ARRB2/TGFB3	9
GO:0060142	GO:0060142	regulation of syncytium formation by plasma membrane fusion	9/1817	27/18723	0.000693545	0.00388359	0.00249837	EHD2/TYROBP/PLEKHO1/CD53/TREM2/IL4R/CAPN2/CXCL9/ADAM9	9
GO:0061437	GO:0061437	renal system vasculature development	9/1817	27/18723	0.000693545	0.00388359	0.00249837	WT1/PDGFRB/ACTA2/NOTCH2/EGR1/NRP1/PDGFB/PECAM1/PDGFRA	9
GO:0061440	GO:0061440	kidney vasculature development	9/1817	27/18723	0.000693545	0.00388359	0.00249837	WT1/PDGFRB/ACTA2/NOTCH2/EGR1/NRP1/PDGFB/PECAM1/PDGFRA	9
GO:0048608	GO:0048608	reproductive structure development	62/1817	424/18723	0.000698473	0.00390748	0.00251374	FLNA/HTRA1/SULF1/ANXA1/JUNB/DCN/WT1/MMP14/PDGFRB/TNC/AXL/VASH1/C3/FSTL3/INHBA/NOTCH2/PSAP/GJA1/ICAM1/ARRB2/CTNNB1/ZFP36L1/CRIP1/SOCS3/ADAM19/PLCD3/CCN1/RAB13/HSPA5/ADAM15/TMED2/TGFB2/CTSB/PHLDA2/GATA6/SGPL1/PTPN6/FOXC1/LIF/PDGFB/RARA/NUPR1/DHCR24/ERCC1/RBPJ/STK4/GLI3/GJB2/AGO4/REC8/CBL/TGFBR1/LEF1/STC1/PKD1/MAPK1/PDGFRA/PTEN/SFRP2/BIRC2/CEBPA/PTX3	62
GO:0030279	GO:0030279	negative regulation of ossification	11/1817	38/18723	0.000707177	0.00394495	0.00253784	RFLNB/SRGN/LTBP3/ECM1/RFLNA/SMAD6/SMAD7/CCR1/RBPJ/GREM1/MDK	11
GO:0048246	GO:0048246	macrophage chemotaxis	11/1817	38/18723	0.000707177	0.00394495	0.00253784	THBS1/CSF1/CSF1R/SLAMF8/C5AR1/CCL2/CKLF/CCL5/MDK/MAPK1/SAA1	11
GO:1901186	GO:1901186	positive regulation of ERBB signaling pathway	11/1817	38/18723	0.000707177	0.00394495	0.00253784	PLAUR/CCDC88A/HBEGF/MMP9/DGKD/SHKBP1/RBPJ/NUP62/AFAP1L2/CBL/ADAM17	11
GO:0032816	GO:0032816	positive regulation of natural killer cell activation	8/1817	22/18723	0.00071262	0.00396781	0.00255255	TYROBP/AXL/HLA-E/HLA-F/GAS6/IL15RA/ZBTB1/BLOC1S6	8
GO:0071404	GO:0071404	cellular response to low-density lipoprotein particle stimulus	8/1817	22/18723	0.00071262	0.00396781	0.00255255	ITGB1/ITGB2/FCER1G/CD81/LPL/SOCS5/CD9/LDLR	8
GO:0002711	GO:0002711	positive regulation of T cell mediated immunity	14/1817	56/18723	0.000724157	0.00402446	0.00258899	B2M/CD81/HLA-DRA/IL1R1/PTPRC/HLA-E/HLA-F/CD55/SASH3/NECTIN2/FADD/TRAF2/ZBTB1/IL1B	14
GO:0022029	GO:0022029	telencephalon cell migration	14/1817	56/18723	0.000724157	0.00402446	0.00258899	RHOA/CTNNB1/ROBO1/SRGAP2/CXCR4/SRF/BMERB1/DISC1/ZMIZ1/GLI3/SUN2/NDEL1/PAFAH1B1/NRG3	14
GO:0001910	GO:0001910	regulation of leukocyte mediated cytotoxicity	18/1817	82/18723	0.000741328	0.00410339	0.00263977	TYROBP/B2M/SPI1/HLA-DRA/ICAM1/ARRB2/PTPRC/HLA-E/HLA-F/NCKAP1L/IL7R/VAV1/NECTIN2/ITGAM/FCGR2B/SERPINB9/FADD/AGER	18
GO:0002312	GO:0002312	B cell activation involved in immune response	18/1817	82/18723	0.000741328	0.00410339	0.00263977	LGALS1/TGFB1/SPI1/NOTCH2/CD40/PTPRC/DOCK10/BCL3/BCL6/IL27RA/ERCC1/DOCK11/LFNG/FCGR2B/IRF8/TLR4/SLC15A4/MAD2L2	18
GO:0043242	GO:0043242	negative regulation of protein-containing complex disassembly	18/1817	82/18723	0.000741328	0.00410339	0.00263977	GSN/MAP1B/CAPZB/HDGFL3/TWF2/TMOD1/ARHGEF2/BMERB1/IRAK3/TRIM54/SVIL/TRIOBP/CAPG/TPX2/MTPN/TNF/TAOK1/SPTB	18
GO:2001057	GO:2001057	reactive nitrogen species metabolic process	18/1817	82/18723	0.000741328	0.00410339	0.00263977	CYP1B1/TSPO/ICAM1/AIF1/CLEC7A/PTGIS/TLR2/CAV1/ATP2B4/CD47/DYNLL1/ZC3H12A/RAC1/SIRPA/TNF/IL1B/TLR4/PTX3	18
GO:0150076	GO:0150076	neuroinflammatory response	12/1817	44/18723	0.000741835	0.00410339	0.00263977	ITGB1/TREM2/PTPRC/MMP9/CD200/CTSC/TNFRSF1B/NUPR1/SPHK1/TNF/IL1B/LDLR	12
GO:0019083	GO:0019083	viral transcription	13/1817	50/18723	0.000744431	0.0041062	0.00264158	IFITM3/HMGA2/USF2/UBP1/MDFIC/CCL5/ZFP36/TRIM27/LEF1/PSMC3/TRIM21/USF1/JUN	13
GO:0038093	GO:0038093	Fc receptor signaling pathway	13/1817	50/18723	0.000744431	0.0041062	0.00264158	FCER1G/PTPRC/FGR/LIMK1/VAV1/FYN/FCGR1B/CD47/MYO1G/FCGR2B/RAP1A/HCK/BTK	13
GO:0060425	GO:0060425	lung morphogenesis	13/1817	50/18723	0.000744431	0.0041062	0.00264158	CTSZ/TNC/TGFBR2/CTNNB1/SRF/DAG1/EXT1/LIF/SPRY1/DLG5/TNF/FGF7/MAPK1	13
GO:0046330	GO:0046330	positive regulation of JNK cascade	19/1817	89/18723	0.000769577	0.00423698	0.00272571	CCN2/TRAF1/PYCARD/CARD9/HMGB1/TRAF5/TRAF3/MAP3K5/FCGR2B/MYD88/TRAF2/TNF/CCL21/RASSF2/AGER/IL1B/CCL19/TAOK1/TLR4	19
GO:0051781	GO:0051781	positive regulation of cell division	19/1817	89/18723	0.000769577	0.00423698	0.00272571	FGF1/LBH/TGFB1/RHOA/PDGFA/TGFB2/VEGFC/PDGFB/SVIL/PDGFC/CDC25B/NUP62/MDK/ECT2/FGF7/PGF/IL1B/TGFB3/CDC14A	19
GO:0008298	GO:0008298	intracellular mRNA localization	6/1817	13/18723	0.00077896	0.00427269	0.00274869	ZFP36L1/BICD1/ZFP36/MEX3D/ZNF385A/DHX36	6
GO:0036462	GO:0036462	TRAIL-activated apoptotic signaling pathway	6/1817	13/18723	0.00077896	0.00427269	0.00274869	SPI1/TIMP3/FADD/TNFRSF10B/ATF3/PTEN	6
GO:0042492	GO:0042492	gamma-delta T cell differentiation	6/1817	13/18723	0.00077896	0.00427269	0.00274869	PTPRC/NCKAP1L/EGR3/TCF7/LEF1/SOX4	6
GO:0070424	GO:0070424	regulation of nucleotide-binding oligomerization domain containing signaling pathway	6/1817	13/18723	0.00077896	0.00427269	0.00274869	SLC15A3/TNFAIP3/BIRC3/TLR4/BIRC2/SLC15A4	6
GO:0006939	GO:0006939	smooth muscle contraction	22/1817	110/18723	0.000790431	0.00432668	0.00278341	F2R/SULF1/NPNT/MYLK/RHOA/ACTA2/APBB2/DOCK5/RGS2/DAPK3/CAV1/DOCK4/ATP2B4/SRF/EDNRA/PLCE1/SPHK1/ATP2B1/ROCK1/SULF2/PTAFR/OXTR	22
GO:0090174	GO:0090174	organelle membrane fusion	22/1817	110/18723	0.000790431	0.00432668	0.00278341	ANXA1/ANXA2/CORO1A/CAV2/RAB13/SNCA/STX11/SPHK1/RAB34/RUBCNL/RAB7B/STX2/SNAP23/KIF5B/VAMP3/ATP13A2/SEPTIN8/EEA1/GNAI3/SAMD9/STX4/DOC2B	22
GO:0051650	GO:0051650	establishment of vesicle localization	29/1817	161/18723	0.000791001	0.00432668	0.00278341	TCIRG1/MYO1E/CTNNB1/TMED9/LIMK2/ITGA4/DNM1/MYO1C/SNCA/MYO1D/TMED2/MYO1F/MYO1G/DYNC1H1/IKBKG/KIF13A/MYO5A/SNAP23/KIF5B/PICALM/STARD3/SEPTIN5/MYO1B/NDEL1/MAP2/PAFAH1B1/NDE1/BLOC1S6/DCTN2	29
GO:0032637	GO:0032637	interleukin-8 production	21/1817	103/18723	0.00079253	0.00433103	0.00278621	TMSB4X/F2R/SERPINE1/ANXA1/F3/CD74/CD14/CLEC7A/SSC5D/PTPRC/BCL3/CHI3L1/TLR2/PYCARD/HMGB1/FADD/MYD88/AFAP1L2/TNF/IL1B/TLR4	21
GO:0006809	GO:0006809	nitric oxide biosynthetic process	17/1817	76/18723	0.000821293	0.00447992	0.002882	CYP1B1/TSPO/ICAM1/AIF1/CLEC7A/PTGIS/CAV1/ATP2B4/CD47/DYNLL1/ZC3H12A/RAC1/SIRPA/TNF/IL1B/TLR4/PTX3	17
GO:0031100	GO:0031100	animal organ regeneration	17/1817	76/18723	0.000821293	0.00447992	0.002882	NNMT/AXL/CLDN1/CDKN1A/TGFBR2/LCP1/C5AR1/GAS6/RAP1A/GLI3/UCP2/FPGS/SULF2/PGF/EZH2/PTPRU/PCNA	17
GO:0002335	GO:0002335	mature B cell differentiation	10/1817	33/18723	0.000827085	0.00448663	0.00288632	LGALS1/SPI1/NOTCH2/SLAMF8/DOCK10/BCL3/DOCK11/LFNG/FCGR2B/IRF8	10
GO:0010165	GO:0010165	response to X-ray	10/1817	33/18723	0.000827085	0.00448663	0.00288632	ANXA1/CCND2/CDKN1A/HMGA2/IKBIP/TP53/THBD/ERCC1/ERCC6/SFRP2	10
GO:0035025	GO:0035025	positive regulation of Rho protein signal transduction	10/1817	33/18723	0.000827085	0.00448663	0.00288632	COL3A1/F2R/PDGFRB/ROBO1/ARHGEF3/LPAR6/F2RL2/RAC1/GPR65/AKAP13	10
GO:0045920	GO:0045920	negative regulation of exocytosis	10/1817	33/18723	0.000827085	0.00448663	0.00288632	ANXA1/SPI1/GNAI2/HLA-F/CD84/SNCA/NCKAP1L/FCGR2B/CD300A/RAP1A	10
GO:0046685	GO:0046685	response to arsenic-containing substance	10/1817	33/18723	0.000827085	0.00448663	0.00288632	CDKN1A/TNFRSF11B/GSTO1/ZC3H12A/DAXX/ATF4/SLC38A2/ATF3/DHX36/PTEN	10
GO:0050901	GO:0050901	leukocyte tethering or rolling	10/1817	33/18723	0.000827085	0.00448663	0.00288632	ITGB1/VCAM1/CHST2/ITGA4/EXT1/TNF/ROCK1/CCL21/SELPLG/PTAFR	10
GO:0048678	GO:0048678	response to axon injury	18/1817	83/18723	0.000862213	0.00467259	0.00300595	LGALS1/DPYSL3/FLNA/TYROBP/TNC/MAP1B/TSPO/LRP1/TREM2/AIF1/DAG1/ARF4/NREP/JAM3/MAX/LAMB2/NDEL1/PTEN	18
GO:2000027	GO:2000027	regulation of animal organ morphogenesis	24/1817	125/18723	0.000862949	0.00467259	0.00300595	SULF1/CTHRC1/FGF1/WT1/RHOA/CSF1/BMP2/TNFRSF11B/CTNNB1/ROBO1/PDGFA/PRICKLE1/PLEKHA4/SPRY1/MAGED1/PTK7/RAC1/GREM1/TNF/FGF7/NGFR/GPC6/SFRP2/FZD2	24
GO:0051648	GO:0051648	vesicle localization	31/1817	177/18723	0.000866369	0.00468681	0.00301509	TCIRG1/CDH2/MYO1E/CTNNB1/TMED9/LIMK2/ITGA4/DNM1/MYO1C/SNCA/MYO1D/TMED2/MYO1F/MYO1G/DYNC1H1/IKBKG/KIF13A/MYO5A/SNAP23/KIF5B/PICALM/STARD3/SEPTIN5/MYO1B/NDEL1/MAP2/PTEN/PAFAH1B1/NDE1/BLOC1S6/DCTN2	31
GO:0016331	GO:0016331	morphogenesis of embryonic epithelium	27/1817	147/18723	0.000868213	0.00469248	0.00301874	SULF1/PFN1/CTHRC1/TGFB1/CTNNB1/LAMA5/TGFB1I1/PRICKLE1/DLC1/TMED2/TGFB2/VEGFC/VASP/RARA/SEMA4C/RALA/PTK7/SKI/STK4/ALDH1A2/TEAD2/GREM1/MTHFD1L/LMO4/SFRP2/SOX4/FZD2	27
GO:0051101	GO:0051101	regulation of DNA binding	23/1817	118/18723	0.000883019	0.00476814	0.00306742	TMSB4X/TGFB1/PLAUR/NIBAN2/IFI16/CTNNB1/HMGA2/BCL3/MMP9/FOXC1/LIF/HMGB1/NFKBIA/SKI/NME1/ID1/RB1/LEF1/AGER/ZBTB7A/ZBTB7C/JUN/MAD2L2	23
GO:1904705	GO:1904705	regulation of vascular associated smooth muscle cell proliferation	19/1817	90/18723	0.000888333	0.00479245	0.00308305	TPM1/GNAI2/RHOA/CDKN1A/GJA1/MMP2/MMP9/DNMT1/PDGFB/EFEMP2/MAP3K5/IGFBP5/MDM2/TNF/TGFB3/GNA13/GNAI3/PTEN/JUN	19
GO:0001914	GO:0001914	regulation of T cell mediated cytotoxicity	11/1817	39/18723	0.000899635	0.00483574	0.0031109	B2M/HLA-DRA/PTPRC/HLA-E/HLA-F/NCKAP1L/IL7R/NECTIN2/FCGR2B/FADD/AGER	11
GO:0002701	GO:0002701	negative regulation of production of molecular mediator of immune response	11/1817	39/18723	0.000899635	0.00483574	0.0031109	BST2/TGFB1/JAK3/HLA-F/TGFB2/SMAD7/BCL6/IRAK3/FCGR2B/TNF/TGFB3	11
GO:0032728	GO:0032728	positive regulation of interferon-beta production	11/1817	39/18723	0.000899635	0.00483574	0.0031109	ISG15/OAS2/IRF1/TLR2/IRF7/OAS3/HMGB1/OAS1/TRIM56/POLR3D/TLR4	11
GO:0034314	GO:0034314	Arp2/3 complex-mediated actin nucleation	11/1817	39/18723	0.000899635	0.00483574	0.0031109	ARPC1B/ARPC5/ARPC2/ACTR3/ARPC4/ARPC3/FCHSD2/GMFG/WASF2/CYFIP1/TRIM27	11
GO:0002548	GO:0002548	monocyte chemotaxis	16/1817	70/18723	0.000902391	0.00484615	0.0031176	SERPINE1/ANXA1/NBL1/DUSP1/PTPRO/AIF1/SLAMF8/CCL2/HMGB1/TNFRSF11A/PDGFB/CCL5/CCR1/GREM1/CCL21/CCL19	16
GO:0060419	GO:0060419	heart growth	21/1817	104/18723	0.000903922	0.00484995	0.00312004	RUNX1/WT1/PDLIM5/RGS4/GJA1/TGFBR2/RGS2/TGFB2/GATA6/FOXC1/DUSP6/HEG1/RBPJ/MEIS1/PIM1/TGFBR1/TENM4/VGLL4/AKAP13/MAPK1/PTEN	21
GO:0030177	GO:0030177	positive regulation of Wnt signaling pathway	26/1817	140/18723	0.000904833	0.00485043	0.00312035	COL1A1/SULF1/TGFB1/BMP2/WNK1/TNFAIP3/DAPK3/ZEB2/TLR2/CAV1/PLEKHA4/WNT5B/CCN4/MACF1/ILK/DISC1/MBD2/PTK7/SKI/RBPJ/RECK/TBL1XR1/LEF1/SULF2/SFRP2/SOX4	26
GO:0006636	GO:0006636	unsaturated fatty acid biosynthetic process	13/1817	51/18723	0.00091157	0.00488211	0.00314073	ANXA1/FABP5/CD74/TBXAS1/PTGDS/PTGIS/FADS3/ELOVL5/DEGS1/PTGS1/ELOVL1/FADS1/IL1B	13
GO:2001234	GO:2001234	negative regulation of apoptotic signaling pathway	37/1817	224/18723	0.000915773	0.00490017	0.00315235	SERPINE1/ITGAV/PEA15/PLAUR/GNAI2/CD44/THBS1/MCL1/LMNA/CD74/ICAM1/IFI6/HSPB1/ARRB2/CTNNB1/UNC5B/TNFAIP3/MEIS3/MAZ/MMP9/SNAI2/ARHGEF2/FYN/NRP1/BID/MDM2/RB1/ZNF385A/TGFBR1/TNF/ITPRIP/WFS1/NONO/IL1B/SYVN1/GNAI3/SFRP2	37
GO:0002920	GO:0002920	regulation of humoral immune response	12/1817	45/18723	0.000923417	0.0049366	0.00317579	CFH/C3/VSIG4/TREM2/PTPRC/CD55/GATA6/PTPN6/A2M/FCGR2B/TNF/IL1B	12
GO:0002313	GO:0002313	mature B cell differentiation involved in immune response	9/1817	28/18723	0.000934861	0.00498423	0.00320643	LGALS1/SPI1/NOTCH2/DOCK10/BCL3/DOCK11/LFNG/FCGR2B/IRF8	9
GO:0002474	GO:0002474	antigen processing and presentation of peptide antigen via MHC class I	9/1817	28/18723	0.000934861	0.00498423	0.00320643	B2M/IFI30/FCER1G/TAPBP/HLA-E/HLA-F/TAP2/CALR/TAP1	9
GO:0060325	GO:0060325	face morphogenesis	9/1817	28/18723	0.000934861	0.00498423	0.00320643	COL1A1/RRAS/MMP2/SGPL1/SKI/CRISPLD2/LEF1/TGFB3/PDGFRA	9
GO:0002501	GO:0002501	peptide antigen assembly with MHC protein complex	7/1817	18/18723	0.000972707	0.00515343	0.00331527	B2M/HLA-DRA/HLA-DPB1/HLA-DPA1/HLA-DMA/CALR/HLA-DMB	7
GO:0034134	GO:0034134	toll-like receptor 2 signaling pathway	7/1817	18/18723	0.000972707	0.00515343	0.00331527	TREM2/TNFAIP3/TLR2/CYBA/HMGB1/IRAK1/PIK3AP1	7
GO:0048535	GO:0048535	lymph node development	7/1817	18/18723	0.000972707	0.00515343	0.00331527	TGFB1/CD248/IL7R/TNFRSF11A/PDPN/FADD/RC3H1	7
GO:0051895	GO:0051895	negative regulation of focal adhesion assembly	7/1817	18/18723	0.000972707	0.00515343	0.00331527	MMP14/THBS1/LRP1/CORO1C/DLC1/RCC2/PTEN	7
GO:0060716	GO:0060716	labyrinthine layer blood vessel development	7/1817	18/18723	0.000972707	0.00515343	0.00331527	JUNB/VASH1/PLCD3/CCN1/TMED2/RBPJ/MAPK1	7
GO:0150118	GO:0150118	negative regulation of cell-substrate junction organization	7/1817	18/18723	0.000972707	0.00515343	0.00331527	MMP14/THBS1/LRP1/CORO1C/DLC1/RCC2/PTEN	7
GO:1900151	GO:1900151	regulation of nuclear-transcribed mRNA catabolic process, deadenylation-dependent decay	7/1817	18/18723	0.000972707	0.00515343	0.00331527	PABPC1/ZFP36L1/AGO2/ZFP36L2/ZFP36/DHX36/RC3H1	7
GO:2000134	GO:2000134	negative regulation of G1/S transition of mitotic cell cycle	18/1817	84/18723	0.000999564	0.0052814	0.0033976	CDKN1A/PML/KANK2/PLK3/CCL2/TP53/GPNMB/PLK2/NACC2/SLFN11/CTDSP2/MDM2/RB1/CDKN2B/PRMT2/EZH2/PTEN/SOX4	18
GO:0006929	GO:0006929	substrate-dependent cell migration	8/1817	23/18723	0.00100044	0.0052814	0.0033976	FN1/ITGA11/PTPRC/ROBO1/VEGFC/NRP1/STK4/CSPG4	8
GO:0060143	GO:0060143	positive regulation of syncytium formation by plasma membrane fusion	8/1817	23/18723	0.00100044	0.0052814	0.0033976	EHD2/TYROBP/CD53/TREM2/IL4R/CAPN2/CXCL9/ADAM9	8
GO:1903306	GO:1903306	negative regulation of regulated secretory pathway	8/1817	23/18723	0.00100044	0.0052814	0.0033976	SPI1/GNAI2/HLA-F/CD84/NCKAP1L/FCGR2B/CD300A/RAP1A	8
GO:0051048	GO:0051048	negative regulation of secretion	30/1817	171/18723	0.00101127	0.00533378	0.0034313	F2R/ANXA1/PLA2R1/SPI1/GNAI2/INHBA/CD74/GJA1/WNK1/HLA-F/MAP4K4/CD200/CD84/SNCA/NCKAP1L/TNFRSF1B/LIF/TNFRSF1A/RHBDF2/FCGR2B/CD300A/RAP1A/KLF7/UCP2/COMT/IL1B/VAMP3/RHBDF1/PPP3CA/OXTR	30
GO:0009267	GO:0009267	cellular response to starvation	28/1817	156/18723	0.00102089	0.00537974	0.00346086	IFI16/GLUL/CDKN1A/GAS6/TP53/HSPA5/SH3GLB1/KLF10/MAP3K5/RIPOR1/ZC3H12A/MAX/ATF4/ATG7/TBL2/UCP2/NUAK1/MFSD2A/EIF2AK2/FADS1/COMT/SLC38A2/UPP1/ATF3/FAS/MAPK1/PMAIP1/JUN	28
GO:1990874	GO:1990874	vascular associated smooth muscle cell proliferation	19/1817	91/18723	0.00102245	0.00538316	0.00346306	TPM1/GNAI2/RHOA/CDKN1A/GJA1/MMP2/MMP9/DNMT1/PDGFB/EFEMP2/MAP3K5/IGFBP5/MDM2/TNF/TGFB3/GNA13/GNAI3/PTEN/JUN	19
GO:0032388	GO:0032388	positive regulation of intracellular transport	34/1817	202/18723	0.00103601	0.00544968	0.00350586	FLNA/ANXA2/ITGB2/EHD2/TGFB1/CD81/HCLS1/NUTF2/RAC2/PLK3/OAZ1/GAS6/MYO1C/MSN/CACNB3/FYN/SH3GLB1/MICALL2/ANP32B/RIPOR1/ZC3H12A/ITGAM/EDEM1/DYNC1H1/GLI3/MDM2/KHDRBS1/FEZ1/ECT2/KIF5B/IL1B/ATG13/MAPK1/MAP2	34
GO:0002931	GO:0002931	response to ischemia	14/1817	58/18723	0.0010525	0.00552657	0.00355532	CSF1/CSF1R/GJA1/TREM2/EGR1/CAV1/TP53/BID/MAP3K5/UCHL1/GJB2/NDNF/EIF4EBP1/HK2	14
GO:0043525	GO:0043525	positive regulation of neuron apoptotic process	14/1817	58/18723	0.0010525	0.00552657	0.00355532	TYROBP/CTSZ/RHOA/MCL1/CTNNB1/TP53/TGFB2/NUPR1/ITGAM/ATF4/TNF/ITGA1/BACE1/JUN	14
GO:0003281	GO:0003281	ventricular septum development	16/1817	71/18723	0.00106171	0.005565	0.00358004	TGFBR2/ROBO1/CCN1/HEYL/SMAD6/TGFB2/SMAD7/HEG1/PTK7/RBPJ/CNTRL/MDM2/TGFBR1/LMO4/SOX4/FZD2	16
GO:0071230	GO:0071230	cellular response to amino acid stimulus	16/1817	71/18723	0.00106171	0.005565	0.00358004	COL1A1/COL1A2/COL4A1/COL5A2/COL16A1/CYBB/COL6A1/MMP2/CAPN2/CYBA/FYN/DNMT1/PDGFC/SH3BP4/TNF/PDGFRA	16
GO:0048511	GO:0048511	rhythmic process	46/1817	298/18723	0.00106435	0.00557391	0.00358578	AXL/INHBA/ID3/MMP7/AHR/PML/ARRB2/NCOR2/EGR1/CAVIN3/PTGDS/NFKB2/GPR176/BHLHE41/TP53/HSPA5/ETS1/TGFB2/EGR3/SGPL1/KLF10/TNFRSF11A/PPP1CB/NAMPT/RAI1/MAGED1/TRPM2/ATF4/ATG7/THRAP3/EGR2/TOP2A/ID1/MDK/NONO/ATF5/TGFB3/EZH2/NGFR/PDGFRA/PTEN/OXTR/RELB/PCNA/PTX3/JUN	46
GO:0002446	GO:0002446	neutrophil mediated immunity	10/1817	34/18723	0.00107094	0.00559354	0.00359841	ITGB2/SPI1/PRAM1/CARD9/WDR1/ITGAM/MYD88/TREM1/ADAM17/PTAFR	10
GO:0030851	GO:0030851	granulocyte differentiation	10/1817	34/18723	0.00107094	0.00559354	0.00359841	RUNX1/SPI1/C1QC/HCLS1/RARA/EVI2B/INPP5D/LEF1/ZBTB46/CEBPA	10
GO:0035909	GO:0035909	aorta morphogenesis	10/1817	34/18723	0.00107094	0.00559354	0.00359841	PDGFRB/MYLK/FKBP10/ENG/LRP1/SRF/TGFB2/EFEMP2/RBPJ/SOX4	10
GO:0010959	GO:0010959	regulation of metal ion transport	59/1817	406/18723	0.00108068	0.00563943	0.00362792	FLNA/F2R/ITGB1/PDGFRB/B2M/MYLK/GNAI2/RHOA/TSPO/FXYD5/RGS4/CORO1A/AHNAK/GJA1/YWHAH/ICAM1/TREM2/CD63/FKBP1A/PML/ARRB2/CD4/CTNNB1/TRPV2/WNK1/CCL2/GEM/CAV1/CACNB3/CXCR4/CD84/SNCA/ATP2B4/NETO1/LILRB2/CYBA/CXCL9/PTPN6/FYN/PDGFB/GSTO1/CCL5/KCNMB1/UBASH3B/CCR1/NETO2/ATP2B1/THY1/TRIM27/IL16/WFS1/KIF5B/STC1/UTRN/EHD3/KCNN4/HOMER2/PTEN/DMD	59
GO:0030048	GO:0030048	actin filament-based movement	24/1817	127/18723	0.00108801	0.00567264	0.00364929	FLNA/MYH9/GSN/TPM1/GJA1/DSP/MYO1E/WIPF1/PARVA/MYO9B/MYO1C/DSC2/CAV1/MYO1D/MYO1F/TNNT2/WASF2/MYO1G/PDPN/ATP2A2/MYO5A/SUN2/STC1/MYO1B	24
GO:0042593	GO:0042593	glucose homeostasis	41/1817	258/18723	0.00109766	0.00571792	0.00367842	LGALS1/FABP5/LRP1/ICAM1/TREM2/ALOX5/SLC39A14/SLC29A1/HK1/GAS6/MAP4K4/HK3/CCN4/SRF/LRRC8A/CYBA/OAS1/PLSCR3/NME2/DYNLL1/IGFBP5/EFNA5/ANO1/NME1/TRA2B/KLF7/PYGL/UCP2/RAC1/HK2/WFS1/KIF5B/ABCG1/AGER/NGFR/USF1/PPP3CA/STX4/SOX4/FOXK1/CEBPA	41
GO:0021545	GO:0021545	cranial nerve development	13/1817	52/18723	0.00110902	0.00576691	0.00370994	MAFB/TCIRG1/NRP2/EPHB2/CTNNB1/PLXNA3/EXT1/NAV2/SLC1A3/NRP1/ATP8B1/GLI3/EGR2	13
GO:0030514	GO:0030514	negative regulation of BMP signaling pathway	13/1817	52/18723	0.00110902	0.00576691	0.00370994	HTRA1/CRIM1/NBL1/FSTL3/FBN1/SKIL/SMAD6/SMAD7/SKI/GREM1/TWSG1/SFRP2/CHRDL1	13
GO:0007219	GO:0007219	Notch signaling pathway	30/1817	172/18723	0.00111365	0.00578589	0.00372214	POSTN/MMP14/NIBAN2/NOTCH2/BMP2/TGFBR2/ROBO1/HEYL/S1PR3/SNAI2/TGFB2/BCL6/FOXC1/CDH6/NFKBIA/NOTCH3/LFNG/ZMIZ1/RBPJ/MAML3/BMP2K/SEL1L/ADAM10/DTX3L/SLC35C1/ZBTB7A/NCSTN/ADAM17/CEBPA/ZNF423	30
GO:0030500	GO:0030500	regulation of bone mineralization	17/1817	78/18723	0.00111883	0.0058026	0.00373289	MGP/RFLNB/TGFB1/SRGN/ANKH/BMP2/LTBP3/ALOX5/ISG15/ECM1/RFLNA/CCN1/CCR1/ATP2B1/GREM1/BMP2K/TGFB3	17
GO:0043297	GO:0043297	apical junction assembly	17/1817	78/18723	0.00111883	0.0058026	0.00373289	CLDN1/RHOA/GJA1/VCL/MYO1C/SNAI2/TJP1/RAB13/SRF/MTDH/MICALL2/WDR1/PECAM1/DLG5/TNF/ECT2/ROCK1	17
GO:2000377	GO:2000377	regulation of reactive oxygen species metabolic process	28/1817	157/18723	0.00112987	0.00585468	0.0037664	ITGB2/TYROBP/TGFB1/PDGFRB/GNAI2/CYP1B1/THBS1/RHOA/TSPO/CDKN1A/TGFBR2/CLEC7A/ALOX5/RAC2/TP53/SNCA/ARF4/CYBA/FYN/PDGFB/ZC3H12A/ITGAM/RAC1/TNF/HK2/GNAI3/TLR4/BIRC2	28
GO:0031111	GO:0031111	negative regulation of microtubule polymerization or depolymerization	11/1817	40/18723	0.00113344	0.00586289	0.00377168	MAP1B/HDGFL3/SNCA/CLIP3/ARHGEF2/BMERB1/TRIM54/MAPRE1/TPX2/TAOK1/MAP2	11
GO:0150077	GO:0150077	regulation of neuroinflammatory response	11/1817	40/18723	0.00113344	0.00586289	0.00377168	TREM2/PTPRC/MMP9/CD200/CTSC/TNFRSF1B/NUPR1/SPHK1/TNF/IL1B/LDLR	11
GO:0001974	GO:0001974	blood vessel remodeling	12/1817	46/18723	0.00114052	0.0058892	0.00378861	BGN/FLNA/TGM2/TGFB1/AXL/CST3/EXT1/SEMA3C/FOXC1/LIF/RBPJ/MDM2	12
GO:0050919	GO:0050919	negative chemotaxis	12/1817	46/18723	0.00114052	0.0058892	0.00378861	ITGAV/RHOA/ITGB3/NRP2/ROBO1/PDGFA/PLXNA3/SEMA3C/SEMA4C/UNC5C/SEMA7A/NRG3	12
GO:1901990	GO:1901990	regulation of mitotic cell cycle phase transition	46/1817	299/18723	0.00114238	0.00589365	0.00379147	ANXA1/DUSP1/CCND2/CDKN1A/AIF1/PML/ZFP36L1/KANK2/HMGA2/PLK3/CCND3/UBE2E2/CCL2/TP53/GPNMB/PLK2/PTPN6/RCC2/BID/PPP1R9B/UBE2C/ZFP36L2/CDC25B/NACC2/NEK6/SLFN11/CTDSP2/MDM2/RB1/MIIP/CDKN2B/PSME2/PLK1/PRMT2/ANLN/PKD1/TFDP1/EZH2/TAOK1/BUB3/AVEN/ADAM17/PTEN/CDC14A/SOX4/MAD2L2	46
GO:0002708	GO:0002708	positive regulation of lymphocyte mediated immunity	22/1817	113/18723	0.00114841	0.00591957	0.00380814	TGFB1/B2M/C3/CD81/HLA-DRA/IL1R1/TREM2/CD40/PTPRC/HLA-E/HLA-F/CD55/VAV1/SASH3/NECTIN2/FADD/TRAF2/TNF/ZBTB1/IL1B/BTK/MAD2L2	22
GO:0060021	GO:0060021	roof of mouth development	18/1817	85/18723	0.00115514	0.00594909	0.00382714	INHBA/EPHB2/TGFBR2/TGFB2/SGPL1/LRRC32/ANP32B/MSC/SKI/GLI3/INSIG1/TGFBR1/LEF1/TGFB3/PAK1IP1/PDGFRA/PRRX1/FZD2	18
GO:0001101	GO:0001101	response to acid chemical	25/1817	135/18723	0.0011725	0.0060279	0.00387784	COL1A1/CCN2/COL1A2/PLEC/COL4A1/RHOA/COL5A2/COL16A1/CYBB/ICAM1/COL6A1/MMP2/SIPA1/CAPN2/ATP2B4/CYBA/FYN/DNMT1/PPP1R9B/PDGFC/SH3BP4/CD9/TNF/PDGFRA/PCNA	25
GO:0072163	GO:0072163	mesonephric epithelium development	19/1817	92/18723	0.00117351	0.0060279	0.00387784	NPNT/FGF1/WT1/MYC/BMP2/CRLF1/CTNNB1/LAMA5/SMAD6/FOXD1/SMAD7/FOXC1/ILK/RARA/SPRY1/MAGED1/GLI3/GREM1/PKD1	19
GO:0072164	GO:0072164	mesonephric tubule development	19/1817	92/18723	0.00117351	0.0060279	0.00387784	NPNT/FGF1/WT1/MYC/BMP2/CRLF1/CTNNB1/LAMA5/SMAD6/FOXD1/SMAD7/FOXC1/ILK/RARA/SPRY1/MAGED1/GLI3/GREM1/PKD1	19
GO:0001906	GO:0001906	cell killing	32/1817	188/18723	0.00118392	0.0060747	0.00390794	CFH/LYZ/TYROBP/B2M/C3/SPI1/CORO1A/HLA-DRA/ICAM1/APOL1/ARRB2/CLEC7A/PTPRC/HLA-E/HLA-F/CTSC/NCKAP1L/PLEKHM2/CD55/IL7R/VAV1/PTPN6/NECTIN2/ITGAM/FCGR2B/SERPINB9/FADD/MYD88/KIF5B/AGER/TREM1/UNC13D	32
GO:0033500	GO:0033500	carbohydrate homeostasis	41/1817	259/18723	0.00118468	0.0060747	0.00390794	LGALS1/FABP5/LRP1/ICAM1/TREM2/ALOX5/SLC39A14/SLC29A1/HK1/GAS6/MAP4K4/HK3/CCN4/SRF/LRRC8A/CYBA/OAS1/PLSCR3/NME2/DYNLL1/IGFBP5/EFNA5/ANO1/NME1/TRA2B/KLF7/PYGL/UCP2/RAC1/HK2/WFS1/KIF5B/ABCG1/AGER/NGFR/USF1/PPP3CA/STX4/SOX4/FOXK1/CEBPA	41
GO:0010592	GO:0010592	positive regulation of lamellipodium assembly	9/1817	29/18723	0.00124003	0.00633582	0.00407592	FSCN1/ARPC2/ACTR3/RAC2/TWF2/PLCE1/WASF2/CYFIP1/RAC1	9
GO:0010955	GO:0010955	negative regulation of protein processing	9/1817	29/18723	0.00124003	0.00633582	0.00407592	SERPINE1/CTSZ/GAS1/THBS1/TMEM98/CARD16/CAST/MDM2/CARD8	9
GO:0090025	GO:0090025	regulation of monocyte chemotaxis	9/1817	29/18723	0.00124003	0.00633582	0.00407592	SERPINE1/NBL1/DUSP1/AIF1/SLAMF8/HMGB1/CCL5/CCR1/GREM1	9
GO:1903318	GO:1903318	negative regulation of protein maturation	9/1817	29/18723	0.00124003	0.00633582	0.00407592	SERPINE1/CTSZ/GAS1/THBS1/TMEM98/CARD16/CAST/MDM2/CARD8	9
GO:0002534	GO:0002534	cytokine production involved in inflammatory response	16/1817	72/18723	0.00124419	0.00633582	0.00407592	TREM2/CLEC7A/ALOX5/GPSM3/PYCARD/CARD9/PLD3/ADCY7/ZC3H12A/MYD88/IL17RA/SIRPA/GBP5/TNF/EZH2/TLR4	16
GO:0051057	GO:0051057	positive regulation of small GTPase mediated signal transduction	16/1817	72/18723	0.00124419	0.00633582	0.00407592	COL3A1/F2R/ITGAV/TGM2/PDGFRB/NOTCH2/CSF1/ROBO1/MAP4K4/ARHGEF3/LPAR6/LRRC59/F2RL2/RAC1/GPR65/AKAP13	16
GO:1900015	GO:1900015	regulation of cytokine production involved in inflammatory response	16/1817	72/18723	0.00124419	0.00633582	0.00407592	TREM2/CLEC7A/ALOX5/GPSM3/PYCARD/CARD9/PLD3/ADCY7/ZC3H12A/MYD88/IL17RA/SIRPA/GBP5/TNF/EZH2/TLR4	16
GO:1901880	GO:1901880	negative regulation of protein depolymerization	16/1817	72/18723	0.00124419	0.00633582	0.00407592	GSN/MAP1B/CAPZB/HDGFL3/TWF2/TMOD1/ARHGEF2/BMERB1/TRIM54/SVIL/TRIOBP/CAPG/TPX2/MTPN/TAOK1/SPTB	16
GO:0001771	GO:0001771	immunological synapse formation	6/1817	14/18723	0.00125166	0.00634101	0.00407926	CD81/MSN/DOCK2/CCL21/DOCK8/CCL19	6
GO:0035791	GO:0035791	platelet-derived growth factor receptor-beta signaling pathway	6/1817	14/18723	0.00125166	0.00634101	0.00407926	PDGFRB/LRP1/PTPN12/PDGFA/LOX/PDGFB	6
GO:0045059	GO:0045059	positive thymic T cell selection	6/1817	14/18723	0.00125166	0.00634101	0.00407926	CD74/PTPRC/SRF/DOCK2/CD3D/ZAP70	6
GO:0051764	GO:0051764	actin crosslink formation	6/1817	14/18723	0.00125166	0.00634101	0.00407926	DPYSL3/FLNA/MARCKS/AIF1/LCP1/TNNT2	6
GO:0070278	GO:0070278	extracellular matrix constituent secretion	6/1817	14/18723	0.00125166	0.00634101	0.00407926	CCN2/ENG/BMP2/TNFRSF1B/TNFRSF1A/RIC1	6
GO:1905049	GO:1905049	negative regulation of metallopeptidase activity	6/1817	14/18723	0.00125166	0.00634101	0.00407926	TIMP1/TIMP2/TIMP3/LRP1/RECK/PICALM	6
GO:0048010	GO:0048010	vascular endothelial growth factor receptor signaling pathway	14/1817	59/18723	0.00125866	0.00637103	0.00409858	SULF1/AXL/ITGB3/NIBAN2/EMILIN1/ITGA5/HSPB1/VEGFC/VAV1/FOXC1/FYN/NRP1/PGF/IL1B	14
GO:0043244	GO:0043244	regulation of protein-containing complex disassembly	23/1817	121/18723	0.00125985	0.00637158	0.00409893	GSN/NES/MAP1B/CAPZB/HDGFL3/TWF2/TMOD1/DSTN/PLEK/ARHGEF2/BMERB1/IRAK3/WDR1/TRIM54/SVIL/TRIOBP/SH3BP1/CAPG/TPX2/MTPN/TNF/TAOK1/SPTB	23
GO:0048705	GO:0048705	skeletal system morphogenesis	36/1817	220/18723	0.00126466	0.00639045	0.00411107	COL1A1/CCN2/MGP/RFLNB/MMP14/BMP1/LTBP3/TGFBR2/CTNNB1/MMP2/RFLNA/FGR/COL11A1/CHST11/NAB2/EXT1/SGPL1/FOXC1/RARA/FGFR1/SKI/SLC39A1/NAB1/GLI3/INSIG1/GREM1/TGFBR1/MTHFD1L/EXT2/CYP26B1/STC1/PKD1/TGFB3/PDGFRA/SFRP2/PRRX1	36
GO:1900180	GO:1900180	regulation of protein localization to nucleus	25/1817	136/18723	0.00130692	0.00659269	0.00424117	FLNA/TGFB1/LMNA/GLUL/TMEM98/HCLS1/NUTF2/LIMK2/FYN/LIF/MDFIC/FERMT2/PARP9/MAGED1/ZC3H12A/CCT8/CCT2/GLI3/NUP62/ECT2/PLK1/DTX3L/ATP13A2/NGFR/MAPK1	25
GO:1903305	GO:1903305	regulation of regulated secretory pathway	25/1817	136/18723	0.00130692	0.00659269	0.00424117	ITGB2/SPI1/GNAI2/ADGRE2/RAC2/IL4R/FGR/HLA-F/CD84/PRAM1/NCKAP1L/SYT12/ITGAM/FCGR2B/CD300A/RAP1A/ATP2A2/SEPTIN5/UNC13D/BACE1/GIT1/STX4/PTAFR/MICAL1/DOC2B	25
GO:0021761	GO:0021761	limbic system development	21/1817	107/18723	0.0013225	0.00666275	0.00428624	ARPC5/NRP2/CDK6/PLXNA3/ATP2B4/SRF/ETS1/NRP1/PPP1R9B/RARA/NME1/GLI3/NDNF/MFSD2A/MDK/LEF1/FEZ1/KIF5B/EZH2/PTEN/PAFAH1B1	21
GO:0009306	GO:0009306	protein secretion	53/1817	359/18723	0.00132307	0.00666275	0.00428624	F2R/ANXA1/CAVIN1/LTBP2/TGFB1/TCIRG1/GLUL/GJA1/LRP1/TREM2/ALOX5/P3H1/TLR2/MAP4K4/RAB13/CD200/LRRC8A/STEAP3/TGFB2/PLEK/VEGFC/DYNLL1/RHBDF2/CCL5/ADAM9/RCN3/EFNA5/ANO1/RAB3B/TRPM2/IL1RN/PDIA4/KLF7/UCP2/RAC1/TNF/SEL1L/KIF5B/ABCG1/IL1B/TGFB3/ATP13A2/RHBDF1/SAA1/KCNN4/PAFAH1B1/PPP3CA/STX4/BLOC1S6/TLR4/SOX4/UBE2Q1/DOC2B	53
GO:0034103	GO:0034103	regulation of tissue remodeling	18/1817	86/18723	0.00133085	0.00669622	0.00430778	RUNX1/TGFB1/ITGB3/CSF1R/LTBP3/TNFRSF11B/TNFAIP3/CSK/TP53/GPNMB/CST3/TNFRSF11A/UBASH3B/INPP5D/GREM1/MDK/ROCK1/PPP3CA	18
GO:0018149	GO:0018149	peptide cross-linking	10/1817	35/18723	0.00137052	0.00686151	0.00441411	FN1/COL3A1/BGN/ANXA1/DCN/TGM2/SPOCK2/THBS1/DSP/NDNF	10
GO:0032814	GO:0032814	regulation of natural killer cell activation	10/1817	35/18723	0.00137052	0.00686151	0.00441411	TYROBP/AXL/HLA-E/FGR/HLA-F/GAS6/IL15RA/DCAF15/ZBTB1/BLOC1S6	10
GO:0050922	GO:0050922	negative regulation of chemotaxis	15/1817	66/18723	0.00137225	0.00686151	0.00441411	NBL1/THBS1/DUSP1/PTPRO/AIF1/SLAMF8/ROBO1/CCL2/PLXNA3/RIN3/SEMA3C/NRP1/SEMA4C/GREM1/SEMA7A	15
GO:0001911	GO:0001911	negative regulation of leukocyte mediated cytotoxicity	8/1817	24/18723	0.00137416	0.00686151	0.00441411	ARRB2/PTPRC/HLA-E/HLA-F/NCKAP1L/IL7R/FCGR2B/SERPINB9	8
GO:0003181	GO:0003181	atrioventricular valve morphogenesis	8/1817	24/18723	0.00137416	0.00686151	0.00441411	BMP2/TGFBR2/CCN1/HEYL/SMAD6/TGFB2/MDM2/SOX4	8
GO:0021801	GO:0021801	cerebral cortex radial glia-guided migration	8/1817	24/18723	0.00137416	0.00686151	0.00441411	CTNNB1/SRGAP2/BMERB1/DISC1/ZMIZ1/GLI3/SUN2/PAFAH1B1	8
GO:0022030	GO:0022030	telencephalon glial cell migration	8/1817	24/18723	0.00137416	0.00686151	0.00441411	CTNNB1/SRGAP2/BMERB1/DISC1/ZMIZ1/GLI3/SUN2/PAFAH1B1	8
GO:0032928	GO:0032928	regulation of superoxide anion generation	8/1817	24/18723	0.00137416	0.00686151	0.00441411	ITGB2/TYROBP/TGFB1/GNAI2/CLEC7A/CYBA/ITGAM/GNAI3	8
GO:0090343	GO:0090343	positive regulation of cell aging	8/1817	24/18723	0.00137416	0.00686151	0.00441411	B2M/LMNA/HMGA1/HMGA2/TP53/PAWR/CGAS/ABI3	8
GO:0071695	GO:0071695	anatomical structure maturation	37/1817	229/18723	0.00138085	0.00688907	0.00443184	RFLNB/AXL/C3/RHOA/BMP2/CDKN1A/CLEC7A/CTNNB1/MMP2/AGRN/RFLNA/C1QA/C1QL1/DAG1/TGFB2/PDE3A/EXT1/TUT7/CBFB/CDC25B/RBPJ/ABHD2/RECK/ALDH1A2/GLDN/REC8/RB1/GREM1/LYL1/RHEX/CCL21/ZBTB7A/CCL19/XYLT1/ARCN1/CEBPA/BTK	37
GO:0060828	GO:0060828	regulation of canonical Wnt signaling pathway	40/1817	253/18723	0.00138271	0.00689255	0.00443408	COL1A1/CTHRC1/IGFBP2/TGFB1/BMP2/PTPRO/IGFBP4/CDH2/DKK3/EGR1/WNK1/PRICKLE1/DAPK3/ZEB2/IGFBP6/SNAI2/CAV1/PLEKHA4/IGFBP1/TPBG/ILK/FRZB/PTK7/RBPJ/RECK/STK4/GLI3/TBL1XR1/GREM1/MDK/RBX1/CYLD/SULF2/RUVBL2/MCC/SFRP2/SOX4/PTPRU/RBMS3/MAD2L2	40
GO:0097300	GO:0097300	programmed necrotic cell death	12/1817	47/18723	0.00139828	0.00696427	0.00448022	CAV1/TP53/ARHGEF2/BIRC3/NUPR1/FADD/TRAF2/PYGL/TNF/CYLD/FAS/BIRC2	12
GO:0035592	GO:0035592	establishment of protein localization to extracellular region	53/1817	360/18723	0.0014087	0.00697377	0.00448633	F2R/ANXA1/CAVIN1/LTBP2/TGFB1/TCIRG1/GLUL/GJA1/LRP1/TREM2/ALOX5/P3H1/TLR2/MAP4K4/RAB13/CD200/LRRC8A/STEAP3/TGFB2/PLEK/VEGFC/DYNLL1/RHBDF2/CCL5/ADAM9/RCN3/EFNA5/ANO1/RAB3B/TRPM2/IL1RN/PDIA4/KLF7/UCP2/RAC1/TNF/SEL1L/KIF5B/ABCG1/IL1B/TGFB3/ATP13A2/RHBDF1/SAA1/KCNN4/PAFAH1B1/PPP3CA/STX4/BLOC1S6/TLR4/SOX4/UBE2Q1/DOC2B	53
GO:0002483	GO:0002483	antigen processing and presentation of endogenous peptide antigen	7/1817	19/18723	0.00141201	0.00697377	0.00448633	B2M/HLA-DRA/TAPBP/HLA-E/HLA-F/TAP2/TAP1	7
GO:0006977	GO:0006977	DNA damage response, signal transduction by p53 class mediator resulting in cell cycle arrest	7/1817	19/18723	0.00141201	0.00697377	0.00448633	CDKN1A/PML/PLK3/TP53/PLK2/MDM2/SOX4	7
GO:0010002	GO:0010002	cardioblast differentiation	7/1817	19/18723	0.00141201	0.00697377	0.00448633	PRICKLE1/SRF/TGFB2/GATA6/RBPJ/GREM1/DHX36	7
GO:0010759	GO:0010759	positive regulation of macrophage chemotaxis	7/1817	19/18723	0.00141201	0.00697377	0.00448633	THBS1/CSF1/CSF1R/C5AR1/CCL5/MDK/MAPK1	7
GO:0030050	GO:0030050	vesicle transport along actin filament	7/1817	19/18723	0.00141201	0.00697377	0.00448633	MYO1E/MYO1C/MYO1D/MYO1F/MYO1G/MYO5A/MYO1B	7
GO:0045019	GO:0045019	negative regulation of nitric oxide biosynthetic process	7/1817	19/18723	0.00141201	0.00697377	0.00448633	TSPO/PTGIS/CAV1/ATP2B4/DYNLL1/ZC3H12A/SIRPA	7
GO:0051546	GO:0051546	keratinocyte migration	7/1817	19/18723	0.00141201	0.00697377	0.00448633	HBEGF/MMP9/MAP4K4/ADAM9/IQSEC1/FGF7/PTEN	7
GO:1904406	GO:1904406	negative regulation of nitric oxide metabolic process	7/1817	19/18723	0.00141201	0.00697377	0.00448633	TSPO/PTGIS/CAV1/ATP2B4/DYNLL1/ZC3H12A/SIRPA	7
GO:2001185	GO:2001185	regulation of CD8-positive, alpha-beta T cell activation	7/1817	19/18723	0.00141201	0.00697377	0.00448633	RUNX1/HLA-E/IRF1/VSIR/NCKAP1L/CBFB/RUNX3	7
GO:0071634	GO:0071634	regulation of transforming growth factor beta production	11/1817	41/18723	0.00141505	0.00697496	0.0044871	FN1/ITGAV/TYROBP/THBS1/LUM/CD200/TGFB2/LTBP1/GATA6/LRRC32/FURIN	11
GO:0002291	GO:0002291	T cell activation via T cell receptor contact with antigen bound to MHC molecule on antigen presenting cell	5/1817	10/18723	0.00142052	0.00697496	0.0044871	CD81/ICAM1/APBB1IP/HLA-DMB/ITGAL	5
GO:0002524	GO:0002524	hypersensitivity	5/1817	10/18723	0.00142052	0.00697496	0.0044871	C3/HLA-E/EXT1/FCGR2B/BTK	5
GO:0031340	GO:0031340	positive regulation of vesicle fusion	5/1817	10/18723	0.00142052	0.00697496	0.0044871	ANXA1/ANXA2/SNCA/KIF5B/DOC2B	5
GO:0071421	GO:0071421	manganese ion transmembrane transport	5/1817	10/18723	0.00142052	0.00697496	0.0044871	SLC11A1/SLC39A14/TMEM165/SLC39A8/TRPM2	5
GO:0072203	GO:0072203	cell proliferation involved in metanephros development	5/1817	10/18723	0.00142052	0.00697496	0.0044871	WT1/PDGFRB/MYC/STAT1/EGR1	5
GO:2000425	GO:2000425	regulation of apoptotic cell clearance	5/1817	10/18723	0.00142052	0.00697496	0.0044871	TGM2/C3/TREM2/CCL2/HMGB1	5
GO:0031102	GO:0031102	neuron projection regeneration	14/1817	60/18723	0.00149754	0.00734094	0.00472254	FLNA/TNC/MAP1B/TSPO/LRP1/MAP4K4/DAG1/NREP/JAM3/THY1/LAMB2/NDEL1/PTEN/PRRX1	14
GO:0060038	GO:0060038	cardiac muscle cell proliferation	14/1817	60/18723	0.00149754	0.00734094	0.00472254	RUNX1/GJA1/TGFBR2/TGFB2/GATA6/FOXC1/RBPJ/MEIS1/PIM1/TGFBR1/TENM4/VGLL4/MAPK1/PTEN	14
GO:0120193	GO:0120193	tight junction organization	17/1817	80/18723	0.00150316	0.00736236	0.00473631	PLEC/CLDN1/GJA1/MYO1C/SNAI2/TJP1/RAB13/SRF/EXT1/MTDH/MICALL2/PECAM1/TGFBR1/TNF/ECT2/ROCK1/TGFB3	17
GO:0042476	GO:0042476	odontogenesis	24/1817	130/18723	0.00151992	0.0074383	0.00478517	COL1A1/COL1A2/SERPINE1/HTRA1/TNC/RHOA/INHBA/TCIRG1/ID3/CSF1/BMP2/TNFRSF11B/CTNNB1/LAMA5/TGFB2/CSF3R/RELT/FOXC1/ADAMTS5/GLI3/LEF1/TGFB3/NGFR/PDGFRA	24
GO:1900182	GO:1900182	positive regulation of protein localization to nucleus	18/1817	87/18723	0.0015287	0.00747506	0.00480882	FLNA/TGFB1/HCLS1/NUTF2/LIMK2/FYN/LIF/FERMT2/PARP9/ZC3H12A/CCT8/CCT2/GLI3/ECT2/PLK1/DTX3L/NGFR/MAPK1	18
GO:0061326	GO:0061326	renal tubule development	19/1817	94/18723	0.00153328	0.00749054	0.00481877	NPNT/COL4A1/FGF1/WT1/NOTCH2/MYC/BMP2/STAT1/CTNNB1/LAMA5/HEYL/FOXD1/LIF/ILK/MAGED1/GLI3/MTSS1/GREM1/PKD1	19
GO:0043524	GO:0043524	negative regulation of neuron apoptotic process	26/1817	145/18723	0.00153694	0.00749054	0.00481877	F2R/NES/AXL/RHOA/CORO1A/LRP1/ARRB2/CRLF1/C5AR1/UNC5B/CCL2/SNCA/NAIP/FYN/ILK/SET/NRP1/PPT1/NDNF/AGAP2/MDK/RASA1/WFS1/NONO/TGFB3/SYNGAP1	26
GO:0051961	GO:0051961	negative regulation of nervous system development	26/1817	145/18723	0.00153694	0.00749054	0.00481877	B2M/TSPO/YWHAH/EPHB2/TREM2/CTNNB1/TMEM98/TLR2/PLXNA3/TP53/GDI1/SEMA3C/NRP1/SEMA4C/SKI/THY1/ID1/SEMA7A/TNF/IL1B/ARHGAP4/SYNGAP1/MAP2/PTEN/PPP3CA/LDLR	26
GO:0061351	GO:0061351	neural precursor cell proliferation	26/1817	145/18723	0.00153694	0.00749054	0.00481877	FLNA/NES/CTSZ/GNAI2/RHOA/CDH2/CTNNB1/AKNA/C5AR1/TP53/TRNP1/NUMBL/ARHGEF2/VEGFC/ILK/DISC1/LIMS2/DBN1/TEAD3/GLI3/MDK/LEF1/ATF5/PAFAH1B1/NDE1/ZNF423	26
GO:0002833	GO:0002833	positive regulation of response to biotic stimulus	29/1817	168/18723	0.00157313	0.00766056	0.00492815	TYROBP/SPI1/IFI16/CLEC7A/HLA-E/HLA-F/IRF7/CYBA/IKBKE/PYCARD/CARD9/VAV1/FYN/HMGB1/NECTIN2/MNDA/PARP9/CCL5/FADD/POLR3D/HCK/GBP5/USP15/IFI35/NONO/LY96/CGAS/TLR4/SLC15A4	29
GO:0030834	GO:0030834	regulation of actin filament depolymerization	13/1817	54/18723	0.00161169	0.0078419	0.0050448	GSN/CAPZB/TWF2/TMOD1/DSTN/PLEK/WDR1/SVIL/TRIOBP/SH3BP1/CAPG/MTPN/SPTB	13
GO:0050728	GO:0050728	negative regulation of inflammatory response	30/1817	176/18723	0.00161867	0.00786624	0.00506047	TREM2/ALOX5/PTPRC/SLAMF8/PTGIS/SIGLEC10/SOCS3/TNFAIP3/FGR/CD200/NT5E/PLK2/TNFRSF1B/FYN/AOAH/TNFRSF1A/RHBDF2/FNDC4/ZFP36/FCGR2B/PTGER4/SOCS5/RB1/HCK/SIRPA/MDK/FURIN/SAA1/GIT1/LDLR	30
GO:0050858	GO:0050858	negative regulation of antigen receptor-mediated signaling pathway	9/1817	30/18723	0.0016207	0.00786624	0.00506047	LAPTM5/CBLB/GBP1/PAWR/PTPN6/LPXN/FCGR2B/CD300A/THY1	9
GO:0070229	GO:0070229	negative regulation of lymphocyte apoptotic process	9/1817	30/18723	0.0016207	0.00786624	0.00506047	CD74/JAK3/TSC22D3/FOXP1/BCL6/IL7R/CCL5/FADD/DOCK8	9
GO:0001654	GO:0001654	eye development	54/1817	371/18723	0.00165464	0.0080244	0.00516221	VIM/COL4A1/COL5A1/WT1/NES/PDGFRB/COL8A1/CYP1B1/INHBA/TCIRG1/COL5A2/FBN1/NOTCH2/SKIL/EPHB2/TGFBR2/CTNNB1/MEIS3/LIMK2/MFAP2/CRB2/WNT5B/GNB1/ATP2B4/SRF/TMOD1/TGFB2/SPRED1/FOXC1/HMGB1/C12orf57/NRP1/SCO2/TENM3/RARA/SPRY1/EFEMP1/SMG9/MAX/SKI/ATF4/MEIS1/ALDH1A2/GLI3/ATP2B1/SH3PXD2B/THY1/TGFBR1/MFSD2A/LAMB2/PBX3/TWSG1/PDGFRA/CHRDL1	54
GO:0055001	GO:0055001	muscle cell development	31/1817	184/18723	0.00165654	0.00802702	0.0051639	ITGB1/PLEC/ACTN1/TPM1/PDGFRB/PDLIM5/ENG/RGS4/NIBAN2/LMNA/MYOF/FHL2/RGS2/CAV2/LOX/HDAC9/SRF/TMOD1/FLNC/TNNT2/WDR1/EFEMP2/MEF2A/SKI/UCHL1/ATP2A2/NEBL/AKAP13/PDGFRA/PPP3CA/DMD	31
GO:0048813	GO:0048813	dendrite morphogenesis	26/1817	146/18723	0.00170109	0.00823512	0.00529777	ITGB1/PDLIM5/YWHAH/EPHB2/DOCK10/FYN/TPBG/ILK/NRP1/DLG4/MEF2A/DBN1/DBNL/KLF7/RBFOX2/ID1/SDC2/ADAM10/PICALM/ABI1/DHX36/MAP2/PTEN/PAFAH1B1/ABI3/PPP3CA	26
GO:0002686	GO:0002686	negative regulation of leukocyte migration	12/1817	48/18723	0.00170228	0.00823512	0.00529777	NBL1/DUSP1/EMILIN1/SLAMF8/CCL2/RIN3/CD200/IL27RA/CD300A/PTGER4/GREM1/CCL21	12
GO:0001841	GO:0001841	neural tube formation	20/1817	102/18723	0.00172262	0.00832672	0.0053567	PFN1/CTHRC1/TGFB1/PRICKLE1/DLC1/TMED2/TGFB2/VASP/RARA/SEMA4C/RALA/PTK7/SKI/STK4/TEAD2/MTHFD1L/LMO4/SFRP2/SOX4/FZD2	20
GO:0031214	GO:0031214	biomineral tissue development	29/1817	169/18723	0.00172689	0.0083405	0.00536557	COL1A1/COL1A2/MGP/RFLNB/TGFB1/SRGN/TCIRG1/ANKH/SLC20A1/BMP2/LTBP3/SBNO2/ALOX5/ISG15/ECM1/RFLNA/FGR/CCN1/GAS6/LOX/GPNMB/KLF10/CCR1/ATF4/ATP2B1/GREM1/BMP2K/ROCK1/TGFB3	29
GO:1903522	GO:1903522	regulation of blood circulation	40/1817	256/18723	0.0017301	0.00834919	0.00537115	CCN2/FLNA/F2R/TPM1/RHOA/RGS4/HOPX/GJA1/DSP/ICAM1/HBEGF/DOCK5/TBXAS1/RGS2/DSC2/CAV1/GRK2/DOCK4/ATP2B4/PTGER2/TGFB2/SMAD7/TNNT2/GSTO1/ZC3H12A/MEF2A/HRH1/ATP2A2/ATP2B1/MDM2/CELF2/DMPK/ECE1/ATP2A3/AGER/STC1/POPDC2/EHD3/DMD/OXTR	40
GO:0003203	GO:0003203	endocardial cushion morphogenesis	10/1817	36/18723	0.00173481	0.00835141	0.00537258	ENG/BMP2/TGFBR2/ROBO1/HEYL/SNAI2/TGFB2/RBPJ/MDM2/TGFBR1	10
GO:0045742	GO:0045742	positive regulation of epidermal growth factor receptor signaling pathway	10/1817	36/18723	0.00173481	0.00835141	0.00537258	PLAUR/CCDC88A/HBEGF/MMP9/DGKD/SHKBP1/NUP62/AFAP1L2/CBL/ADAM17	10
GO:0060338	GO:0060338	regulation of type I interferon-mediated signaling pathway	10/1817	36/18723	0.00173481	0.00835141	0.00537258	SAMHD1/ISG15/STAT2/IRF7/OAS3/IKBKE/PTPN6/OAS1/FADD/ADAR	10
GO:1990823	GO:1990823	response to leukemia inhibitory factor	19/1817	95/18723	0.00174571	0.00839703	0.00540193	SPOCK2/NRP2/SBNO2/ICAM1/PML/SOCS3/SRSF3/SMAD7/VEGFC/EXT1/PCOLCE2/GFPT2/SRM/NCL/MSC/TRIM25/SMARCA5/MRAS/HK2	19
GO:0001843	GO:0001843	neural tube closure	18/1817	88/18723	0.00175087	0.00840429	0.0054066	PFN1/CTHRC1/TGFB1/PRICKLE1/DLC1/TMED2/TGFB2/VASP/RARA/SEMA4C/RALA/PTK7/SKI/TEAD2/MTHFD1L/LMO4/SFRP2/FZD2	18
GO:0010591	GO:0010591	regulation of lamellipodium assembly	11/1817	42/18723	0.00175149	0.00840429	0.0054066	FSCN1/ARPC2/CAPZB/ACTR3/RAC2/TWF2/PLCE1/WASF2/CYFIP1/RAC1/ABI3	11
GO:0021795	GO:0021795	cerebral cortex cell migration	11/1817	42/18723	0.00175149	0.00840429	0.0054066	RHOA/CTNNB1/ROBO1/SRGAP2/BMERB1/DISC1/ZMIZ1/GLI3/SUN2/NDEL1/PAFAH1B1	11
GO:0006936	GO:0006936	muscle contraction	51/1817	347/18723	0.00177698	0.00851968	0.00548083	CCN2/MYL9/FLNA/F2R/SULF1/TPM2/NPNT/GSN/TPM1/MYLK/RHOA/ACTA2/APBB2/MYOF/GJA1/DSP/DOCK5/RGS2/DAPK3/CALD1/DSC2/CAV1/CXCR4/GRK2/DOCK4/ATP2B4/SRF/TMOD1/SMAD7/EDNRA/PLCE1/ASPH/C12orf57/TNNT2/GSTO1/SPHK1/ZC3H12A/NR4A1/ATP2A2/ATP2B1/RCSD1/DMPK/ROCK1/SULF2/STC1/UTRN/EHD3/HSBP1/DMD/PTAFR/OXTR	51
GO:0003071	GO:0003071	renal system process involved in regulation of systemic arterial blood pressure	8/1817	25/18723	0.00185072	0.00883736	0.0056852	F2R/RHOA/PTPRO/GJA1/CORO2B/GAS6/CYBA/PDGFB	8
GO:0042730	GO:0042730	fibrinolysis	8/1817	25/18723	0.00185072	0.00883736	0.0056852	SERPINE1/ANXA2/THBS1/FAP/PLAT/THBD/PLAU/USF1	8
GO:0048143	GO:0048143	astrocyte activation	8/1817	25/18723	0.00185072	0.00883736	0.0056852	LRP1/TREM2/C5AR1/C1QA/IFNGR1/TNF/AGER/LDLR	8
GO:0070423	GO:0070423	nucleotide-binding oligomerization domain containing signaling pathway	8/1817	25/18723	0.00185072	0.00883736	0.0056852	SLC15A3/TNFAIP3/NFKBIA/BIRC3/CYLD/TLR4/BIRC2/SLC15A4	8
GO:0072012	GO:0072012	glomerulus vasculature development	8/1817	25/18723	0.00185072	0.00883736	0.0056852	WT1/PDGFRB/ACTA2/NOTCH2/EGR1/PDGFB/PECAM1/PDGFRA	8
GO:1904888	GO:1904888	cranial skeletal system development	15/1817	68/18723	0.00188632	0.00900005	0.00578986	MMP14/TGFBR2/CTNNB1/CHST11/TGFB2/EXT1/SLC39A1/GLI3/INSIG1/TGFBR1/MTHFD1L/RIC1/TGFB3/PDGFRA/PRRX1	15
GO:0071375	GO:0071375	cellular response to peptide hormone stimulus	44/1817	290/18723	0.00190553	0.00906733	0.00583314	SHC1/GNAI2/MAP1B/RAB31/FBN1/STAT1/PTPRE/ZFP36L1/SLC39A14/JAK3/CAV2/SOCS3/ERRFI1/CCND3/YWHAG/MYO1C/CAV1/HDAC9/RAB13/CSK/CYBA/TNS2/IGFBP1/FYN/MAX/NR4A1/GJB2/ATP2B1/LPL/CYFIP1/INSIG1/MDM2/HDAC5/UCP2/MYO5A/AGTRAP/ROCK1/IL1B/STAT5A/NDEL1/USF1/PTEN/PTPRA/PXN	44
GO:0002730	GO:0002730	regulation of dendritic cell cytokine production	6/1817	15/18723	0.00191578	0.00906733	0.00583314	BST2/CLEC7A/JAK3/DDX21/DHX36/TLR4	6
GO:0010713	GO:0010713	negative regulation of collagen metabolic process	6/1817	15/18723	0.00191578	0.00906733	0.00583314	EMILIN1/ERRFI1/CST3/CIITA/CYGB/RAP1A	6
GO:0019511	GO:0019511	peptidyl-proline hydroxylation	6/1817	15/18723	0.00191578	0.00906733	0.00583314	P3H1/P4HA3/P4HB/ERO1A/P3H3/CRTAP	6
GO:0023035	GO:0023035	CD40 signaling pathway	6/1817	15/18723	0.00191578	0.00906733	0.00583314	ITGB1/ITGA5/TREM2/CD40/TNFAIP3/CD86	6
GO:0045176	GO:0045176	apical protein localization	6/1817	15/18723	0.00191578	0.00906733	0.00583314	ACTB/ARF4/GOPC/JAM3/ATP8B1/DLG5	6
GO:0098760	GO:0098760	response to interleukin-7	6/1817	15/18723	0.00191578	0.00906733	0.00583314	LSP1/P4HB/IL7R/HMGB1/IL2RG/BTK	6
GO:0098761	GO:0098761	cellular response to interleukin-7	6/1817	15/18723	0.00191578	0.00906733	0.00583314	LSP1/P4HB/IL7R/HMGB1/IL2RG/BTK	6
GO:1900153	GO:1900153	positive regulation of nuclear-transcribed mRNA catabolic process, deadenylation-dependent decay	6/1817	15/18723	0.00191578	0.00906733	0.00583314	PABPC1/ZFP36L1/AGO2/ZFP36L2/ZFP36/DHX36	6
GO:1903799	GO:1903799	negative regulation of production of miRNAs involved in gene silencing by miRNA	6/1817	15/18723	0.00191578	0.00906733	0.00583314	TGFB1/NCOR2/TP53/ZC3H12A/TNF/PPP3CA	6
GO:0061098	GO:0061098	positive regulation of protein tyrosine kinase activity	13/1817	55/18723	0.00192621	0.00910936	0.00586019	CSF1R/HBEGF/NEDD9/GAS6/PDGFB/DLG4/CCL5/AFAP1L2/GREM1/FCGR1A/ABI1/ADAM17/ERCC6	13
GO:0034121	GO:0034121	regulation of toll-like receptor signaling pathway	16/1817	75/18723	0.00195755	0.00925017	0.00595077	TREM2/ARRB2/IRF1/TNFAIP3/TLR2/CAV1/IRF7/CYBA/HMGB1/IRAK3/BIRC3/CD300A/RAB7B/IFI35/BIRC2/SLC15A4	16
GO:0001823	GO:0001823	mesonephros development	19/1817	96/18723	0.00198249	0.0093527	0.00601673	NPNT/FGF1/WT1/MYC/BMP2/CRLF1/CTNNB1/LAMA5/SMAD6/FOXD1/SMAD7/FOXC1/ILK/RARA/SPRY1/MAGED1/GLI3/GREM1/PKD1	19
GO:0055017	GO:0055017	cardiac muscle tissue growth	19/1817	96/18723	0.00198249	0.0093527	0.00601673	RUNX1/PDLIM5/RGS4/GJA1/TGFBR2/RGS2/TGFB2/GATA6/FOXC1/HEG1/RBPJ/MEIS1/PIM1/TGFBR1/TENM4/VGLL4/AKAP13/MAPK1/PTEN	19
GO:0050768	GO:0050768	negative regulation of neurogenesis	25/1817	140/18723	0.00198575	0.0093527	0.00601673	B2M/TSPO/YWHAH/EPHB2/TREM2/CTNNB1/TMEM98/PLXNA3/TP53/GDI1/SEMA3C/NRP1/SEMA4C/SKI/THY1/ID1/SEMA7A/TNF/IL1B/ARHGAP4/SYNGAP1/MAP2/PTEN/PPP3CA/LDLR	25
GO:0034104	GO:0034104	negative regulation of tissue remodeling	7/1817	20/18723	0.00199193	0.0093527	0.00601673	TNFRSF11B/TNFAIP3/CSK/CST3/UBASH3B/INPP5D/GREM1	7
GO:0046629	GO:0046629	gamma-delta T cell activation	7/1817	20/18723	0.00199193	0.0093527	0.00601673	PTPRC/NCKAP1L/EGR3/TCF7/JAML/LEF1/SOX4	7
GO:0071243	GO:0071243	cellular response to arsenic-containing substance	7/1817	20/18723	0.00199193	0.0093527	0.00601673	GSTO1/ZC3H12A/DAXX/ATF4/SLC38A2/ATF3/DHX36	7
GO:0097320	GO:0097320	plasma membrane tubulation	7/1817	20/18723	0.00199193	0.0093527	0.00601673	EHD2/ATP10A/PLEKHM2/ASAP1/SH3GLB1/MICALL1/BIN2	7
GO:0140632	GO:0140632	inflammasome complex assembly	7/1817	20/18723	0.00199193	0.0093527	0.00601673	TREM2/NLRP1/MYD88/GBP5/EIF2AK2/CARD8/TLR4	7
GO:0060606	GO:0060606	tube closure	18/1817	89/18723	0.00199965	0.00938149	0.00603525	PFN1/CTHRC1/TGFB1/PRICKLE1/DLC1/TMED2/TGFB2/VASP/RARA/SEMA4C/RALA/PTK7/SKI/TEAD2/MTHFD1L/LMO4/SFRP2/FZD2	18
GO:0017157	GO:0017157	regulation of exocytosis	33/1817	202/18723	0.00202215	0.00947953	0.00609832	ANXA1/ITGB2/SPI1/GNAI2/ADGRE2/RAC2/IL4R/FGR/HLA-F/RAB13/CD84/SNCA/PRAM1/NCKAP1L/SYT12/SEPTIN2/RAB3B/RALA/ITGAM/FCGR2B/CD300A/RAP1A/ATP2A2/ATP13A2/SEPTIN5/UNC13D/BACE1/GIT1/SEPTIN1/STX4/PTAFR/MICAL1/DOC2B	33
GO:1903320	GO:1903320	regulation of protein modification by small protein conjugation or removal	38/1817	242/18723	0.00203132	0.00951498	0.00612113	LAPTM5/TSPO/CBLB/FKBP1A/ARRB2/CTNNB1/ISG15/EGR1/TNFAIP3/PRICKLE1/LIMK1/CAV1/ARRDC4/HSPA5/NXN/SMAD7/PIAS3/FYN/BIRC3/SPHK1/UBE2C/ZC3H12A/DAXX/ZMIZ1/TANK/UBE2I/TGFBR1/RBX1/PLK1/DTX3L/WFS1/TRIM21/SART3/PTEN/GNL3/SOX4/BIRC2/MAD2L2	38
GO:0001913	GO:0001913	T cell mediated cytotoxicity	12/1817	49/18723	0.00205854	0.00961954	0.00618839	B2M/HLA-DRA/PTPRC/HLA-E/HLA-F/CTSC/NCKAP1L/IL7R/NECTIN2/FCGR2B/FADD/AGER	12
GO:0038084	GO:0038084	vascular endothelial growth factor signaling pathway	12/1817	49/18723	0.00205854	0.00961954	0.00618839	DCN/PDGFRB/NRP2/CD63/HSPB1/ROBO1/MYO1C/VEGFC/FOXC1/NRP1/PGF/PDGFRA	12
GO:1904707	GO:1904707	positive regulation of vascular associated smooth muscle cell proliferation	12/1817	49/18723	0.00205854	0.00961954	0.00618839	GNAI2/GJA1/MMP2/MMP9/DNMT1/PDGFB/MAP3K5/IGFBP5/MDM2/TNF/GNAI3/JUN	12
GO:0110148	GO:0110148	biomineralization	29/1817	171/18723	0.00207358	0.00968218	0.00622869	COL1A1/COL1A2/MGP/RFLNB/TGFB1/SRGN/TCIRG1/ANKH/SLC20A1/BMP2/LTBP3/SBNO2/ALOX5/ISG15/ECM1/RFLNA/FGR/CCN1/GAS6/LOX/GPNMB/KLF10/CCR1/ATF4/ATP2B1/GREM1/BMP2K/ROCK1/TGFB3	29
GO:0070265	GO:0070265	necrotic cell death	14/1817	62/18723	0.00208931	0.00973378	0.00626188	TSPO/CAV1/TP53/ARHGEF2/BIRC3/NUPR1/FADD/TRAF2/PYGL/TNF/CYLD/FAS/BIRC2/TMEM123	14
GO:1903078	GO:1903078	positive regulation of protein localization to plasma membrane	14/1817	62/18723	0.00208931	0.00973378	0.00626188	ITGA3/ITGB1/LRP1/EPHB2/TREM2/RHOG/ATP2B4/CLIP3/PPP1R9B/TNF/EPHA3/ZDHHC8/KIF5B/STX4	14
GO:0036475	GO:0036475	neuron death in response to oxidative stress	9/1817	31/18723	0.00208958	0.00973378	0.00626188	MCL1/TREM2/CTNNB1/ARL6IP5/TRPM2/ATF4/ATG7/NONO/TLR4	9
GO:0010171	GO:0010171	body morphogenesis	11/1817	43/18723	0.00215038	0.0100091	0.00643899	COL1A1/PHLDB1/RRAS/MMP2/DAG1/SGPL1/SKI/CRISPLD2/LEF1/TGFB3/PDGFRA	11
GO:0002369	GO:0002369	T cell cytokine production	10/1817	37/18723	0.00217355	0.0100772	0.00648282	B2M/CD81/IL1R1/HLA-F/SMAD7/TNFRSF1B/CD55/SASH3/TRAF2/IL1B	10
GO:0002724	GO:0002724	regulation of T cell cytokine production	10/1817	37/18723	0.00217355	0.0100772	0.00648282	B2M/CD81/IL1R1/HLA-F/SMAD7/TNFRSF1B/CD55/SASH3/TRAF2/IL1B	10
GO:0043029	GO:0043029	T cell homeostasis	10/1817	37/18723	0.00217355	0.0100772	0.00648282	TCIRG1/CORO1A/JAK3/TSC22D3/NCKAP1L/FADD/FAS/PMAIP1/RC3H1/TNFSF14	10
GO:0090218	GO:0090218	positive regulation of lipid kinase activity	10/1817	37/18723	0.00217355	0.0100772	0.00648282	TGFB1/PDGFRB/CD81/FGR/PDGFB/TNFAIP8L3/AGAP2/CCL21/CCL19/PDGFRA	10
GO:1902745	GO:1902745	positive regulation of lamellipodium organization	10/1817	37/18723	0.00217355	0.0100772	0.00648282	FSCN1/ARPC2/ACTR3/RAC2/CORO1C/TWF2/PLCE1/WASF2/CYFIP1/RAC1	10
GO:1901890	GO:1901890	positive regulation of cell junction assembly	20/1817	104/18723	0.00219503	0.0101688	0.00654175	S100A10/CLDN1/IQGAP1/COL16A1/THBS2/AMIGO2/EPHB2/LIMS1/IL1RAP/AGRN/CAV1/MAP4K4/TPBG/FERMT2/NRP1/THY1/RAC1/DLG5/ROCK1/OXTR	20
GO:0031331	GO:0031331	positive regulation of cellular catabolic process	60/1817	427/18723	0.00221161	0.0102376	0.00658599	LAPTM5/DCN/PABPC1/CD81/LRP1/TREM2/ZFP36L1/GPSM1/TRIM22/PLK3/TNFAIP3/PRICKLE1/MSN/CAV1/SNCA/CTSC/SMAD7/PLK2/TNFRSF1B/MTDH/SH3GLB1/HMGB1/TUT7/AGO2/DISC1/BID/NUPR1/ZFP36L2/ADAM9/ZC3H12A/ZFP36/ATG7/TRIM27/MDM2/SOCS5/MEX3D/IKBKG/SH3BP4/FURIN/TNF/OPTN/ROCK1/RBX1/PLK1/DTX3L/NUB1/PSMC3/IL1B/TRIM21/VGLL4/BNIP3L/PAFAH1B2/DHX36/GNAI3/PTEN/RNF217/RC3H1/DIS3/LDLR/CEBPA	60
GO:2001242	GO:2001242	regulation of intrinsic apoptotic signaling pathway	28/1817	164/18723	0.00221547	0.0102474	0.00659231	PLAUR/CD44/S100A9/MCL1/SKIL/CD74/TREM2/HSPB1/S100A8/MMP9/SNAI2/CAV1/TP53/P4HB/ARHGEF2/PYCARD/BID/NUPR1/NACC2/MDM2/ZNF385A/HNRNPK/CYLD/WFS1/NONO/SYVN1/PMAIP1/SFRP2	28
GO:0070167	GO:0070167	regulation of biomineral tissue development	19/1817	97/18723	0.00224579	0.0103714	0.00667206	MGP/RFLNB/TGFB1/SRGN/ANKH/BMP2/LTBP3/ALOX5/ISG15/ECM1/RFLNA/CCN1/GAS6/CCR1/ATP2B1/GREM1/BMP2K/ROCK1/TGFB3	19
GO:2001237	GO:2001237	negative regulation of extrinsic apoptotic signaling pathway	19/1817	97/18723	0.00224579	0.0103714	0.00667206	SERPINE1/ITGAV/PEA15/THBS1/MCL1/LMNA/ICAM1/IFI6/UNC5B/TNFAIP3/SNAI2/ARHGEF2/FYN/NRP1/TGFBR1/TNF/ITPRIP/IL1B/SFRP2	19
GO:0072028	GO:0072028	nephron morphogenesis	16/1817	76/18723	0.00226055	0.0104314	0.00671068	NPNT/FGF1/WT1/PDGFRB/MYC/BMP2/STAT1/CTNNB1/LAMA5/FOXD1/LIF/ILK/MAGED1/GLI3/GREM1/PKD1	16
GO:0035304	GO:0035304	regulation of protein dephosphorylation	18/1817	90/18723	0.00227748	0.0104931	0.00675036	TGFB1/PDGFRB/GNAI2/ANKLE2/FKBP1A/PTPRC/LILRB2/DLC1/NCKAP1L/PPP1R9B/CD300A/NUAK1/TNF/ROCK1/PPP1R15A/CNEP1R1/ITGA1/MGAT5	18
GO:0099175	GO:0099175	regulation of postsynapse organization	18/1817	90/18723	0.00227748	0.0104931	0.00675036	SRGN/PDLIM5/NRP2/CDH2/IL1RAP/LILRB2/ARF4/FYN/LRFN4/FCGR2B/DBN1/DBNL/ADAM10/ARHGAP22/DHX36/PTEN/PAFAH1B1/ABI3	18
GO:0010332	GO:0010332	response to gamma radiation	13/1817	56/18723	0.00228962	0.0105162	0.00676523	MYC/CDKN1A/PML/EGR1/PTPRC/TP53/MAP3K20/HSPA5/CYBA/MDM2/CBL/ELK1/ERCC6	13
GO:0031122	GO:0031122	cytoplasmic microtubule organization	13/1817	56/18723	0.00228962	0.0105162	0.00676523	RHOA/CCDC88A/PLK3/LIMK2/DST/CLIP3/CCDC88B/STMN3/KPNB1/DYNC1H1/DCTN1/CLIP4/PAFAH1B1	13
GO:0046456	GO:0046456	icosanoid biosynthetic process	13/1817	56/18723	0.00228962	0.0105162	0.00676523	ANXA1/FABP5/CD74/ALOX5/TBXAS1/PTGDS/PTGIS/ALOX5AP/PTGS1/LTA4H/FADS1/IL1B/GGT5	13
GO:0051653	GO:0051653	spindle localization	13/1817	56/18723	0.00228962	0.0105162	0.00676523	MYH9/ITGB1/GJA1/ACTR3/SPRY1/MAP4/KPNB1/DYNC1H1/DCTN1/PLK1/NDEL1/PAFAH1B1/NDE1	13
GO:0008277	GO:0008277	regulation of G protein-coupled receptor signaling pathway	24/1817	134/18723	0.00231834	0.0106398	0.00684475	RAMP1/C3/GNAI2/RGS4/ARRB2/SLC39A14/RGS2/CXCL8/DNM1/BICD1/GRK2/SNCA/ATP2B4/PLEK/KLK6/PLCE1/PPP1R9B/RGS16/CCL5/GIT2/ROCK1/RGS1/GIT1/HOMER2	24
GO:0001765	GO:0001765	membrane raft assembly	5/1817	11/18723	0.00239687	0.0109323	0.00703289	ANXA2/S100A10/CAV2/CAV1/RFTN1	5
GO:0033632	GO:0033632	regulation of cell-cell adhesion mediated by integrin	5/1817	11/18723	0.00239687	0.0109323	0.00703289	PODXL/WNK1/PIEZO1/FERMT3/CCL5	5
GO:0043312	GO:0043312	neutrophil degranulation	5/1817	11/18723	0.00239687	0.0109323	0.00703289	ITGB2/SPI1/PRAM1/ITGAM/PTAFR	5
GO:0045060	GO:0045060	negative thymic T cell selection	5/1817	11/18723	0.00239687	0.0109323	0.00703289	CD74/PTPRC/DOCK2/GLI3/ZAP70	5
GO:0045657	GO:0045657	positive regulation of monocyte differentiation	5/1817	11/18723	0.00239687	0.0109323	0.00703289	CSF1/CD74/CD4/ZFP36L1/JUN	5
GO:0046598	GO:0046598	positive regulation of viral entry into host cell	5/1817	11/18723	0.00239687	0.0109323	0.00703289	LGALS1/CD74/CD4/P4HB/TRIM21	5
GO:0051081	GO:0051081	nuclear membrane disassembly	5/1817	11/18723	0.00239687	0.0109323	0.00703289	NEK6/DCTN1/PLK1/NDEL1/PAFAH1B1	5
GO:0075294	GO:0075294	positive regulation by symbiont of entry into host	5/1817	11/18723	0.00239687	0.0109323	0.00703289	LGALS1/CD74/CD4/P4HB/TRIM21	5
GO:0006911	GO:0006911	phagocytosis, engulfment	23/1817	127/18723	0.00243948	0.011091	0.00713498	MYH9/GSN/ITGB2/C3/THBS1/RAB31/MFGE8/TREM2/AIF1/RAC2/RHOG/NCKAP1L/MARCO/MSR1/BIN2/ITGAM/FCGR2B/SH3BP1/CD300A/TRBC2/RAC1/FCGR1A/ARHGAP25	23
GO:0002710	GO:0002710	negative regulation of T cell mediated immunity	8/1817	26/18723	0.00244858	0.011091	0.00713498	AHR/PTPRC/HLA-F/NCKAP1L/SMAD7/IL7R/IL4I1/FCGR2B	8
GO:0019883	GO:0019883	antigen processing and presentation of endogenous antigen	8/1817	26/18723	0.00244858	0.011091	0.00713498	B2M/HLA-DRA/CD74/TAPBP/HLA-E/HLA-F/TAP2/TAP1	8
GO:0032515	GO:0032515	negative regulation of phosphoprotein phosphatase activity	8/1817	26/18723	0.00244858	0.011091	0.00713498	GNAI2/FKBP1A/NCKAP1L/PPP1R9B/TNF/ROCK1/PPP1R15A/MGAT5	8
GO:0034114	GO:0034114	regulation of heterotypic cell-cell adhesion	8/1817	26/18723	0.00244858	0.011091	0.00713498	MYADM/CD44/WNK1/IL1RN/THY1/TNF/AGER/IL1B	8
GO:0035872	GO:0035872	nucleotide-binding domain, leucine rich repeat containing receptor signaling pathway	8/1817	26/18723	0.00244858	0.011091	0.00713498	SLC15A3/TNFAIP3/NFKBIA/BIRC3/CYLD/TLR4/BIRC2/SLC15A4	8
GO:0045672	GO:0045672	positive regulation of osteoclast differentiation	8/1817	26/18723	0.00244858	0.011091	0.00713498	TYROBP/NOTCH2/CSF1/TREM2/KLF10/FOS/CCR1/TNF	8
GO:0050857	GO:0050857	positive regulation of antigen receptor-mediated signaling pathway	8/1817	26/18723	0.00244858	0.011091	0.00713498	CMTM3/CD81/PTPRC/FOXP1/NECTIN2/IKBKG/NFAM1/KCNN4	8
GO:1900017	GO:1900017	positive regulation of cytokine production involved in inflammatory response	8/1817	26/18723	0.00244858	0.011091	0.00713498	CLEC7A/GPSM3/CARD9/MYD88/IL17RA/GBP5/TNF/TLR4	8
GO:0062207	GO:0062207	regulation of pattern recognition receptor signaling pathway	20/1817	105/18723	0.0024695	0.0111772	0.00719042	TREM2/ARRB2/SLC15A3/IRF1/TNFAIP3/TLR2/CAV1/IRF7/CYBA/HMGB1/IRAK3/BIRC3/CD300A/RAB7B/USP15/IFI35/TLR4/UFD1/BIRC2/SLC15A4	20
GO:0002381	GO:0002381	immunoglobulin production involved in immunoglobulin-mediated immune response	15/1817	70/18723	0.0025515	0.0115394	0.00742349	TGFB1/B2M/HLA-DRA/HLA-DPB1/HLA-DPA1/CD40/PTPRC/HLA-DMA/BCL6/HLA-DMB/IL27RA/ERCC1/SLC15A4/BTK/MAD2L2	15
GO:0042594	GO:0042594	response to starvation	32/1817	197/18723	0.0025682	0.0116037	0.00746481	IFI16/GLUL/CDKN1A/GAS6/TP53/HSPA5/SH3GLB1/KLF10/MAP3K5/RIPOR1/ZC3H12A/MAX/ZFP36/ATF4/ATG7/TBL2/UCP2/CBL/NUAK1/MFSD2A/EIF4EBP1/EIF2AK2/FADS1/COMT/SLC38A2/UPP1/ATF3/FAS/MAPK1/PMAIP1/FOXK1/JUN	32
GO:0033157	GO:0033157	regulation of intracellular protein transport	36/1817	229/18723	0.00256964	0.0116037	0.00746481	FLNA/ITGB2/TGFB1/CD81/LCP1/HCLS1/NUTF2/RAC2/IFI27/PLK3/OAZ1/GAS6/MYO1C/CACNB3/GDI1/FYN/SH3GLB1/MDFIC/MICALL2/ANP32B/RIPOR1/ZC3H12A/ITGAM/EDEM1/GLI3/NUP62/INSIG1/MDM2/ECT2/KIF5B/IL1B/ATP13A2/ATG13/MAPK1/BNIP3L/NDEL1	36
GO:0001657	GO:0001657	ureteric bud development	18/1817	91/18723	0.00258693	0.0116639	0.00750357	NPNT/FGF1/WT1/MYC/BMP2/CRLF1/CTNNB1/LAMA5/SMAD6/FOXD1/SMAD7/FOXC1/ILK/RARA/SPRY1/MAGED1/GLI3/GREM1	18
GO:0072080	GO:0072080	nephron tubule development	18/1817	91/18723	0.00258693	0.0116639	0.00750357	NPNT/FGF1/WT1/NOTCH2/MYC/BMP2/STAT1/CTNNB1/LAMA5/HEYL/FOXD1/LIF/ILK/MAGED1/GLI3/MTSS1/GREM1/PKD1	18
GO:0010921	GO:0010921	regulation of phosphatase activity	17/1817	84/18723	0.0026106	0.0117527	0.00756066	NPNT/PDGFRB/GNAI2/BMP2/FKBP1A/PTPRC/TGFB2/NCKAP1L/PLEK/PPP1R9B/CD300A/NUAK1/TNF/ROCK1/PPP1R15A/ITGA1/MGAT5	17
GO:0098586	GO:0098586	cellular response to virus	17/1817	84/18723	0.0026106	0.0117527	0.00756066	IFI6/IRF7/OAS3/IKBKE/EXT1/OAS1/BIRC3/CCL5/ZC3H12A/LGALS8/USP15/WDFY4/ADAR/CCL19/UFD1/BIRC2/POU2F2	17
GO:0003180	GO:0003180	aortic valve morphogenesis	9/1817	32/18723	0.00266043	0.0119406	0.00768153	TGFB1/EMILIN1/ROBO1/HEYL/SMAD6/SNAI2/ELN/RB1/ROCK1	9
GO:0021799	GO:0021799	cerebral cortex radially oriented cell migration	9/1817	32/18723	0.00266043	0.0119406	0.00768153	CTNNB1/SRGAP2/BMERB1/DISC1/ZMIZ1/GLI3/SUN2/NDEL1/PAFAH1B1	9
GO:0033687	GO:0033687	osteoblast proliferation	9/1817	32/18723	0.00266043	0.0119406	0.00768153	ITGAV/JUNB/CTHRC1/RHOA/BMP2/CCN1/MUS81/GREM1/EIF2AK2	9
GO:0060323	GO:0060323	head morphogenesis	9/1817	32/18723	0.00266043	0.0119406	0.00768153	COL1A1/RRAS/MMP2/SGPL1/SKI/CRISPLD2/LEF1/TGFB3/PDGFRA	9
GO:0030449	GO:0030449	regulation of complement activation	7/1817	21/18723	0.00274021	0.0122428	0.00787595	CFH/C3/VSIG4/TREM2/CD55/A2M/IL1B	7
GO:0030502	GO:0030502	negative regulation of bone mineralization	7/1817	21/18723	0.00274021	0.0122428	0.00787595	RFLNB/SRGN/LTBP3/ECM1/RFLNA/CCR1/GREM1	7
GO:0046641	GO:0046641	positive regulation of alpha-beta T cell proliferation	7/1817	21/18723	0.00274021	0.0122428	0.00787595	CD81/TGFBR2/PTPRC/HLA-E/CD55/RASAL3/ZAP70	7
GO:0061081	GO:0061081	positive regulation of myeloid leukocyte cytokine production involved in immune response	7/1817	21/18723	0.00274021	0.0122428	0.00787595	LAPTM5/CD74/SPON2/DDX21/SEMA7A/DHX36/TLR4	7
GO:0072111	GO:0072111	cell proliferation involved in kidney development	7/1817	21/18723	0.00274021	0.0122428	0.00787595	WT1/PDGFRB/MYC/BMP2/STAT1/EGR1/PDGFB	7
GO:0150105	GO:0150105	protein localization to cell-cell junction	7/1817	21/18723	0.00274021	0.0122428	0.00787595	ACTB/FLNA/VCL/DSP/TJP1/PECAM1/DLG5	7
GO:0043535	GO:0043535	regulation of blood vessel endothelial cell migration	26/1817	151/18723	0.00276616	0.0123494	0.00794452	TMSB4X/ANXA1/TGFB1/VASH1/THBS1/RHOA/HSPB1/CD40/HDAC9/ATP2B4/HDAC7/ETS1/PLK2/SPRED1/VEGFC/HMGB1/NRP1/PDGFB/FGFR1/STARD13/SH3BP1/AKT3/HDAC5/TNF/STAT5A/ADAM17	26
GO:1905477	GO:1905477	positive regulation of protein localization to membrane	20/1817	106/18723	0.00277227	0.0123673	0.00795606	ITGA3/ITGB1/ITGB2/CD81/LRP1/EPHB2/TREM2/RHOG/MYO1C/CACNB3/ATP2B4/CLIP3/FYN/PPP1R9B/ITGAM/TNF/EPHA3/ZDHHC8/KIF5B/STX4	20
GO:0002371	GO:0002371	dendritic cell cytokine production	6/1817	16/18723	0.00281554	0.012513	0.00804983	BST2/CLEC7A/JAK3/DDX21/DHX36/TLR4	6
GO:0002399	GO:0002399	MHC class II protein complex assembly	6/1817	16/18723	0.00281554	0.012513	0.00804983	B2M/HLA-DRA/HLA-DPB1/HLA-DPA1/HLA-DMA/HLA-DMB	6
GO:0002503	GO:0002503	peptide antigen assembly with MHC class II protein complex	6/1817	16/18723	0.00281554	0.012513	0.00804983	B2M/HLA-DRA/HLA-DPB1/HLA-DPA1/HLA-DMA/HLA-DMB	6
GO:0045651	GO:0045651	positive regulation of macrophage differentiation	6/1817	16/18723	0.00281554	0.012513	0.00804983	TGFB1/CSF1/HCLS1/LIF/FADD/RB1	6
GO:1901163	GO:1901163	regulation of trophoblast cell migration	6/1817	16/18723	0.00281554	0.012513	0.00804983	TIMP1/ARHGDIB/GJA1/CALR/AGO2/SYDE1	6
GO:0099024	GO:0099024	plasma membrane invagination	24/1817	136/18723	0.0028359	0.0125941	0.00810194	MYH9/GSN/ITGB2/C3/THBS1/RHOA/RAB31/MFGE8/TREM2/AIF1/RAC2/RHOG/NCKAP1L/MARCO/MSR1/BIN2/ITGAM/FCGR2B/SH3BP1/CD300A/TRBC2/RAC1/FCGR1A/ARHGAP25	24
GO:0001838	GO:0001838	embryonic epithelial tube formation	22/1817	121/18723	0.00284587	0.0126193	0.00811818	PFN1/CTHRC1/TGFB1/CTNNB1/PRICKLE1/DLC1/TMED2/TGFB2/VASP/RARA/SEMA4C/RALA/PTK7/SKI/STK4/TEAD2/GREM1/MTHFD1L/LMO4/SFRP2/SOX4/FZD2	22
GO:0043500	GO:0043500	muscle adaptation	22/1817	121/18723	0.00284587	0.0126193	0.00811818	GSN/RGS4/LMNA/AIF1/RGS2/FBXO32/ERRFI1/LMCD1/ATP2B4/DAG1/CYBA/TNFRSF1B/GATA6/TNFRSF1A/IGFBP5/MEF2A/ATP2A2/MTPN/ROCK1/IL1B/EZH2/PPP3CA	22
GO:0110149	GO:0110149	regulation of biomineralization	19/1817	99/18723	0.00286112	0.0126544	0.00814073	MGP/RFLNB/TGFB1/SRGN/ANKH/BMP2/LTBP3/ALOX5/ISG15/ECM1/RFLNA/CCN1/GAS6/CCR1/ATP2B1/GREM1/BMP2K/ROCK1/TGFB3	19
GO:0006940	GO:0006940	regulation of smooth muscle contraction	14/1817	64/18723	0.00286235	0.0126544	0.00814073	F2R/NPNT/RHOA/DOCK5/RGS2/DAPK3/CAV1/DOCK4/SRF/PLCE1/SPHK1/ATP2B1/PTAFR/OXTR	14
GO:0045995	GO:0045995	regulation of embryonic development	14/1817	64/18723	0.00286235	0.0126544	0.00814073	NIBAN2/CTNNB1/PHLDB1/LAMA2/LAMA5/CRB2/DAG1/PHLDA2/LAMA4/TENM4/SEPTIN7/DHX36/PAFAH1B1/SFRP2	14
GO:0046579	GO:0046579	positive regulation of Ras protein signal transduction	14/1817	64/18723	0.00286235	0.0126544	0.00814073	COL3A1/F2R/PDGFRB/NOTCH2/CSF1/ROBO1/MAP4K4/ARHGEF3/LPAR6/LRRC59/F2RL2/RAC1/GPR65/AKAP13	14
GO:0001890	GO:0001890	placenta development	25/1817	144/18723	0.00294527	0.0130112	0.00837031	HTRA1/JUNB/DCN/VASH1/NOTCH2/GJA1/ZFP36L1/SOCS3/ADAM19/PLCD3/CCN1/TMED2/CTSB/PHLDA2/LIF/PDGFB/RBPJ/STK4/GJB2/LEF1/STC1/PKD1/MAPK1/BIRC2/CEBPA	25
GO:0043550	GO:0043550	regulation of lipid kinase activity	15/1817	71/18723	0.00295056	0.013021	0.00837663	TGFB1/PDGFRB/CD81/SOCS3/FGR/PIK3R5/PDGFB/TNFAIP8L3/SOCS5/RB1/AGAP2/CCL21/CCL19/PIK3IP1/PDGFRA	15
GO:0048013	GO:0048013	ephrin receptor signaling pathway	12/1817	51/18723	0.00295411	0.013021	0.00837663	EPHB2/MMP2/MMP9/EFNB1/FYN/EFNA5/RBPJ/SS18/RASA1/EPHA3/EPHB6/GIT1	12
GO:0051293	GO:0051293	establishment of spindle localization	12/1817	51/18723	0.00295411	0.013021	0.00837663	MYH9/ITGB1/GJA1/SPRY1/MAP4/KPNB1/DYNC1H1/DCTN1/PLK1/NDEL1/PAFAH1B1/NDE1	12
GO:0032092	GO:0032092	positive regulation of protein binding	17/1817	85/18723	0.00297446	0.0131009	0.00842803	ANXA2/CTHRC1/RAMP1/B2M/PLXND1/BMP2/LRP1/FKBP1A/MMP9/CAV1/PLK2/NRP1/MAPRE1/STK4/DTX3L/PKD1/TRIM21	17
GO:0002244	GO:0002244	hematopoietic progenitor cell differentiation	21/1817	114/18723	0.00297994	0.0131055	0.00843098	TGFB1/SPI1/FSTL3/INHBA/CSF1R/PTPRC/TP53/SRF/PLEK/EXT1/PTPN6/FOXC1/JAM3/PRRC2C/TOP2A/EIF2AK2/ZBTB1/ADAR/DHX36/PDGFRA/SOX4	21
GO:0021987	GO:0021987	cerebral cortex development	21/1817	114/18723	0.00297994	0.0131055	0.00843098	COL3A1/FLNA/RHOA/LRP1/CDH2/CTNNB1/ROBO1/SRGAP2/BMERB1/DISC1/PPP1R9B/ZMIZ1/TRA2B/GLI3/MDK/SUN2/SLC38A2/NDEL1/PAFAH1B1/NDE1/BCL2A1	21
GO:0070373	GO:0070373	negative regulation of ERK1 and ERK2 cascade	16/1817	78/18723	0.00298425	0.0131147	0.00843688	TIMP3/DUSP1/EMILIN1/EPHB2/PTPRC/ERRFI1/GBP1/CSK/SPRED1/LIF/DUSP6/SPRY1/SIRPA/ATF3/PTEN/TLR4	16
GO:0090316	GO:0090316	positive regulation of intracellular protein transport	27/1817	160/18723	0.00310998	0.0136571	0.0087858	FLNA/ITGB2/TGFB1/CD81/HCLS1/NUTF2/RAC2/PLK3/OAZ1/GAS6/MYO1C/CACNB3/FYN/SH3GLB1/MICALL2/ANP32B/RIPOR1/ZC3H12A/ITGAM/EDEM1/GLI3/MDM2/ECT2/KIF5B/IL1B/ATG13/MAPK1	27
GO:0099173	GO:0099173	postsynapse organization	28/1817	168/18723	0.00316789	0.013901	0.00894274	ACTB/ITGA3/ACTN1/SRGN/PDLIM5/NRP2/EPHB2/TREM2/CDH2/IL1RAP/DOCK10/LILRB2/ARF4/FYN/NRP1/WASF2/LRFN4/DLG4/FCGR2B/DBN1/DBNL/ADAM10/ARHGAP22/SYNGAP1/DHX36/PTEN/PAFAH1B1/ABI3	28
GO:0043666	GO:0043666	regulation of phosphoprotein phosphatase activity	13/1817	58/18723	0.00318554	0.0139252	0.00895825	PDGFRB/GNAI2/FKBP1A/PTPRC/NCKAP1L/PPP1R9B/CD300A/NUAK1/TNF/ROCK1/PPP1R15A/ITGA1/MGAT5	13
GO:0003171	GO:0003171	atrioventricular valve development	8/1817	27/18723	0.00318754	0.0139252	0.00895825	BMP2/TGFBR2/CCN1/HEYL/SMAD6/TGFB2/MDM2/SOX4	8
GO:0010758	GO:0010758	regulation of macrophage chemotaxis	8/1817	27/18723	0.00318754	0.0139252	0.00895825	THBS1/CSF1/CSF1R/SLAMF8/C5AR1/CCL5/MDK/MAPK1	8
GO:0036037	GO:0036037	CD8-positive, alpha-beta T cell activation	8/1817	27/18723	0.00318754	0.0139252	0.00895825	RUNX1/HLA-E/IRF1/VSIR/NCKAP1L/CBFB/WDFY4/RUNX3	8
GO:0060333	GO:0060333	interferon-gamma-mediated signaling pathway	8/1817	27/18723	0.00318754	0.0139252	0.00895825	STAT1/IFNGR2/IRF1/TP53/IFNGR1/PARP14/PARP9/HCK	8
GO:1903203	GO:1903203	regulation of oxidative stress-induced neuron death	8/1817	27/18723	0.00318754	0.0139252	0.00895825	MCL1/TREM2/CTNNB1/TRPM2/ATF4/ATG7/NONO/TLR4	8
GO:0032088	GO:0032088	negative regulation of NF-kappaB transcription factor activity	18/1817	93/18723	0.00331175	0.0144144	0.00927301	TMSB4X/SPI1/CYP1B1/ARRB2/PTGIS/TNFAIP3/BCL3/CD200/PYCARD/IRAK3/TRAF3/NFKBIA/IRAK1/ZC3H12A/CYLD/PRMT2/CARD8/TRIM21	18
GO:0033273	GO:0033273	response to vitamin	18/1817	93/18723	0.00331175	0.0144144	0.00927301	COL1A1/SPARC/POSTN/TNC/MAP1B/TSPO/KANK2/CD40/GAS6/SNAI2/RARA/TRIM25/PIM1/ALDH1A2/ATP2B1/MDM2/CYP26B1/STC1	18
GO:0051591	GO:0051591	response to cAMP	18/1817	93/18723	0.00331175	0.0144144	0.00927301	COL1A1/SPARC/WT1/DUSP1/STAT1/AHR/ZFP36L1/HSPA5/AQP9/THBD/FOS/IGFBP5/NME1/RAP1A/STC1/PTAFR/BIRC2/JUN	18
GO:0097306	GO:0097306	cellular response to alcohol	18/1817	93/18723	0.00331175	0.0144144	0.00927301	TNC/SPI1/INHBA/CYBB/AHR/CTNNB1/GRAMD1A/GNB1/PTGER2/ADAM15/DAG1/ADCY7/KCNMB1/PTGER4/ATP2B1/MDM2/PTEN/ADCY3	18
GO:1902807	GO:1902807	negative regulation of cell cycle G1/S phase transition	18/1817	93/18723	0.00331175	0.0144144	0.00927301	CDKN1A/PML/KANK2/PLK3/CCL2/TP53/GPNMB/PLK2/NACC2/SLFN11/CTDSP2/MDM2/RB1/CDKN2B/PRMT2/EZH2/PTEN/SOX4	18
GO:0090630	GO:0090630	activation of GTPase activity	21/1817	115/18723	0.00331999	0.014425	0.00927982	CORO1C/SIPA1/ARHGAP45/NEDD9/ABR/RHOG/TBC1D2/TBC1D1/TBC1D2B/GMIP/RCC2/ARHGEF10/MTSS2/SYDE1/ECT2/CCL21/ARHGAP22/GPR65/TBC1D16/NDEL1/ARHGAP25	21
GO:0038034	GO:0038034	signal transduction in absence of ligand	14/1817	65/18723	0.00332885	0.014425	0.00927982	ITGAV/INHBA/MCL1/IFI6/UNC5B/DAPK3/SNAI2/FYN/FGFR1/FADD/TNF/IL1B/FAS/BCL2A1	14
GO:0045453	GO:0045453	bone resorption	14/1817	65/18723	0.00332885	0.014425	0.00927982	TCIRG1/ITGB3/CSF1R/LTBP3/TNFRSF11B/CTNNB1/RAC2/TNFAIP3/CSK/EXT1/TNFRSF11A/UBASH3B/INPP5D/RAC1	14
GO:0048645	GO:0048645	animal organ formation	14/1817	65/18723	0.00332885	0.014425	0.00927982	SULF1/FGF1/WT1/BMP2/TGFBR2/CTNNB1/ROBO1/GATA6/EXT1/SPRY1/RBPJ/PIM1/GLI3/MAPK1	14
GO:0097192	GO:0097192	extrinsic apoptotic signaling pathway in absence of ligand	14/1817	65/18723	0.00332885	0.014425	0.00927982	ITGAV/INHBA/MCL1/IFI6/UNC5B/DAPK3/SNAI2/FYN/FGFR1/FADD/TNF/IL1B/FAS/BCL2A1	14
GO:1905330	GO:1905330	regulation of morphogenesis of an epithelium	14/1817	65/18723	0.00332885	0.014425	0.00927982	SULF1/FGF1/ITGAX/GJA1/CTNNB1/FOXP1/PDGFA/WNT5B/LIF/MAGED1/GREM1/MDK/TNF/FGF7	14
GO:0043552	GO:0043552	positive regulation of phosphatidylinositol 3-kinase activity	9/1817	33/18723	0.00334793	0.0144758	0.00931249	TGFB1/PDGFRB/FGR/PDGFB/TNFAIP8L3/AGAP2/CCL21/CCL19/PDGFRA	9
GO:0061842	GO:0061842	microtubule organizing center localization	9/1817	33/18723	0.00334793	0.0144758	0.00931249	ARPC5/DYNC1LI2/BICD2/SUN2/KIF5B/NDEL1/FHOD1/PAFAH1B1/NDE1	9
GO:0071295	GO:0071295	cellular response to vitamin	9/1817	33/18723	0.00334793	0.0144758	0.00931249	COL1A1/POSTN/TNC/KANK2/GAS6/SNAI2/PIM1/ATP2B1/MDM2	9
GO:0030330	GO:0030330	DNA damage response, signal transduction by p53 class mediator	15/1817	72/18723	0.0033996	0.0146885	0.0094493	PLA2R1/CD44/CD74/CDKN1A/PML/PLK3/BCL3/SNAI2/TP53/PLK2/SPRED1/MDM2/ZNF385A/PMAIP1/SOX4	15
GO:0051302	GO:0051302	regulation of cell division	29/1817	177/18723	0.00349322	0.0150819	0.00970242	FGF1/LBH/TGFB1/RHOA/MYC/PLK3/PDGFA/TGFB2/PLK2/VEGFC/SH3GLB1/PDGFB/SVIL/PDGFC/EVI2B/CDC25B/NUP62/KIF13A/MDK/ECT2/PLK1/FGF7/PGF/IL1B/TGFB3/GIT1/SFRP2/PRC1/CDC14A	29
GO:0002040	GO:0002040	sprouting angiogenesis	30/1817	185/18723	0.0035185	0.01518	0.00976548	ITGB1/ANXA1/FGF1/THBS1/RHOA/LOXL2/GLUL/ITGA5/ALOX5/ROBO1/PARVA/TJP1/HDAC9/SRF/HDAC7/PLK2/SPRED1/VEGFC/EGR3/HMGB1/NRP1/STARD13/NR4A1/RECK/AKT3/HDAC5/GREM1/LEF1/PGF/NGFR	30
GO:0016050	GO:0016050	vesicle organization	44/1817	300/18723	0.00365863	0.015773	0.010147	F2R/ANXA1/ANXA2/S100A10/SRGN/CORO1A/AP2M1/CORO1C/CAV2/TMED9/SORT1/ZEB2/DNM1/CAV1/SEC24D/RAB13/SCARB2/SNCA/TMED2/STX11/NECTIN2/SPHK1/DLG4/RAB34/RUBCNL/INSIG1/RAB7B/STX2/SEC23A/KIF13A/SNAP23/KIF5B/ABCG1/VAMP3/PICALM/ATP13A2/SEPTIN8/EEA1/GNAI3/SAMD9/PAFAH1B1/STX4/BLOC1S6/DOC2B	44
GO:0045061	GO:0045061	thymic T cell selection	7/1817	22/18723	0.00368642	0.015835	0.0101869	CD74/PTPRC/SRF/DOCK2/GLI3/CD3D/ZAP70	7
GO:0045624	GO:0045624	positive regulation of T-helper cell differentiation	7/1817	22/18723	0.00368642	0.015835	0.0101869	ANXA1/IL4R/RARA/HLX/SOCS5/CD86/CCL19	7
GO:0051220	GO:0051220	cytoplasmic sequestering of protein	7/1817	22/18723	0.00368642	0.015835	0.0101869	TMSB4X/FLNA/NFKBIA/GOPC/NFKBIE/DBN1/PKD1	7
GO:0055093	GO:0055093	response to hyperoxia	7/1817	22/18723	0.00368642	0.015835	0.0101869	COL1A1/PDGFRB/CDKN1A/CAV1/PDPN/ATG7/FAS	7
GO:0061042	GO:0061042	vascular wound healing	7/1817	22/18723	0.00368642	0.015835	0.0101869	SERPINE1/ALOX5/TNFAIP3/CXCR4/NDNF/TNF/MCAM	7
GO:0043200	GO:0043200	response to amino acid	21/1817	116/18723	0.0036919	0.015847	0.0101946	COL1A1/CCN2/COL1A2/COL4A1/RHOA/COL5A2/COL16A1/CYBB/ICAM1/COL6A1/MMP2/CAPN2/CYBA/FYN/DNMT1/PPP1R9B/PDGFC/SH3BP4/TNF/PDGFRA/PCNA	21
GO:0035306	GO:0035306	positive regulation of dephosphorylation	13/1817	59/18723	0.00373009	0.0159536	0.0102632	NPNT/TGFB1/PDGFRB/ANKLE2/BMP2/PTPRC/LILRB2/DLC1/PLEK/CD300A/PPP1R15A/CNEP1R1/ITGA1	13
GO:0043551	GO:0043551	regulation of phosphatidylinositol 3-kinase activity	13/1817	59/18723	0.00373009	0.0159536	0.0102632	TGFB1/PDGFRB/SOCS3/FGR/PIK3R5/PDGFB/TNFAIP8L3/SOCS5/AGAP2/CCL21/CCL19/PIK3IP1/PDGFRA	13
[truncated: 4,525 more rows]
