# Supplementary material for: Immune profiling-based targeting of pathogenic T cells with ustekinumab in ANCA-associated glomerulonephritis
Source: Nat Commun. 2024 Sep 19;15:8220. doi: 10.1038/s41467-024-52525-w (PMC11413367; doi:10.1038/s41467-024-52525-w)
Supplement: Supplementary file 9 — Supplementary Data 6 [file 41467_2024_52525_MOESM9_ESM.xlsx]

## Sheet: Supplementary Data 6
Supplementary Data 6: Post QC quality metrics for the single-cell sequencing data of the exploratory cohort
Patient ID	CITE-seq	Number of ADTs	Number of cells	Number of kidney cells	Number of blood cells	Fraction of kidney cells	Fraction of blood cells	Median genes per cell	Median UMI counts per cell	Genes detected	Number of genes	Median mitochondrial UMI counts per cell	Median percentage of mitochondrial UMI counts per cell	Median ribosomal UMI counts per cell	Median percentage of ribosomal UMI counts per cell
E001	TRUE	206	2713	914	1799	0.336896	0.663104	1647	4327	17640	21419	142	3.2881	1330	31.033
E002	TRUE	206	786	130	656	0.165394	0.834606	1023	2805	13549	21419	63	2.3064	1075	38.9517
E003	FALSE	0	5971	2209	3762	0.369955	0.630045	1935	6495	15586	21419	266	4.0677	2381	37.0714
E004	TRUE	206	1014	368	646	0.362919	0.637081	989.5	2688	13811	21419	55	2.0496	1095.5	41.5156
E005	TRUE	206	1984	310	1674	0.15625	0.84375	1899.5	5163	17353	21419	145	2.7203	1520	29.8729
E006	TRUE	206	6987	682	6305	0.0976098	0.90239	1320	3092	18005	21419	71	2.3549	917	30.6894
E007	TRUE	206	41	22	19	0.536585	0.463415	632	1021	8703	21419	51	4.1581	260	26.2963
E008	FALSE	0	1521	485	1036	0.318869	0.681131	1298	4750	13825	21419	229	4.8873	2063	43.1678
E009	TRUE	206	2878	1580	1298	0.548992	0.451008	1792.5	4655	17359	21419	141	3.0419	1181	25.5783
E010	TRUE	17	2849	1277	1572	0.448227	0.551773	1280	4068	13688	21419	92	2.2677	1463	36.9594
E011	TRUE	206	989	461	528	0.466127	0.533873	1288	2282	15913	21419	70	2.9499	136	7.5501
E012	TRUE	206	2580	1333	1247	0.516667	0.483333	2012	5401.5	16397	21419	144	2.6988	1314	24.6318
E013	FALSE	0	2120	267	1853	0.125943	0.874057	1067	3166.5	13481	21419	73	2.3011	1272.5	40.6023
E014	FALSE	0	1272	366	906	0.287736	0.712264	1047.5	2997	11869	21419	72	2.3312	961	31.9923
E015	TRUE	206	13533	1919	11614	0.141802	0.858198	1139	2633	18092	21419	30	1.2038	900	35.9855
E016	FALSE	0	2029	582	1447	0.286841	0.713159	1029	2635	12828	21419	77	3.0744	690	26.8785
E017	FALSE	0	461	128	333	0.277657	0.722343	694	992	12052	21419	39	3.5376	14	1.5491
E018	FALSE	0	721	102	619	0.14147	0.85853	1310	4593	15261	21419	117	2.4397	2000	44.5242
E019	TRUE	206	4005	1650	2355	0.411985	0.588015	1772	4189	17537	21419	54	1.3055	1157	27.8421
E020	TRUE	206	597	320	277	0.536013	0.463987	1367	3073	14673	21419	95	3.3186	635	20.9433
E021	TRUE	206	2570	1357	1213	0.528016	0.471984	1672	3944	16563	21419	147	4.0279	811.5	20.2924
E022	FALSE	0	2584	911	1673	0.352554	0.647446	971	2464	12660	21419	56	2.295	819	34.2407
E023	TRUE	206	423	33	390	0.0780142	0.921986	824	1910	12465	21419	72	3.7696	539	28.2374
E024	TRUE	206	1906	1660	246	0.870934	0.129066	1547	3976	16124	21419	189	4.5387	957.5	24.0804
E025	FALSE	0	5942	1944	3998	0.327163	0.672837	1141	2996	14754	21419	88	2.9163	838	28.0681
E026	TRUE	206	2003	877	1126	0.437843	0.562157	1233	2924	16524	21419	157	5.4123	778	26.6327
E027	TRUE	206	1937	300	1637	0.154879	0.845121	913	2070	15446	21419	49	2.3665	651	30.1183
