# Supplementary material for: Immune profiling-based targeting of pathogenic T cells with ustekinumab in ANCA-associated glomerulonephritis
Source: Nat Commun. 2024 Sep 19;15:8220. doi: 10.1038/s41467-024-52525-w (PMC11413367; doi:10.1038/s41467-024-52525-w)
Supplement: Supplementary file 10 — Supplementary Data 7 [file 41467_2024_52525_MOESM10_ESM.xlsx]

## Sheet: Supplementary Data 7
Supplementary Data 7: Final drug candidates and their scores in ANCA-GN exploratory group and Teff cells from the ANCA-GN T cell atlas
names	ST score (inflamed glomerular and interstsitial)	logfoldchanges	pvals	pvals_adj	pct_nz_group	pct_nz_reference	SC score (CD4 and CD8 T EM/RM)	Notes
USTEKINUMAB	5.64604	0.429433	1.64189e-08	6.1627e-08	0.811881	0.666444	110.416
BEVACIZUMAB	15.6264	0.554633	4.81047e-55	2.63614e-53	1	0.994073	74.2326
BRENTUXIMAB VEDOTIN	8.76752	0.593073	1.82641e-18	1.3901e-17	0.844884	0.735086	68.3203
VINFLUNINE	8.52284	0.585508	1.55682e-17	1.01564e-16	0.844884	0.732696	68.294
ENFORTUMAB VEDOTIN	8.20985	0.552181	2.21461e-16	1.41117e-15	0.844884	0.740344	68.294
BELANTAMAB MAFODOTIN	8.52612	0.575943	1.51342e-17	1.01141e-16	0.844884	0.737476	68.2806
POLATUZUMAB VEDOTIN	8.58099	0.571637	9.40641e-18	6.44339e-17	0.851485	0.746367	67.3221
TOCILIZUMAB	8.09949	0.644775	5.51908e-16	3.3605e-15	0.79868	0.663767	62.3077
ETANERCEPT	15.2927	0.559405	8.55803e-53	3.90817e-51	1	0.996463	46.4729
INFLIXIMAB	14.9567	0.554776	1.40752e-50	5.50945e-49	1	0.99608	42.0751
ADALIMUMAB	13.1836	0.463356	1.09103e-39	3.32159e-38	1	0.99675	32.6798
BASILIXIMAB	5.23632	0.80683	1.63805e-07	5.82892e-07	0.425743	0.253346	25.2298
DACLIZUMAB	5.23632	0.80683	1.63805e-07	5.82892e-07	0.425743	0.253346	25.2298	withdrawn from the market since March 2018
NATALIZUMAB	17.2856	1.0531	6.03571e-67	8.26892e-65	0.966997	0.803728	13.5802
