# Supplementary material for: Immune profiling-based targeting of pathogenic T cells with ustekinumab in ANCA-associated glomerulonephritis
Source: Nat Commun. 2024 Sep 19;15:8220. doi: 10.1038/s41467-024-52525-w (PMC11413367; doi:10.1038/s41467-024-52525-w)
Supplement: Supplementary file 11 — Supplementary Data 8 [file 41467_2024_52525_MOESM11_ESM.xlsx]

## Sheet: Supplementary Data 8
Supplementary Data 8: Post QC quality metrics for the single-cell sequencing data of the ustekinumab treatment cohort
Patient ID	CITE-seq	Number of ADTs	Number of cells	Number of kidney cells	Number of blood cells	Fraction of kidney cells	Fraction of blood cells	Median genes per cell	Median UMI counts per cell	Genes detected	Number of genes	Median mitochondrial UMI counts per cell	Median percentage of mitochondrial UMI counts per cell	Median ribosomal UMI counts per cell	Median percentage of ribosomal UMI counts per cell
T001	TRUE	228	10256	9424	832	0.918877	0.0811232	1392	3088	23274	38224	70	2.1943	782	25.711
T002	TRUE	228	1195	874	321	0.731381	0.268619	1625	4031	16347	38224	86	2.1144	1092	27.0177
T003	TRUE	228	8646	4270	4376	0.49387	0.50613	2210.5	5805	20071	38224	139	2.4822	1411	24.3387
T004	TRUE	228	14713	804	13909	0.0546456	0.945354	1889	5059	24007	38224	137	2.6268	1558	31.8046
