# Supplementary material for: Immune profiling-based targeting of pathogenic T cells with ustekinumab in ANCA-associated glomerulonephritis
Source: Nat Commun. 2024 Sep 19;15:8220. doi: 10.1038/s41467-024-52525-w (PMC11413367; doi:10.1038/s41467-024-52525-w)
Supplement: Supplementary file 12 — Supplementary Data 9 [file 41467_2024_52525_MOESM12_ESM.xlsx]

## Sheet: Supplementary Data 9
Supplementary Data 9: Alignment metrics of the ST data from the internal control group.
Sample ID	Number of Spots Under Tissue	Number of Reads	Mean Reads per Spot	Mean Reads Under Tissue per Spot	Fraction of Spots Under Tissue	Valid Barcodes	Valid UMIs	Sequencing Saturation	Q30 Bases in Barcode	Q30 Bases in Probe Read	Q30 Bases in UMI	Reads Mapped to Probe Set	Reads Mapped Confidently to Probe Set	Fraction Reads in Spots Under Tissue	Median Genes per Spot	Median UMI Counts per Spot	Genes Detected	Reads Mapped Confidently to the Filtered Probe Set	Number of Genes	Number of Genes >= 10 UMIs
CTRL1_D	3609	244933440	67867.4	62571.3	0.722957	0.970527	0.999794	0.940308	0.95257	0.957848	0.932296	0.945992	0.893322	0.961546	1930	2695	15850	0.755592	17943	13993
CTRL1_B	2997	187173888	62453.7	53174	0.600361	0.980543	0.999611	0.891021	0.954005	0.964981	0.932908	0.978191	0.927775	0.879126	2734	4489	15826	0.780721	17943	13896
CTRL1_C	3047	115671169	37962.3	27108.6	0.610377	0.974444	0.999663	0.933292	0.951503	0.959614	0.928745	0.960117	0.8326	0.800425	963	1174	15270	0.73023	17943	12857
