# Supplementary material for: Immune profiling-based targeting of pathogenic T cells with ustekinumab in ANCA-associated glomerulonephritis
Source: Nat Commun. 2024 Sep 19;15:8220. doi: 10.1038/s41467-024-52525-w (PMC11413367; doi:10.1038/s41467-024-52525-w)
Supplement: Supplementary file 13 — Supplementary Data 10 [file 41467_2024_52525_MOESM13_ESM.xlsx]

## Sheet: Supplementary Data 1
Supplementary Data 10: Data overview including publication status for the CITE-/scRNA-seq datasets per patient and tissue
Patient ID	Group	Tissue	Visium slide ID	ANCA type	scRNA-seq	CITE-seq	Flow cytometry	Immunosuppression (up to 7 days prior to biopsy)	Link Visium	Published (single-cell)	PMID	Link GSE (scRNA-seq)	Link individual Patient GSM (scRNA-seq)
E001	exploratory	B	n/a	MPO	yes	yes	no	naive	n/a	yes	36921033	GSE200880	GSM6046020
E001	exploratory	K	V3_C	MPO	yes	yes	yes		GSE250138	yes	36921033		GSM6046020
E002	exploratory	B	n/a	MPO	yes	yes	no	3x250mg prednisolone 1x1g RTX	n/a	yes	36921033	GSE200880	GSM6046012
E002	exploratory	K	n/a	MPO	yes	yes	no		n/a	yes	36921033		GSM6046012
E003	exploratory	B	n/a	PR3	yes	no	no	naive	n/a	no	-	GSE253633	GSM8024405
E003	exploratory	K	V6_D	PR3	yes	no	yes		GSE250138	no	-		GSM8024406
E004	exploratory	B	n/a	MPO	yes	yes	no	3x250mg prednisolone	n/a	yes	36921033	GSE200880	GSM6046010
E004	exploratory	K	V6_A	MPO	yes	yes	yes		GSE250138	yes	36921033		GSM6046010
E005	exploratory	B	n/a	MPO	yes	yes	no	naive	n/a	yes	36921033	GSE200880	GSM6046018
E005	exploratory	K	V3_D	MPO	yes	yes	yes		GSE250138	yes	36921033		GSM6046018
E006	exploratory	B	n/a	PR3	yes	yes	no	naive	n/a	no	-	GSE253633	GSM8024407
E006	exploratory	K	V4_D	PR3	yes	yes	yes		GSE250138	no	-		GSM8024408
E007	exploratory	B	n/a	PR3	yes	yes	no	1x500mg prednisolone	n/a	no	-	GSE253633	GSM8024409
E007	exploratory	K	V5_D	PR3	yes	yes	no		GSE250138	no	-		GSM8024409
E008	exploratory	B	n/a	PR3	yes	no	no	3x500mg prednisolone	n/a	yes	36355429	GSE253633	GSM8367690
E008	exploratory	K	V4_A	PR3	yes	no	yes		GSE250138	yes	36355429		GSM8367691
E009	exploratory	B	n/a	MPO	yes	yes	no	3x500mg prednisolone 1x1000mg CYC	n/a	no	-	GSE253633	GSM8024410
E009	exploratory	K	V2_C	MPO	yes	yes	no		GSE250138	no	-		GSM8024411
E010	exploratory	B	n/a	MPO	yes	yes	no	1x500mg, 2x250mg prednisolone	n/a	yes	36355429	GSE270533	GSM8346296
E010	exploratory	K	V6_C	MPO	yes	yes	yes		GSE250138	yes	36355429		GSM8346287
E011	exploratory	B	n/a	MPO	yes	yes	no	naive	n/a	no	-	GSE253633	GSM8024412
E011	exploratory	K	n/a	MPO	yes	yes	no		n/a	no	-		GSM8024412
E012	exploratory	B	n/a	MPO	yes	yes	no	naive	n/a	yes	36921033	GSE200880	GSM6046014
E012	exploratory	K	V6_D	MPO	yes	yes	yes		GSE250138	yes	36921033		GSM6046014
E013	exploratory	B	n/a	MPO	yes	no	no	3x500mg prednisolone	n/a	yes	36355429	GSE270533	GSM8346292
E013	exploratory	K	n/a	MPO	yes	no	no		n/a	yes	36355429		GSM8346283
E014	exploratory	B	n/a	MPO	yes	no	yes	3x500mg prednisolone	n/a	yes	36355429	GSE270533	GSM8346295
E014	exploratory	K	V5_C	MPO	yes	no	yes		GSE250138	yes	36355429		GSM8346286
E015	exploratory	B	n/a	PR3	yes	yes	yes	naive	n/a	no	-	GSE253633	GSM8024413
E015	exploratory	K	V1_A	PR3	yes	yes	yes		GSE250138	no	-		GSM8024414
E016	exploratory	B	n/a	MPO	yes	no	no	naive	n/a	yes	32769171	GSE270533	GSM8346291
E016	exploratory	K	n/a	MPO	yes	no	no		n/a	yes	32769171		GSM8346282
E017	exploratory	B	n/a	MPO	yes	no	no	1x500mg prednisolone	n/a	no	-	GSE253633	GSM8024415
E017	exploratory	K	V5_A	MPO	yes	no	yes		GSE250138	no	-		GSM8024416
E018	exploratory	B	n/a	PR3	yes	no	no	20mg prednisolone daily	n/a	no	-	GSE253633	GSM8024417
E018	exploratory	K	V5_C	PR3	yes	no	yes		GSE250138	no	-		GSM8024418
E019	exploratory	B	n/a	MPO	yes	yes	no	1x500mg prednisolone	n/a	no	-	GSE253633	GSM8024419
E019	exploratory	K	V2_B	MPO	yes	yes	no		GSE250138	no	-		GSM8024419
E020	exploratory	B	n/a	MPO	yes	yes	no	1x500mg prednisolone	n/a	no	-	GSE253633	GSM8024420
E020	exploratory	K	V6_B	MPO	yes	yes	yes		GSE250138	no	-		GSM8024420
E021	exploratory	B	n/a	PR3	yes	yes	no	3x500mg prednisolone 1500mg CYC p.o.	n/a	yes	36921033	GSE200880	GSM6046016
E021	exploratory	K	V5_D	PR3	yes	yes	yes		GSE250138	yes	36921033		GSM6046016
E022	exploratory	B	n/a	MPO	yes	no	no	3x500mg prednisolone	n/a	yes	36355429	GSE270533	GSM8346294
E022	exploratory	K	n/a	MPO	yes	no	no		n/a	yes	36355429		GSM8346285
E023	exploratory	B	n/a	MPO	yes	yes	no	1x500mg prednisolone	n/a	no	-	GSE253633	GSM8024421
E023	exploratory	K	V3_A	MPO	yes	yes	no		GSE250138	no	-		GSM8024422
E024	exploratory	B	n/a	MPO	yes	yes	no	7x100mg prednisolone	n/a	yes	36921033	GSE200880	GSM6046006
E024	exploratory	K	V4_C	MPO	yes	yes	yes		GSE250138	yes	36921033		GSM6046006
E025	exploratory	B	n/a	MPO	yes	no	no	1x500mg prednisolone	n/a	yes	36355429	GSE270533	GSM8346293
E025	exploratory	K	n/a	MPO	yes	no	no		n/a	yes	36355429		GSM8346284
E026	exploratory	B	n/a	PR3	yes	yes	no	1x500mg prednisolone	n/a	yes	36921033	GSE200880	GSM6046008
E026	exploratory	K	V4_B	PR3	yes	yes	yes		GSE250138	yes	36921033		GSM6046008
E027	exploratory	B	n/a	MPO	yes	yes	no	naive	n/a	no	-	GSE253633	GSM8024423
E027	exploratory	K	V2_D	MPO	yes	yes	no		GSE250138	no	-		GSM8024424
E028	exploratory	K	V5_A	MPO	no	no	yes	150mg AZA daily	GSE250138	no	-	n/a	n/a
E029	exploratory	K	V6_B	MPO	no	no	yes	naive	GSE250138	no	-	n/a	n/a
E030	exploratory	K	V5_B	PR3	no	no	yes	1x1000mg, 2x500mg prednisolone	GSE250138	no	-	n/a	n/a
E031	exploratory	K	V1_D	PR3	no	no	yes	25mg AZA daily	GSE250138	no	-	n/a	n/a
E032	exploratory	K	V6_A	MPO	no	no	yes	naive	GSE250138	no	-	n/a	n/a
E033	exploratory	K	V6_C	PR3	no	no	yes	2x250mg prednisolone 1500mg CYC	GSE250138	no	-	n/a	n/a
E034	exploratory	K	V5_B	PR3	no	no	no	1x500mg prednisolone	GSE250138	no	-	n/a	n/a
T001	treatment	B	n/a	MPO	yes	yes	no	3x500mg prednisolone	n/a	no	-	GSE253633	GSM8024425
T001	treatment	K	n/a	MPO	yes	yes	yes		n/a	no	-	GSE253633	GSM8024426
T002	treatment	B	n/a	MPO	yes	yes	no	5mg prednisolone daily	n/a	no	-	GSE253633	GSM8024427
T002	treatment	K	n/a	MPO	yes	yes	yes		n/a	no	-	GSE253633	GSM8024427
T003	treatment	B	n/a	MPO	yes	yes	no	naive (RTX 6 months prior)	n/a	no		GSE253633	GSM8367692
T003	treatment	K	n/a	MPO	yes	yes	yes		n/a	no		GSE253633	GSM8367692
T004	treatment	B	n/a	PR3	yes	yes	no	3x250mg prednisolone	n/a	no	-	GSE253633	GSM8024428
T004	treatment	K	n/a	PR3	yes	yes	yes		n/a	no	-	GSE253633	GSM8024429
B, blood; K, kidney; RTX, rituximab; CYC, cyclophosphamide; AZA, azathioprine
