# Supplementary material for: Immune profiling-based targeting of pathogenic T cells with ustekinumab in ANCA-associated glomerulonephritis
Source: Nat Commun. 2024 Sep 19;15:8220. doi: 10.1038/s41467-024-52525-w (PMC11413367; doi:10.1038/s41467-024-52525-w)
Supplement: Supplementary file 15 — Source data [file 41467_2024_52525_MOESM15_ESM.xlsx]

## Sheet: Figure 2
Figure 2b					Figure 2c				Figure 2d
	UMAP1	UMAP2	compartment		compartment	Control	ANCA		Description	Short name (y-axis)	GeneRatio	p.adjust	Count
AAACGAGACGGTTGAT-1_V5_A	2.70649	3.42028	Inflamed tubulointerstitium		CNT/PC/IC	17.0308	9.04023		T cell activation	T cell activation	0.0503133	1.7444e-34	281
AAATAGGGTGCTATTG-1_V5_A	8.56051	1.97704	PT/LOH		CNT/PC	3.04855	1.72814		positive regulation of cytokine production	Cytokine production	0.0467323	2.90763e-29	261
AAATTTGCGGGTGTGG-1_V5_A	6.90454	-0.516112	PT/LOH		DCT/CNT	5.06536	1.08706		generation of precursor metabolites and energy	Metabolites & energy	0.0458371	3.69285e-23	256
AACAATACATTGTCGA-1_V5_A	11.1258	-0.175647	PT/DCT		PT/DCT	10.9197	4.81278		positive regulation of cell adhesion	Cell adhesion	0.045479	6.55617e-32	254
AACGGACGTACGTATA-1_V5_A	0.615279	4.23155	Inflamed tubulointerstitium		LOH	17.7731	15.7391		immune response-regulating signaling pathway	Immune response-regulation	0.0442256	3.77633e-23	247
AACGGCCATCTCCGGT-1_V5_A	8.38402	1.57104	PT/DCT		PT/LOH	6.61531	11.7346		mononuclear cell differentiation	MNC differentiation	0.0438675	7.48054e-30	245
AACGTGCGAAAGTCTC-1_V5_A	3.1971	4.03585	Inflamed tubulointerstitium		PT	20.6629	26.9906		negative regulation of immune system process	Neg. reg. of immune system	0.0418979	1.76013e-23	234
AACTCTCAGTGTGCTC-1_V5_A	4.29808	6.44354	Normal glomeruli		Tubulointerstitium	0.737628	1.53303		leukocyte cell-cell adhesion	Leukocyte cell-cell adhesion	0.0388541	6.53344e-28	217
AAGAGCTCTTTATCGG-1_V5_A	3.10523	3.6225	Inflamed tubulointerstitium		Vasculature	3.52941	6.73604		regulation of T cell activation	T cell activation regulation	0.0338406	3.87157e-23	189
AAGAGGCATGGATCGC-1_V5_A	2.89285	3.63814	Inflamed tubulointerstitium		Normal glomeruli	12.7684	4.71058		I-kappaB kinase/NF-kappaB signaling	IkB/NF-kB signalling	0.0302596	1.68398e-23	169
AAGATGGCACCGGACC-1_V5_A	11.2097	2.3669	PT		Inflamed glomeruli	0.326797	2.8152
AAGATTGGCGGAACGT-1_V5_A	2.0183	7.29118	Inflamed glomeruli		Inflamed tubulointerstitium	1.52194	13.0726
AAGCGTCCCTCATCGA-1_V5_A	4.53554	8.39673	Normal glomeruli
AAGCTCTTTCATGGTG-1_V5_A	8.81213	3.60369	PT
AAGGATGAGGGACCTC-1_V5_A	7.29954	5.11608	Normal glomeruli
AAGGTATCCTAATATA-1_V5_A	6.54179	-1.51244	CNT/PC
AAGTAGTGACGCGAGG-1_V5_A	2.37768	-1.65276	CNT/PC/IC
AAGTGTTTGGAGACGG-1_V5_A	8.56321	2.12643	PT/DCT
AAGTTCGGCCAACAGG-1_V5_A	6.02644	-0.937519	PT/LOH
AATAACAACGCTCGGC-1_V5_A	11.2008	3.35003	PT
AATAACACTAGAACAA-1_V5_A	4.3198	-0.960058	DCT/CNT
AATAGAACAGAGTGGC-1_V5_A	3.95938	0.864765	PT/LOH
AATAGAATCTGTTTCA-1_V5_A	2.97414	3.14803	Inflamed tubulointerstitium
AATCGCCTCAGCGCCA-1_V5_A	2.81341	4.06275	Inflamed tubulointerstitium
AATGACGTAGGATGTC-1_V5_A	1.84293	3.88261	Inflamed tubulointerstitium
AATTGAACGCTCTGGT-1_V5_A	7.10751	3.25257	PT
ACAAATCGCACCGAAT-1_V5_A	2.23475	6.37899	Inflamed glomeruli
ACAAATGGTAGTGTTT-1_V5_A	4.74893	3.94855	Inflamed tubulointerstitium
ACAAGGAAATCCGCCC-1_V5_A	0.0584611	-0.558809	LOH
ACAAGGGCAGGCTCTG-1_V5_A	1.84523	5.17259	Inflamed glomeruli
ACAATCCATTTAAACC-1_V5_A	7.404	1.60671	PT/DCT
ACAATTTGAGCAGTGG-1_V5_A	0.121649	-1.10172	LOH
ACACACCAGGACCAGT-1_V5_A	1.13908	3.51769	Inflamed tubulointerstitium
ACAGGCTTGCCCGACT-1_V5_A	0.274213	4.46822	Inflamed tubulointerstitium
ACAGGTGGAGGTGAGG-1_V5_A	-1.69282	2.44621	Vasculature
ACATCGGTCAGCCGCG-1_V5_A	3.06076	7.40078	Inflamed glomeruli
ACATCGTATGCAATGG-1_V5_A	6.1148	4.42058	PT
ACCACGTGCAGCTATA-1_V5_A	1.65607	0.820934	LOH
ACCATCGTATATGGTA-1_V5_A	0.433757	2.96829	Inflamed tubulointerstitium
ACCCAACGCCCGTGGC-1_V5_A	2.58389	3.52372	Inflamed tubulointerstitium
ACCCATCTTGAGGGTA-1_V5_A	-1.08801	1.78843	Vasculature
ACCCTATGCCATATCG-1_V5_A	1.31539	-2.7375	CNT/PC/IC
ACCGCAATAACTGCCT-1_V5_A	9.78741	3.4127	PT
ACCGTGACCACGTGGG-1_V5_A	11.2692	3.07469	PT
ACCTAATCGACTTCCT-1_V5_A	2.07443	-0.783795	CNT/PC/IC
ACGATGCATATGTTAT-1_V5_A	-0.229476	4.3178	Inflamed tubulointerstitium
ACGCAAACTAATAGAT-1_V5_A	7.26003	-1.54939	CNT/PC
ACGCGCTACACAGGGT-1_V5_A	6.95298	4.38018	PT
ACGGATGGTGCGGATA-1_V5_A	9.37723	3.33187	PT
ACGGCGACGATGGGAA-1_V5_A	3.32916	4.31227	Inflamed tubulointerstitium
ACGTAGATTGCTGATG-1_V5_A	8.07931	0.600971	PT/LOH
ACGTTAGATTTGCCCG-1_V5_A	-0.567867	2.56203	Vasculature
ACGTTCGTTCAGGAAA-1_V5_A	0.499729	-2.31067	LOH
ACTATTTCCGGGCCCA-1_V5_A	11.6917	2.34765	PT
ACTCGTCAGTAATCCC-1_V5_A	2.3606	4.34014	Inflamed tubulointerstitium
ACTCTCTGACTTAGGT-1_V5_A	2.5111	2.40575	Inflamed tubulointerstitium
ACTGAATGGCGAAAGT-1_V5_A	3.49632	4.45168	Inflamed tubulointerstitium
ACTGTACGATACACAT-1_V5_A	1.09656	4.03102	Inflamed tubulointerstitium
ACTTATACTTACCCGG-1_V5_A	5.43104	3.49633	PT
ACTTATTTATGTGCCA-1_V5_A	1.43927	2.38378	Inflamed tubulointerstitium
ACTTCAGGCTGATCCC-1_V5_A	6.2525	2.59779	CNT/PC/IC
ACTTCGCCATACGCAC-1_V5_A	-0.565665	1.64974	Vasculature
AGAAGGTTGCCGAATT-1_V5_A	0.401626	1.7567	Vasculature
AGACGACGATGCCGCT-1_V5_A	12.1289	1.89974	PT
AGAGAAGGAGTACAAT-1_V5_A	-1.38053	1.88017	Vasculature
AGATACCGGTGTTCAC-1_V5_A	8.80031	3.31939	PT
AGATACTCAAGATCGA-1_V5_A	8.2456	3.16445	PT
AGATCTCAGGTGTGAT-1_V5_A	1.0013	0.152618	CNT/PC/IC
AGCGACAGGAACGGTC-1_V5_A	9.37231	2.64297	PT
AGCTAACAAGCAATGT-1_V5_A	10.6834	2.15009	PT
AGCTCTAGACGTTCCA-1_V5_A	3.07139	3.46428	Inflamed tubulointerstitium
AGGACAGTCGAATCCC-1_V5_A	0.600603	0.733508	LOH
AGGCAGATGCGTAAAC-1_V5_A	9.4706	3.90948	PT
AGGCTTCCCGAAGAAG-1_V5_A	10.1537	3.5602	PT
AGGGTTCCCTTTGGTT-1_V5_A	0.78473	2.84451	Inflamed tubulointerstitium
AGGTAGGTACAAAGCT-1_V5_A	8.84443	1.3904	PT/DCT
AGTACGGGCACCTGGC-1_V5_A	5.18093	1.97922	PT
AGTCAAGATGACACTT-1_V5_A	0.542909	0.361819	LOH
AGTCGACGGTCTCAAG-1_V5_A	5.41933	3.34902	PT
AGTGAGACTTCCAGTA-1_V5_A	3.01189	3.92486	Inflamed tubulointerstitium
AGTGATTCAAGCAGGA-1_V5_A	3.11549	3.54648	Inflamed tubulointerstitium
AGTGCGTAGCTCGTAA-1_V5_A	12.1639	1.38614	PT
AGTGCTTGCACGAATA-1_V5_A	1.80515	4.92736	Inflamed tubulointerstitium
AGTTAAACACTTGCGA-1_V5_A	0.34806	3.64299	Inflamed tubulointerstitium
ATAAATATTAGCAGCT-1_V5_A	4.18819	-0.411214	CNT/PC/IC
ATAACGCCGGAGGGTC-1_V5_A	3.16686	3.47517	Inflamed tubulointerstitium
ATACCACGGGCAACTT-1_V5_A	2.0527	3.93736	Inflamed tubulointerstitium
ATACGCCGGCGAAACC-1_V5_A	1.82594	7.71821	Inflamed glomeruli
ATAGGCGGCTATAGAA-1_V5_A	-2.57621	2.13186	Vasculature
ATATTCAGTTAAACCT-1_V5_A	-1.54618	1.78215	Vasculature
ATATTCCACATAGTGA-1_V5_A	7.48199	1.61787	PT/DCT
ATCAAACGAAGGTTTG-1_V5_A	4.31833	-0.331577	DCT/CNT
ATCACGTGCTAATTAA-1_V5_A	-0.123	-1.54385	LOH
ATCAGACGGCACGCCG-1_V5_A	9.08805	3.08505	PT
ATCTGGTTAAGACTGT-1_V5_A	1.77429	-1.87744	CNT/PC/IC
ATGACTATGCGACATT-1_V5_A	2.19188	2.38416	Inflamed tubulointerstitium
ATGCCGGTCTTGCATA-1_V5_A	0.534507	4.98114	Inflamed tubulointerstitium
ATGGGCCTCGGCCTCT-1_V5_A	0.736649	4.56829	Inflamed tubulointerstitium
ATGGTCGCGTGGTTTC-1_V5_A	3.27306	3.07485	Inflamed tubulointerstitium
ATTACGCGCTGGCAGG-1_V5_A	7.44371	3.99892	PT
ATTATTATGTCCGTCA-1_V5_A	12.0485	2.38849	PT
ATTGCTGCTCCTCCAT-1_V5_A	3.01328	1.09258	PT/LOH
ATTTACAGTTTACTGG-1_V5_A	-0.357804	4.54302	Inflamed tubulointerstitium
ATTTCCGGGTTCTGCG-1_V5_A	4.60819	6.47612	Normal glomeruli
ATTTGCGCGAGTAGCT-1_V5_A	5.07609	-1.84826	DCT/CNT
ATTTGTCTTGGGAGCT-1_V5_A	4.3986	3.45116	PT
CAAGAGGGCGGAGTAC-1_V5_A	5.33637	2.60629	PT
CAAGATATTATAACGT-1_V5_A	1.52314	4.24667	Inflamed tubulointerstitium
CAAGCAACGTCGGAGT-1_V5_A	-0.270576	4.34125	Inflamed tubulointerstitium
CAAGCGGCACATAATT-1_V5_A	4.95649	-2.54171	CNT/PC
CAATAAACCTTGGCCC-1_V5_A	1.75765	3.93188	Inflamed tubulointerstitium
CAATATTCTTGACCTA-1_V5_A	3.56549	-1.82998	CNT/PC/IC
CAATGGATCTCTACCA-1_V5_A	1.57003	4.27425	Inflamed tubulointerstitium
CACATCGTGCACGCGC-1_V5_A	10.444	-0.27105	PT/DCT
CACCCGGTTTGTGACT-1_V5_A	-2.03572	3.69674	Vasculature
CACCCTAACAAGATCT-1_V5_A	9.65533	2.16148	PT
CACCGTTAGGGATCAC-1_V5_A	8.13714	1.32127	PT/DCT
CACGAAAGTTAGTCCC-1_V5_A	2.29755	-1.09598	CNT/PC/IC
CACGTCGGCAACCTCT-1_V5_A	4.48934	2.34906	PT
CACGTTCGTGCTCTAG-1_V5_A	1.31377	0.495989	LOH
CAGAACTTAGCCCTCT-1_V5_A	7.408	3.83292	PT
CAGCAGCCCGTTCCTT-1_V5_A	2.99534	3.21755	Inflamed tubulointerstitium
CAGCGATTCCCTTCAA-1_V5_A	5.21833	7.50828	Normal glomeruli
CAGCTCGACAAGTTAA-1_V5_A	0.663969	3.63008	Inflamed tubulointerstitium
CAGCTTAGTAGGTAGC-1_V5_A	0.738186	3.68606	Inflamed tubulointerstitium
CAGGCCGTTTGGGTGT-1_V5_A	0.155295	4.06022	Inflamed tubulointerstitium
CAGTGAATAAATGACT-1_V5_A	9.85274	3.02868	PT
CAGTGTCGGCTGGCCC-1_V5_A	0.899918	3.78951	Inflamed tubulointerstitium
CATACCCGTACCCAGT-1_V5_A	10.2834	2.16523	PT
CATAGCGTTGCCCACC-1_V5_A	-1.30206	0.817272	Vasculature
CATCCTCTCAAAGATC-1_V5_A	-1.21469	3.40128	Vasculature
CATGGGTATGCCTTAT-1_V5_A	7.80392	2.75957	PT/DCT
CATGTAAGAGACATTT-1_V5_A	0.634506	1.87206	Inflamed tubulointerstitium
CATGTCTCATTTATGG-1_V5_A	3.30524	1.58355	Tubulointerstitium
CCACAATGTACGTCTT-1_V5_A	3.37856	4.47616	PT
CCACCAACTTTACTGT-1_V5_A	-2.54223	3.56791	Vasculature
CCACCCAAGGAAAGTG-1_V5_A	3.46844	3.38928	Inflamed tubulointerstitium
CCAGAAAGCAACTCAT-1_V5_A	8.93066	1.58582	PT/DCT
CCAGATAGTTGAGTGA-1_V5_A	1.52144	6.07032	Inflamed glomeruli
CCAGTAGTCTGATCCA-1_V5_A	0.842594	5.64268	Inflamed glomeruli
CCATTAGCGATAATCC-1_V5_A	-0.0969233	4.04437	Inflamed tubulointerstitium
CCATTCCCTGCCCACA-1_V5_A	-0.0491836	3.70239	Inflamed tubulointerstitium
CCCAAACATGCTGCTC-1_V5_A	3.5066	4.62037	Inflamed tubulointerstitium
CCCAACATACGTCGCG-1_V5_A	3.61281	6.67981	Normal glomeruli
CCCAATGAGATTTGCA-1_V5_A	8.95511	-1.02096	PT/DCT
CCCAATTTCACAACTT-1_V5_A	10.503	0.145418	PT/DCT
CCCAGTTAAGGCGCCG-1_V5_A	5.40698	4.53665	PT
CCCGTAGCTGGGAAGA-1_V5_A	-1.61404	2.86833	Vasculature
CCGCACAAAGACCAAC-1_V5_A	1.99831	3.90553	Inflamed tubulointerstitium
CCGCGGAATGCGTCAC-1_V5_A	5.02812	3.54589	PT
CCGCTTACCTCACTCT-1_V5_A	-1.56891	1.86827	Vasculature
CCGGGCGGTCTCGTCA-1_V5_A	1.45006	5.88538	Inflamed glomeruli
CCGGGCTGCTCCATAC-1_V5_A	0.932818	3.10534	Inflamed tubulointerstitium
CCGGGTTCGAGGTTAC-1_V5_A	10.8005	0.823547	PT/DCT
CCGGTTTGTAATTGTG-1_V5_A	3.83809	-2.78662	CNT/PC/IC
CCGTAAGTTGGTCCCA-1_V5_A	2.07468	4.63884	Inflamed tubulointerstitium
CCTAACCCAAACAAGT-1_V5_A	2.21626	3.08208	Inflamed tubulointerstitium
CCTAGGCGTAGCGATC-1_V5_A	3.65939	4.43322	Inflamed tubulointerstitium
CCTATAATGAGTGCCC-1_V5_A	7.97604	0.0298668	PT/DCT
CCTATACCGTCCTGTC-1_V5_A	8.68274	0.473699	PT/LOH
CCTCCGACAATTCAAG-1_V5_A	-0.118893	2.69451	Inflamed tubulointerstitium
CCTCGGACCGGGATAG-1_V5_A	4.12628	1.43742	CNT/PC/IC
CCTCTCTCCCATCTAG-1_V5_A	0.0887477	2.7888	Inflamed tubulointerstitium
CCTGAACGATATATTC-1_V5_A	2.09778	3.45768	Inflamed tubulointerstitium
CCTGTAAGACATGATA-1_V5_A	0.133474	3.50365	Inflamed tubulointerstitium
CCTTCAGTTAAAGTGA-1_V5_A	-0.372401	1.52031	Vasculature
CGAAACGCAATTCATG-1_V5_A	6.11119	5.97914	Normal glomeruli
CGAAGTTGCTCTGTGT-1_V5_A	0.0884857	3.76933	Inflamed tubulointerstitium
CGACAGTTCGCGTTAT-1_V5_A	0.313084	3.30791	Inflamed tubulointerstitium
CGAGGGACTGCGGTCG-1_V5_A	2.62369	3.82075	Inflamed tubulointerstitium
CGAGTACTAAAGAGGA-1_V5_A	2.88215	-2.46923	CNT/PC/IC
CGAGTTCTGTCCCACC-1_V5_A	7.07825	4.04473	PT
CGCACATGTCCACTAC-1_V5_A	2.67917	3.88653	Inflamed tubulointerstitium
CGCCGCCCATGCCTGT-1_V5_A	0.776078	0.414063	LOH
CGCGGGAATTAGGCAG-1_V5_A	0.567442	-0.102666	LOH
CGCTCTCCGTAGATTA-1_V5_A	0.491455	3.83263	Inflamed tubulointerstitium
CGCTGTGTGGATGTTG-1_V5_A	4.63928	-2.20137	CNT/PC/IC
CGCTTATTCCCGGTCG-1_V5_A	11.9167	2.51322	PT
CGCTTTCTTGCATTCG-1_V5_A	4.02569	4.1624	PT
CGGAACGTAAACATAG-1_V5_A	10.665	2.81543	PT
CGGGAGCTTCAGTGTA-1_V5_A	0.209352	-0.347068	LOH
CGGGTGTACCCATTTA-1_V5_A	7.3125	3.28954	PT
CGGTACTAGAATCAAA-1_V5_A	6.42164	4.16552	PT
CGGTCAAGTGGGAACC-1_V5_A	1.6885	-1.52856	CNT/PC/IC
CGGTGCAGATAGAACG-1_V5_A	4.15829	8.57368	Normal glomeruli
CGGTGCGCGTTGGTCC-1_V5_A	3.81978	0.0838864	CNT/PC/IC
CGTGCAGACTGGGACA-1_V5_A	2.11961	5.56149	Inflamed glomeruli
CGTGCATTGTCGACGC-1_V5_A	8.75829	-1.60223	PT/DCT
CGTGCCCTCCCGAAGA-1_V5_A	1.43318	0.0273818	CNT/PC/IC
CGTGTCTCGTTACGAC-1_V5_A	2.65964	7.20922	Inflamed glomeruli
CGTTGAGCGACCGTCG-1_V5_A	5.23946	2.88673	PT
CGTTGTTTCAATTCCC-1_V5_A	1.77307	-2.35139	CNT/PC/IC
CGTTTGTGTAGAGGGT-1_V5_A	3.77142	-2.82521	CNT/PC/IC
CTAAAGAATGCCTACT-1_V5_A	4.82814	2.32145	PT
CTAAATCCGGTGTACA-1_V5_A	6.88567	6.15127	Normal glomeruli
CTAAATCCTATTCCGG-1_V5_A	7.69029	4.5222	Normal glomeruli
CTAACCGCGCGCCCGT-1_V5_A	2.89327	-1.72424	CNT/PC/IC
CTAACTGGTCCGGTTC-1_V5_A	8.01714	1.59973	PT/DCT
CTACAAGAAATAACCC-1_V5_A	-2.2909	3.98369	Vasculature
CTACCCTAAGGTCATA-1_V5_A	1.74197	5.13956	Inflamed glomeruli
CTACTCAAGGTATAGT-1_V5_A	9.22649	-0.848446	PT/DCT
CTAGATTTACGACGGC-1_V5_A	2.23282	-0.126949	LOH
CTAGGCGCCCTATCAG-1_V5_A	1.87896	-0.204093	CNT/PC/IC
CTAGTGAAGGACAGGA-1_V5_A	-1.05393	0.275324	LOH
CTATAGGCGTTGATGT-1_V5_A	13.0892	2.15728	PT
CTATTTGGTTACGGAT-1_V5_A	1.33799	0.262255	LOH
CTCGGTACCACTGCTC-1_V5_A	2.57484	5.34837	Inflamed glomeruli
CTCTTCTGGAAGTTAG-1_V5_A	12.864	2.76181	PT
CTGCACAACTACATAT-1_V5_A	4.66199	-0.0961333	PT/LOH
CTGCTGAGGCCACGAA-1_V5_A	0.716924	2.44163	Inflamed tubulointerstitium
CTGGAAGACACGGTGG-1_V5_A	0.523939	1.17747	LOH
CTGGCGCACAGGTCTG-1_V5_A	5.45002	3.73557	PT
CTGGGATAAATAATGG-1_V5_A	2.10917	2.94601	Inflamed tubulointerstitium
CTGGGCCTGCTATATC-1_V5_A	5.01931	-1.02287	DCT/CNT
CTGGGTAGGCAGTTAA-1_V5_A	3.22947	4.22064	Inflamed tubulointerstitium
CTGGTAACACATAGAA-1_V5_A	1.37681	2.8324	Inflamed tubulointerstitium
CTGGTTTCGAGCAAGA-1_V5_A	3.50367	3.18633	Inflamed tubulointerstitium
CTGTAGCCATCTCACT-1_V5_A	7.00244	-0.0753644	PT/LOH
CTTGTTGCTGAGTCAA-1_V5_A	2.57024	4.87324	Inflamed tubulointerstitium
CTTTACCGAATAGTAG-1_V5_A	1.01295	0.516103	LOH
CTTTAGGAACACTGTT-1_V5_A	2.37456	3.36918	PT
CTTTAGTGCTATTATT-1_V5_A	-0.399792	-3.92561	LOH
CTTTGGGATTGTTGCA-1_V5_A	8.84187	-0.741698	PT/DCT
GAACGTCTCATGGTCG-1_V5_A	3.13705	3.54914	Inflamed tubulointerstitium
GAAGTCTCCCTAGCGA-1_V5_A	5.57715	3.80755	PT
GAATAGTGCTCGATTA-1_V5_A	8.41971	4.36196	PT
GAATCTGAACATTCTC-1_V5_A	6.2333	2.08334	PT
GAATGTGGTCCGGATT-1_V5_A	4.7281	4.62677	Inflamed tubulointerstitium
GAATTATAGTGAAAGG-1_V5_A	2.85881	-2.95157	CNT/PC/IC
GACAGCCAGACCTGAC-1_V5_A	0.912702	0.485229	LOH
GACTGCACCAGCCCAG-1_V5_A	7.50863	3.83689	PT
GAGAGGGCGCGAGGTT-1_V5_A	0.523474	0.00855872	LOH
GAGATCTGTCACTCCG-1_V5_A	-1.46631	2.06848	Vasculature
GAGATCTTCCATGACA-1_V5_A	1.57739	4.67558	Inflamed tubulointerstitium
GAGCCAGCTACCTGTG-1_V5_A	3.06659	4.54653	Inflamed tubulointerstitium
GAGCTAAGGGCATATC-1_V5_A	-0.0609435	-0.428386	LOH
GAGGCTATCAAAGTCG-1_V5_A	2.15141	-0.942648	CNT/PC/IC
GAGGGAGTCAGATCGC-1_V5_A	6.54907	6.6222	Normal glomeruli
GAGGGCGCAGCTCTGC-1_V5_A	-2.08935	2.60857	Vasculature
GAGTATGCCCGCCTTG-1_V5_A	10.9977	3.37105	PT
GAGTGTGCGGTACCCA-1_V5_A	1.94631	1.45245	Tubulointerstitium
GATAACTCGCACTGTG-1_V5_A	3.77602	4.70079	Inflamed tubulointerstitium
GATATGAGACACTAAC-1_V5_A	3.45036	4.92711	Inflamed tubulointerstitium
GATCAACATAAAGGGA-1_V5_A	10.9735	3.06716	PT
GATCCGGGAATTAACA-1_V5_A	2.05316	4.97977	Inflamed glomeruli
GATCCTCGACACTGGC-1_V5_A	10.5544	2.94749	PT
GATCTTTGCAGGGTAT-1_V5_A	1.81131	-1.66597	CNT/PC/IC
GATGACAAGTAGGGCA-1_V5_A	5.56728	2.59739	PT
GATGCTGTATTTCATC-1_V5_A	0.79402	4.2167	Inflamed tubulointerstitium
GATGTTCAATCCACGA-1_V5_A	-0.484944	-0.773514	LOH
GATTACTGAATTTGGG-1_V5_A	2.6383	-1.58101	CNT/PC/IC
GCAAACCCTACATTAT-1_V5_A	-0.0823087	4.19557	Inflamed tubulointerstitium
GCAAATATTACGCTTT-1_V5_A	1.96634	-2.10857	CNT/PC/IC
GCAAGAATTCCTTGGC-1_V5_A	8.21455	3.00268	PT
GCACGCCTACTTAGAT-1_V5_A	9.23076	1.96346	PT
GCAGATCCATAAGACT-1_V5_A	3.73001	2.44497	PT
GCAGCACACAGCCCAG-1_V5_A	0.825991	3.98684	Inflamed tubulointerstitium
GCAGGACTATAGAATA-1_V5_A	-1.07266	2.22118	Vasculature
GCCACAATTTAAGGAC-1_V5_A	-2.03429	1.81529	Vasculature
GCCCGCGCGTAAACGG-1_V5_A	9.95778	2.94313	PT
GCCCGTAATACCTTCT-1_V5_A	1.32106	-0.491207	LOH
GCCGCTTGTGAGAAAC-1_V5_A	0.401914	2.23353	Inflamed tubulointerstitium
GCCTATAGTGTCAGGG-1_V5_A	1.74309	5.57981	Inflamed glomeruli
GCGAAACTTAACTGGA-1_V5_A	5.16406	4.37124	PT
GCGACCCAACCATCTG-1_V5_A	-1.57218	1.59524	Vasculature
GCGATTGTTAACGTTA-1_V5_A	3.44258	3.75341	Inflamed tubulointerstitium
GCGCCGTTCCACGATA-1_V5_A	6.43011	0.183543	PT/LOH
GCGCTAATTGAATAGA-1_V5_A	4.14489	7.87863	Normal glomeruli
GCGGACCGCGTTGTGG-1_V5_A	6.24027	6.13095	Normal glomeruli
GCGGAGAAACTTCGCA-1_V5_A	4.71661	7.63369	Normal glomeruli
GCGGAGAGGGAGAACG-1_V5_A	1.77267	4.89515	Inflamed glomeruli
GCGGCTCTGACGTACC-1_V5_A	-1.10286	2.23147	Vasculature
GCTAAGTAGTTTCTCT-1_V5_A	2.28885	4.23293	Inflamed tubulointerstitium
GCTAGGCACCACGGAG-1_V5_A	9.58135	2.76462	PT
GCTATACGTCTCGGAC-1_V5_A	1.62008	4.98492	Inflamed glomeruli
GCTCAATCCGTTTATT-1_V5_A	8.32497	1.57529	PT/DCT
GCTCCTGACATACTGG-1_V5_A	5.60857	1.66997	PT
GCTGAGGCGTGAGTAT-1_V5_A	0.122644	2.04334	Vasculature
GCTGCACGGTTTCTTA-1_V5_A	1.81345	-0.290486	LOH
GCTGGCATATTCACCT-1_V5_A	-1.03368	2.47782	Vasculature
GCTGTATTACTGGCCC-1_V5_A	2.67106	-2.20492	CNT/PC/IC
GCTTAATGTAACTAAC-1_V5_A	6.44072	1.7698	CNT/PC
GCTTATGAAGCAGGAA-1_V5_A	4.84237	3.92433	PT
GCTTCCGTCCCTAGAC-1_V5_A	5.28415	4.53772	PT
GGAATGCGCTAGCGTG-1_V5_A	0.571277	1.59761	LOH
GGACTCGTGAGTGGTC-1_V5_A	12.6857	2.72329	PT
GGAGCACCAAGAACTA-1_V5_A	-0.0779926	-0.968619	LOH
GGAGGGCTTGGTTGGC-1_V5_A	1.75418	4.50201	Inflamed tubulointerstitium
GGATCCGGAATATACT-1_V5_A	2.02809	2.68572	Inflamed tubulointerstitium
GGATGTCCTTACCGCA-1_V5_A	5.3861	3.69328	PT
GGATTTCACTTCTATA-1_V5_A	0.721889	4.13266	Inflamed tubulointerstitium
GGCAAAGGCGCCAATA-1_V5_A	6.05053	5.81172	Normal glomeruli
GGCATACAGGTAGCGG-1_V5_A	2.28749	-2.26417	CNT/PC/IC
GGCGAAATCTAACTTG-1_V5_A	1.62646	1.42012	Tubulointerstitium
GGCGTCCTATCCGCTG-1_V5_A	-0.0133507	3.69581	Inflamed tubulointerstitium
GGCTATTAAGTTGTAT-1_V5_A	1.57593	-0.698322	CNT/PC/IC
GGCTCCTCCACCTGTT-1_V5_A	11.3796	3.04996	PT
GGCTGAAATAGCAAAG-1_V5_A	4.64217	4.80518	PT
GGGAACGGGAGGTTAG-1_V5_A	5.5217	4.14817	PT
GGGAGTTAATGAGGCG-1_V5_A	1.20006	1.46175	LOH
GGGATGGTCGTAACCG-1_V5_A	10.0681	-0.649882	PT/DCT
GGGATTTACCGCACCT-1_V5_A	-0.36379	-0.709383	LOH
GGGCCGGCCGAAGTAC-1_V5_A	2.7796	1.76354	Inflamed tubulointerstitium
GGGCGGCAAATGAATT-1_V5_A	9.07702	3.60891	PT
GGGCGGGTTCCCTACG-1_V5_A	4.04397	7.1481	Normal glomeruli
GGGCTCATCGAACCCA-1_V5_A	8.80034	4.13795	PT
GGGCTGCCTAGGGCGA-1_V5_A	9.45182	0.0183551	PT/DCT
GGGTACTTCATGAACT-1_V5_A	-0.627949	-0.512078	LOH
GGTAGAAGACCGCCTG-1_V5_A	7.88017	-0.915867	CNT/PC
GGTCGGCCAGGAGCTT-1_V5_A	2.49935	4.64716	Inflamed tubulointerstitium
GGTCTGAGAATCTGGA-1_V5_A	1.03525	1.22934	LOH
GGTGAAGTACAGGGAT-1_V5_A	-0.746572	1.54828	Vasculature
GGTGATAAGGAGCAGT-1_V5_A	3.32356	3.89669	Inflamed tubulointerstitium
GGTGGACTGCTCTGGC-1_V5_A	7.05279	4.75469	PT
GGTTACCACCCTCGGG-1_V5_A	11.7429	3.54126	PT
GGTTAGCTATATGTCT-1_V5_A	1.44848	2.79487	Inflamed tubulointerstitium
GGTTTAATTACCATCG-1_V5_A	13.0705	2.44683	PT
GTAAGTAACAGTCTGG-1_V5_A	5.046	1.21442	PT/LOH
GTAATCTGATTCTTCG-1_V5_A	6.24166	3.68732	PT
GTACAGAGGCAAGGGT-1_V5_A	3.34152	3.95181	PT
GTACTCCCTTATCGCT-1_V5_A	4.40623	2.30256	PT
GTACTGGAGTTAGACC-1_V5_A	0.938108	-0.158789	LOH
GTAGCTCCGGGAGGCT-1_V5_A	13.1054	2.68671	PT
GTAGCTTCCTCTTGTT-1_V5_A	0.93196	4.3706	Inflamed tubulointerstitium
GTAGTCGCGGGAATCA-1_V5_A	3.10529	1.57068	CNT/PC/IC
GTATTCTGAGAAACGA-1_V5_A	-0.89899	2.00361	Vasculature
GTCAAGCGGACTCGGG-1_V5_A	2.29527	4.39773	Inflamed tubulointerstitium
GTCCGGACCTGAAATT-1_V5_A	3.46462	2.60886	PT
GTCCTACGAATAGTCT-1_V5_A	-0.513728	3.63111	Vasculature
GTCGCCGTTGTGTGTT-1_V5_A	-2.09247	2.05953	Vasculature
GTCGCGTAACCCGTTG-1_V5_A	2.41222	2.40046	Tubulointerstitium
GTCGGATATCTCAGAC-1_V5_A	-0.277505	4.22156	Inflamed tubulointerstitium
GTCGTTATTCGCTTAT-1_V5_A	3.03066	4.13124	Inflamed tubulointerstitium
GTCTATCTGAGTTTCT-1_V5_A	-0.0262364	4.06524	Inflamed tubulointerstitium
GTCTATTGGTTCCGGT-1_V5_A	3.46364	0.81312	CNT/PC/IC
GTCTGGGCGGTCGAGA-1_V5_A	8.94668	0.734499	PT/DCT
GTGACCGCACACTACG-1_V5_A	4.85975	4.03945	PT
GTGAGGACACTTAAGG-1_V5_A	2.34606	5.98523	Inflamed glomeruli
GTGATTCGCCGCTCAA-1_V5_A	10.3481	2.63193	PT
GTGCCATCACACGGTG-1_V5_A	4.20867	7.58623	Normal glomeruli
GTGCCCGTTCGGATTC-1_V5_A	2.44064	3.38875	Inflamed tubulointerstitium
GTGCCGCTTCAAAGGT-1_V5_A	6.14378	-0.802903	CNT/PC
GTGCGTGTATATGAGC-1_V5_A	7.41943	3.16711	PT
GTGGAGTCGGCGGTTG-1_V5_A	8.80221	1.15479	PT/DCT
GTGGTATAGTCTGCCG-1_V5_A	3.2509	-2.25248	CNT/PC/IC
GTGGTGGCCAAGTGAA-1_V5_A	6.07339	4.20984	PT
GTGGTTTCCGCCTTTC-1_V5_A	7.86718	1.86102	PT/DCT
GTGTACCTTGGCTACG-1_V5_A	1.54979	0.124717	LOH
GTGTGAATAACTTAGG-1_V5_A	0.938875	4.26295	Inflamed tubulointerstitium
GTGTTACTATGCGTCC-1_V5_A	2.13115	6.46696	Inflamed glomeruli
GTTAAAGTAGGACTGG-1_V5_A	0.261093	3.99329	Inflamed tubulointerstitium
GTTACAATTGGTGACG-1_V5_A	3.92639	-1.92187	CNT/PC/IC
GTTCACAGGAGTCTAG-1_V5_A	0.00436627	3.41924	Inflamed tubulointerstitium
GTTCGTCTAAAGAACT-1_V5_A	1.42848	1.00509	Tubulointerstitium
GTTGAACCGGTTCCAT-1_V5_A	-0.118935	3.2712	Inflamed tubulointerstitium
GTTGAGTCCCGCCGGT-1_V5_A	9.07396	1.20154	PT
GTTGGATTGAGAACAC-1_V5_A	1.53513	5.00525	Inflamed tubulointerstitium
GTTTGGCCCAAGTTAT-1_V5_A	4.90628	4.07559	PT
TAAACCCAGGAGGGCA-1_V5_A	8.57796	1.74769	PT/LOH
TAAAGCGTTAGGAGAA-1_V5_A	0.93352	3.75298	Inflamed tubulointerstitium
TAAGTAACATCTTGAC-1_V5_A	12.6193	2.40615	PT
TAATAGAACAGAGTTA-1_V5_A	4.03971	2.38595	PT
TAATAGTGACGACCAG-1_V5_A	1.38728	5.13507	Inflamed glomeruli
TACCAATAAAGTACCA-1_V5_A	9.4439	2.51523	PT
TACGAGAACTTCACGT-1_V5_A	4.41138	7.85909	Normal glomeruli
TACGATGTTGATCATC-1_V5_A	4.92423	2.43781	PT
TACGCCGAGGGTACCC-1_V5_A	4.87606	7.52035	Normal glomeruli
TACGTACTAGTGCTGA-1_V5_A	8.97222	-0.0806446	PT/LOH
TACGTTTACCGGCAAT-1_V5_A	10.6472	2.84578	PT
TACTATGGTTCCTCAG-1_V5_A	-0.266228	-2.97642	LOH
TACTCCTCTAGTTGAC-1_V5_A	12.884	2.50136	PT
TACTCTTTCGTCTTCA-1_V5_A	-0.628631	1.26033	Vasculature
TACTGAACAGATTTAG-1_V5_A	2.54338	-3.28961	CNT/PC/IC
TACTTGTTAGTAGTCC-1_V5_A	2.288	4.08932	Inflamed tubulointerstitium
TAGAAAGGTGGCGCTA-1_V5_A	0.409002	1.02818	LOH
TAGACGCCCGTACCGG-1_V5_A	2.0029	7.25867	Inflamed glomeruli
TAGCCATTTCAAAGTC-1_V5_A	1.10865	4.32282	Inflamed tubulointerstitium
TAGCCGGCGGTCAGCG-1_V5_A	3.28651	4.48542	Inflamed tubulointerstitium
TAGGTGCTCGCCTAGC-1_V5_A	4.69067	2.99492	PT
TAGGTTCGAGTTCGTC-1_V5_A	6.30736	-2.1495	CNT/PC
TAGTAGCTTATACCAG-1_V5_A	3.19856	-1.24246	CNT/PC/IC
TAGTCTAACAACGAGA-1_V5_A	10.8358	3.21098	PT
TATCCAATTGGTTATC-1_V5_A	10.9764	3.15271	PT
TATGTCTCATTGTGCC-1_V5_A	1.06509	4.80326	Inflamed glomeruli
TATTAACCTGACCGCG-1_V5_A	-2.10024	3.24238	Vasculature
TATTCAATTCTAATCC-1_V5_A	1.36705	1.29942	LOH
TATTCCGAGCTGTTAT-1_V5_A	3.35183	3.66696	Inflamed tubulointerstitium
TCAACATAGCGCCCTA-1_V5_A	2.9001	-1.65938	CNT/PC/IC
TCACAGGGAATCGCAA-1_V5_A	4.85855	3.88852	PT
TCAGTGTATACGTCAT-1_V5_A	9.38107	3.36602	PT
TCCAACTTTAAATTCT-1_V5_A	2.17678	-1.74243	CNT/PC/IC
TCCACTTTATCTAGGT-1_V5_A	1.38654	0.976853	LOH
TCCCGGGTGTGCTGCT-1_V5_A	2.29372	-1.68548	CNT/PC/IC
TCCCGTGTGCAATTTG-1_V5_A	5.52783	4.20769	PT
TCCCTGGCTCGCTGGA-1_V5_A	0.0176776	3.96323	Inflamed tubulointerstitium
TCCGATTACATTGCCG-1_V5_A	0.0929847	3.76505	Inflamed tubulointerstitium
TCCGCGGCAGCATCTG-1_V5_A	-0.771554	1.05286	Vasculature
TCCGCTGTCATCCCGG-1_V5_A	7.51108	3.82282	PT
TCCGTTTAGCCTTGAA-1_V5_A	1.38081	6.06588	Inflamed glomeruli
TCCTAACCGTCGGGCA-1_V5_A	9.59821	2.60691	PT
TCCTACATCCACGGCC-1_V5_A	4.91204	3.35474	PT
TCCTAGCAAAGAAGCT-1_V5_A	0.681548	3.49078	Inflamed tubulointerstitium
TCCTCGGGCTGGGCTT-1_V5_A	1.61187	4.69481	Inflamed tubulointerstitium
TCCTGCGTTGATACTC-1_V5_A	10.1928	-0.890254	PT/DCT
TCGAGCCAGGCAGGCC-1_V5_A	6.31095	6.57172	Normal glomeruli
TCGCACCAGGAGGCAG-1_V5_A	5.23524	5.4635	Normal glomeruli
TCGCCGAAGTTGCGTC-1_V5_A	2.18037	-1.46966	CNT/PC/IC
TCGCTTTAAACGTTTG-1_V5_A	11.874	3.40823	PT
TCGGACGCCCAGCCCA-1_V5_A	1.62771	4.62785	Inflamed tubulointerstitium
TCGGAGTACATGAGTA-1_V5_A	0.410745	-0.496862	LOH
TCGGGCCGTCGTGGTA-1_V5_A	3.29018	3.52882	Inflamed tubulointerstitium
TCGTAAGACGACATTG-1_V5_A	1.11578	-1.1378	LOH
TCGTGTACTATGGATG-1_V5_A	3.07769	3.20124	Inflamed tubulointerstitium
TCGTTGCTATCCGGTC-1_V5_A	-0.820004	1.52916	Vasculature
TCTCATGAGATAGGGT-1_V5_A	1.065	3.53036	Inflamed tubulointerstitium
TCTCCCTGGGCAGCGT-1_V5_A	9.04462	2.2358	PT
TCTGAAGCACGTGGTC-1_V5_A	3.82379	4.47999	PT
TCTGATGTATTCTGTC-1_V5_A	6.75414	2.07588	PT/LOH
TCTGCCAGAAACTGCA-1_V5_A	2.83288	7.63197	Inflamed glomeruli
TCTGGGTAGCGCTCAT-1_V5_A	8.1279	3.48537	PT
TCTGTGCCATCATAGT-1_V5_A	1.36952	1.65323	Tubulointerstitium
TCTGTTACCCAGCATA-1_V5_A	10.0658	2.11314	PT
TGAAAGGACCTGACTC-1_V5_A	4.30218	1.43105	PT/LOH
TGAGAGATTTACCACG-1_V5_A	0.10515	4.23045	Inflamed tubulointerstitium
TGAGCCATACAGTCTC-1_V5_A	4.41486	8.38613	Normal glomeruli
TGAGTGCCTCTTAAAT-1_V5_A	9.94792	0.0118909	PT/DCT
TGAGTGGTCCGTGACG-1_V5_A	3.83583	3.82447	PT
TGATACATTTAGCCGT-1_V5_A	6.52382	0.187098	PT/LOH
TGATTCGTCTATCACT-1_V5_A	-0.343048	4.8805	Inflamed tubulointerstitium
TGATTCTGTCGCCGGT-1_V5_A	11.828	3.1157	PT
TGATTTATTAGCTGTG-1_V5_A	5.31622	-1.22364	DCT/CNT
TGCAGTTTCCTCCCAT-1_V5_A	0.978815	4.61731	Inflamed tubulointerstitium
TGCATATGTCTGTCAC-1_V5_A	0.343434	-0.592854	LOH
TGCATGTGGTAATCTA-1_V5_A	0.0901834	1.61191	Vasculature
TGCCCGTACCGTTAAA-1_V5_A	4.59935	3.0887	PT
TGCCGGATGTACGAGC-1_V5_A	9.30426	-0.79339	PT/DCT
TGCGAGAATATTACCC-1_V5_A	4.49083	-0.33392	DCT/CNT
TGCGTAAGAACCTGAT-1_V5_A	4.1559	1.14923	PT/LOH
TGCGTTTGTTGACACT-1_V5_A	2.0183	6.08118	Inflamed glomeruli
TGCTAAGTGTCTATTT-1_V5_A	2.2716	-0.0418332	CNT/PC/IC
TGGAAGAAGGGAACGT-1_V5_A	9.97333	2.58911	PT
TGGACTGTTCGCTCAA-1_V5_A	2.59722	4.18452	Inflamed tubulointerstitium
TGGCAAACTAAATTAC-1_V5_A	7.83646	2.68173	PT
TGGCCAAACTGAAGTA-1_V5_A	1.25247	4.26633	Inflamed tubulointerstitium
TGGCGACTGCTCCAAA-1_V5_A	0.861075	-3.32811	LOH
TGGGCCCATACTAATT-1_V5_A	1.25409	3.94337	Inflamed tubulointerstitium
TGGTCCCACGCTACGG-1_V5_A	11.7446	1.97194	PT
TGGTCTGTTGGGCGTA-1_V5_A	9.74677	2.13188	PT
TGTAGGAGAAATTTCC-1_V5_A	-0.16925	1.2444	Vasculature
TGTAGTGATCTATAAT-1_V5_A	3.24623	-2.08076	CNT/PC/IC
TGTATAACAGATCCTG-1_V5_A	1.34359	4.37943	Inflamed tubulointerstitium
TGTCCTAAGTCACCGC-1_V5_A	0.331105	3.26407	Inflamed tubulointerstitium
TGTGGCAAAGCGTATG-1_V5_A	-1.77238	1.70314	Vasculature
TGTTATTGTATGTGGC-1_V5_A	1.00513	0.46265	LOH
TTACCATTGATTACCC-1_V5_A	-0.10092	3.82161	Inflamed tubulointerstitium
TTACTAAAGGACTTTA-1_V5_A	1.5737	5.40174	Inflamed glomeruli
TTACTCCGGCCGGGAA-1_V5_A	1.1452	4.26497	Inflamed tubulointerstitium
TTACTCTGGTACGTAC-1_V5_A	4.72263	-1.81248	DCT/CNT
TTAGAATAAGGGTCGG-1_V5_A	-0.08979	-0.561979	LOH
TTAGACGAGTCACCTC-1_V5_A	5.84424	4.96292	PT
TTAGAGTTTAGAAGGA-1_V5_A	0.522594	3.81175	Inflamed tubulointerstitium
TTAGGTCATAACCGAC-1_V5_A	10.3072	0.16921	PT/DCT
TTAGTTATTCGTGGCA-1_V5_A	1.45859	2.80964	Inflamed tubulointerstitium
TTATATACGCTGTCAC-1_V5_A	3.31313	3.04233	Inflamed tubulointerstitium
TTATCCGGGATCTATA-1_V5_A	0.77304	1.83428	Inflamed tubulointerstitium
TTATGATCTTAACGAA-1_V5_A	2.41081	1.81556	Inflamed tubulointerstitium
TTCAAAGTCTCTAGCC-1_V5_A	2.22533	4.77542	Inflamed tubulointerstitium
TTCAATACTCTGAATC-1_V5_A	2.29624	3.28919	Inflamed tubulointerstitium
TTCCAATCTGGCTATC-1_V5_A	8.01499	2.35143	PT
TTCCACACAGATTTGA-1_V5_A	-0.490261	-0.874498	LOH
TTCCGGCCTTGAGGCT-1_V5_A	10.1414	1.39059	PT
TTCCGGTTACCCACTT-1_V5_A	1.25028	1.41521	LOH
TTCCTCGGACTAACCA-1_V5_A	1.72035	3.30579	Inflamed tubulointerstitium
TTCGACAGAGCCCGTG-1_V5_A	6.71415	-0.101495	CNT/PC
TTCGCGCGCCATACGA-1_V5_A	-0.493484	-2.76523	LOH
TTCGGGCGCTAGTCTT-1_V5_A	9.2101	2.17147	PT
TTCTAACCGAAGCTTA-1_V5_A	1.25029	0.564327	LOH
TTCTAGAAAGTCTTAT-1_V5_A	-0.258128	-2.06241	LOH
TTCTGACCGGGCTCAA-1_V5_A	7.56592	2.75736	PT
TTCTGCGGGTTAGCGG-1_V5_A	2.55974	7.11151	Inflamed glomeruli
TTCTTGAGCCGCGCTA-1_V5_A	12.1098	3.43777	PT
TTCTTGGACGATCTGC-1_V5_A	12.5269	2.08021	PT
TTGAATATGGACTTTC-1_V5_A	1.34303	1.153	LOH
TTGACATGAACGTGGA-1_V5_A	5.13904	-1.3364	CNT/PC/IC
TTGACCGTGTTAATGA-1_V5_A	12.3906	2.06662	PT
TTGAGAAGTTTAGCAT-1_V5_A	2.00411	4.3726	Inflamed tubulointerstitium
TTGAGAGTACTGCTAA-1_V5_A	-1.60686	1.95186	Vasculature
TTGATTAGCTGTTTCT-1_V5_A	2.72848	6.46299	Normal glomeruli
TTGCATGCTGATCACG-1_V5_A	4.73047	7.31953	Normal glomeruli
TTGCCCTGATCACGGG-1_V5_A	6.17047	2.64761	PT
TTGCGGCATCAGAAAG-1_V5_A	9.27606	0.662881	PT/LOH
TTGCGTCGGCCAACCG-1_V5_A	3.69807	-1.09255	CNT/PC/IC
TTGGGCGGCGGTTGCC-1_V5_A	1.5396	4.54645	Inflamed tubulointerstitium
TTGTAAGGCCAGTTGG-1_V5_A	-0.85487	0.706383	Vasculature
TTGTTGTGTGTCAAGA-1_V5_A	0.490968	4.39888	Inflamed tubulointerstitium
TTGTTTCACATCCAGG-1_V5_A	3.84122	-2.06321	CNT/PC/IC
AAACAGAGCGACTCCT-1_V4_C	7.78235	-0.340111	PT/LOH
AAACCTCATGAAGTTG-1_V4_C	10.9189	3.21269	PT
AAACTGCTGGCTCCAA-1_V4_C	7.52801	4.52848	Normal glomeruli
AAAGACTGGGCGCTTT-1_V4_C	10.5798	3.81518	PT
AAATAGCTTAGACTTT-1_V4_C	9.15068	-1.22016	PT/DCT
AAATTAACGGGTAGCT-1_V4_C	4.74026	6.72048	Normal glomeruli
AACAACTGGTAGTTGC-1_V4_C	4.67082	5.89733	Normal glomeruli
AACAGGATGGGCCGCG-1_V4_C	8.24203	1.80075	PT/LOH
AACCAAGACTTCTCTG-1_V4_C	11.0995	3.00732	PT
AACCCTACTGTCAATA-1_V4_C	10.8878	1.62712	PT
AACCGAGCTTGGTCAT-1_V4_C	3.70001	7.57832	Normal glomeruli
AACCTTTACGACGTCT-1_V4_C	9.98994	1.07051	PT
AACGATATGTCAACTG-1_V4_C	5.42421	6.58026	Normal glomeruli
AACGTCAGACTAGTGG-1_V4_C	4.50728	2.66688	PT
AACGTGCGAAAGTCTC-1_V4_C	10.1769	3.00193	PT
AACTCAAGTTAATTGC-1_V4_C	8.83115	0.763876	PT/DCT
AACTCTCAATAGAGCG-1_V4_C	11.7517	3.41147	PT
AAGACTGCAAGCTACT-1_V4_C	4.60353	7.71341	Normal glomeruli
AAGATTGGCGGAACGT-1_V4_C	9.35976	1.29839	PT/DCT
AAGCTCGTGCCAAGTC-1_V4_C	-1.79957	3.60653	Vasculature
AAGGAGCGGTTGGTGC-1_V4_C	1.10198	1.07684	LOH
AAGGATCGATCGCTTG-1_V4_C	11.395	3.01481	PT
AAGGATGAGGGACCTC-1_V4_C	8.98587	3.28773	PT
AAGGCGCGTAAAGCTT-1_V4_C	6.04871	1.15692	CNT/PC/IC
AAGGCTGTGCTCATCG-1_V4_C	8.67951	1.43384	PT/DCT
AAGGGACAGATTCTGT-1_V4_C	8.51232	4.12347	PT
AAGTGACGACCGAATT-1_V4_C	4.62103	-2.33601	CNT/PC
AAGTGCAAAGGTAGAC-1_V4_C	9.75511	1.07247	PT
AATAGTCGCGAGTCGG-1_V4_C	9.55211	-0.842458	PT/DCT
AATATTGGAGTATTGA-1_V4_C	9.14147	2.41679	PT
AATCTGCGTTGGGACG-1_V4_C	4.26824	8.18029	Normal glomeruli
AATGACGTAGGATGTC-1_V4_C	12.5263	2.49397	PT
AATGGTCCACCGTTCA-1_V4_C	10.466	3.40833	PT
AATTGAACGCTCTGGT-1_V4_C	9.66822	-0.65723	PT/DCT
AATTTGGGACATAGTA-1_V4_C	6.90243	0.407661	PT/LOH
ACAAATGGTAGTGTTT-1_V4_C	9.33258	-0.666553	PT/DCT
ACAACAGCATGAGCTA-1_V4_C	9.48922	0.249047	PT/DCT
ACAACGGTCCCTGCGA-1_V4_C	9.95324	2.36646	PT
ACAAGGACAAGAGGTT-1_V4_C	10.2753	2.49548	PT
ACAAGGGCAGGCTCTG-1_V4_C	5.05238	7.83722	Normal glomeruli
ACAATTTGAGCAGTGG-1_V4_C	7.89739	5.42262	Normal glomeruli
ACACCTTAAGTAGGGC-1_V4_C	2.66532	-1.11882	CNT/PC/IC
ACACCTTACTACTTGC-1_V4_C	6.75205	-1.11602	CNT/PC
ACACGAGACTCCTTCT-1_V4_C	10.184	0.736016	PT
ACACGGGAACTTAGGG-1_V4_C	6.36907	2.28901	CNT/PC/IC
ACATCGATCGTTTACC-1_V4_C	5.95796	4.52515	PT
ACATCGGTCAGCCGCG-1_V4_C	8.77052	3.23872	PT
ACATCGTATGCAATGG-1_V4_C	10.5603	-0.683273	PT/DCT
ACATGGCGCCAAAGTA-1_V4_C	11.9472	2.78068	PT
ACCACCAATGTAACAA-1_V4_C	7.21545	4.16482	PT
ACCCAACGCCCGTGGC-1_V4_C	10.1489	2.54952	PT
ACCCATCTTGAGGGTA-1_V4_C	6.61527	4.14752	PT
ACCCGGATGACGCATC-1_V4_C	7.71657	0.636803	PT/LOH
ACCGACTGAGTCCCAC-1_V4_C	3.59177	-0.768426	CNT/PC/IC
ACCGATGGTAGCATCG-1_V4_C	11.9235	2.77395	PT
ACGATCATCTTGTAAA-1_V4_C	6.03667	-1.78396	CNT/PC
ACGATGCATATGTTAT-1_V4_C	10.1089	1.9877	PT
ACGCATTCGTGAGTAC-1_V4_C	4.87532	-1.2162	DCT/CNT
ACGCCGCTAGACGACC-1_V4_C	9.9557	-0.651061	PT/DCT
ACGCGGGCCAAGGACA-1_V4_C	10.0938	0.564307	PT/DCT
ACGTAGATTGCTGATG-1_V4_C	9.01417	1.32062	PT/DCT
ACGTATTACTCCGATC-1_V4_C	9.93434	2.31953	PT
ACGTTAATGTCGAAGA-1_V4_C	9.31988	-0.576939	PT/DCT
ACGTTAGATTTGCCCG-1_V4_C	9.93189	1.46532	PT
ACTACCAGCTCTCTGG-1_V4_C	-1.506	3.38411	Vasculature
ACTATCCAGGGCATGG-1_V4_C	10.3444	1.72767	PT
ACTCAATAAAGGCACG-1_V4_C	4.05233	8.11866	Normal glomeruli
ACTCTCTGACTTAGGT-1_V4_C	12.1093	1.84787	PT
ACTCTTGTATAGTAAC-1_V4_C	5.38336	6.94392	Normal glomeruli
ACTGAATGGCGAAAGT-1_V4_C	7.13007	5.71583	Normal glomeruli
ACTGTACGATACACAT-1_V4_C	10.4331	1.07654	PT
ACTGTAGCACTTTGGA-1_V4_C	11.4417	3.45215	PT
ACTGTCTTCTTTAGAA-1_V4_C	3.17204	-2.46647	CNT/PC/IC
ACTTACCGGGCGCGCA-1_V4_C	-3.18567	3.37506	Vasculature
ACTTATACTTACCCGG-1_V4_C	12.582	3.10478	PT
ACTTCGCCATACGCAC-1_V4_C	9.51864	2.18065	PT
ACTTGACTCCCTCTTT-1_V4_C	11.3055	2.54015	PT
ACTTGGGACCCGGTGG-1_V4_C	2.59939	-0.509805	CNT/PC/IC
AGAACGTGGTACATTC-1_V4_C	9.5453	-1.11554	PT/DCT
AGACTAGCCTTCCAGA-1_V4_C	1.89951	2.69505	Inflamed tubulointerstitium
AGAGAACCGTCTAGGA-1_V4_C	8.77964	-0.781202	PT/DCT
AGAGCAGTTATGAGAC-1_V4_C	10.09	1.26896	PT
AGATAACTTCAGGGCC-1_V4_C	8.76977	1.11317	PT/DCT
AGATACCGGTGTTCAC-1_V4_C	8.49306	3.16991	PT
AGATACTCAAGATCGA-1_V4_C	4.43651	7.93721	Normal glomeruli
AGATCTCAGGTGTGAT-1_V4_C	5.26218	-1.31552	DCT/CNT
AGATGAGGGTTGCGAT-1_V4_C	6.2333	0.531605	PT/LOH
AGCACCAGTACTCACG-1_V4_C	4.50618	-0.132327	DCT/CNT
AGCACTACCGGCCTGT-1_V4_C	10.6333	1.69816	PT
AGCACTTAAGGACGCC-1_V4_C	7.49984	2.80072	PT
AGCCACTCCCGTGCTT-1_V4_C	6.63859	-0.614448	PT/LOH
AGCGTGGTATTCTACT-1_V4_C	12.3964	2.6455	PT
AGCTCTTCCCAGTGCA-1_V4_C	10.5311	0.950044	PT
AGCTCTTCGTAACCTT-1_V4_C	12.1248	2.7899	PT
AGCTGAAGTAAACCAA-1_V4_C	7.22046	1.37153	PT/LOH
AGGCAGATGCGTAAAC-1_V4_C	7.61667	4.78693	Normal glomeruli
AGGCCACCCGTTATGA-1_V4_C	12.129	3.33911	PT
AGGCTATGGTTAGCTT-1_V4_C	5.36985	7.35277	Normal glomeruli
AGGGAAACGAGGTACT-1_V4_C	3.95069	0.498325	PT/LOH
AGGGCTGCAGTTACAG-1_V4_C	9.98183	3.45724	PT
AGGGTCGATGCGAACT-1_V4_C	8.19569	-0.426471	PT/LOH
AGGGTGCTCTCGAGGG-1_V4_C	8.8596	1.13579	PT/DCT
AGGGTGGATAGTGCAT-1_V4_C	3.76831	7.75521	Normal glomeruli
AGGGTTCCCTTTGGTT-1_V4_C	8.34324	0.196267	PT/DCT
AGGGTTTAGTTCGGGA-1_V4_C	10.1029	-0.931188	PT/DCT
AGGTTTCACACACCTT-1_V4_C	4.74584	-1.43394	CNT/PC/IC
AGTACGGGCACCTGGC-1_V4_C	4.0783	8.08522	Normal glomeruli
AGTATAATACTAGGCA-1_V4_C	9.09336	-0.170892	PT/DCT
AGTCCCGCCTTTAATT-1_V4_C	8.9747	1.2387	PT/LOH
AGTCGGCCCAAACGAC-1_V4_C	2.67639	-0.755316	CNT/PC/IC
AGTGAGACTTCCAGTA-1_V4_C	11.0613	3.25965	PT
AGTGATTCAAGCAGGA-1_V4_C	9.59263	2.50471	PT
AGTTACCCTTAAGACT-1_V4_C	9.06138	0.11474	PT/DCT
AGTTACCGCACATGGT-1_V4_C	10.7531	1.83965	PT
AGTTACTCTATCGTGG-1_V4_C	6.25998	-0.274097	PT/LOH
AGTTCCTATTTATGTT-1_V4_C	7.30833	4.55421	PT
ATAACGGAGTCCAACG-1_V4_C	2.29855	-0.00511875	CNT/PC/IC
ATAAGTAGGGCGACTC-1_V4_C	6.65202	-1.23197	PT/LOH
ATACGCCGGCGAAACC-1_V4_C	10.9365	1.63233	PT
ATACGGGTTTCGATTG-1_V4_C	8.9036	0.375235	PT/LOH
ATACTTGTTCTCGAGC-1_V4_C	3.48737	8.2659	Normal glomeruli
ATAGACAACGGGACCT-1_V4_C	8.30706	5.02699	Normal glomeruli
ATAGACGAAGAGAAAG-1_V4_C	5.2852	2.1635	PT
ATAGGTTGGGCAGATG-1_V4_C	1.44718	-1.08579	LOH
ATAGTTCCACCCACTC-1_V4_C	7.14229	0.264702	PT/LOH
ATATCAACCTACAGAG-1_V4_C	9.7966	0.732878	PT/LOH
ATATCGGTAGGGAGAT-1_V4_C	10.5228	0.323568	PT/DCT
ATATCTCCCTCGTTAA-1_V4_C	10.4821	1.42997	PT
ATATCTTAGGGCCTTC-1_V4_C	11.558	1.77543	PT
ATATGTCTCCCTAGCC-1_V4_C	10.3476	-0.643755	PT/DCT
ATCAATCTGGGCTGCA-1_V4_C	9.60283	0.200274	PT/DCT
ATCACATTAGAATATC-1_V4_C	-2.17917	1.70175	Vasculature
ATCAGTAGGCAGGGAT-1_V4_C	5.52351	6.10252	Normal glomeruli
ATCATCCAATATTTGT-1_V4_C	7.33873	-0.572691	PT/DCT
ATCCAACGCAGTCATA-1_V4_C	3.15244	-1.222	CNT/PC/IC
ATCGACCCAATACAGA-1_V4_C	7.99274	2.31356	PT/LOH
ATCTGGTTAAGACTGT-1_V4_C	5.22952	2.31971	PT
ATCTTGACCTGCAACG-1_V4_C	2.34905	-0.307822	CNT/PC/IC
ATGAGGAGTGTTAATC-1_V4_C	9.21628	-0.00558514	PT/DCT
ATGCACTACCGCATTG-1_V4_C	1.76422	0.281089	LOH
ATGCCGGTCTTGCATA-1_V4_C	10.4008	-0.141052	PT/DCT
ATGCGACAGTCCCATT-1_V4_C	6.69245	5.70361	Normal glomeruli
ATGGAGCAGGCCGTGA-1_V4_C	10.1883	3.10277	PT
ATGGTCGCGTGGTTTC-1_V4_C	3.60952	-2.01264	CNT/PC/IC
ATGTGGACATCTTGAT-1_V4_C	10.3673	2.03663	PT
ATTAGGCGATGCTTTC-1_V4_C	10.551	2.62254	PT
ATTCCTCCGCCAGTGC-1_V4_C	9.04951	3.19681	PT
ATTGCTGCTCCTCCAT-1_V4_C	4.1611	7.63365	Normal glomeruli
ATTGTCGCAATACCTT-1_V4_C	8.44304	0.632018	PT/LOH
ATTTACAGTTTACTGG-1_V4_C	6.68791	3.08148	PT
CAAACGGTCGCACTTT-1_V4_C	6.04388	2.14471	PT
CAAGAGGGCGGAGTAC-1_V4_C	9.77042	1.37246	PT
CAAGCAACGTCGGAGT-1_V4_C	5.24577	3.25681	PT
CAAGGATCGCATGTTC-1_V4_C	9.38426	-1.02174	PT/DCT
CAATAAACCTTGGCCC-1_V4_C	4.69792	1.82726	CNT/PC/IC
CAATGGATCTCTACCA-1_V4_C	8.77505	2.38287	PT/LOH
CAATTAAGGGTGATGA-1_V4_C	1.56626	-2.40947	CNT/PC/IC
CAATTTCGTATAAGGG-1_V4_C	9.14451	1.46584	PT
CACACGCGCTGTCTTA-1_V4_C	10.7771	1.71123	PT
CACATATTAGCAGGAT-1_V4_C	9.35044	1.69507	PT
CACATGATTCAGCAAC-1_V4_C	6.13671	3.29988	PT
CACATTCTTTCGATGG-1_V4_C	9.0219	1.03624	PT/LOH
CACCCACGAGGCAATT-1_V4_C	10.5293	0.851771	PT
CACCTTGCGAAACTCG-1_V4_C	4.59794	7.90635	Normal glomeruli
CACGCACAGCGCAGCT-1_V4_C	3.11303	7.15345	Normal glomeruli
CACGCAGCGAGGCTTT-1_V4_C	9.80072	2.07785	PT
CACTCCTCTCGGTCGG-1_V4_C	7.04459	0.991392	PT/LOH
CACTTAATCAGACGGA-1_V4_C	1.47316	6.26387	Inflamed glomeruli
CAGAGCATGAGCTTGC-1_V4_C	6.18452	6.31865	Normal glomeruli
CAGATACTAACATAGT-1_V4_C	2.76851	2.45917	Tubulointerstitium
CAGCAGCCCGTTCCTT-1_V4_C	12.4433	2.64984	PT
CAGCCTCTCCTCAAGA-1_V4_C	8.29187	-0.0375458	PT/LOH
CAGCTCGACAAGTTAA-1_V4_C	11.6769	3.35104	PT
CAGGCCGTTTGGGTGT-1_V4_C	8.34014	-0.0660478	CNT/PC
CAGTAGCCCACGCGGT-1_V4_C	10.6076	2.7493	PT
CAGTCTGTATACTGGG-1_V4_C	9.19082	1.45588	PT/DCT
CAGTGAATAAATGACT-1_V4_C	6.54172	1.33985	PT/LOH
CATAACGGACAGTCGT-1_V4_C	7.99823	-1.34323	CNT/PC
CATACCCGTACCCAGT-1_V4_C	7.42936	1.85306	PT/DCT
CATACGGCGTCTGGGC-1_V4_C	7.36024	3.40239	PT
CATACTATGTAATTGT-1_V4_C	1.86085	7.08448	Inflamed glomeruli
CATCTGCAGGATCATT-1_V4_C	8.8077	1.47375	PT/DCT
CATCTTACACCACCTC-1_V4_C	6.65769	-1.85381	CNT/PC
CATGACTTCGCTGAAT-1_V4_C	12.1809	3.02453	PT
CATGGGTCGGGTGTGG-1_V4_C	10.8101	1.5898	PT
CATGGTAAGTAGCGTT-1_V4_C	9.82242	1.17314	PT/DCT
CATGGTCTAGATACCG-1_V4_C	4.73828	-1.14225	DCT/CNT
CATTTAGCGGACCATG-1_V4_C	9.15802	4.39401	PT
CCAACGATGCACTGAT-1_V4_C	6.31428	4.04825	PT
CCAAGCGTAACTCGTA-1_V4_C	3.10166	-1.31325	CNT/PC/IC
CCAATAGTGCCGTCGA-1_V4_C	6.20591	5.53522	Normal glomeruli
CCAATCGGTAGATCGA-1_V4_C	5.81699	-0.319722	PT/LOH
CCAATGTCACAGCAAG-1_V4_C	-1.81028	3.77174	Vasculature
CCACAATGTACGTCTT-1_V4_C	6.71059	5.87402	Normal glomeruli
CCACGAATTTAACCTC-1_V4_C	7.23579	4.2742	PT
CCACTGGTGGCTGGTT-1_V4_C	8.36322	4.07192	PT
CCAGATAGTTGAGTGA-1_V4_C	5.57298	-0.886406	PT/LOH
CCAGCCTGGACCAATA-1_V4_C	9.10551	2.35058	PT
CCAGCTGATGGTACTT-1_V4_C	10.2339	1.76097	PT
CCAGCTTCCGCCCGCA-1_V4_C	10.132	0.274521	PT/DCT
CCAGTAGTCTGATCCA-1_V4_C	11.8834	3.33819	PT
CCAGTCTAGACGGCGC-1_V4_C	4.43355	7.16388	Normal glomeruli
CCATCTCACCAGTGAA-1_V4_C	6.23128	-0.988268	PT/LOH
CCATGGCCCTTGTACC-1_V4_C	11.2312	2.42371	PT
CCATTAGCGATAATCC-1_V4_C	8.172	1.35651	PT/DCT
CCATTCCCTGCCCACA-1_V4_C	4.66211	3.48553	PT
CCCAAACATGCTGCTC-1_V4_C	11.8722	3.2537	PT
CCCAGTTAAGGCGCCG-1_V4_C	11.0535	3.14563	PT
CCCTGAAATGAGTTGA-1_V4_C	6.18178	2.58301	PT
CCCTGCGCTACGCATA-1_V4_C	10.1189	3.6781	PT
CCGACAAAGGGAGTGC-1_V4_C	10.6857	0.930881	PT/DCT
CCGACGTAAACACAAC-1_V4_C	-1.64911	0.747861	Vasculature
CCGATCTCAACCTTAT-1_V4_C	7.28587	-1.36642	CNT/PC
CCGATTCGAGGGACCC-1_V4_C	11.7463	2.92072	PT
CCGCCTGCGAATTGGT-1_V4_C	6.6725	-0.309265	PT/LOH
CCGGAATGGTTTCAGT-1_V4_C	9.17514	4.23439	PT
CCGGGCGGTCTCGTCA-1_V4_C	6.06399	-0.901475	PT/LOH
CCGTAAGTTGGTCCCA-1_V4_C	8.52386	-0.744997	PT/DCT
CCGTTACGTTAGAACA-1_V4_C	12.2574	3.33459	PT
CCTAAATTAACGGTTC-1_V4_C	6.73919	0.00836424	CNT/PC/IC
CCTAGGCGTAGCGATC-1_V4_C	11.299	3.21338	PT
CCTATGGGTTACCGTC-1_V4_C	9.24395	3.89166	PT
CCTCCGACAATTCAAG-1_V4_C	3.21193	0.243591	CNT/PC/IC
CCTCTAATCTGCCAAG-1_V4_C	-1.82901	3.43035	Vasculature
CCTCTCTCCCATCTAG-1_V4_C	3.97828	0.490226	CNT/PC/IC
CCTGGAAACGTTCTGC-1_V4_C	3.60223	-2.1521	CNT/PC/IC
CCTGGCTAGACCCGCC-1_V4_C	8.34044	-0.544902	CNT/PC
CCTGTAAGACATGATA-1_V4_C	9.31315	-1.50598	PT/DCT
CCTGTACTCACGCCCA-1_V4_C	10.0416	2.14827	PT
CCTGTCACCCGGGCTC-1_V4_C	0.271841	1.05369	LOH
CCTGTCGCCCGTAAAT-1_V4_C	11.3109	1.79358	PT
CGAAGTTGCTCTGTGT-1_V4_C	3.64241	-0.895327	CNT/PC/IC
CGACAGTTCGCGTTAT-1_V4_C	9.44754	-1.27029	PT/DCT
CGACTCAGGATGTTAT-1_V4_C	6.06159	6.34992	Normal glomeruli
CGAGACCCTAGAGTGT-1_V4_C	8.13192	2.35786	PT
CGAGAGATGTGAACCT-1_V4_C	11.4582	0.578625	PT
CGAGGCTAAATATGGC-1_V4_C	12.2847	3.41109	PT
CGAGTTCTGTCCCACC-1_V4_C	6.99303	1.98471	PT/LOH
CGAGTTTATCGGACTG-1_V4_C	11.8858	2.68915	PT
CGCAAACACGAGTTAC-1_V4_C	10.3764	-0.55133	PT/DCT
CGCAATTACTTTCGGT-1_V4_C	-2.02523	4.00397	Vasculature
CGCAATTAGGGTAATA-1_V4_C	-1.4197	3.43217	Vasculature
CGCACGTGCGCTATCA-1_V4_C	8.91783	0.992565	PT/LOH
CGCATGGTGCGATGCT-1_V4_C	9.08694	-0.475838	PT/DCT
CGCCTCCCTCCTCTAT-1_V4_C	11.3428	2.99329	PT
CGCGGGAATTAGGCAG-1_V4_C	12.5329	3.215	PT
CGCTAGAGACCGCTGC-1_V4_C	8.11285	1.52157	PT/LOH
CGCTATTCTTAGGCTC-1_V4_C	11.0434	1.91938	PT
CGCTCTCCGTAGATTA-1_V4_C	6.18331	2.65985	PT
CGCTTTCTTGCATTCG-1_V4_C	3.89039	-1.94206	CNT/PC/IC
CGGAGCATGGCGATCC-1_V4_C	9.34244	0.0162991	PT/DCT
CGGAGTTTGAGAGACA-1_V4_C	7.05693	1.8914	PT/LOH
CGGCAGGGTCGGGTTG-1_V4_C	3.68308	-2.04963	CNT/PC/IC
CGGCCACGCACAAAGT-1_V4_C	7.53104	5.37888	Normal glomeruli
CGGGAATTTATGTAAA-1_V4_C	9.04326	2.04336	PT
CGGGTGTACCCATTTA-1_V4_C	4.58561	-1.51965	CNT/PC/IC
CGGTACTAGAATCAAA-1_V4_C	10.3503	0.152912	PT/DCT
CGGTCAAGTGGGAACC-1_V4_C	5.22258	7.28924	Normal glomeruli
CGGTCTATCAACCCGT-1_V4_C	7.16788	1.42547	PT/LOH
CGGTGAAGACTAAAGT-1_V4_C	11.2349	3.30132	PT
CGGTGCAGATAGAACG-1_V4_C	8.60057	3.3487	PT
CGGTTGACCTGGCATA-1_V4_C	9.97386	1.78803	PT
CGTCAAGGCTATAAAT-1_V4_C	8.50256	4.51786	PT
CGTCGGATAGTGTTGA-1_V4_C	9.63459	-1.56062	PT/DCT
CGTGACATTGGGTCGT-1_V4_C	5.74552	0.810052	PT/LOH
CGTGCAGACTGGGACA-1_V4_C	4.52016	-1.87949	CNT/PC/IC
CGTGCCCTCCCGAAGA-1_V4_C	4.9165	-1.42831	DCT/CNT
CGTGTCCCATTCGCGA-1_V4_C	6.70567	6.38416	Normal glomeruli
CGTTAGCTCACAACTG-1_V4_C	7.71016	0.522689	PT/LOH
CGTTGAGCGACCGTCG-1_V4_C	6.37898	5.59986	Normal glomeruli
CGTTGTTTCAATTCCC-1_V4_C	8.71537	0.878827	PT/DCT
CGTTTCGCTCATTACA-1_V4_C	1.84222	7.3052	Inflamed glomeruli
CTAAAGAATGCCTACT-1_V4_C	5.62434	2.77478	PT
CTAAAGGGAAATAGGA-1_V4_C	8.81448	2.68388	PT
CTAAATCCTATTCCGG-1_V4_C	7.45457	4.90357	Normal glomeruli
CTAACCGCGCGCCCGT-1_V4_C	4.6969	3.72724	PT
CTAAGGGAATGATTGG-1_V4_C	10.3837	2.2745	PT
CTAATTCGCACGCGCT-1_V4_C	8.33787	0.569661	PT/LOH
CTACCCTAAGGTCATA-1_V4_C	4.1145	7.26256	Normal glomeruli
CTACGACTAGCTATAA-1_V4_C	4.14928	6.98578	Normal glomeruli
CTACTATCTTTCAGAG-1_V4_C	4.21789	7.0335	Normal glomeruli
CTACTCTAGGCCCGGC-1_V4_C	8.73981	1.97539	PT/DCT
CTAGATTTACGACGGC-1_V4_C	11.8755	2.87537	PT
CTAGCATAGTATAATG-1_V4_C	9.90448	1.88614	PT
CTAGGTCTGAAGGAAT-1_V4_C	6.10485	-0.324094	PT/LOH
CTAGTCACGTCTTAAG-1_V4_C	11.5034	2.69493	PT
CTAGTGAAGGACAGGA-1_V4_C	5.37188	2.97474	PT
CTAGTTGGGCCCGGTA-1_V4_C	5.75979	5.94676	Normal glomeruli
CTATCGGGTCTCAACA-1_V4_C	4.76423	7.6709	Normal glomeruli
CTATGTCACTAGCCCA-1_V4_C	2.83916	-2.23013	CNT/PC/IC
CTATTGTGTTTGGTCA-1_V4_C	6.06113	1.23518	PT/LOH
CTCAAGACATTAGCGC-1_V4_C	5.97059	-2.0234	CNT/PC
CTCACTTGGCTGGTAA-1_V4_C	10.7709	3.25933	PT
CTCGGTACCACTGCTC-1_V4_C	12.2119	3.07034	PT
CTCTCACAATCGATGA-1_V4_C	4.58386	-1.27365	DCT/CNT
CTCTGGACGCCTGGTG-1_V4_C	4.99707	-1.55094	DCT/CNT
CTGATAGTGTATCTCA-1_V4_C	7.98849	2.83015	PT
CTGCCATGCATCACAT-1_V4_C	4.52676	4.61811	PT
CTGCGGGTGAAATGTT-1_V4_C	8.16005	3.08273	PT
CTGCGTTACGATATAA-1_V4_C	8.87849	0.641019	PT/LOH
CTGGCGACATAAGTCC-1_V4_C	5.63821	0.812881	PT/LOH
CTGGCGCACAGGTCTG-1_V4_C	10.5509	1.50279	PT
CTGGGTAGGCAGTTAA-1_V4_C	10.5935	-0.67985	PT/DCT
CTGTCAAATGGCTCGG-1_V4_C	6.42017	5.93146	Normal glomeruli
CTGTGCAGGGTAGGTC-1_V4_C	11.3511	3.2102	PT
CTGTTCATCTCACGGG-1_V4_C	-2.20032	3.82036	Vasculature
CTTAAATAAGACCCAT-1_V4_C	9.7503	0.693755	PT
CTTACACGGTATTCCA-1_V4_C	8.76486	3.06794	PT
CTTAGCCCGGATAGTG-1_V4_C	9.83704	-0.778636	PT/DCT
CTTCATTGTCAGTGGA-1_V4_C	11.1037	2.31571	PT
CTTGAGTTAGGGTAAT-1_V4_C	7.68337	-1.29838	CNT/PC
CTTTAGTGCTATTATT-1_V4_C	9.73077	1.96277	PT
CTTTGGCGCTTTATAC-1_V4_C	9.72305	3.05052	PT
CTTTGGCTTTAGTAAA-1_V4_C	5.23116	3.63249	PT
GAAAGAACAGCGTTAT-1_V4_C	6.47171	0.170511	CNT/PC
GAAAGCCCTTTGGACC-1_V4_C	9.83469	-1.04146	PT/DCT
GAAAGTGACTAACTGC-1_V4_C	4.27973	7.94693	Normal glomeruli
GAAATATCACCATCAG-1_V4_C	10.2338	3.12605	PT
GAACGTCTCATGGTCG-1_V4_C	8.58978	-0.48794	PT/DCT
GAAGCGTGAGGAATTT-1_V4_C	9.49311	-0.743041	PT/DCT
GAAGCTTGCTGACCGC-1_V4_C	6.0105	-1.0947	PT/LOH
GAAGTCTCCCTAGCGA-1_V4_C	11.4275	2.50525	PT
GAAGTTTCCACTCAAT-1_V4_C	6.25857	3.51782	PT
GAATCGACATGGTCAC-1_V4_C	3.10764	-0.939378	Vasculature
GAATCTGAACATTCTC-1_V4_C	8.16276	3.54346	PT
GAATGTATGGCAGGTC-1_V4_C	8.9267	0.168759	PT/LOH
GAATGTGGTCCGGATT-1_V4_C	9.35606	-0.124472	PT/DCT
GAATTATAGTGAAAGG-1_V4_C	9.59216	2.30146	PT
GAATTTCTCGCTGCAG-1_V4_C	10.7773	2.14195	PT
GACAACGACCATTGAA-1_V4_C	3.86458	6.06692	Normal glomeruli
GACACAAGGGAAGAAA-1_V4_C	12.346	2.88503	PT
GACAGGCACACACTAT-1_V4_C	10.3752	3.80984	PT
GACCAGAGCCCTGTAG-1_V4_C	3.53122	1.18248	CNT/PC/IC
GACCGACGTGAAAGCA-1_V4_C	4.33326	-2.11067	CNT/PC/IC
GACCGACTGAAGCGTC-1_V4_C	10.792	3.55793	PT
GACGCTTGCTTCTAAA-1_V4_C	6.81082	3.81835	PT
GACGTGTAGGGATTAT-1_V4_C	9.28946	0.876969	PT
GACTAAGTAGGCTCAC-1_V4_C	8.57935	1.15859	PT/DCT
GACTCACCCACGTGAG-1_V4_C	7.78121	-0.93161	PT/LOH
GACTGCACCAGCCCAG-1_V4_C	7.61729	5.74676	Normal glomeruli
GACTGCGGCACGTGTA-1_V4_C	12.0807	3.03661	PT
GAGAGGGCGCGAGGTT-1_V4_C	5.95306	-2.0452	CNT/PC
GAGATCTGCTTGGCAT-1_V4_C	-0.744542	-1.67662	LOH
GAGATCTGTCACTCCG-1_V4_C	11.2345	0.845239	PT
GAGATCTTCCATGACA-1_V4_C	11.6806	1.34689	PT
GAGCTAAGGGCATATC-1_V4_C	4.56773	7.91566	Normal glomeruli
GAGGAATGGAGAGGTT-1_V4_C	10.4586	0.119421	PT/DCT
GAGGGCGCAGCTCTGC-1_V4_C	12.2109	2.95894	PT
GATATGCGGTAGCCAA-1_V4_C	10.0141	1.84974	PT
GATATGGATTACGCGG-1_V4_C	5.17671	-1.28333	DCT/CNT
GATATTTCCTACATGG-1_V4_C	8.47376	1.07141	PT/LOH
GATCCGGGAATTAACA-1_V4_C	4.56862	-1.29542	CNT/PC/IC
GATCGACACTATCTGA-1_V4_C	1.16267	4.09225	Inflamed tubulointerstitium
GATCGGTGGCCATAAC-1_V4_C	8.19822	1.53542	PT/DCT
GATCTTGGAGGGCATA-1_V4_C	10.4566	2.5873	PT
GATCTTTGCAGGGTAT-1_V4_C	5.25631	3.63805	PT
GATGCGAATGGTATTA-1_V4_C	10.664	0.245317	PT/DCT
GATGCTGTATTTCATC-1_V4_C	11.403	2.62791	PT
GATTACTGAATTTGGG-1_V4_C	7.06399	2.55205	PT
GATTCGACGGTTCACG-1_V4_C	6.03656	6.81049	Normal glomeruli
GCAAATATTACGCTTT-1_V4_C	4.5296	6.69283	Normal glomeruli
GCAACCACCAGACCGG-1_V4_C	8.74075	0.108566	PT/LOH
GCAAGTGCACAGAGAA-1_V4_C	7.48004	0.133844	PT/DCT
GCAGACCCAGCACGTA-1_V4_C	11.4769	3.10913	PT
GCAGATTAGGGATATC-1_V4_C	12.1834	2.38366	PT
GCAGCACACAGCCCAG-1_V4_C	8.88763	1.06304	PT/DCT
GCAGGACTATAGAATA-1_V4_C	5.62617	0.824895	CNT/PC/IC
GCATAGAGCACTCAGG-1_V4_C	11.7646	2.99077	PT
GCATGAGGGACGCGGC-1_V4_C	2.22137	-0.980389	CNT/PC/IC
GCATTCGAAATGAACA-1_V4_C	10.4436	2.74442	PT
GCCAGGAGTAACCGAT-1_V4_C	10.365	1.24375	PT
GCCATATTGCACACAG-1_V4_C	8.43562	1.80083	PT/LOH
GCCCAGTTGGTATGCC-1_V4_C	6.89077	-0.166163	CNT/PC
GCCCGTAATACCTTCT-1_V4_C	8.49945	5.06864	Normal glomeruli
GCCGAAATTCCTACGT-1_V4_C	1.77465	-2.24329	CNT/PC/IC
GCCGATTGGCCAAGCT-1_V4_C	8.56315	1.17382	PT/DCT
GCCGCATTAGTCCGGC-1_V4_C	9.97555	2.77108	PT
GCCGCTTGTGAGAAAC-1_V4_C	9.25656	2.14221	PT
GCCTATAGTGTCAGGG-1_V4_C	4.37505	7.16158	Normal glomeruli
GCCTATTCCGATATAG-1_V4_C	9.12606	4.50203	PT
GCGAAACTTAACTGGA-1_V4_C	9.38672	-0.600877	PT/DCT
GCGAAGCCATACCCGT-1_V4_C	4.90779	-1.53203	DCT/CNT
GCGACATGTAAACATC-1_V4_C	4.89527	-1.15697	DCT/CNT
GCGAGCGCATGCTCCC-1_V4_C	9.8063	-1.23842	PT/DCT
GCGAGGCCCGAGCAGA-1_V4_C	6.6138	3.77547	PT
GCGAGTTCTGCAAAGA-1_V4_C	11.506	2.05931	PT
GCGCAAGAGCGCGCTG-1_V4_C	7.45324	2.35396	PT/LOH
GCGCCGTTCCACGATA-1_V4_C	9.99992	2.49664	PT
GCGCTAATTGAATAGA-1_V4_C	4.40062	-1.48469	CNT/PC/IC
GCGCTGATCCAGACTC-1_V4_C	7.94041	1.05476	PT/LOH
GCGGAGAGGGAGAACG-1_V4_C	10.9158	1.09697	PT
GCGGCTCTGACGTACC-1_V4_C	6.3746	-1.45805	CNT/PC
GCGTCTCTGCATTGGG-1_V4_C	7.99495	1.62507	PT/DCT
GCGTGGTACTGGGTTA-1_V4_C	10.9093	0.342732	PT/DCT
GCTAAGTAAAGGCGAT-1_V4_C	10.889	3.61118	PT
GCTACGACTTATTGGG-1_V4_C	6.28169	5.36427	Normal glomeruli
GCTAGTAGAGCTTGTA-1_V4_C	8.38003	3.47698	PT
GCTCATTACTGCATGT-1_V4_C	-1.86151	0.888419	Vasculature
GCTCGCGGTTCCGCTC-1_V4_C	10.1612	3.09663	PT
GCTCGCTCATGTCCAA-1_V4_C	10.3045	2.66249	PT
GCTCGGAATTTAAAGC-1_V4_C	10.4643	1.72425	PT
GCTCTATGTTACGTGC-1_V4_C	-1.38238	3.7503	Vasculature
GCTGAGGCGTGAGTAT-1_V4_C	7.54164	3.95262	PT
GCTGCACGGTTTCTTA-1_V4_C	11.518	2.71299	PT
GCTGCTCTCCGGACAC-1_V4_C	4.42278	-1.90707	DCT/CNT
GCTGGCATATTCACCT-1_V4_C	4.34028	-0.951983	DCT/CNT
GCTGTTGCTACCGAAC-1_V4_C	7.85424	-0.642298	PT/LOH
GCTTATGAAGCAGGAA-1_V4_C	12.4579	3.13908	PT
GCTTCCGTCCCTAGAC-1_V4_C	8.56746	-0.560057	PT/DCT
GCTTGATGATAATCAG-1_V4_C	8.81048	-0.208941	PT/DCT
GCTTTCAGAGGAGGTG-1_V4_C	9.256	-1.55798	PT/DCT
GGAAAGTGCCCATGCC-1_V4_C	8.2279	0.974571	PT/LOH
GGAACGGCCTGCAGCC-1_V4_C	8.11434	3.9729	PT
GGACTAAGTCAGGAGT-1_V4_C	3.79893	-1.29958	CNT/PC/IC
GGAGAAGTCATTGGCA-1_V4_C	5.75897	2.14666	CNT/PC/IC
GGAGACGACACCTTTG-1_V4_C	4.29206	7.43693	Normal glomeruli
GGAGCACCAAGAACTA-1_V4_C	7.12095	-0.629991	PT/LOH
GGAGGGCTTGGTTGGC-1_V4_C	8.75633	-0.804276	PT/DCT
GGATGACGCGAGTTTA-1_V4_C	9.73405	3.95396	PT
GGATGCTGGCGTTCCT-1_V4_C	9.7425	2.40279	PT
GGATGTCCTTACCGCA-1_V4_C	11.4715	2.81797	PT
GGATTCCGCTATACCC-1_V4_C	5.63339	0.336964	PT/LOH
GGCAAGGCGAAATAGC-1_V4_C	7.13463	1.05121	PT/LOH
GGCAATAGTCAATGAG-1_V4_C	11.6226	2.33904	PT
GGCACTCCACTGGGCA-1_V4_C	1.92729	0.736398	LOH
GGCATATCGGTTCTGC-1_V4_C	8.24072	0.322039	PT/LOH
GGCCCTCACCCACTTA-1_V4_C	6.61074	6.27881	Normal glomeruli
GGCGGAGTAATATTAG-1_V4_C	5.75045	3.66092	PT
GGCGGTAGGATCATTG-1_V4_C	9.06443	3.1513	PT
GGCGTCCTATCCGCTG-1_V4_C	7.04389	2.78545	PT
GGCTATTAAGTTGTAT-1_V4_C	5.67835	2.32371	PT
GGCTCGCGTTGAGGTA-1_V4_C	4.82154	6.59124	Normal glomeruli
GGCTCTGCTCCAACGC-1_V4_C	8.95811	3.45906	PT
GGGAACGGGAGGTTAG-1_V4_C	7.82315	2.2579	PT/LOH
GGGACTGCATAGATAG-1_V4_C	9.90828	-0.874445	PT/DCT
GGGAGAACTCACAGTA-1_V4_C	9.80895	0.342529	PT/DCT
GGGAGTTAATGAGGCG-1_V4_C	9.4649	2.22869	PT
GGGCGTCCACTGGCTC-1_V4_C	5.17026	0.689825	PT/LOH
GGGCTCATCGAACCCA-1_V4_C	10.4086	2.11307	PT
GGGCTGCCTAGGGCGA-1_V4_C	2.93879	-1.73809	CNT/PC/IC
GGGTACTTCATGAACT-1_V4_C	8.90773	2.45487	PT
GGGTATGTATGCACTT-1_V4_C	10.7838	2.11634	PT
GGGTCACCGTGACGGT-1_V4_C	1.94402	7.19886	Inflamed glomeruli
GGTAGTGCTCGCACCA-1_V4_C	3.35321	-1.9838	CNT/PC/IC
GGTCTGAGAATCTGGA-1_V4_C	11.2034	2.62488	PT
GGTTAGGCTTGGAGAA-1_V4_C	10.7486	1.17502	PT
GGTTCTACTCGTCTGA-1_V4_C	12.0119	2.69309	PT
GGTTGTGCTCTTGTCC-1_V4_C	4.98847	-1.53558	DCT/CNT
GGTTTACAATCTCAAT-1_V4_C	5.36193	4.77006	PT
GGTTTCAATCGGTCAG-1_V4_C	3.45337	-1.57188	CNT/PC/IC
GTAAGTAACAGTCTGG-1_V4_C	8.81644	-0.688388	PT/DCT
GTAAGTAGGGTATACC-1_V4_C	9.77594	-0.729459	PT/DCT
GTACACTTACCTGAAG-1_V4_C	10.267	2.29879	PT
GTACGCTTCATTGCAC-1_V4_C	11.4164	2.18351	PT
GTACGTTTGCCCGTCA-1_V4_C	3.16798	4.09728	Inflamed tubulointerstitium
GTAGCGGCTATACACT-1_V4_C	8.71285	-0.869559	PT/DCT
GTAGCTTCCTCTTGTT-1_V4_C	2.50101	-2.57352	CNT/PC/IC
GTATGTGGGTCTAGTT-1_V4_C	11.8955	2.33683	PT
GTCACTCTCCAAATCT-1_V4_C	12.3873	3.21474	PT
GTCAGAATAGTCTATG-1_V4_C	6.66344	2.52627	PT
GTCAGTTTGGTAGTCG-1_V4_C	4.5773	7.76949	Normal glomeruli
GTCATTAGAGCGAACG-1_V4_C	11.6871	3.37335	PT
GTCATTGCATTGACCC-1_V4_C	9.48018	2.64289	PT
GTCCCAACGTAAAGTA-1_V4_C	8.21382	-1.24956	PT/DCT
GTCGGATATCTCAGAC-1_V4_C	5.17134	2.45957	PT
GTCGTTATTCGCTTAT-1_V4_C	10.1164	1.42843	PT
GTCTATCTGAGTTTCT-1_V4_C	8.68202	1.86717	PT/DCT
GTGAAACGGCGCCACC-1_V4_C	4.95264	7.49454	Normal glomeruli
GTGAGGACACTTAAGG-1_V4_C	10.6515	1.19333	PT
GTGAGTCTAAGACGGA-1_V4_C	9.80407	2.33466	PT
GTGATGCACAACATCT-1_V4_C	-3.07358	3.16246	Vasculature
GTGCCTCAGTGTACGG-1_V4_C	-2.93837	3.13639	Vasculature
GTGCGACAGGGAGTGT-1_V4_C	7.8507	-1.01317	CNT/PC
GTGGGCTTAGACACAC-1_V4_C	9.24903	1.31111	PT
GTGGTGGCCAAGTGAA-1_V4_C	12.6994	2.73093	PT
GTGTACCTTGGCTACG-1_V4_C	4.37168	7.34576	Normal glomeruli
GTGTTACTATGCGTCC-1_V4_C	8.51428	-0.985864	PT/DCT
GTTAATGTCTATCTTA-1_V4_C	3.70712	8.45452	Normal glomeruli
GTTCACAGGAGTCTAG-1_V4_C	4.40535	-0.450064	CNT/PC/IC
GTTGAACCGGTTCCAT-1_V4_C	3.17025	-2.33424	CNT/PC/IC
GTTGGATTGAGAACAC-1_V4_C	8.49764	-1.04941	PT/DCT
GTTTCTGCAGTCTCCC-1_V4_C	4.31284	-1.28436	DCT/CNT
GTTTGGCCCAAGTTAT-1_V4_C	11.9576	2.97891	PT
TAAAGCGTTAGGAGAA-1_V4_C	-1.94865	3.5431	Vasculature
TAAATGAATCCGTTTC-1_V4_C	12.137	3.05602	PT
TAACAAAGGGAGAAGC-1_V4_C	8.71414	1.73897	PT/DCT
TAACAATATTTGTTGC-1_V4_C	11.4121	2.84977	PT
TAACATACAATGTGGG-1_V4_C	10.0624	-0.0611111	PT/DCT
TAACGCTTTGAGAGCG-1_V4_C	10.8704	2.7978	PT
TAACTATCGAAGGTCC-1_V4_C	9.54302	-0.141315	PT/DCT
TAAGCAGGCGACACGC-1_V4_C	9.36841	2.81502	PT
TAAGGCAACATAAGAT-1_V4_C	4.43454	8.11355	Normal glomeruli
TAAGGGCTGGGAGAGG-1_V4_C	10.7751	2.88267	PT
TAATAAACAAGGAGAT-1_V4_C	7.26873	1.49653	PT/LOH
TAATAGTGACGACCAG-1_V4_C	6.88344	0.341678	PT/LOH
TACATAGGCATACACC-1_V4_C	6.95892	-0.358993	PT/DCT
TACCGCGGACTTGCAG-1_V4_C	9.73038	-1.14208	PT/DCT
TACGACTGCCTCTTAG-1_V4_C	7.36861	5.04985	Normal glomeruli
TACGAGAACTTCACGT-1_V4_C	4.87022	0.502198	CNT/PC/IC
TACGATGTTGATCATC-1_V4_C	7.51265	3.61919	PT
TACGCCATATTCTAAT-1_V4_C	9.18956	0.833562	PT/DCT
TACGGGATGCTAGCAG-1_V4_C	8.56744	0.587123	PT/LOH
TACTCGGCACGCCGGG-1_V4_C	10.4002	3.14933	PT
TACTCTCCGAACAAAT-1_V4_C	-0.62747	-2.76103	LOH
TACTGGACAGCTCGGC-1_V4_C	9.71747	3.91951	PT
TAGACGCCCGTACCGG-1_V4_C	4.92901	6.56842	Normal glomeruli
TAGACTACCTAGCGTT-1_V4_C	7.9017	-1.26872	CNT/PC
TAGATTCCTGGTTATT-1_V4_C	9.60396	3.02259	PT
TAGCGTTGGGTCTTAC-1_V4_C	9.73487	-0.0527702	PT/DCT
TAGGCATGTTACGCCA-1_V4_C	4.20901	8.24149	Normal glomeruli
TAGGGAGCTTGGGATG-1_V4_C	10.1387	1.28899	PT
TAGGTGAGCCCTACTC-1_V4_C	5.08346	-1.17808	CNT/PC
TAGGTTCGAGTTCGTC-1_V4_C	7.61975	5.39275	Normal glomeruli
TATAAGTGAGGATAGC-1_V4_C	9.11218	0.417973	PT/DCT
TATAGATGGTCGCAGT-1_V4_C	9.91038	0.908967	PT
TATAGGGTACTCATGA-1_V4_C	9.38835	-0.873596	PT/DCT
TATATCCCTGGGAGGA-1_V4_C	9.83656	0.539549	PT/LOH
TATCAAAGGTCTGTAA-1_V4_C	4.00495	-1.80798	CNT/PC/IC
TATCGATCTATGCATA-1_V4_C	10.5105	2.53482	PT
TATCTACCACAGCGGG-1_V4_C	8.6901	2.44621	PT
TATGGCCCGGCCTCGC-1_V4_C	8.49635	0.324682	PT/DCT
TATGGTTAGTGGGAGA-1_V4_C	10.0813	3.47612	PT
TATGTCTCATTGTGCC-1_V4_C	6.57348	6.57258	Normal glomeruli
TATTACCATCCTGCTT-1_V4_C	6.71157	-1.90156	CNT/PC
TATTCAATTCTAATCC-1_V4_C	8.63421	-0.178318	PT/DCT
TATTCGTGCCAGAATA-1_V4_C	11.4092	1.60935	PT
TATTTGTTACCCTTTA-1_V4_C	3.67688	-2.14984	DCT/CNT
TCAAACTTAGATTGTT-1_V4_C	4.00101	-2.39642	CNT/PC/IC
TCAACGCGACCGGCAG-1_V4_C	10.2103	-0.920515	PT/DCT
TCAACTAACGTATAAC-1_V4_C	9.73775	2.96502	PT
TCACAGGGAATCGCAA-1_V4_C	12.5017	3.18667	PT
TCACAGGTTATTGGGC-1_V4_C	3.64881	1.54999	CNT/PC/IC
TCACATCTTATCTGAT-1_V4_C	4.69494	-0.809599	DCT/CNT
TCACCGCTCGGCACTC-1_V4_C	4.09469	7.08074	Normal glomeruli
TCACGGTCATCGCACA-1_V4_C	6.81102	-0.238175	PT/DCT
TCACGTGCCCGATTCA-1_V4_C	9.08757	1.03164	PT/DCT
TCACTACGACCAATGC-1_V4_C	-1.58592	0.39025	Vasculature
TCACTCGTGCAACGGC-1_V4_C	8.79413	0.173782	PT/LOH
TCAGCAAATGCATCTC-1_V4_C	11.5386	2.76769	PT
TCAGGGTGTAACGTAA-1_V4_C	10.1383	0.994959	PT
TCAGGTTCTTTGAGAA-1_V4_C	9.39278	1.90958	PT
TCAGTACTGACCCGCG-1_V4_C	8.8003	-1.04305	PT/DCT
TCATGCAGGTTCTCAT-1_V4_C	7.34006	1.32345	PT/LOH
TCATTTAAGTCTCCGA-1_V4_C	10.6022	1.87358	PT
TCCAACTTTAAATTCT-1_V4_C	8.43557	2.52075	PT
TCCACAATGGTTTACG-1_V4_C	6.50986	2.99622	PT
TCCACTTTATCTAGGT-1_V4_C	8.71074	-1.32988	PT/DCT
TCCAGAGCACCGGTTC-1_V4_C	-1.62746	3.8055	Vasculature
TCCCAGGCTTAGCTAA-1_V4_C	3.89998	0.194245	CNT/PC/IC
TCCCGCGTACTCCTGG-1_V4_C	9.61876	2.08925	PT
TCCCGGGTGTGCTGCT-1_V4_C	5.43851	2.43258	PT
TCCCGTCAGTCCCGCA-1_V4_C	7.52062	5.09988	Normal glomeruli
TCCCGTGTGCAATTTG-1_V4_C	9.61498	-0.271904	PT/DCT
TCCCTTAGATTACTCG-1_V4_C	7.74586	1.20091	PT/LOH
TCCGAACTTGGCTTAC-1_V4_C	9.12989	1.11537	PT
TCCGATGACTGAGCTC-1_V4_C	6.92455	5.67648	Normal glomeruli
TCCGATTACATTGCCG-1_V4_C	5.61475	1.5973	CNT/PC/IC
TCCGCTGTCATCCCGG-1_V4_C	6.37756	6.71908	Normal glomeruli
TCCGTTTAGCCTTGAA-1_V4_C	4.00766	-1.00528	CNT/PC/IC
TCCTACATCCACGGCC-1_V4_C	-1.16579	3.44051	Vasculature
TCCTCGGGCTGGGCTT-1_V4_C	8.60161	-1.11343	PT/DCT
TCCTCTACGAGATGGC-1_V4_C	10.8452	1.97384	PT
TCCTCTCCAGTTGTCC-1_V4_C	6.54972	4.05622	PT
TCCTGCCAACTGGAGA-1_V4_C	-1.90279	2.43315	Vasculature
TCCTTTCTTACGCTTA-1_V4_C	4.56653	-1.96158	DCT/CNT
TCGAAATTTAGGACCA-1_V4_C	4.88239	0.481813	CNT/PC/IC
TCGCAAAGATGCATTT-1_V4_C	10.618	2.23144	PT
TCGCCGGATGGGCAAG-1_V4_C	3.12026	-3.46511	CNT/PC/IC
TCGCTAAACCGCTATC-1_V4_C	10.5255	1.67157	PT
TCGCTCGATATATTCC-1_V4_C	3.39914	-3.01314	CNT/PC/IC
TCGCTGGGCGGATTGT-1_V4_C	11.4756	1.03181	PT
TCGCTTTAAACGTTTG-1_V4_C	9.1948	0.444109	PT/DCT
TCGGAGTACATGAGTA-1_V4_C	8.22458	-0.727445	PT/DCT
TCGTAAGACGACATTG-1_V4_C	6.75547	0.775232	CNT/PC/IC
TCGTATTACCCATTGC-1_V4_C	6.45596	5.42784	Normal glomeruli
TCGTCACACTGTTAGC-1_V4_C	8.97484	-1.21604	PT/DCT
TCGTCCGCTGGCGTCT-1_V4_C	10.5192	2.04525	PT
TCGTGTACTATGGATG-1_V4_C	12.5269	2.82956	PT
TCTAACTGTATGTAAA-1_V4_C	10.645	-0.587669	PT/DCT
TCTACCGTCCACAAGC-1_V4_C	8.36093	2.50613	PT
TCTAGCATCTTCGATG-1_V4_C	6.05095	-0.530628	PT/LOH
TCTCGAACGAGGTCAC-1_V4_C	-3.12879	3.41001	Vasculature
TCTGAACCGGTCGGCT-1_V4_C	8.17535	2.19624	PT
TCTGAATTCCGTACAA-1_V4_C	10.1871	-0.714873	PT/DCT
TCTGCAGATTCGAGTC-1_V4_C	3.42776	-2.95434	CNT/PC/IC
TCTGCCAGAAACTGCA-1_V4_C	12.4789	2.97914	PT
TCTGGGAACCTTTGAA-1_V4_C	8.12611	1.89563	PT/LOH
TCTTACCGGAACTCGT-1_V4_C	6.49577	-1.7777	CNT/PC
TCTTACGGCATCCGAC-1_V4_C	4.35927	8.39711	Normal glomeruli
TCTTAGAGCTCCAATT-1_V4_C	10.2488	0.75998	PT/DCT
TCTTCGAATAGACGTT-1_V4_C	3.89885	-1.44527	CNT/PC/IC
TCTTCGATACCAATAA-1_V4_C	9.51283	2.13294	PT
TCTTGATGCGTAGCGA-1_V4_C	5.17985	1.53152	CNT/PC/IC
TCTTTAAGACTATGAA-1_V4_C	10.2781	-0.51521	PT/DCT
TGACCCACGTTAGACA-1_V4_C	2.78347	4.14576	Inflamed tubulointerstitium
TGACGATGCACTAGAA-1_V4_C	11.0906	1.50541	PT
TGAGCTTTAATGACGC-1_V4_C	7.61056	1.16062	PT/LOH
TGATAGCGGGATTCTA-1_V4_C	9.55522	-0.911815	PT/DCT
TGATTCGTCTATCACT-1_V4_C	8.66633	0.691248	PT/DCT
TGCACAGTGAAGTTAT-1_V4_C	-1.43481	1.7964	Vasculature
TGCAGGATCGGCAAAG-1_V4_C	-2.12522	3.36169	Vasculature
TGCATGTGGTAATCTA-1_V4_C	10.814	3.42795	PT
TGCCATTACTAAAGAA-1_V4_C	12.0518	3.11766	PT
TGCCCGTACCGTTAAA-1_V4_C	10.264	1.83831	PT
TGCGAGCCCTTCCGCG-1_V4_C	9.54671	2.79519	PT
TGCGCAAAGCATTTGG-1_V4_C	5.98681	1.53232	CNT/PC/IC
TGCGCGATTAACGGAG-1_V4_C	7.52259	5.85717	Normal glomeruli
TGCGTTTGTTGACACT-1_V4_C	9.85409	0.0813883	PT/DCT
TGCTGGTTGGACAATT-1_V4_C	10.0124	-1.13223	PT/DCT
TGCTGTTGAAGAACTC-1_V4_C	8.69076	1.31014	PT/DCT
TGGAATTAGACGCTTT-1_V4_C	7.11646	3.66563	PT
TGGACTGTTCGCTCAA-1_V4_C	10.339	3.62123	PT
TGGAGTGATGCGATGA-1_V4_C	9.89884	2.1801	PT
TGGCAACTCGCGCGCC-1_V4_C	10.1929	4.02323	PT
TGGCAGCAGTAATAGT-1_V4_C	6.27682	3.63546	PT
TGGCCAAACTGAAGTA-1_V4_C	10.0617	1.8663	PT
TGGCCGTATATTGACC-1_V4_C	8.85901	-0.229013	PT/DCT
TGGGATGCACTCATTC-1_V4_C	-3.00515	3.20208	Vasculature
TGGTGATCGTATTTGT-1_V4_C	8.09117	2.59588	PT
TGTACGAACAAATCCG-1_V4_C	10.047	2.97948	PT
TGTAGGAGAAATTTCC-1_V4_C	9.89533	2.46336	PT
TGTATAACAGATCCTG-1_V4_C	12.8011	2.99618	PT
TGTCCGTGGCGCCTTT-1_V4_C	10.5806	3.02963	PT
TGTGCTTTACGTAAGA-1_V4_C	9.861	3.13895	PT
TGTGGCAAAGCGTATG-1_V4_C	-2.03561	3.67091	Vasculature
TGTGTCGCGAGTTGCA-1_V4_C	6.79181	0.726975	CNT/PC/IC
TGTGTTCGTATCCAAG-1_V4_C	10.2156	3.01175	PT
TGTTCATAAATGTGCT-1_V4_C	9.44373	1.16386	PT/DCT
TGTTCCGCTTCCATGA-1_V4_C	9.13252	3.14744	PT
TGTTCTTCCATTGACT-1_V4_C	9.28779	0.175848	PT/DCT
TGTTGTCAAGAAGTCT-1_V4_C	8.0315	1.29485	PT/LOH
TTAAACCTGGTTCCTT-1_V4_C	11.1091	2.85171	PT
TTAAGCGCCTGACCCA-1_V4_C	10.1457	2.09418	PT
TTAATGTAGACCAGGT-1_V4_C	5.66848	2.55655	CNT/PC/IC
TTACATGCCACAACTA-1_V4_C	9.86631	3.29609	PT
TTACCCATTGCCGGGT-1_V4_C	7.78877	1.23486	PT/LOH
TTACGGATGGTTCGAG-1_V4_C	8.60409	-0.800245	PT/DCT
TTACTAAAGGACTTTA-1_V4_C	11.071	2.83278	PT
TTACTATCGGCTTCTC-1_V4_C	9.89394	2.89699	PT
TTAGACACGATCGTTG-1_V4_C	8.70827	0.61578	PT/LOH
TTAGACGAGTCACCTC-1_V4_C	10.4045	2.28396	PT
TTAGCTCTGTAATCCG-1_V4_C	8.01998	3.09879	PT
TTAGCTGATTTGCCGT-1_V4_C	11.1647	1.93908	PT
TTATCGCCTGCGAAGC-1_V4_C	9.84259	-0.437801	PT/DCT
TTATGAATGAAAGGGA-1_V4_C	5.42042	4.90363	PT
TTATGACAAACTGGAT-1_V4_C	9.89218	1.15454	PT
TTATTAGAGCGTGTTC-1_V4_C	11.0136	1.2014	PT
TTCAAAGTCTCTAGCC-1_V4_C	8.54819	3.82531	PT
TTCAGTTTGTGGCAGC-1_V4_C	4.97906	-0.724575	DCT/CNT
TTCCAGACGAGATTTA-1_V4_C	10.6734	1.00392	PT/DCT
TTCCATCATGCGGTGA-1_V4_C	5.60893	1.26886	PT/LOH
TTCGACGGGAAGGGCG-1_V4_C	4.00749	6.81113	Normal glomeruli
TTCGCACTCGCGTGCT-1_V4_C	4.3638	-0.161896	CNT/PC/IC
TTCGGCAACCCGCTGA-1_V4_C	8.3132	0.715293	PT/LOH
TTCGGGACTAATCGCG-1_V4_C	9.80982	2.08671	PT
TTCGTACTCCAGAACG-1_V4_C	11.3742	3.16465	PT
TTCTAACCGAAGCTTA-1_V4_C	8.41033	-0.878647	CNT/PC
TTCTACTTGCGAGGGC-1_V4_C	11.6129	3.1459	PT
TTCTAGGCCAATTGTG-1_V4_C	6.6407	4.28103	PT
TTCTGCGAGCGCCCTT-1_V4_C	10.2947	2.85623	PT
TTCTTGCTAGCATCTC-1_V4_C	10.3434	1.49939	PT/DCT
TTCTTGTAACCTAATG-1_V4_C	-1.61106	4.01857	Vasculature
TTGAAAGGTGTAAAGG-1_V4_C	6.18206	1.19811	PT/LOH
TTGAATTCACGTGAGG-1_V4_C	8.26599	0.904107	PT/LOH
TTGACCATGTTCTCCG-1_V4_C	4.06967	8.50755	Normal glomeruli
TTGACGCTCCATGAGC-1_V4_C	9.13501	3.96942	PT
TTGATCTAACTTTGTC-1_V4_C	3.01049	-0.610294	CNT/PC/IC
TTGATGTGTAGTCCCG-1_V4_C	7.20628	6.03865	Normal glomeruli
TTGATTATGCAGATGA-1_V4_C	10.4189	1.14679	PT
TTGCCGGTGATCCCTC-1_V4_C	-1.72417	3.83244	Vasculature
TTGCGTGAACGCTTAG-1_V4_C	6.90888	-0.801935	PT/LOH
TTGGCCTAGAATTTCG-1_V4_C	5.48761	0.708541	PT/LOH
TTGGCTCGCATGAGAC-1_V4_C	8.37697	-0.908812	PT/DCT
TTGGGACACTGCCCGC-1_V4_C	9.19191	1.73321	PT
TTGGGCGGCGGTTGCC-1_V4_C	9.36843	-1.48948	PT/DCT
TTGTAAGGCCAGTTGG-1_V4_C	9.52047	1.18879	PT/DCT
TTGTTAGCAAATTCGA-1_V4_C	3.91296	-0.46135	Vasculature
TTGTTGTGTGTCAAGA-1_V4_C	9.27871	-1.14716	PT/DCT
AAACAAGTATCTCCCA-1_V5_C	4.03072	5.96278	Normal glomeruli
AAACCCGAACGAAATC-1_V5_C	7.18946	-0.214109	CNT/PC
AAACCGGAAATGTTAA-1_V5_C	11.2384	3.36495	PT
AAAGTGTGATTTATCT-1_V5_C	6.94893	3.65137	PT
AAAGTTGACTCCCGTA-1_V5_C	11.8654	2.90393	PT
AAATCTAGCCCTGCTA-1_V5_C	3.1534	3.23532	Inflamed tubulointerstitium
AAATGGTCAATGTGCC-1_V5_C	3.96814	3.3141	Inflamed tubulointerstitium
AAATTAACGGGTAGCT-1_V5_C	1.30407	4.37901	Inflamed tubulointerstitium
AACAGGTAGTATGGAT-1_V5_C	7.01278	3.34677	PT
AACCCTACTGTCAATA-1_V5_C	8.36921	3.14723	PT
AACCGAGCTTGGTCAT-1_V5_C	9.70997	0.322844	PT/LOH
AACTACCCGTTTGTCA-1_V5_C	7.35987	3.24957	PT
AACTCAAGTTAATTGC-1_V5_C	5.21641	7.59717	Normal glomeruli
AAGAGGCCCTTTGGAA-1_V5_C	7.62606	1.38081	PT/LOH
AAGCCGGAGAGCAGGA-1_V5_C	4.24066	-1.43244	CNT/PC/IC
AAGGATCGATCGCTTG-1_V5_C	6.3848	1.11539	PT/LOH
AAGGCAGGCTGTCTCC-1_V5_C	1.89438	1.01749	Tubulointerstitium
AAGTCAATTGTCGTCA-1_V5_C	3.4174	-1.12091	CNT/PC/IC
AAGTGCCTTGACTGTA-1_V5_C	12.1052	2.72986	PT
AATAATCTTCGTATCG-1_V5_C	12.4681	3.15203	PT
AATCATGTAAAGACTC-1_V5_C	4.31823	8.49395	Normal glomeruli
AATCGCGCAGAGGACT-1_V5_C	7.72831	1.22763	PT/LOH
AATTAAAGGTCGGCGT-1_V5_C	8.00047	4.17601	PT
ACAATTGTGTCTCTTT-1_V5_C	3.69739	3.55752	Inflamed tubulointerstitium
ACACCTTACTACTTGC-1_V5_C	7.58372	2.55125	PT
ACACGGGAACTTAGGG-1_V5_C	8.44181	0.617894	PT/LOH
ACCACAAGTTTCTATC-1_V5_C	4.12216	-2.14615	CNT/PC/IC
ACCCGGAGCACCACAA-1_V5_C	8.47485	1.31833	PT/DCT
ACCGACTGAGTCCCAC-1_V5_C	9.14139	0.389871	PT/LOH
ACCGATAGGCATAACC-1_V5_C	11.7712	2.91613	PT
ACCGATATTTAATCAT-1_V5_C	6.85147	3.56874	PT
ACCTACAGTATGTGGT-1_V5_C	8.21961	1.25504	PT/LOH
ACCTCCGCCCTCGCTG-1_V5_C	10.3132	1.95197	PT
ACGACCCATGAGTTGC-1_V5_C	4.2299	1.1922	CNT/PC/IC
ACGATGCATATGTTAT-1_V5_C	4.93411	7.08455	Normal glomeruli
ACGCATACGTTTACTA-1_V5_C	3.21125	0.816837	CNT/PC/IC
ACGCATTCGTGAGTAC-1_V5_C	11.2178	2.3913	PT
ACGCGGGCCAAGGACA-1_V5_C	6.32042	-2.07623	CNT/PC
ACGTATTACTCCGATC-1_V5_C	6.59488	2.94069	PT
ACTAGTTGCGATCGTC-1_V5_C	4.60472	8.48739	Normal glomeruli
ACTATCCAGGGCATGG-1_V5_C	6.74053	1.71243	PT/LOH
ACTATCTGCCCGCGTA-1_V5_C	5.1593	0.513297	PT/LOH
ACTCAATAAAGGCACG-1_V5_C	9.68068	0.454741	PT/LOH
ACTGTCCAGGATTATA-1_V5_C	-0.507186	4.30752	Inflamed tubulointerstitium
ACTGTCTTCTTTAGAA-1_V5_C	7.07589	6.1554	Normal glomeruli
ACTTATTAGGATCGGT-1_V5_C	11.7571	2.12321	PT
ACTTTGTCGACGCACT-1_V5_C	5.45168	1.88606	PT
AGAAATTATGACTCGC-1_V5_C	8.76683	0.385269	PT/LOH
AGACCGCTCCGCGGTT-1_V5_C	6.8234	0.738508	PT/LOH
AGACGAAGTGCCGGTC-1_V5_C	4.89738	4.10934	PT
AGACGCCCACTTCGCC-1_V5_C	12.2353	1.90679	PT
AGAGGCTTCGGAAACC-1_V5_C	3.46447	0.632845	CNT/PC/IC
AGATTATAGGACGTTT-1_V5_C	3.94803	8.00625	Normal glomeruli
AGCAACATATCTTATT-1_V5_C	11.0393	1.94569	PT
AGCACCAGTACTCACG-1_V5_C	6.75079	0.457999	PT/LOH
AGCATATCAATATGCT-1_V5_C	3.88844	3.2683	Inflamed tubulointerstitium
AGCCCTTGGACATCCC-1_V5_C	6.0087	0.785558	PT/LOH
AGCTCCATATATGTTC-1_V5_C	10.1259	2.19999	PT
AGGAGGCCTTCGCGCG-1_V5_C	-1.76103	1.83692	Vasculature
AGGATATAGGGATTTA-1_V5_C	3.7259	2.97539	PT
AGGGACCGGCTGCGTT-1_V5_C	5.22613	0.985566	PT/LOH
AGGGTTTAGTTCGGGA-1_V5_C	9.84348	0.642165	PT/LOH
AGGTACGATATTGCCA-1_V5_C	1.20608	-2.23658	CNT/PC/IC
AGGTATAATTGATAGT-1_V5_C	2.10728	1.40506	Tubulointerstitium
AGGTCGCCTCCCAACA-1_V5_C	11.8779	2.89796	PT
AGGTTACACCATGCCG-1_V5_C	5.78977	-0.68238	PT/LOH
AGGTTGAGGCACGCTT-1_V5_C	0.722191	-2.69993	LOH
AGTCACTAGCTCTCGA-1_V5_C	2.83111	7.48956	Inflamed glomeruli
AGTCCATTGGCTGATG-1_V5_C	4.44347	2.61881	PT
AGTCGACGGTCTCAAG-1_V5_C	11.3972	1.33752	PT
AGTCGGTTGCGTGAGA-1_V5_C	7.79207	0.878625	PT/LOH
AGTCTTCTCCTCAAAT-1_V5_C	9.81761	0.447232	PT/LOH
AGTGAACAAACTTCTC-1_V5_C	9.85831	-0.763495	PT/DCT
AGTTCCTACAGAATTA-1_V5_C	1.80385	0.347565	CNT/PC/IC
AGTTTGGCACGGGTTG-1_V5_C	7.81308	-1.18844	PT/DCT
ATAAACGTTGCACCAC-1_V5_C	7.3674	2.97589	PT
ATAAGTAGGGCGACTC-1_V5_C	1.02865	-0.465807	LOH
ATACTACCCGTACCAC-1_V5_C	2.86816	2.26581	Inflamed tubulointerstitium
ATAGGGATATCCTTGA-1_V5_C	-1.42471	2.63634	Vasculature
ATATCGGTAGGGAGAT-1_V5_C	7.83946	0.948893	PT/LOH
ATATCTTAGGGCCTTC-1_V5_C	8.4	-0.600041	PT/LOH
ATATTGGAGAGGCCTT-1_V5_C	9.39131	-1.85001	PT/DCT
ATCACTTCATCCTCGC-1_V5_C	4.37911	8.15319	Normal glomeruli
ATCGCCAGTCAACATT-1_V5_C	11.3423	3.30107	PT
ATCTCCCACGGAATAT-1_V5_C	6.41194	0.90697	PT/LOH
ATCTCGTGAGCGAAAC-1_V5_C	4.24667	7.07272	Normal glomeruli
ATGCGAGTCCCACCAC-1_V5_C	8.45509	-0.820527	PT/DCT
ATGGATTGACCAAACG-1_V5_C	7.17852	-0.515228	PT/LOH
ATTACCACACTGCCTG-1_V5_C	3.25927	3.66809	Inflamed tubulointerstitium
ATTCAACCATTTAAGG-1_V5_C	7.54289	2.16213	PT/DCT
ATTCGTGCTATCTCTT-1_V5_C	0.311268	1.05766	LOH
ATTGAAGATCTTAGTG-1_V5_C	1.5434	7.33181	Inflamed glomeruli
ATTGCGATCAGTAACT-1_V5_C	4.89504	3.33929	PT
ATTGGATTACAGCGTA-1_V5_C	3.73905	3.13391	Inflamed tubulointerstitium
ATTGTTCAACGATCCG-1_V5_C	10.8109	1.40661	PT
ATTTCATTATTTCGCG-1_V5_C	-1.45881	-0.0868991	Vasculature
ATTTGTTCCAGGGCTC-1_V5_C	1.07803	1.74682	Tubulointerstitium
CAAACTATTGAGCTTC-1_V5_C	0.761777	-2.06885	LOH
CAAACTCGCGACGCCG-1_V5_C	2.83022	7.56471	Inflamed glomeruli
CAACTATATCGAATGC-1_V5_C	0.624123	-3.2938	LOH
CAAGTGTGGTTGCAAA-1_V5_C	10.7204	1.71504	PT
CAATACGAGAGTCTGA-1_V5_C	5.07902	0.0172942	PT/LOH
CACACACGCTAACGAG-1_V5_C	5.90718	3.79827	PT
CACACAGCTTGCGCTC-1_V5_C	5.45035	3.72666	PT
CACAGCACCCACGGCA-1_V5_C	5.48456	7.21244	Normal glomeruli
CACAGTTCGCTTCCCA-1_V5_C	6.73067	0.690776	PT/LOH
CACCGTATCCCATCCG-1_V5_C	8.62134	3.39521	PT
CACCTAATCAGTTTAC-1_V5_C	3.96221	1.47407	PT/LOH
CACCTTGGCGCCTTTG-1_V5_C	11.0662	2.82586	PT
CACGCACAGCGCAGCT-1_V5_C	7.84517	-0.709443	PT/LOH
CACGCGGAACTGTTGC-1_V5_C	6.6722	3.79632	PT
CACTACGGGAGCTGCC-1_V5_C	5.43287	1.59384	PT/LOH
CACTTAATCAGACGGA-1_V5_C	10.3521	2.35903	PT
CAGAGCATGAGCTTGC-1_V5_C	8.0072	-0.0464781	PT/LOH
CAGCAGTCCAGACTAT-1_V5_C	3.65058	-0.843438	CNT/PC/IC
CATACTTAGGCAATAC-1_V5_C	6.77854	1.03314	PT/LOH
CATAGTACATTGAGAG-1_V5_C	-0.104658	-1.36837	LOH
CATCTAGTGAAGGGAA-1_V5_C	2.39856	-3.11475	CNT/PC/IC
CATGATGCACAATTCT-1_V5_C	5.43135	4.74387	PT
CATGATGGAAGTTAGC-1_V5_C	10.1739	2.18747	PT
CATGGATTGTCTTCCG-1_V5_C	1.71972	6.20037	Inflamed glomeruli
CATGGTCTAGATACCG-1_V5_C	8.74647	0.191277	PT/LOH
CATTCGTCGTAGCGGT-1_V5_C	12.8681	2.97829	PT
CCAAATAACAAGATTC-1_V5_C	6.67694	-1.45624	CNT/PC
CCACATACTGCACCCA-1_V5_C	10.4089	1.70784	PT
CCACGAATTTAACCTC-1_V5_C	2.41397	7.15029	Inflamed glomeruli
CCACGGTGCCCGGTAG-1_V5_C	4.86061	1.38479	PT/LOH
CCACTGTTTGGATTAA-1_V5_C	2.61041	1.21279	Tubulointerstitium
CCAGGCTGGCGTCTGA-1_V5_C	5.21946	3.5475	PT
CCATATGGAAACTATA-1_V5_C	7.79046	3.59948	PT
CCATCTCACCAGTGAA-1_V5_C	7.66556	3.22017	PT
CCATGCCTGTTTAGTA-1_V5_C	0.260351	5.18292	Inflamed tubulointerstitium
CCCGACCATAGTCCGC-1_V5_C	1.25213	-0.231999	LOH
CCCGTTTCGCAGATGT-1_V5_C	0.0516685	-3.39822	LOH
CCCTCCTCGCTCGTAT-1_V5_C	4.68422	7.14001	Normal glomeruli
CCGAGAAGTCGCATAA-1_V5_C	5.17022	1.60406	PT
CCGCCGTTGAGGATAA-1_V5_C	4.43003	0.270076	PT/LOH
CCGGCACGACCGTTTC-1_V5_C	5.12039	1.01974	PT/LOH
CCGGTAATGGCTAGTC-1_V5_C	8.06448	1.03301	PT/LOH
CCGTAGGGTTGTTTAC-1_V5_C	3.12788	2.681	Inflamed tubulointerstitium
CCTAAATTGTATCCTA-1_V5_C	7.02581	0.769965	PT/LOH
CCTATCTATATCGGAA-1_V5_C	-1.46521	0.0509765	Vasculature
CCTATGAAGTGGTGCC-1_V5_C	7.11614	1.1384	PT/LOH
CCTCACGTCAGCTAAT-1_V5_C	11.1372	2.54909	PT
CCTCTAATCTGCCAAG-1_V5_C	6.89821	-0.846005	PT/LOH
CCTGAATATTTACATA-1_V5_C	7.05846	1.23327	PT/LOH
CCTGGAAACGTTCTGC-1_V5_C	8.38317	0.382688	PT/LOH
CCTGTCGCCCGTAAAT-1_V5_C	5.69134	-0.880002	PT/LOH
CCTTCTTGATCCAGTG-1_V5_C	1.09446	-0.761963	LOH
CCTTGACCACTTTATT-1_V5_C	11.517	2.52423	PT
CGAACAGTATGGGCGT-1_V5_C	3.23891	3.64058	Inflamed tubulointerstitium
CGACAATTTGATCTAA-1_V5_C	6.20036	1.73352	CNT/PC/IC
CGACACGCTCCGACAG-1_V5_C	6.57965	3.6332	PT
CGAGAGGGTAGCCGCG-1_V5_C	6.10904	2.71214	PT
CGAGATTTCGCTCGGG-1_V5_C	1.32145	0.0690702	LOH
CGATAATACTCAGGTT-1_V5_C	5.20152	0.949973	PT/LOH
CGCACGTGCGCTATCA-1_V5_C	9.91072	2.62231	PT
CGCAGGCGATCCAAAC-1_V5_C	4.02915	-1.07941	CNT/PC/IC
CGCCGTTCAGCATAGT-1_V5_C	5.32341	2.99441	PT
CGCCTTTAGCATGCTC-1_V5_C	7.56942	0.85616	PT/LOH
CGCGCCCGACTTAATA-1_V5_C	0.0130268	-2.71256	LOH
CGCGGCTCAACTTGAA-1_V5_C	7.66543	2.85377	PT
CGCTACGGGACATTTA-1_V5_C	11.3314	2.42828	PT
CGCTAGAGACCGCTGC-1_V5_C	5.32303	3.86208	PT
CGCTGGTGACTACCCT-1_V5_C	4.26639	3.44566	PT
CGGCAATAAGATCGCC-1_V5_C	9.76862	3.55631	PT
CGGCCACGCACAAAGT-1_V5_C	5.05841	-1.79566	CNT/PC
CGGCTCTAAAGCTGCA-1_V5_C	3.42068	6.64577	Normal glomeruli
CGGGAATATAGTATAC-1_V5_C	10.3457	0.332891	PT/DCT
CGGGCAGCTAAACCGC-1_V5_C	-1.68107	3.88731	Vasculature
CGGTCAGTCCATATTT-1_V5_C	7.53287	2.57139	PT
CGTACCTGATAGGCCT-1_V5_C	4.30059	8.00324	Normal glomeruli
CGTATTAAGAGATCTA-1_V5_C	0.922919	3.62178	Inflamed tubulointerstitium
CGTGAAGTTAATTCAC-1_V5_C	10.3588	-0.875148	PT/DCT
CGTGGAAGCCTCGTAC-1_V5_C	3.00545	6.8129	Normal glomeruli
CGTGGCCGAATATCTA-1_V5_C	4.75231	-0.17126	CNT/PC/IC
CGTTAAACTAGTTAGG-1_V5_C	6.70711	0.653212	CNT/PC/IC
CGTTTGGTGTTGTGGG-1_V5_C	11.7895	3.19802	PT
CTAACTGATAATCGCC-1_V5_C	3.6633	2.67874	Inflamed tubulointerstitium
CTACACTCGCAGATGG-1_V5_C	3.12243	-1.31774	CNT/PC/IC
CTACTGCCACCTGACC-1_V5_C	7.05426	-0.815669	PT/LOH
CTAGTTGGGCCCGGTA-1_V5_C	8.39095	0.0514888	PT/LOH
CTATCGCGTAGAGAAC-1_V5_C	3.05301	-3.1031	CNT/PC
CTATGGGAAGCGGAAT-1_V5_C	7.1339	3.98295	PT
CTCCCAATGAGTCGCG-1_V5_C	9.13331	-0.730406	PT/DCT
CTCCTGTTCAAGGCAG-1_V5_C	6.33804	0.371906	PT/LOH
CTCGAGGTCGAACAGT-1_V5_C	10.2432	0.975183	PT/LOH
CTCGCACCTATATAGT-1_V5_C	9.22693	0.269715	PT/LOH
CTCTGGACGCCTGGTG-1_V5_C	11.4582	2.89437	PT
CTCTTCTATTGACTGG-1_V5_C	3.99511	2.25449	PT
CTGAAAGAGATCCGAC-1_V5_C	0.25101	4.51571	Inflamed tubulointerstitium
CTGACATAGAAATAGA-1_V5_C	10.9657	1.82922	PT
CTGAGAAAGTTCGGCG-1_V5_C	4.26973	5.85394	Normal glomeruli
CTGCAAGCACGTTCCG-1_V5_C	6.93854	3.06097	PT
CTGCTGTCTAACGAGC-1_V5_C	4.60421	4.45219	Inflamed tubulointerstitium
CTGGAAATGGATGCTT-1_V5_C	3.36041	-2.72951	CNT/PC/IC
CTGGCTGATTCATCCT-1_V5_C	7.64434	-0.87692	CNT/PC
CTTATAGATGGCTGTT-1_V5_C	12.597	3.09122	PT
CTTCATTGTCAGTGGA-1_V5_C	8.47232	0.25815	PT/LOH
CTTGAGTTAGGGTAAT-1_V5_C	10.2516	2.00438	PT
CTTTAACTTTCAAAGG-1_V5_C	6.21656	-0.508902	PT/LOH
GAAACAGATGACCACC-1_V5_C	11.033	1.58723	PT
GAAATGGCGGTGTTAG-1_V5_C	2.49618	-1.14167	CNT/PC/IC
GAACGCGGGTCACACG-1_V5_C	6.32425	5.30384	Normal glomeruli
GAAGTCTCCCTAGCGA-1_V5_C	9.67123	2.39151	PT
GAAGTGATTTATCGTG-1_V5_C	10.4927	2.90263	PT
GAATAGACGCGACCCA-1_V5_C	10.9103	1.75535	PT
GAATAGCATTTAGGGT-1_V5_C	6.56588	0.945267	PT/LOH
GAATGTTGGGTAATCT-1_V5_C	4.70955	1.28814	Vasculature
GACAAACATATGCAGG-1_V5_C	4.01452	2.29966	PT
GACAAGAGATGAGATT-1_V5_C	5.96744	1.16597	PT/LOH
GACCAAACGTTGACTG-1_V5_C	8.31972	2.97836	PT
GACCAGAGCCCTGTAG-1_V5_C	1.56388	6.33061	Inflamed glomeruli
GACCGACGTGAAAGCA-1_V5_C	7.99465	1.2251	PT/LOH
GACCGCGTCTGACGTG-1_V5_C	5.86758	2.35057	PT
GACGAGGCTAATAAAC-1_V5_C	1.5306	0.109237	CNT/PC/IC
GAGGATAAACAGTGCT-1_V5_C	6.4668	1.10303	PT/LOH
GAGTAAACCGGAAAGT-1_V5_C	10.1046	2.36464	PT
GAGTATCAAAGTTACA-1_V5_C	8.34869	3.16368	PT
GATAACTCGCACTGTG-1_V5_C	10.4771	2.21983	PT
GATCATTCCAAACATT-1_V5_C	9.99359	-0.647539	PT/DCT
GATCCCTTTATACTGC-1_V5_C	9.31354	0.29103	PT/LOH
GATCGCGGGCTCTCCA-1_V5_C	4.41122	8.31523	Normal glomeruli
GATCGCTACCCGATTT-1_V5_C	3.47642	3.33679	Inflamed tubulointerstitium
GATCGGTGGCCATAAC-1_V5_C	5.38277	3.92164	PT
GATCTCGACGCTGTGG-1_V5_C	10.7726	2.05568	PT
GATGCGTCCTGCATTC-1_V5_C	6.19056	-0.5241	PT/LOH
GATTCCCTTGTCGCAG-1_V5_C	7.43532	-0.865306	PT/LOH
GATTCCGCGTTTCCGT-1_V5_C	-0.570312	-2.58748	LOH
GCAAACGTCGCCAGGT-1_V5_C	9.76674	2.93276	PT
GCAACGGCTAGTTATG-1_V5_C	6.95901	2.01818	PT
GCACAAACGAGGCGTG-1_V5_C	3.64298	3.50381	Inflamed tubulointerstitium
GCAGAAGGTAATCTCC-1_V5_C	12.7793	2.94165	PT
GCAGATTAGGGATATC-1_V5_C	4.31081	7.23284	Normal glomeruli
GCAGTTCGATCCGAGC-1_V5_C	5.39867	2.20607	PT/LOH
GCATAGAGCACTCAGG-1_V5_C	6.35116	-0.460807	PT/LOH
GCCACTCCTTACGGTA-1_V5_C	5.09769	1.88308	CNT/PC/IC
GCCGAAATTCCTACGT-1_V5_C	11.3066	2.82438	PT
GCCGTGGAAGAAATGT-1_V5_C	6.04806	0.512839	PT/LOH
GCCTATCAGGTAAGAT-1_V5_C	3.27266	-1.9401	CNT/PC/IC
GCCTCATCTGGAAATA-1_V5_C	9.7128	2.34691	PT
GCGAAACGATCGGGAG-1_V5_C	1.85788	6.76609	Inflamed glomeruli
GCGAAGCCATACCCGT-1_V5_C	11.0401	2.29036	PT
GCGAGCGCATGCTCCC-1_V5_C	7.15524	1.30006	PT/LOH
GCGAGTTCTGCAAAGA-1_V5_C	7.57025	-0.845866	PT/LOH
GCGCAAGAGCGCGCTG-1_V5_C	9.79783	2.74347	PT
GCGCCTCCCACTCCGA-1_V5_C	4.8513	3.02538	PT
GCTAGACCGTCTACTG-1_V5_C	8.7669	1.89592	PT/DCT
GCTCCCAGTCGGTCCA-1_V5_C	2.96324	3.28879	Inflamed tubulointerstitium
GCTCCGCTCGCTTCAG-1_V5_C	7.56456	3.12494	PT
GCTCGCTCATGTCCAA-1_V5_C	9.01431	2.23601	PT
GCTGCTCTCCGGACAC-1_V5_C	9.8096	2.26603	PT
GCTGTTGCTACCGAAC-1_V5_C	9.07416	0.0504814	PT/DCT
GCTTACGTAGTTAGTA-1_V5_C	2.0619	0.229651	Tubulointerstitium
GGAAACTAAATGGGCC-1_V5_C	3.11262	-0.996453	CNT/PC/IC
GGAACTTTGGCGATTA-1_V5_C	4.31048	-0.610452	DCT/CNT
GGACACAAGTTTACAC-1_V5_C	6.28303	2.43596	PT
GGACTCACAAATTAGG-1_V5_C	-1.62475	2.45229	Vasculature
GGACTCGAAGCTTTCA-1_V5_C	5.9328	2.91617	PT
GGACTCTTCCGGTTGA-1_V5_C	6.17877	3.12191	PT
GGAGCAACATTTCAAG-1_V5_C	5.87203	2.99673	PT
GGAGGCCGAAGTCGTC-1_V5_C	5.52009	0.981001	PT/LOH
GGATGAAGATCGCTGA-1_V5_C	12.0337	2.76723	PT
GGATGACGCGAGTTTA-1_V5_C	4.94638	7.50491	Normal glomeruli
GGCACTCCACTGGGCA-1_V5_C	9.55123	-1.38281	PT/DCT
GGCAGCAAACCTATGC-1_V5_C	7.58332	3.64378	PT
GGCTCTGCTCCAACGC-1_V5_C	8.40779	-0.132438	PT/LOH
GGGACTGCATAGATAG-1_V5_C	6.38666	6.03861	Normal glomeruli
GGGAGAACTCACAGTA-1_V5_C	7.66416	-0.196404	PT/DCT
GGGAGGATGCCCGAAA-1_V5_C	7.91066	5.55182	Normal glomeruli
GGGTCACCGTGACGGT-1_V5_C	9.26906	-1.27047	PT/DCT
GGTACAAACATGCTAT-1_V5_C	10.4205	-0.930357	PT/DCT
GGTACTAAGTGCTTTG-1_V5_C	12.8649	2.64843	PT
GGTATTGCCGAGTTTA-1_V5_C	-2.6641	3.40324	Vasculature
GGTCAAGACTACTTCG-1_V5_C	7.98946	2.54473	PT/DCT
GGTTTACAATCTCAAT-1_V5_C	6.18194	-2.00363	CNT/PC
GGTTTAGCCTTTCTTG-1_V5_C	8.94257	-1.03773	PT/DCT
GGTTTGTGACCTGAGG-1_V5_C	0.976487	-0.932616	LOH
GTAAGCGGGCAGTCAG-1_V5_C	4.78647	-1.85711	DCT/CNT
GTAAGTCCACACTCTA-1_V5_C	4.57994	0.930763	PT/LOH
GTACTAAGATTTGGAG-1_V5_C	0.187802	-3.4725	LOH
GTAGGTGATCCGTGTA-1_V5_C	0.388672	-1.77396	LOH
GTATCAAACGTTAGCT-1_V5_C	4.37846	8.52236	Normal glomeruli
GTATGTGGGTCTAGTT-1_V5_C	8.62235	-0.409092	PT/DCT
GTATTTAATGGCATAA-1_V5_C	11.7293	2.04827	PT
GTCATGGACATGACTA-1_V5_C	-0.245767	-3.71838	LOH
GTCGATAGGTGACTTT-1_V5_C	9.9058	3.13002	PT
GTCGGATGTAGCGCGC-1_V5_C	-0.780582	-0.448457	LOH
GTCTTGAGGAGCAGTG-1_V5_C	5.49812	0.73405	PT/LOH
GTGACCGCACACTACG-1_V5_C	10.2585	1.5845	PT
GTGATCACTAACGCCT-1_V5_C	3.93412	2.57743	PT
GTGCTTACATCAGCGC-1_V5_C	5.23156	3.67124	PT
GTTAACTATGTTGTCA-1_V5_C	4.9755	3.32099	PT
GTTATAATACGGTGAA-1_V5_C	4.81044	-1.72237	CNT/PC/IC
GTTCCCGTAAACATAT-1_V5_C	5.75333	-0.849119	PT/LOH
GTTCGCCATAAGTGCC-1_V5_C	6.40338	6.60524	Normal glomeruli
GTTCGGATCGGGAACA-1_V5_C	1.93793	6.43903	Inflamed glomeruli
GTTGCAGTCGACAACA-1_V5_C	10.6706	2.8095	PT
GTTGCGGACGGTCAGG-1_V5_C	9.60696	3.1799	PT
GTTGGATTTGCGTTGG-1_V5_C	6.19911	5.86374	Normal glomeruli
TAACCTAGGGAGTCCA-1_V5_C	3.14497	-2.63967	CNT/PC/IC
TAAGGCTGAATCCCTC-1_V5_C	-0.370639	-1.6383	LOH
TAATTAGGACATCCGT-1_V5_C	4.06758	6.10932	Normal glomeruli
TACATGCCGGAATTGT-1_V5_C	6.12085	2.37305	PT
TACATTTCTAACGTGC-1_V5_C	11.7171	2.96959	PT
TACTGTTTCTCTGGTA-1_V5_C	1.92108	-1.89368	CNT/PC/IC
TAGAGTCTAAGCGAAC-1_V5_C	10.2086	0.093388	PT/DCT
TAGCGTCCCTCGATTG-1_V5_C	2.28389	7.75253	Inflamed glomeruli
TAGCTAAGTCCGGGAG-1_V5_C	11.4022	2.35781	PT
TAGTCGATCACGGGTT-1_V5_C	3.40143	2.64084	PT
TAGTCTTTCCGAATTG-1_V5_C	7.85745	2.85323	PT
TAGTGCCCTCCAGAGT-1_V5_C	-2.64688	3.39176	Vasculature
TATACCGAGTGCCACA-1_V5_C	12.6093	3.04328	PT
TATGCTCCCTACTTAC-1_V5_C	6.94639	-1.86587	CNT/PC
TATGGGACCGAGCAGG-1_V5_C	-0.277325	4.65022	Inflamed tubulointerstitium
TATGGGTACGTATCGT-1_V5_C	7.37244	5.33062	Normal glomeruli
TATGGTCTGAGTAACA-1_V5_C	1.99188	-1.59732	CNT/PC/IC
TATTTATACCGAGTAG-1_V5_C	-0.0951602	-3.08714	LOH
TATTTGATTTGCACAG-1_V5_C	3.41822	-2.42501	CNT/PC/IC
TCAAACTTAGATTGTT-1_V5_C	7.92563	0.992327	PT/LOH
TCAACTGCAGAGTCAG-1_V5_C	11.1737	2.97802	PT
TCAAGAAATACTAGCT-1_V5_C	4.57856	0.242634	PT/LOH
TCAAGGTTACTACACC-1_V5_C	10.1356	0.314281	PT/DCT
TCACAGGTTATTGGGC-1_V5_C	2.35014	2.69377	Inflamed tubulointerstitium
TCATAAGTCCAAGAAG-1_V5_C	11.7327	2.182	PT
TCCAGCGCTATAAGCG-1_V5_C	8.99221	-0.354403	PT/DCT
TCCAGGCGAGTACGGT-1_V5_C	10.5719	2.77394	PT
TCCCAGCACACGACAT-1_V5_C	7.12721	2.84078	PT
TCCCAGCTTTAGTCTG-1_V5_C	1.31067	6.66423	Inflamed glomeruli
TCCCAGGCTTAGCTAA-1_V5_C	2.05307	6.97628	Inflamed glomeruli
TCCCGCGTACTCCTGG-1_V5_C	6.18489	0.00937271	PT/LOH
TCCGAACGTTGCCGCT-1_V5_C	11.9008	2.21788	PT
TCCGCGGCCCAATGAA-1_V5_C	4.56386	7.44213	Normal glomeruli
TCCGTTAAGCTAATAT-1_V5_C	5.49484	2.34123	PT
TCCTATCATAGGTAAC-1_V5_C	6.59615	0.677446	PT/LOH
TCGAGACCAACACCGT-1_V5_C	4.52256	6.22848	Normal glomeruli
TCGCGTAGCAGTGTCC-1_V5_C	3.07176	-2.89161	CNT/PC/IC
TCGGCGAACCCAAACC-1_V5_C	4.58445	7.58676	Normal glomeruli
TCGTGTATTGGTCACG-1_V5_C	6.47573	1.2673	PT/LOH
TCGTGTTCGACCACAA-1_V5_C	4.83859	2.66677	PT
TCTACCCAATAGAGAG-1_V5_C	8.03189	-0.583444	PT/DCT
TCTACCGTCCACAAGC-1_V5_C	3.27051	0.325694	PT/LOH
TCTAGTGATATCGTGG-1_V5_C	7.18001	2.95653	PT
TCTAGTTATCAGAAGA-1_V5_C	0.0436503	4.86483	Inflamed tubulointerstitium
TCTCGACGTATCGCCG-1_V5_C	5.1535	2.56432	PT
TCTCGAGGAGGTTCGC-1_V5_C	7.99506	0.793616	PT/LOH
TCTCTCGCCGCACATA-1_V5_C	6.54533	0.588801	PT/LOH
TCTGAACTCGTACCCG-1_V5_C	4.05335	3.02128	PT
TCTGGGAACCTTTGAA-1_V5_C	9.68299	2.74048	PT
TCTTAGAGCTCCAATT-1_V5_C	2.00257	5.85246	Inflamed glomeruli
TCTTAGAGTGAACTCT-1_V5_C	4.26563	2.26009	PT
TCTTTAGAGTCTAACA-1_V5_C	4.35258	-0.641657	DCT/CNT
TCTTTCCTTCGAGATA-1_V5_C	8.12632	1.43884	PT/LOH
TGACCCACGTTAGACA-1_V5_C	2.3918	-3.69201	CNT/PC/IC
TGAGAGATTTACCACG-1_V5_C	11.281	1.77597	PT
TGAGCTCAACTGTATA-1_V5_C	3.49557	-1.46131	CNT/PC/IC
TGAGTTAAAGACATTC-1_V5_C	7.29432	3.76216	PT
TGATCGGTTTGACCCT-1_V5_C	6.26687	-1.07674	PT/LOH
TGATGTCAATTAAGTG-1_V5_C	1.04811	1.8491	Tubulointerstitium
TGCAAGAATGACGTAA-1_V5_C	11.1581	2.64769	PT
TGCAGTTTCCTCCCAT-1_V5_C	10.7493	1.54087	PT
TGCCACCTGGCGAAAC-1_V5_C	-0.433672	-3.02997	LOH
TGCCTAATTGAAGATT-1_V5_C	5.64501	0.443168	CNT/PC/IC
TGCGCAAAGCATTTGG-1_V5_C	7.33239	-0.472747	PT/LOH
TGCTCCACAGTTCTTA-1_V5_C	5.32188	2.9438	PT
TGGAAGGATAAAGATG-1_V5_C	5.25839	4.92464	PT
TGGCAATGGGACGGCG-1_V5_C	6.3816	1.72824	CNT/PC/IC
TGGGCAGGCCACCGCA-1_V5_C	7.58618	0.865812	PT/LOH
TGGGCCACAAGAGCGC-1_V5_C	5.03824	1.09401	PT/LOH
TGGTAGAATATATGGG-1_V5_C	4.68387	1.78439	PT
TGTACGAACAAATCCG-1_V5_C	6.25667	-0.449592	PT/LOH
TGTATGGCGCAGACAG-1_V5_C	7.49853	0.792652	PT/DCT
TGTGACTACGCCAGTC-1_V5_C	0.0242161	2.43968	Inflamed tubulointerstitium
TGTGCCGGTGCCGGAA-1_V5_C	1.63279	0.628319	LOH
TGTGGCTCCCACCAAC-1_V5_C	4.5688	0.238297	PT/LOH
TGTTCCGCTTCCATGA-1_V5_C	4.89468	6.16739	Normal glomeruli
TGTTTGAGATCGTCAG-1_V5_C	4.53939	8.31077	Normal glomeruli
TTAAGCCGACAACTTC-1_V5_C	-0.346904	-0.701779	LOH
TTAATCAGTACGTCAG-1_V5_C	0.316427	-2.19916	LOH
TTAGCTGATTTGCCGT-1_V5_C	8.53506	0.131001	PT/DCT
TTATATTTGGCAATCC-1_V5_C	5.84321	-1.15267	PT/LOH
TTATTATCTGGAAGGC-1_V5_C	4.61981	3.5509	PT
TTCAAGCCGAGCTGAG-1_V5_C	4.73003	0.331002	PT/LOH
TTCATGGCGCAACAGG-1_V5_C	0.0879855	-2.17598	LOH
TTCCAGACGAGATTTA-1_V5_C	8.24832	1.07732	PT/LOH
TTCCATCGACAGCGTG-1_V5_C	5.18915	-0.144322	PT/LOH
TTCCGGTATCTGTGTC-1_V5_C	4.9597	1.10584	PT/LOH
TTCGCTAGGAAGTTGT-1_V5_C	2.09346	1.317	Tubulointerstitium
TTCGGTGGAGACGCCC-1_V5_C	2.96254	-1.19847	CNT/PC/IC
TTCTTATCCGCTGGGT-1_V5_C	-1.01787	3.25579	Vasculature
TTCTTGCTAGCATCTC-1_V5_C	4.99591	2.02593	PT/LOH
TTGAATTCACGTGAGG-1_V5_C	10.9902	2.34553	PT
TTGACAGGAGCTCCCG-1_V5_C	7.0762	3.34667	PT
TTGACTATTGTCCGGC-1_V5_C	12.2262	2.95534	PT
TTGAGCAGCCCACGGT-1_V5_C	5.93068	-0.98422	CNT/PC
TTGCCAAGCAGAACCC-1_V5_C	4.5998	-0.457356	PT/LOH
TTGCTCCCATACCGGA-1_V5_C	3.46752	0.734289	PT/LOH
TTGCTGATCATGTTCG-1_V5_C	1.89623	4.15104	Inflamed tubulointerstitium
TTGGACCATCTGGCAA-1_V5_C	7.27535	3.9622	PT
TTGGGACACTGCCCGC-1_V5_C	8.37565	0.82307	PT/LOH
TTGTAATCCGTACTCG-1_V5_C	1.31777	6.79063	Inflamed glomeruli
TTGTTCAGTGTGCTAC-1_V5_C	10.4545	0.601172	PT/LOH
AAACCTCATGAAGTTG-1_V6_A	1.63707	3.44629	Inflamed tubulointerstitium
AAACTTGCAAACGTAT-1_V6_A	2.19458	0.420616	CNT/PC/IC
AAAGGCCCTATAATAC-1_V6_A	5.96308	3.68741	PT
AAAGTGTGATTTATCT-1_V6_A	5.50103	3.70142	PT
AAATTACCTATCGATG-1_V6_A	-0.424252	1.12564	Vasculature
AACAATTACTCTACGC-1_V6_A	7.51349	2.76245	PT
AACACGAGACGCGGCC-1_V6_A	2.55227	-0.317472	CNT/PC/IC
AACAGCTGTGTGGCAA-1_V6_A	4.0483	3.97627	PT
AACAGGATGGGCCGCG-1_V6_A	7.47129	2.93357	PT
AACATTGAAGTTGATC-1_V6_A	4.61632	3.7116	PT
AACCAAGACTTCTCTG-1_V6_A	1.15982	3.73321	Inflamed tubulointerstitium
AACCGCTAAGGGATGC-1_V6_A	4.83531	6.75279	Normal glomeruli
AACTCTCAATAGAGCG-1_V6_A	0.692469	-2.46937	LOH
AACTTGCCCGTATGCA-1_V6_A	7.19868	0.422227	PT
AAGATTGGCGGAACGT-1_V6_A	-1.97558	2.77644	Vasculature
AAGCCGCCGTGAAATC-1_V6_A	11.2506	4.55099	PT
AAGGATGAGGGACCTC-1_V6_A	5.42717	6.23609	Normal glomeruli
AAGGGACAGATTCTGT-1_V6_A	0.907603	0.782763	CNT/PC/IC
AAGGGACTATGCATTC-1_V6_A	2.60561	2.70973	Inflamed tubulointerstitium
AAGGTGATAAACCAGC-1_V6_A	5.76506	3.82098	PT
AAGTAGTGACGCGAGG-1_V6_A	2.43272	3.9892	Inflamed tubulointerstitium
AAGTGACGACCGAATT-1_V6_A	6.15707	-2.06674	CNT/PC
AATAACAACGCTCGGC-1_V6_A	1.37359	1.93433	Tubulointerstitium
AATACCGGAGGGCTGT-1_V6_A	11.5592	3.50426	PT
AATAGAATCTGTTTCA-1_V6_A	-0.204441	1.66337	LOH
AATATTGGAGTATTGA-1_V6_A	2.16892	3.55941	Inflamed tubulointerstitium
AATCTGCGTTGGGACG-1_V6_A	2.3501	-3.48981	CNT/PC/IC
AATGATGATACGCTAT-1_V6_A	4.37523	4.47234	Inflamed tubulointerstitium
AATGCACCAAGCAATG-1_V6_A	4.86559	4.9653	PT
AATGTGCCCGAGGTGT-1_V6_A	4.13427	1.37016	CNT/PC/IC
AATGTGCTAATCTGAG-1_V6_A	2.24591	1.16491	CNT/PC/IC
AATTCATAAGGGATCT-1_V6_A	0.0685282	3.31443	Inflamed tubulointerstitium
ACAAATGGTAGTGTTT-1_V6_A	4.86059	-1.61866	DCT/CNT
ACAAGCAGTGCCTAGC-1_V6_A	11.5068	4.02747	PT
ACAATAGTCGTACGTT-1_V6_A	5.65225	-0.373245	PT/LOH
ACAATCCATTTAAACC-1_V6_A	2.9661	1.56714	PT/LOH
ACAATGAATACGGAGA-1_V6_A	5.96085	4.0765	PT
ACAATTTGAGCAGTGG-1_V6_A	6.81394	5.27857	PT/LOH
ACAGAACTGAGAACAA-1_V6_A	11.729	4.12146	PT
ACATCGTATGCAATGG-1_V6_A	5.09632	4.66589	PT
ACCAGTGCGGGAGACG-1_V6_A	2.77661	-0.922803	CNT/PC/IC
ACCCAACGCCCGTGGC-1_V6_A	4.60175	-0.586667	DCT/CNT
ACCCGAGCGAAATTAC-1_V6_A	3.90675	2.13782	CNT/PC/IC
ACCCTCCCTTGCTATT-1_V6_A	6.2226	3.3979	PT
ACCGATGGTAGCATCG-1_V6_A	6.8534	-1.02974	PT/LOH
ACCTAATCGACTTCCT-1_V6_A	0.120244	4.36101	Inflamed tubulointerstitium
ACCTGCGTGTCATGTT-1_V6_A	-1.80953	3.44327	Vasculature
ACGAAATGGGCGGCAC-1_V6_A	10.9197	4.16315	PT
ACGACTGGTCATACTC-1_V6_A	11.5502	4.70565	PT
ACTATGTCCAGCTGCC-1_V6_A	10.934	5.11836	PT
ACTCCAATATCATCAT-1_V6_A	11.7513	4.52139	PT
ACTCGTAACCCGTCCT-1_V6_A	12.374	3.96958	PT
ACTGAATGGCGAAAGT-1_V6_A	4.82816	2.66222	PT
ACTTATACTTACCCGG-1_V6_A	6.43003	-1.57577	CNT/PC
ACTTATTTATGTGCCA-1_V6_A	3.85195	8.27159	Normal glomeruli
AGACCGGGAAACCCTG-1_V6_A	2.45985	1.71716	PT/LOH
AGAGAACCGTCTAGGA-1_V6_A	7.8275	5.07664	Normal glomeruli
AGAGATCTCTAAAGCG-1_V6_A	1.92641	4.84937	Inflamed tubulointerstitium
AGATACTCAAGATCGA-1_V6_A	5.16439	2.48261	PT
AGATCGTGCATAAGAT-1_V6_A	6.42865	4.6592	PT
AGATGCAAGACGTGCA-1_V6_A	4.16006	6.45209	Normal glomeruli
AGCACACGTTTAGACT-1_V6_A	2.99568	-0.479881	CNT/PC/IC
AGCACTACCGGCCTGT-1_V6_A	1.22446	3.54995	Inflamed tubulointerstitium
AGCACTTAAGGACGCC-1_V6_A	3.86218	3.29423	Inflamed tubulointerstitium
AGCCCATACATGTAAG-1_V6_A	8.73936	2.91541	PT
AGCCCGGCATTAGAGG-1_V6_A	11.9509	4.22563	PT
AGCCCTCCCTGGTGGC-1_V6_A	2.73046	0.887437	CNT/PC/IC
AGCCGTGGCTAAATGT-1_V6_A	12.6267	3.90704	PT
AGCGCGGGTGCCAATG-1_V6_A	0.760118	3.17161	Inflamed tubulointerstitium
AGCTAACAAGCAATGT-1_V6_A	11.3685	4.86801	PT
AGCTCTTCCCAGTGCA-1_V6_A	5.02557	3.32907	PT
AGCTGTAACCTCAATC-1_V6_A	11.4028	4.64732	PT
AGCTTGATCTTAACTT-1_V6_A	11.9785	3.17697	PT
AGGACAGTCGAATCCC-1_V6_A	4.21572	-1.671	CNT/PC/IC
AGGATATAGGGATTTA-1_V6_A	3.59103	-0.804802	CNT/PC/IC
AGGCAGATGCGTAAAC-1_V6_A	6.37641	5.99787	Normal glomeruli
AGGCCCTAGAACGCCA-1_V6_A	0.645939	4.023	Inflamed tubulointerstitium
AGGGCGAGCAGCTGAT-1_V6_A	1.07452	4.66071	Inflamed tubulointerstitium
AGGGTGCCGTTCTTTA-1_V6_A	5.80195	0.44076	CNT/PC/IC
AGGGTTCCCTTTGGTT-1_V6_A	4.77909	-1.00778	DCT/CNT
AGGTAGATCGAGATAT-1_V6_A	4.42841	3.57924	PT
AGGTAGGTACAAAGCT-1_V6_A	1.29679	1.78395	Tubulointerstitium
AGGTGTATCGCCATGA-1_V6_A	1.11352	3.68605	Inflamed tubulointerstitium
AGTATGCTGGAGACCA-1_V6_A	4.06967	7.33557	Normal glomeruli
AGTCAAATGATGTGAT-1_V6_A	11.2114	3.91161	PT
AGTCCCGCCTTTAATT-1_V6_A	6.89317	4.44735	PT
AGTCGGCTCAACTTTA-1_V6_A	-0.987262	3.11761	Vasculature
AGTGACTGTGACACAA-1_V6_A	3.13434	-0.20791	CNT/PC/IC
AGTGGCGGCAATTTGA-1_V6_A	3.22852	-2.74678	CNT/PC/IC
AGTTAAGTCAACCGCT-1_V6_A	11.4505	4.22428	PT
ATAAATATTAGCAGCT-1_V6_A	3.85489	1.09221	PT/LOH
ATACCACGGGCAACTT-1_V6_A	1.38	1.9213	Tubulointerstitium
ATACGGAACGTCGTTT-1_V6_A	4.31418	1.29116	CNT/PC/IC
ATACGTCCACTCCTGT-1_V6_A	2.60059	-1.73916	CNT/PC/IC
ATAGACAACGGGACCT-1_V6_A	3.71847	1.78699	PT
ATAGAGTTATCAACTT-1_V6_A	-2.15904	1.72707	Vasculature
ATATCTCCCTCGTTAA-1_V6_A	3.63057	4.94348	Inflamed tubulointerstitium
ATCCAATGGAGGGTCC-1_V6_A	3.04134	6.46228	Normal glomeruli
ATCCTGAATCGCTGCG-1_V6_A	1.96289	1.77513	PT/LOH
ATCGTGGAAAGTCTGG-1_V6_A	11.2435	5.02527	PT
ATGACTATGCGACATT-1_V6_A	6.0078	2.84753	PT
ATGGGACCTGCTGAAC-1_V6_A	3.8527	1.31445	CNT/PC/IC
ATGGGCCTCGGCCTCT-1_V6_A	1.84173	7.5493	Inflamed glomeruli
ATGGGTGTATACCTCC-1_V6_A	12.0715	4.24198	PT
ATGTGAAAGCCTAATG-1_V6_A	-1.49815	3.31201	Vasculature
ATTACTTACTGGGCAT-1_V6_A	4.19234	8.60197	Normal glomeruli
ATTCAGGACCTATTTC-1_V6_A	-1.64837	3.06828	Vasculature
ATTCGACGCCGGGCCT-1_V6_A	1.81663	2.33548	Tubulointerstitium
ATTGCCTATTAGACCG-1_V6_A	5.79807	6.20377	Normal glomeruli
CAAAGATTATTGGGCC-1_V6_A	11.0448	5.11889	PT
CAAATCTCTCACAAGG-1_V6_A	4.85468	3.96697	PT
CAAGATATTATAACGT-1_V6_A	4.75296	7.17731	Normal glomeruli
CAATGGATCTCTACCA-1_V6_A	5.25897	6.26564	Normal glomeruli
CACATTCTTTCGATGG-1_V6_A	5.37251	3.85659	PT
CACCAGTCAGCATGCA-1_V6_A	11.0913	5.1081	PT
CACCCACGAGGCAATT-1_V6_A	4.07773	6.77203	Normal glomeruli
CACCTTGCGAAACTCG-1_V6_A	7.01987	1.75277	PT/LOH
CACGAAAGTTAGTCCC-1_V6_A	1.17597	5.01424	Inflamed tubulointerstitium
CACGTTCGTGCTCTAG-1_V6_A	0.0693153	3.43543	Inflamed tubulointerstitium
CAGCTCGACAAGTTAA-1_V6_A	4.19372	2.65398	PT
CAGCTTAGTAGGTAGC-1_V6_A	-1.66907	3.78281	Vasculature
CAGGCGCACGGTGGTC-1_V6_A	3.94771	7.3549	Normal glomeruli
CAGTACCAGTTTACGT-1_V6_A	12.6651	3.97798	PT
CAGTAGCCCACGCGGT-1_V6_A	0.0856146	2.9629	Inflamed tubulointerstitium
CATACCCGTACCCAGT-1_V6_A	2.75467	1.81752	PT/LOH
CATACGAACTAGCTGG-1_V6_A	3.50611	-0.231976	CNT/PC/IC
CATATGTCAGGCTACG-1_V6_A	9.29667	3.68938	PT
CATGCCAACTCGCAAA-1_V6_A	5.14004	-0.186875	PT/LOH
CATGGGTCGGGTGTGG-1_V6_A	3.54881	4.14137	Inflamed tubulointerstitium
CATTATCCCATTAACG-1_V6_A	1.96457	1.68797	CNT/PC/IC
CCAATTACGGGTCGAG-1_V6_A	5.72603	4.86939	PT
CCACAATGTACGTCTT-1_V6_A	4.54374	7.07406	Normal glomeruli
CCACTGGTGGCTGGTT-1_V6_A	7.70542	0.827293	PT/LOH
CCAGATAGTTGAGTGA-1_V6_A	3.9794	7.48015	Normal glomeruli
CCAGCTGATGGTACTT-1_V6_A	3.50407	3.17705	Inflamed tubulointerstitium
CCAGTAGTCTGATCCA-1_V6_A	-2.84326	3.40548	Vasculature
CCATGGCCCTTGTACC-1_V6_A	10.0515	3.99103	PT
CCCAAACATGCTGCTC-1_V6_A	9.02041	-1.53756	PT/DCT
CCCAGTTAAGGCGCCG-1_V6_A	0.129262	-3.28451	LOH
CCCTATGTAGAGCAGA-1_V6_A	3.56505	1.25774	CNT/PC/IC
CCCTGCCCAATCCGCT-1_V6_A	5.68764	-0.575067	PT/LOH
CCCTGCGCTACGCATA-1_V6_A	1.02772	4.56551	Inflamed tubulointerstitium
CCGAACACTGGGCCTC-1_V6_A	4.36859	6.00395	Normal glomeruli
CCGACAAAGGGAGTGC-1_V6_A	8.57069	3.45549	PT
CCGACGGGCATGAGGT-1_V6_A	11.2833	4.43156	PT
CCGATTCGAGGGACCC-1_V6_A	3.50164	3.12425	Inflamed tubulointerstitium
CCGCGGGTACGAAGAA-1_V6_A	-1.9396	3.98911	Vasculature
CCGGGCTGCTCCATAC-1_V6_A	2.33073	-3.05049	CNT/PC/IC
CCGTATCTCGTCGTAG-1_V6_A	11.544	4.05328	PT
CCGTTACGTTAGAACA-1_V6_A	-1.32991	2.9632	Vasculature
CCGTTCCGAATCTCGG-1_V6_A	6.53609	0.166301	PT/LOH
CCTAACTAAGGCTCTA-1_V6_A	-3.053	3.70565	Vasculature
CCTAGGCGTAGCGATC-1_V6_A	1.74051	-2.92818	CNT/PC/IC
CCTATGGCTCCTAGTG-1_V6_A	5.90302	3.93671	PT
CCTCACCTTAGCATCG-1_V6_A	4.19846	8.5266	Normal glomeruli
CCTCCGACAATTCAAG-1_V6_A	2.2946	3.53129	Inflamed tubulointerstitium
CCTCGCGCGATATAGG-1_V6_A	-2.15731	3.25435	Vasculature
CCTCGGACCGGGATAG-1_V6_A	0.0311951	-3.39332	LOH
CCTCTACAAGGATTGG-1_V6_A	5.35126	5.9455	Normal glomeruli
CCTCTATCGATTAGCA-1_V6_A	11.1491	4.17074	PT
CCTCTCTCCCATCTAG-1_V6_A	1.61558	1.76341	Tubulointerstitium
CCTGAACGATATATTC-1_V6_A	-0.923835	-0.957319	LOH
CCTGTACTCACGCCCA-1_V6_A	8.43081	0.864658	PT/LOH
CCTTTCAATGAAGAAA-1_V6_A	2.93043	-2.11666	CNT/PC/IC
CGAAGTTGCTCTGTGT-1_V6_A	1.17464	1.51769	Tubulointerstitium
CGAATCTGCTCGACGC-1_V6_A	11.1705	5.01172	PT
CGACAATTTGATCTAA-1_V6_A	5.54191	2.44214	PT
CGACACGCTCCGACAG-1_V6_A	6.48557	4.54283	PT
CGAGTGAAGGTACCAG-1_V6_A	5.70248	4.24599	PT
CGAGTTCTGTCCCACC-1_V6_A	4.08463	8.57063	Normal glomeruli
CGAGTTTATCGGACTG-1_V6_A	6.8726	-0.737514	PT/LOH
CGATCTGTTGGAGGAC-1_V6_A	1.04457	4.635	Inflamed tubulointerstitium
CGATGGACCCTACGCC-1_V6_A	-2.07201	3.78631	Vasculature
CGCACATGTCCACTAC-1_V6_A	2.68189	-3.44434	CNT/PC/IC
CGCCAAGAAGCCGAGT-1_V6_A	4.18285	7.7738	Normal glomeruli
CGCCGCCCATGCCTGT-1_V6_A	4.45211	2.37804	PT
CGCCTGGCCTACGTAA-1_V6_A	4.186	0.794877	PT/LOH
CGCGAGTCTGCCGGGT-1_V6_A	6.16456	1.64644	CNT/PC/IC
CGCGCAAATGTCCAGA-1_V6_A	5.30097	3.27742	PT
CGGAGTTTGAGAGACA-1_V6_A	3.47505	2.78913	PT
CGGGTGTACCCATTTA-1_V6_A	9.71529	-1.30196	PT/DCT
CGGTACTAGAATCAAA-1_V6_A	4.09096	-1.89352	CNT/PC/IC
CGGTAGAGGTGCAGGT-1_V6_A	-1.53449	0.911184	Vasculature
CGGTGAAGACTAAAGT-1_V6_A	1.32897	3.97851	Inflamed tubulointerstitium
CGGTTGACCTGGCATA-1_V6_A	6.51307	1.24691	PT/LOH
CGGTTGAGTATCCTTC-1_V6_A	1.31858	2.5568	Inflamed tubulointerstitium
CGTCGCTTGGTTATAC-1_V6_A	10.6957	5.00963	PT
CGTCGGGTCTAAGCGC-1_V6_A	9.22751	-0.381163	PT/DCT
CGTGCTTCTACCTAAA-1_V6_A	5.05957	4.14333	PT
CGTGTCTCGTTACGAC-1_V6_A	11.3199	4.91057	PT
CGTTCATGGTGCGCGT-1_V6_A	12.5778	3.89529	PT
CGTTTCACTTCGGGCG-1_V6_A	9.17453	4.41046	PT
CTAAATCCGGTGTACA-1_V6_A	10.4525	4.84862	PT
CTACCCTAAGGTCATA-1_V6_A	7.39326	-0.0362545	PT/LOH
CTACGACTAGCTATAA-1_V6_A	1.03148	3.39261	Inflamed tubulointerstitium
CTACTATCATAGGTTT-1_V6_A	11.3743	4.37522	PT
CTACTATCTTTCAGAG-1_V6_A	3.166	-2.46369	CNT/PC/IC
CTACTCTAGGCCCGGC-1_V6_A	11.5923	4.03763	PT
CTATTTGGTTACGGAT-1_V6_A	1.84337	7.34011	Inflamed glomeruli
CTCACTTGGCTGGTAA-1_V6_A	7.79798	1.11512	PT/LOH
CTCAGTCACGACAAAT-1_V6_A	5.00125	4.88094	PT
CTCCCTCCTTTCGATC-1_V6_A	12.7499	3.7914	PT
CTCGATATTTGCGAGC-1_V6_A	1.9099	7.55591	Inflamed glomeruli
CTCGGGTTCTCTGGCC-1_V6_A	10.6274	4.97908	PT
CTCGGTTGTCGGCCCT-1_V6_A	3.69479	0.482635	CNT/PC/IC
CTGCCAAGGTTGGAAG-1_V6_A	-0.834183	-0.645224	LOH
CTGCCTTTAATACCTT-1_V6_A	11.0411	4.68541	PT
CTGCGGGTGAAATGTT-1_V6_A	10.9326	4.09592	PT
CTGGTTTCGAGCAAGA-1_V6_A	1.66609	-0.87555	LOH
CTGTCAAATGGCTCGG-1_V6_A	6.82854	4.96657	Normal glomeruli
CTTAGTTGAGGAATCG-1_V6_A	8.4707	-0.62007	PT/DCT
CTTCTGGGCGTACCTA-1_V6_A	6.13332	0.621271	CNT/PC/IC
CTTGTGCTCACCGATT-1_V6_A	-3.19449	3.64079	Vasculature
CTTGTTGCTGAGTCAA-1_V6_A	0.490372	3.03938	Inflamed tubulointerstitium
GAAAGCCCTTTGGACC-1_V6_A	1.12917	3.90555	Inflamed tubulointerstitium
GAAATATCACCATCAG-1_V6_A	8.74364	3.42764	PT
GAAATTAGCACGGATA-1_V6_A	0.633175	3.26955	Inflamed tubulointerstitium
GAACGTCTCATGGTCG-1_V6_A	9.87774	-1.26697	PT/DCT
GAAGAAACGATATTGT-1_V6_A	10.9532	5.03522	PT
GAAGCTCGGACCCGTC-1_V6_A	9.08446	-0.715014	PT/DCT
GAAGTCTCCCTAGCGA-1_V6_A	7.09001	-0.498032	PT/LOH
GAATAGACGCGACCCA-1_V6_A	-0.772925	-1.18199	LOH
GAATGTGGTCCGGATT-1_V6_A	9.01295	-0.441675	PT/DCT
GAATTTCTCGCTGCAG-1_V6_A	7.14017	2.03723	PT
GACAGGCACACACTAT-1_V6_A	2.00483	1.45733	PT/LOH
GACCGACTGAAGCGTC-1_V6_A	1.29279	3.95196	Inflamed tubulointerstitium
GACTACAAAGCGGTGG-1_V6_A	12.7959	3.7453	PT
GAGAGGTGCATTCTGG-1_V6_A	3.93458	7.25847	Normal glomeruli
GAGCATCAACAACTTG-1_V6_A	11.2179	4.59614	PT
GAGCGCTGTTAGGTAA-1_V6_A	10.931	4.89554	PT
GAGCTAAGGGCATATC-1_V6_A	4.12204	7.25869	Normal glomeruli
GAGGCCCGACTCCGCA-1_V6_A	11.708	4.30216	PT
GAGGCTATCAAAGTCG-1_V6_A	1.87565	3.09867	Tubulointerstitium
GAGGGCGCAGCTCTGC-1_V6_A	-1.29179	3.19806	Vasculature
GAGGGTAGTAACAAAG-1_V6_A	11.2553	4.33037	PT
GAGTTGATGGCAATTT-1_V6_A	12.577	3.76967	PT
GATATGCGGTAGCCAA-1_V6_A	-0.323569	4.71355	Inflamed tubulointerstitium
GATATTTCCTACATGG-1_V6_A	6.8905	4.53832	PT
GATCCTAAATCGGGAC-1_V6_A	4.22858	6.94748	Normal glomeruli
GATCGCTATATCTCAG-1_V6_A	11.0436	5.04701	PT
GATGTAACGAACCACC-1_V6_A	12.4777	3.879	PT
GATTGCTCCAGTTGCA-1_V6_A	11.2369	5.00787	PT
GCAAACCCTACATTAT-1_V6_A	4.81884	3.73056	PT
GCAGGTAGAGTATGGT-1_V6_A	10.1266	4.25615	PT
GCATGAGGGACGCGGC-1_V6_A	9.72299	-1.26233	PT/DCT
GCATTGTAATTCATAT-1_V6_A	6.65173	0.51417	PT/LOH
GCCAGGAGTAACCGAT-1_V6_A	-1.45704	2.59629	Vasculature
GCCATATTGCACACAG-1_V6_A	6.38537	5.04184	PT
GCCGACCCACGACTGC-1_V6_A	11.201	4.65502	PT
GCCTATAGTGTCAGGG-1_V6_A	3.63314	-2.04722	CNT/PC/IC
GCGACCCAACCATCTG-1_V6_A	-1.4042	3.24985	Vasculature
GCGCAAATATATTCAA-1_V6_A	2.43934	0.212254	CNT/PC/IC
GCGGCAAAGTATTGCC-1_V6_A	2.64965	-0.328294	CNT/PC/IC
GCGGTGAACTGCGCTC-1_V6_A	-1.60354	2.48992	Vasculature
GCTAGCGATAGGTCTT-1_V6_A	10.9015	4.81558	PT
GCTCGGAATTTAAAGC-1_V6_A	6.90632	4.65526	PT
GCTGAATCTTCCAATC-1_V6_A	5.97459	6.22458	Normal glomeruli
GCTGGCATATTCACCT-1_V6_A	-1.91441	3.78263	Vasculature
GCTTATGAAGCAGGAA-1_V6_A	2.25174	-2.70256	CNT/PC/IC
GGAAAGTGCCCATGCC-1_V6_A	-1.04457	3.15863	Vasculature
GGAACCTTGACTCTGC-1_V6_A	10.0293	4.9149	PT
GGACCTCTAGGCCGCC-1_V6_A	1.34983	2.82426	Inflamed tubulointerstitium
GGAGCACCAAGAACTA-1_V6_A	6.72497	5.89084	Normal glomeruli
GGATCTTACTGCCCTT-1_V6_A	7.04961	-0.551662	PT/DCT
GGATGAAGATCGCTGA-1_V6_A	0.766703	-1.28035	LOH
GGATGTCCTTACCGCA-1_V6_A	1.91107	-3.25784	CNT/PC/IC
GGCATACAGGTAGCGG-1_V6_A	1.42214	1.86314	Tubulointerstitium
GGCCCTCACCCACTTA-1_V6_A	1.31603	3.88391	Inflamed tubulointerstitium
GGCCGAGACTCTGGTG-1_V6_A	11.3343	4.78969	PT
GGCCTTTGCAACTGGC-1_V6_A	5.06219	1.01522	PT/LOH
GGCGCAGGACATCTTC-1_V6_A	0.95367	2.95779	Inflamed tubulointerstitium
GGCGTCCTATCCGCTG-1_V6_A	3.40116	3.86908	Inflamed tubulointerstitium
GGCTCCTCCACCTGTT-1_V6_A	-1.08104	3.40483	Vasculature
GGCTCGCGTTGAGGTA-1_V6_A	9.71904	-1.077	PT/DCT
GGGAACGGTTTCAGAT-1_V6_A	6.30614	0.918446	CNT/PC/IC
GGGATTTACCGCACCT-1_V6_A	9.13928	-1.35245	PT/DCT
GGGCCGGCCGAAGTAC-1_V6_A	-0.311531	3.43083	Inflamed tubulointerstitium
GGGCGTTTACATTCAT-1_V6_A	5.85399	6.56381	Normal glomeruli
GGGTATGTATGCACTT-1_V6_A	7.61982	2.28981	PT
GGTAACCGGGAGGATA-1_V6_A	-0.329089	3.83275	Inflamed tubulointerstitium
GGTACATCTGGGACGA-1_V6_A	1.46397	3.52694	Inflamed tubulointerstitium
GGTCGGATAAACGGCG-1_V6_A	-1.16601	2.74234	Vasculature
GGTCGTAAGCTCGCAC-1_V6_A	12.6067	3.90239	PT
GGTTAGCTATATGTCT-1_V6_A	5.10302	2.49396	PT
GTACAGAGGCAAGGGT-1_V6_A	1.70328	7.22177	Inflamed glomeruli
GTACTCCCTTATCGCT-1_V6_A	1.41469	3.39467	Inflamed tubulointerstitium
GTACTGGAGTTAGACC-1_V6_A	5.01338	6.64908	Normal glomeruli
GTAGCTCCGGGAGGCT-1_V6_A	11.2268	4.31219	PT
GTATCTCAGTCTTGAC-1_V6_A	5.80669	3.21402	PT
GTATGAAATTTCACTC-1_V6_A	11.996	3.94402	PT
GTATGTGGGTCTAGTT-1_V6_A	6.74938	-0.919846	PT/LOH
GTCGGATATCTCAGAC-1_V6_A	2.66998	2.70666	Inflamed tubulointerstitium
GTCGTACCTACGATTG-1_V6_A	5.23432	0.876305	PT/LOH
GTCGTATTGGCGTACA-1_V6_A	8.51274	4.49639	PT
GTGAGCGTGCTGCACT-1_V6_A	-1.67032	3.85223	Vasculature
GTGATCAAGCGTGCAC-1_V6_A	11.6199	4.52568	PT
GTGGCAAACAGCGGCA-1_V6_A	12.8406	3.77884	PT
GTGGCGGTCCCAGCGT-1_V6_A	7.24871	1.04815	PT/LOH
GTTCACAGGAGTCTAG-1_V6_A	3.43394	3.47269	Inflamed tubulointerstitium
GTTTCATATCGTCGCT-1_V6_A	4.1711	3.98656	PT
GTTTGGCCCAAGTTAT-1_V6_A	6.71013	5.47239	Normal glomeruli
TAAAGCGTTAGGAGAA-1_V6_A	3.73574	2.45835	PT
TAACATACACGCGATC-1_V6_A	5.69301	3.3664	PT
TAAGCAGGCGACACGC-1_V6_A	0.838444	3.60734	Inflamed tubulointerstitium
TAAGCGCGAATCAAAT-1_V6_A	9.20193	-0.688886	PT/DCT
TAATAAACAAGGAGAT-1_V6_A	6.7878	3.94069	PT
TAATAGGTCACCAGAA-1_V6_A	11.1129	4.99186	PT
TAATAGTGACGACCAG-1_V6_A	7.96015	4.92906	Normal glomeruli
TAATCGATCCGTACGT-1_V6_A	-0.349827	4.3125	Inflamed tubulointerstitium
TACAAGTCTCGTGCAT-1_V6_A	10.6776	4.09037	PT
TACCAGGAATCCCGTC-1_V6_A	10.4846	3.14216	PT
TACCTCCACACCAATG-1_V6_A	6.28859	1.03689	CNT/PC/IC
TACGATGTTGATCATC-1_V6_A	3.28405	2.22472	PT/LOH
TACGCTGCTGTGTTAA-1_V6_A	5.48884	2.99929	PT
TACTCCTCTAGTTGAC-1_V6_A	11.6608	4.5965	PT
TACTGGACAGCTCGGC-1_V6_A	1.91468	3.49388	Tubulointerstitium
TACTTTCCGCACGCCA-1_V6_A	12.3535	3.78812	PT
TAGAAAGGTGGCGCTA-1_V6_A	6.33461	5.85613	Normal glomeruli
TAGAGATCATGCAACT-1_V6_A	2.03624	5.33239	Inflamed tubulointerstitium
TAGGTGCTCGCCTAGC-1_V6_A	7.02258	-0.589319	PT/LOH
TATAGGGTACTCATGA-1_V6_A	1.97091	3.35983	Inflamed tubulointerstitium
TATATAGGGCTTTACG-1_V6_A	10.9255	4.63084	PT
TATATATCGAGAAATG-1_V6_A	11.2948	4.94327	PT
TATCTACAGAGGTAAT-1_V6_A	8.22806	3.64875	PT
TATGGCCCGGCCTCGC-1_V6_A	-1.21542	3.82193	Vasculature
TATGTCAAGACCGACT-1_V6_A	-3.13917	3.65793	Vasculature
TATGTCTCATTGTGCC-1_V6_A	2.96682	-1.73157	CNT/PC/IC
TCAAAGTCACGGCGTC-1_V6_A	6.09605	2.25079	PT
TCAACGCGACCGGCAG-1_V6_A	5.4367	0.54606	PT/LOH
TCACCGCTCGGCACTC-1_V6_A	12.0911	1.36477	PT
TCATCGATGGTCCCAA-1_V6_A	10.731	5.01896	PT
TCCCGGGTGTGCTGCT-1_V6_A	1.3265	1.83467	Tubulointerstitium
TCCCTGGCTCGCTGGA-1_V6_A	-1.31056	4.02027	Vasculature
TCCGATTACATTGCCG-1_V6_A	2.60298	4.15081	Inflamed tubulointerstitium
TCCGTTTAGCCTTGAA-1_V6_A	3.15746	-1.65837	CNT/PC/IC
TCCTACATCCACGGCC-1_V6_A	6.04239	3.61158	PT
TCCTCCTAAGACATTC-1_V6_A	2.33829	1.85814	CNT/PC/IC
TCGAATATCCCGCAGG-1_V6_A	2.60678	-1.09578	CNT/PC/IC
TCGCGTCCAGAAGGTC-1_V6_A	-1.57007	3.91696	Vasculature
TCGCTAAACCGCTATC-1_V6_A	-0.455664	3.70433	Inflamed tubulointerstitium
TCGGAATGCGCTCTGA-1_V6_A	10.8915	4.17191	PT
TCGGAGAGTATCGGGA-1_V6_A	0.66885	3.96854	Inflamed tubulointerstitium
TCGGTCCCGACAATAG-1_V6_A	5.09227	3.85473	PT
TCGTATTACCCATTGC-1_V6_A	2.04503	3.67863	Inflamed tubulointerstitium
TCGTGTCACGCTGACA-1_V6_A	5.05484	3.49745	PT
TCTAATACTGCCTCAG-1_V6_A	5.02565	3.87387	PT
TCTGAATTCCGTACAA-1_V6_A	0.126913	-3.05133	LOH
TCTGTGCCATCATAGT-1_V6_A	5.04077	5.95858	Normal glomeruli
TCTTACCGGAACTCGT-1_V6_A	-2.95733	3.43858	Vasculature
TCTTACTTATGCCTCT-1_V6_A	3.84713	4.69757	Inflamed tubulointerstitium
TGAACAAGCAGGGACT-1_V6_A	11.5169	4.29504	PT
TGACGAATATTTCCCT-1_V6_A	4.19295	-1.88839	CNT/PC/IC
TGAGTGGTCCGTGACG-1_V6_A	-2.19352	1.55246	Vasculature
TGATCAGGGAACTGCT-1_V6_A	11.8728	4.29739	PT
TGCAGAACTATATCGT-1_V6_A	11.6713	4.21406	PT
TGCAGATCGTCCTAGG-1_V6_A	5.91904	-0.611952	PT/LOH
TGCATGTGACCCATAG-1_V6_A	10.7475	3.00515	PT
TGCATGTGGTAATCTA-1_V6_A	5.4568	5.85153	Normal glomeruli
TGCCAAAGTCAGACTT-1_V6_A	5.34436	-0.348252	PT/LOH
TGCCATTACTAAAGAA-1_V6_A	5.62576	4.92907	PT
TGCCGGATGTACGAGC-1_V6_A	-0.749197	3.57334	Vasculature
TGCGACGGCCGAACGT-1_V6_A	10.9237	5.01309	PT
TGCGTCATGACTGAGC-1_V6_A	1.49142	3.92189	Inflamed tubulointerstitium
TGCTCCACAGTTCTTA-1_V6_A	7.40436	4.63269	PT
TGCTTAGAGAGAATGC-1_V6_A	2.8765	4.11014	PT
TGGGCCCATACTAATT-1_V6_A	3.65411	-2.66094	CNT/PC/IC
TGGTCTGTTGGGCGTA-1_V6_A	2.05329	1.55878	PT/LOH
TGTAGTGATCTATAAT-1_V6_A	1.36522	1.4936	Tubulointerstitium
TGTATGGCGCAGACAG-1_V6_A	5.83577	2.4651	PT
TGTCCTAAGTCACCGC-1_V6_A	1.96412	3.65711	Tubulointerstitium
TGTGCTTTACGTAAGA-1_V6_A	0.78299	3.7908	Inflamed tubulointerstitium
TGTGGCAAAGCGTATG-1_V6_A	6.22537	2.9257	PT
TTAACTTCAGGTAGGA-1_V6_A	1.2363	4.54111	Inflamed tubulointerstitium
TTAAGGCCCGTACTTT-1_V6_A	4.137	7.74997	Normal glomeruli
TTACAGACCTAAATGA-1_V6_A	4.44744	8.53067	Normal glomeruli
TTACCATTGATTACCC-1_V6_A	2.17502	3.95331	Tubulointerstitium
TTAGAGTTTAGAAGGA-1_V6_A	3.61278	1.69196	PT
TTAGCTCTGTAATCCG-1_V6_A	2.11369	2.09365	Tubulointerstitium
TTAGTAGGGCGGCGGG-1_V6_A	1.08214	5.10139	Inflamed tubulointerstitium
TTAGTTATTCGTGGCA-1_V6_A	6.2816	5.65287	Normal glomeruli
TTATGATCTTAACGAA-1_V6_A	1.32995	2.90692	Inflamed tubulointerstitium
TTCAGCCCTGGTCCAC-1_V6_A	4.27136	2.33723	PT
TTCAGGCGTCAAAGCC-1_V6_A	4.26705	8.0479	Normal glomeruli
TTCCAATCAGAGCTAG-1_V6_A	6.14747	3.18937	PT
TTCGGCAACCCGCTGA-1_V6_A	-0.563028	1.82918	Vasculature
TTCGTACTCCAGAACG-1_V6_A	8.63063	2.88237	PT
TTCTACCTCAATCGGT-1_V6_A	5.81584	2.46226	PT
TTGCCATAGCCCGCTC-1_V6_A	11.3698	4.37671	PT
TTGCCCTGATCACGGG-1_V6_A	1.26065	2.82339	Inflamed tubulointerstitium
TTGGAAGAATACAGTC-1_V6_A	11.4439	4.24592	PT
TTGGTTGCGGTGCGCG-1_V6_A	8.93442	-0.730709	PT/DCT
TTGTTTCATTAGTCTA-1_V6_A	6.37472	3.1568	PT
AAACCGTTCGTCCAGG-1_V3_C	3.19607	7.7462	Normal glomeruli
AAACGAGACGGTTGAT-1_V3_C	6.31432	2.45703	CNT/PC/IC
AAACTGCTGGCTCCAA-1_V3_C	-0.120635	-2.74834	LOH
AAAGGCTCTCGCGCCG-1_V3_C	2.45561	0.579909	Tubulointerstitium
AAAGGGATGTAGCAAG-1_V3_C	-0.343182	1.00189	Vasculature
AAATACCTATAAGCAT-1_V3_C	9.64711	0.916987	PT
AAATGGTCAATGTGCC-1_V3_C	-0.622641	2.36273	Vasculature
AAATTTGCGGGTGTGG-1_V3_C	3.17538	2.85536	Inflamed tubulointerstitium
AACAACTGGTAGTTGC-1_V3_C	7.77683	4.7564	Normal glomeruli
AACCGAGCTTGGTCAT-1_V3_C	9.39229	0.311115	PT/LOH
AACGATAATGCCGTAG-1_V3_C	12.4452	3.11707	PT
AACGATATGTCAACTG-1_V3_C	6.09014	-1.90214	CNT/PC
AACGCGGTCTCCAGCC-1_V3_C	8.28664	0.675137	PT/LOH
AACGGCCATCTCCGGT-1_V3_C	0.768949	4.86604	Inflamed tubulointerstitium
AACGTACTGTGGGTAC-1_V3_C	5.84297	3.85183	PT
AACGTCAGACTAGTGG-1_V3_C	2.25584	-0.33223	CNT/PC/IC
AACGTGCGAAAGTCTC-1_V3_C	8.04412	0.593891	PT/LOH
AACTAGGCTTGGGTGT-1_V3_C	9.95167	0.531249	PT
AACTCAAGTTAATTGC-1_V3_C	4.13373	3.64028	Inflamed tubulointerstitium
AACTGGGTCCCGACGT-1_V3_C	6.15971	-1.52893	CNT/PC
AAGACTGCAAGCTACT-1_V3_C	4.5494	0.550481	PT/LOH
AAGAGCTCTTTATCGG-1_V3_C	5.2786	1.85836	CNT/PC/IC
AAGAGGCATGGATCGC-1_V3_C	9.43609	2.45811	PT
AAGCATACTCTCCTGA-1_V3_C	11.399	1.54965	PT
AAGCTAGATCGAGTAA-1_V3_C	11.6304	2.6673	PT
AAGCTCGTGCCAAGTC-1_V3_C	8.17966	0.15848	PT/LOH
AAGGAGCGGTTGGTGC-1_V3_C	11.652	1.72987	PT
AAGGCGCGTAAAGCTT-1_V3_C	2.46198	3.67759	Inflamed tubulointerstitium
AAGGCTGTGCTCATCG-1_V3_C	10.4151	-0.481538	PT/DCT
AAGGTATCCTAATATA-1_V3_C	1.02248	-1.59421	LOH
[truncated: 8,765 more rows]

## Sheet: Figure 3
Figure 3a+b					Figure 3c				Figure 3e				Figure 3f
UMAP1	UMAP2	Cell type	Cytokine score		Cell type	Kidney [%]	Blood [%]		compartment_broad	cell type	Proportion			Inflammation score (ST)	Teff score (scRNA-seq)
4.6745	-1.8357	stressed T cells	0.0282		CD4+ Teff	38.216	0.685		Non inflamed	NKT/CTL	0.0629168		Ustekinumab	5.64604	110.416
8.6266	-2.5652	CD8+ Teff	0.4151		CD8+ Teff	28.589	0.902		Non inflamed	NKT/CTL	0.0025351		Brentuximab	8.76752	68.3203
7.9462	-2.5697	CD8+ Teff	-0.094		stressed T cells	8.694	2.656		Non inflamed	NKT/CTL	0.0284673		Vinflunine	8.52284	68.294
7.3208	-2.0834	CD8+ Teff	-0.0209		NKT/CTL	5.278	15.019		Non inflamed	NKT/CTL	4.07228e-05		Enfortumab	8.20985	68.294
8.2646	-1.3218	CD8+ Teff	0.303		Treg	5.206	4.229		Inflamed tubulointerstitium	NKT/CTL	0.0350167		Belantamab	8.52612	68.2806
7.8443	-2.5603	CD8+ Teff	-0.0049		MAIT	2.691	2.092		Non inflamed	NKT/CTL	5.67782e-05		Polatuzumab	8.58099	67.3221
-1.0747	-1.9571	CD4+ naive	-0.2667		CD4+ Tcm	2.547	18.778		Inflamed glomeruli	NKT/CTL	0.025855		Tocilizumab	8.09949	62.3077
6.1205	-0.8495	stressed T cells	0.0238		CD8+ Tem	2.416	6.229		Non inflamed	NKT/CTL	1.8752e-05
4.7471	-5.8191	MAIT	0.3489		CD4+ naive	2.258	29.497		Non inflamed	NKT/CTL	3.77078e-05
5.2211	-2.9646	CD4+ Teff	-0.0527		gdT	1.118	2.264		Inflamed tubulointerstitium	NKT/CTL	0.0349357
8.8021	-1.5347	CD8+ Teff	-0.074		NK	1.113	3.11		Non inflamed	NKT/CTL	0.0172034
1.9816	2.6324	Treg	-0.0668		NKT	0.942	1.553		Non inflamed	NKT/CTL	6.683e-05
5.3947	-4.8117	CD4+ Teff	-0.0425		CD4+/CD8+ Tcm	0.451	8.736		Non inflamed	NKT/CTL	4.25223e-05
4.0343	-3.8335	CD4+ Teff	-0.0215		CD8+ naive	0.311	3.824		Inflamed tubulointerstitium	NKT/CTL	0.0993837
7.9511	-3.3032	CD8+ Teff	0.0183		Prolif.	0.171	0.426		Non inflamed	NKT/CTL	3.86266e-05
9.9982	0.056	NKT/CTL	0.3255						Non inflamed	NKT/CTL	5.49763e-05
5.2344	-1.171	stressed T cells	-0.0561						Non inflamed	NKT/CTL	3.79081e-05
8.333	-3.0289	CD8+ Teff	0.0193		Figure 3d (left)				Inflamed tubulointerstitium	NKT/CTL	0.0965685
2.3721	-2.9647	CD4+ Teff	-0.0346		CD8+ Teff subset	proportion			Non inflamed	NKT/CTL	4.12768e-05
4.7699	-5.5362	MAIT	-0.0444		NKT/CTL	0.24106			Non inflamed	NKT/CTL	0.0288037
2.7812	-2.3117	CD4+ Teff	-0.0351		Th1-like	0.0417954			Non inflamed	NKT/CTL	7.72937e-05
5.3196	-3.551	CD4+ Teff	0.4026		Tc17-like	0.148933			Non inflamed	NKT/CTL	1.88468e-05
4.2915	-3.7059	CD4+ Teff	-0.1655		Tc1	0.568212			Non inflamed	NKT/CTL	0.0131721
7.7054	-2.756	CD8+ Teff	-0.0375						Non inflamed	NKT/CTL	3.35754e-05
8.4504	-1.3533	CD8+ Teff	-0.2395						Non inflamed	NKT/CTL	2.50645e-05
7.8838	-1.5515	CD8+ Teff	-0.0323						Non inflamed	NKT/CTL	5.76532e-05
7.1057	-2.4078	CD8+ Teff	0.0277		Figure 3d (right)				Non inflamed	NKT/CTL	6.22377e-05
5.3001	-3.8213	CD4+ Teff	-0.0452		CD4+ Teff subset	proportion			Non inflamed	NKT/CTL	0.00217302
8.1395	-1.1532	CD8+ Teff	-0.0819		Tc1-like	0.0891987			Non inflamed	NKT/CTL	4.17893e-05
4.4328	-2.9013	CD4+ Teff	-0.0049		Tfh	0.192565			Non inflamed	NKT/CTL	2.78572e-05
7.4127	-2.9632	CD8+ Teff	-0.0491		Th1-like	0.261136			Inflamed tubulointerstitium	NKT/CTL	0
8.5109	-1.0483	CD8+ Teff	0.342		Th1	0.248215			Non inflamed	NKT/CTL	0.0448809
7.3919	-1.5226	CD8+ Teff	0.0558		Th17	0.208886			Non inflamed	NKT/CTL	6.01312e-05
3.8161	2.1195	Treg	-0.0444						Non inflamed	NKT/CTL	1.90527e-05
7.2873	-4.6632	CD8+ Teff	0.4401						Non inflamed	NKT/CTL	4.1084e-05
8.3377	-1.141	CD8+ Teff	0.486						Non inflamed	NKT/CTL	5.95194e-05
8.4207	-1.0735	CD8+ Teff	0.2688						Inflamed tubulointerstitium	NKT/CTL	0.0393007
3.9862	-2.2229	CD4+ Teff	-0.0178						Non inflamed	NKT/CTL	5.76089e-05
5.3342	-1.2287	stressed T cells	0.0038						Non inflamed	NKT/CTL	5.83554e-05
7.8886	0.2707	CD8+ Tem	-0.023						Non inflamed	NKT/CTL	3.85728e-05
7.5115	-1.2967	CD8+ Teff	-0.0461						Non inflamed	NKT/CTL	2.77299e-05
7.9616	-3.3855	CD8+ Teff	-0.0206						Non inflamed	NKT/CTL	3.99886e-05
1.708	-2.4965	CD4+ Teff	-0.0567						Non inflamed	NKT/CTL	7.47445e-05
1.1532	-0.128	Treg	-0.0123						Inflamed tubulointerstitium	NKT/CTL	0
5.6649	-1.4411	stressed T cells	0.0114						Non inflamed	NKT/CTL	4.10396e-05
8.3107	-1.0629	CD8+ Teff	0.1898						Non inflamed	NKT/CTL	4.14415e-05
5.5439	-0.9194	stressed T cells	0.2823						Non inflamed	NKT/CTL	2.77368e-05
6.8076	-4.1426	CD8+ Teff	-0.0774						Non inflamed	NKT/CTL	3.94698e-05
3.262	-3.0119	CD4+ Teff	-0.0193						Inflamed tubulointerstitium	NKT/CTL	0
4.7557	-2.3352	CD4+ Teff	-0.0631						Non inflamed	NKT/CTL	1.93956e-05
3.4416	-5.2773	CD4+ Teff	-0.0811						Inflamed glomeruli	NKT/CTL	0
3.0324	-2.6374	CD4+ Teff	-0.0926						Non inflamed	NKT/CTL	3.98529e-05
8.0264	-1.292	CD8+ Teff	0.0141						Non inflamed	NKT/CTL	3.94757e-05
7.3791	-2.4649	CD8+ Teff	-0.1126						Non inflamed	NKT/CTL	6.15151e-05
3.7299	-5.6604	CD4+ Teff	-0.0558						Non inflamed	NKT/CTL	5.59839e-05
5.569	-2.7098	CD4+ Teff	0.6261						Inflamed tubulointerstitium	NKT/CTL	0.0724874
5.9478	-2.2886	CD8+ Teff	0.0824						Non inflamed	NKT/CTL	5.81824e-05
5.2243	-3.8508	CD4+ Teff	-0.094						Non inflamed	NKT/CTL	8.15423e-05
3.1636	1.0189	CD4+ Tcm	0.0018						Non inflamed	NKT/CTL	0.00322665
4.3179	-5.0884	CD4+ Teff	-0.0668						Non inflamed	NKT/CTL	0.00437146
8.7395	-1.1057	CD8+ Teff	-0.2032						Non inflamed	NKT/CTL	2.88182e-05
5.9166	-1.4764	stressed T cells	-0.0428						Non inflamed	NKT/CTL	3.93774e-05
4.8357	-6.4196	MAIT	-0.0032						Non inflamed	NKT/CTL	0.00315118
5.2872	-3.8154	CD4+ Teff	-0.0215						Non inflamed	NKT/CTL	5.21255e-05
2.7002	-4.4605	CD4+ Teff	-0.0521						Non inflamed	NKT/CTL	2.70482e-05
4.1478	-0.3789	stressed T cells	0.3775						Non inflamed	NKT/CTL	4.05394e-05
5.6943	-3.3225	CD4+ Teff	0.1894						Non inflamed	NKT/CTL	1.86709e-05
2.2939	-4.0671	CD4+ Teff	-0.016						Inflamed tubulointerstitium	NKT/CTL	0.0293252
4.7057	-5.9295	MAIT	0.2503						Non inflamed	NKT/CTL	4.08901e-05
2.3117	-3.5481	CD4+ Teff	0.2031						Non inflamed	NKT/CTL	3.96e-05
5.8021	-4.8927	CD4+ Teff	-0.0544						Inflamed glomeruli	NKT/CTL	0.0541854
5.2568	-4.3273	CD4+ Teff	0.2485						Inflamed tubulointerstitium	NKT/CTL	0.0232978
3.055	-3.9692	CD4+ Teff	-0.0328						Non inflamed	NKT/CTL	6.21049e-05
7.9812	-3.5001	CD8+ Teff	0.6513						Non inflamed	NKT/CTL	3.87713e-05
3.6812	-1.8578	CD4+ Teff	-0.0912						Non inflamed	NKT/CTL	2.78513e-05
7.9454	-1.6052	CD8+ Teff	-0.0475						Non inflamed	NKT/CTL	6.25919e-05
4.2694	-4.1945	CD4+ Teff	-0.0852						Non inflamed	NKT/CTL	3.96714e-05
7.5158	-2.8606	CD8+ Teff	0.6613						Non inflamed	NKT/CTL	1.92774e-05
7.2846	-3.3553	CD8+ Teff	0.069						Inflamed tubulointerstitium	NKT/CTL	0.0168938
2.6857	-3.1994	CD4+ Teff	-0.0937						Non inflamed	NKT/CTL	6.5173e-05
7.8195	-3.933	CD8+ Teff	-0.0891						Non inflamed	NKT/CTL	2.78847e-05
3.3581	-5.3345	CD4+ Teff	-0.0531						Non inflamed	NKT/CTL	3.71345e-05
5.3873	-5.2478	CD4+ Teff	-0.0303						Non inflamed	NKT/CTL	2.69609e-05
6.6868	-1.8389	CD8+ Teff	-0.1119						Non inflamed	NKT/CTL	1.75611e-05
8.2299	-1.0801	CD8+ Teff	0.0363						Non inflamed	NKT/CTL	4.23458e-05
2.405	-3.1136	CD4+ Teff	-0.1945						Non inflamed	NKT/CTL	2.70824e-05
4.5462	-4.8207	CD4+ Teff	0.4331						Non inflamed	NKT/CTL	5.8484e-05
5.043	-0.3503	stressed T cells	-0.0242						Non inflamed	NKT/CTL	4.24235e-05
7.4815	-1.9335	CD8+ Teff	-0.0069						Non inflamed	NKT/CTL	3.98767e-05
8.3877	0.1662	CD8+ Tem	-0.0235						Non inflamed	NKT/CTL	2.72759e-05
10.4664	-0.8267	CD8+ Teff	-0.0413						Non inflamed	NKT/CTL	4.13861e-05
6.498	-1.7479	CD8+ Teff	0.0291						Non inflamed	NKT/CTL	0.0123643
5.2388	-1.4595	stressed T cells	0.0436						Non inflamed	NKT/CTL	0.0041937
0.8246	3.0717	CD4+ Tcm	0.2114						Non inflamed	NKT/CTL	0.018123
-0.9774	2.8805	CD4+ Tcm	-0.1142						Inflamed tubulointerstitium	NKT/CTL	0.113493
7.9166	-1.4414	CD8+ Teff	-0.053						Non inflamed	NKT/CTL	0.00364478
7.7079	-2.4671	CD8+ Teff	0.4793						Non inflamed	NKT/CTL	5.4146e-05
3.3087	-3.5038	CD4+ Teff	0.0498						Non inflamed	NKT/CTL	3.71396e-05
7.3784	-1.9228	CD8+ Teff	-0.0153						Non inflamed	NKT/CTL	2.62957e-05
7.6677	-4.6433	CD8+ Teff	0.352						Non inflamed	NKT/CTL	4.14532e-05
3.642	-4.5809	CD4+ Teff	0.3255						Non inflamed	NKT/CTL	5.29742e-05
7.7543	-1.1107	CD8+ Teff	-0.0245						Non inflamed	NKT/CTL	5.92305e-05
10.2948	-0.3484	CD8+ Teff	-0.0117						Non inflamed	NKT/CTL	2.67646e-05
8.2404	-1.0133	CD8+ Teff	-0.0746						Inflamed tubulointerstitium	NKT/CTL	0.0695934
6.9057	-2.825	CD8+ Teff	0.4497						Non inflamed	NKT/CTL	6.00049e-05
6.0556	-3.8845	CD4+ Teff	0.4643						Non inflamed	NKT/CTL	4.27543e-05
9.8623	-0.5756	CD8+ Teff	-0.0008						Inflamed tubulointerstitium	NKT/CTL	0.0126456
6.9178	-2.559	CD8+ Teff	-0.0109						Non inflamed	NKT/CTL	3.62184e-05
7.9372	-1.1125	CD8+ Teff	-0.0574						Inflamed glomeruli	NKT/CTL	0.00323952
8.7765	-2.1607	CD8+ Teff	-0.0108						Non inflamed	NKT/CTL	0.00966571
6.7907	-2.8267	CD8+ Teff	0.6552						Inflamed tubulointerstitium	NKT/CTL	0.0234732
6.8247	-2.7488	CD8+ Teff	0.0567						Non inflamed	NKT/CTL	2.62186e-05
-1.9606	-2.3189	CD4+ naive	-0.0052						Non inflamed	NKT/CTL	5.98768e-05
8.159	-1.1221	CD8+ Teff	-0.0346						Non inflamed	NKT/CTL	2.73444e-05
7.4126	-1.639	CD8+ Teff	0.0176						Non inflamed	NKT/CTL	0.00189977
4.296	-3.5079	CD4+ Teff	-0.0256						Non inflamed	NKT/CTL	2.72213e-05
4.2983	-3.5748	CD4+ Teff	0.3248						Non inflamed	NKT/CTL	5.65482e-05
-0.4871	0.0885	CD4+ naive	0.0309						Inflamed tubulointerstitium	NKT/CTL	0.0910568
7.7912	-1.2146	CD8+ Teff	-0.0662						Non inflamed	NKT/CTL	0.00830788
8.2742	-3.104	CD8+ Teff	1.1617						Non inflamed	NKT/CTL	1.90093e-05
7.0167	-3.08	CD8+ Teff	0.5572						Non inflamed	NKT/CTL	5.96691e-05
7.8968	-1.3332	CD8+ Teff	-0.0471						Non inflamed	NKT/CTL	3.76234e-05
8.1595	-3.0413	CD8+ Teff	0.2579						Non inflamed	NKT/CTL	0.0406117
2.5421	-2.7311	CD4+ Teff	0.0066						Non inflamed	NKT/CTL	1.26585e-05
7.1063	-4.1225	CD8+ Teff	0.0017						Inflamed tubulointerstitium	NKT/CTL	0.0445888
10.1907	4.493	NKT	0.3107						Inflamed tubulointerstitium	NKT/CTL	0.0461331
8.7201	-2.5281	CD8+ Teff	-0.0184						Non inflamed	NKT/CTL	2.7029e-05
7.4362	-3.0769	CD8+ Teff	0.0537						Non inflamed	NKT/CTL	2.75917e-05
-1.4743	-1.5998	CD4+ naive	-0.0023						Non inflamed	NKT/CTL	4.11945e-05
4.4177	-0.6127	stressed T cells	0.0484						Non inflamed	NKT/CTL	0.00484148
9.6181	-0.7954	CD8+ Teff	-0.0029						Non inflamed	NKT/CTL	3.80446e-05
6.7803	-3.215	CD8+ Teff	-0.1756						Non inflamed	NKT/CTL	2.74933e-05
8.1268	-1.0595	CD8+ Teff	0.01						Non inflamed	NKT/CTL	0.000794313
4.0643	-2.9793	CD4+ Tcm	-0.0515						Non inflamed	NKT/CTL	4.21122e-05
4.9226	-3.8477	CD4+ Teff	-0.0504						Non inflamed	NKT/CTL	4.137e-05
5.2545	-2.8682	CD4+ Teff	0.013						Inflamed tubulointerstitium	NKT/CTL	0
5.363	-2.9149	CD4+ Teff	-0.0577						Non inflamed	NKT/CTL	4.33678e-05
8.2256	-1.6451	CD8+ Teff	-0.0087						Non inflamed	NKT/CTL	5.55915e-05
3.6535	-4.3188	CD4+ Teff	0.4407						Non inflamed	NKT/CTL	2.00672e-05
4.655	2.689	Treg	-0.0725						Non inflamed	NKT/CTL	3.67028e-05
8.3393	-1.5206	CD8+ Teff	-0.023						Non inflamed	NKT/CTL	5.79736e-05
3.2093	-4.003	CD4+ Teff	0.0114						Non inflamed	NKT/CTL	1.98121e-05
5.2591	-2.5227	CD4+ Teff	0.0369						Non inflamed	NKT/CTL	2.77429e-05
3.8329	2.358	Treg	0.0125						Non inflamed	NKT/CTL	4.1691e-05
8.1074	-1.8026	CD8+ Teff	0.5805						Non inflamed	NKT/CTL	1.88507e-05
8.4101	-0.9845	CD8+ Teff	-0.0011						Inflamed tubulointerstitium	NKT/CTL	0
3.5284	-3.8167	CD4+ Teff	-0.0743						Non inflamed	NKT/CTL	0.078164
6.7876	-2.783	CD8+ Teff	0.0287						Non inflamed	NKT/CTL	4.01467e-05
2.1935	-2.9357	CD4+ Teff	-0.0435						Non inflamed	NKT/CTL	6.82607e-05
4.4759	-4.9593	CD4+ Teff	-0.0716						Non inflamed	NKT/CTL	1.33042e-05
1.1931	-2.1167	CD4+ Teff	0.0018						Inflamed tubulointerstitium	NKT/CTL	0
3.8849	-4.4234	CD4+ Teff	-0.0734						Non inflamed	NKT/CTL	6.16044e-05
4.0404	-4.5942	CD4+ Teff	-0.053						Non inflamed	NKT/CTL	2.77915e-05
2.1436	-3.2526	CD4+ Teff	-0.1159						Non inflamed	NKT/CTL	2.73696e-05
7.5325	-4.3104	CD8+ Teff	-0.0395						Non inflamed	NKT/CTL	7.05256e-05
10.8031	0.0402	CD8+ Teff	-0.0515						Inflamed tubulointerstitium	NKT/CTL	0.0318346
3.821	2.3502	Treg	-0.0602						Non inflamed	NKT/CTL	0.00454583
2.5854	-3.5464	CD4+ Teff	-0.0014						Inflamed tubulointerstitium	NKT/CTL	0.0230226
3.0072	-4.7344	CD4+ Teff	0.0107						Non inflamed	NKT/CTL	2.7232e-05
5.5599	-2.8582	CD4+ Teff	0.0352						Non inflamed	NKT/CTL	0.00128844
2.4653	-1.7071	CD4+ Teff	-0.0235						Inflamed tubulointerstitium	NKT/CTL	0.0262098
7.8954	-0.1533	CD8+ Tem	0.0067						Non inflamed	NKT/CTL	5.40371e-05
6.7148	-1.7891	CD8+ Teff	0.0184						Non inflamed	NKT/CTL	3.9512e-05
4.455	-1.8544	stressed T cells	0.0592						Non inflamed	NKT/CTL	4.35812e-05
3.84	-4.9383	CD4+ Teff	-0.0613						Non inflamed	NKT/CTL	8.53403e-05
3.1418	2.0545	Treg	-0.0597						Inflamed tubulointerstitium	NKT/CTL	0.104766
7.9718	-1.0077	CD8+ Teff	0.0032						Non inflamed	NKT/CTL	4.59645e-05
4.691	-6.1998	MAIT	-0.0527						Inflamed tubulointerstitium	NKT/CTL	0.0876585
3.0012	1.8913	Treg	-0.0236						Non inflamed	NKT/CTL	2.6949e-05
3.9852	-5.3603	CD4+ Teff	-0.0194						Non inflamed	NKT/CTL	4.36188e-05
8.4413	-1.1181	CD8+ Teff	0.0123						Non inflamed	NKT/CTL	0.00939692
3.8762	2.2319	Treg	0.2921						Non inflamed	NKT/CTL	5.9774e-05
4.552	-0.5251	stressed T cells	0.0599						Non inflamed	NKT/CTL	2.83701e-05
7.0095	-2.5478	CD8+ Teff	0.3036						Non inflamed	NKT/CTL	5.85225e-05
8.4132	-1.3001	CD8+ Teff	0.3305						Non inflamed	NKT/CTL	4.13571e-05
7.4799	-4.4987	CD8+ Teff	1.9139						Non inflamed	NKT/CTL	3.9567e-05
3.265	-4.233	CD4+ Teff	-0.1095						Non inflamed	NKT/CTL	0.0172956
5.6691	-2.2764	CD8+ Teff	-0.0904						Non inflamed	NKT/CTL	6.35738e-05
7.868	-1.1335	CD8+ Teff	-0.0801						Inflamed tubulointerstitium	NKT/CTL	0.0361107
10.1041	0.3195	CD8+ Teff	-0.0552						Non inflamed	NKT/CTL	4.01981e-05
6.7743	-2.1163	CD8+ Teff	0.3342						Non inflamed	NKT/CTL	4.24642e-05
8.5794	-0.8087	CD8+ Teff	-0.0413						Non inflamed	NKT/CTL	6.06779e-05
7.5381	-1.1267	CD8+ Teff	-0.0552						Inflamed tubulointerstitium	NKT/CTL	0.0291796
6.5024	-2.9151	CD8+ Teff	0.2495						Inflamed tubulointerstitium	NKT/CTL	0.0368855
6.6182	-1.2895	CD8+ Teff	0.0086						Non inflamed	NKT/CTL	9.44987e-05
6.6073	-3	CD8+ Teff	-0.0073						Inflamed tubulointerstitium	NKT/CTL	0
7.5722	-0.8603	CD8+ Teff	-0.0965						Non inflamed	NKT/CTL	2.5715e-05
3.247	-3.7183	CD4+ Teff	-0.0365						Non inflamed	NKT/CTL	2.63867e-05
7.6113	-2.7423	CD8+ Teff	-0.1022						Non inflamed	NKT/CTL	0.00141734
7.1489	-2.8515	CD8+ Teff	-0.0107						Non inflamed	NKT/CTL	2.79726e-05
4.0308	-4.4269	CD4+ Teff	0.0192						Non inflamed	NKT/CTL	5.61238e-05
4.8848	-0.8074	stressed T cells	0.0434						Non inflamed	NKT/CTL	1.24054e-05
5.3638	-1.7931	stressed T cells	0.0179						Non inflamed	NKT/CTL	0.0287392
6.8039	-3.9403	CD8+ Teff	0.0221						Non inflamed	NKT/CTL	2.69971e-05
1.6541	-2.9423	CD4+ Teff	-0.0504						Non inflamed	NKT/CTL	2.04115e-05
1.4532	-1.5685	CD4+ Teff	-0.0123						Non inflamed	NKT/CTL	3.81863e-05
6.5196	-2.7688	CD8+ Teff	-0.0496						Non inflamed	NKT/CTL	3.98909e-05
-0.2852	-0.7671	CD4+ naive	0.3945						Inflamed tubulointerstitium	NKT/CTL	0.0841408
4.2265	-3.9147	CD4+ Teff	0.484						Inflamed glomeruli	NKT/CTL	0.0565617
4.8842	-5.349	CD4+ Teff	-0.0223						Non inflamed	NKT/CTL	0.0044929
8.2429	-2.6543	CD8+ Teff	0.2815						Non inflamed	NKT/CTL	5.77763e-05
6.5885	-2.9418	CD8+ Teff	0.1931						Inflamed tubulointerstitium	NKT/CTL	0.0914759
6.0836	-2.9424	CD4+ Teff	0.3255						Non inflamed	NKT/CTL	4.05639e-05
3.9057	2.2902	Treg	-0.0271						Non inflamed	NKT/CTL	0.0215272
5.0291	-4.642	CD4+ Teff	0.3597						Non inflamed	NKT/CTL	3.19376e-05
2.2115	-3.1089	CD4+ Teff	-0.0265						Non inflamed	NKT/CTL	0.00295094
11.87	0.9374	NKT/CTL	-0.0866						Non inflamed	NKT/CTL	4.30758e-05
3.995	-3.8278	CD4+ Teff	0.0221						Non inflamed	NKT/CTL	1.81133e-05
3.9993	-4.884	CD4+ Teff	0.0362						Inflamed tubulointerstitium	NKT/CTL	0.061524
9.3996	-1.2717	CD8+ Teff	0.6177						Non inflamed	NKT/CTL	3.80717e-05
3.5731	-5.6911	CD4+ Teff	0.0139						Non inflamed	NKT/CTL	4.45912e-05
8.0424	-4.5283	CD8+ Teff	0.2799						Non inflamed	NKT/CTL	0.00771753
7.9708	-4.7153	CD8+ Teff	-0.0501						Non inflamed	NKT/CTL	1.86225e-05
1.1637	-2.8297	CD4+ Teff	-0.1261						Inflamed tubulointerstitium	NKT/CTL	0.101716
-2.0112	-1.0516	CD4+ naive	-0.0019						Non inflamed	NKT/CTL	5.80661e-05
5.3383	-2.0813	stressed T cells	0.0019						Non inflamed	NKT/CTL	3.92595e-05
5.1455	-3.3122	CD4+ Teff	-0.0131						Non inflamed	NKT/CTL	1.91663e-05
4.4534	-3.2062	CD4+ Teff	0.0155						Non inflamed	NKT/CTL	0.0155168
1.4707	-2.857	CD4+ Teff	-0.0717						Non inflamed	NKT/CTL	2.62683e-05
3.7231	2.1741	Treg	-0.0549						Non inflamed	NKT/CTL	3.94009e-05
3.6777	1.2912	Treg	-0.0517						Non inflamed	NKT/CTL	4.27151e-05
-1.3439	-0.0241	CD4+ naive	0.0397						Non inflamed	NKT/CTL	0.0217873
6.053	-4.395	CD4+ Teff	0.2333						Non inflamed	NKT/CTL	3.79343e-05
2.1822	-3.3706	CD4+ Teff	-0.0168						Non inflamed	NKT/CTL	2.68632e-05
3.6733	0.9173	Treg	-0.0459						Non inflamed	NKT/CTL	1.85452e-05
3.952	-4.325	CD4+ Teff	-0.0031						Non inflamed	NKT/CTL	0.00505734
4.7296	2.9921	Treg	-0.0543						Inflamed glomeruli	NKT/CTL	0.0441895
7.6629	-1.2671	CD8+ Teff	0.0208						Non inflamed	NKT/CTL	0.0210774
7.0348	-1.1001	CD8+ Teff	0.0129						Inflamed tubulointerstitium	NKT/CTL	0.104953
7.5185	-2.7281	CD8+ Teff	0.3585						Non inflamed	NKT/CTL	2.65511e-05
7.6624	-4.5649	CD8+ Teff	-0.1288						Non inflamed	NKT/CTL	5.64483e-05
4.5791	-0.5863	stressed T cells	0.4888						Non inflamed	NKT/CTL	3.04897e-05
5.0303	-3.4896	CD4+ Teff	0.02						Inflamed tubulointerstitium	NKT/CTL	0.0392948
7.4955	-2.6409	CD8+ Teff	-0.0576						Non inflamed	NKT/CTL	1.84609e-05
6.6618	-4.7721	CD4+ Teff	-0.0145						Inflamed tubulointerstitium	NKT/CTL	0
3.1386	2.2665	Treg	-0.0068						Non inflamed	NKT/CTL	6.07108e-05
8.1728	-1.0386	CD8+ Teff	-0.0743						Non inflamed	NKT/CTL	6.33002e-05
5.5295	-3.9797	CD4+ Teff	0.6074						Non inflamed	NKT/CTL	0.00695328
10.714	-0.7648	CD8+ Teff	-0.0107						Non inflamed	NKT/CTL	2.69648e-05
8.2447	-1.2554	CD8+ Teff	-0.0784						Non inflamed	NKT/CTL	0.0094466
2.6369	3.432	Treg	-0.0094						Inflamed tubulointerstitium	NKT/CTL	0.0619886
-3.3252	-1.1792	CD4+ naive	-0.0454						Non inflamed	NKT/CTL	6.59059e-05
8.0401	-3.5087	CD8+ Teff	0.3683						Non inflamed	NKT/CTL	3.69827e-05
8.4031	-1.4505	CD8+ Teff	-0.02						Inflamed tubulointerstitium	NKT/CTL	0.127932
5.6425	-1.7698	stressed T cells	-0.009						Non inflamed	NKT/CTL	3.92131e-05
8.2615	-1.1642	CD8+ Teff	-0.0813						Non inflamed	NKT/CTL	3.82273e-05
9.4712	-1.3581	CD8+ Teff	0.2558						Non inflamed	NKT/CTL	3.94408e-05
9.943	-0.0994	NKT/CTL	-0.0788						Inflamed glomeruli	NKT/CTL	0.0653413
7.7484	-2.5828	CD8+ Teff	0.003						Non inflamed	NKT/CTL	6.26674e-05
7.9973	-2.4403	CD8+ Teff	0.0092						Inflamed tubulointerstitium	NKT/CTL	0.0678153
6.0736	-2.4209	CD8+ Teff	0.005						Non inflamed	NKT/CTL	3.72928e-05
10.2443	-0.6963	CD8+ Teff	-0.1591						Non inflamed	NKT/CTL	5.87305e-05
2.1339	-1.9388	CD4+ Teff	0.0376						Non inflamed	NKT/CTL	3.39076e-05
7.1432	-3.2572	CD8+ Teff	0.3237						Non inflamed	NKT/CTL	0.00370288
6.7191	-2.5475	CD8+ Teff	-0.0766						Non inflamed	NKT/CTL	2.59868e-05
3.7737	-3.5347	CD4+ Teff	-0.0157						Non inflamed	NKT/CTL	5.52006e-05
5.3351	-5.2233	CD4+ Teff	0.1055						Inflamed tubulointerstitium	NKT/CTL	0.0685121
4.7527	-4.7413	CD4+ Teff	-0.0267						Non inflamed	NKT/CTL	2.10523e-05
7.7269	-1.119	CD8+ Teff	-0.0377						Non inflamed	NKT/CTL	3.02564e-05
7.4974	-4.6287	CD8+ Teff	-0.0514						Non inflamed	NKT/CTL	4.11544e-05
7.7848	-2.9202	CD8+ Teff	0.045						Non inflamed	NKT/CTL	3.88512e-05
6.027	-3.4079	CD4+ Teff	0.3812						Non inflamed	NKT/CTL	2.92627e-05
5.4047	-3.2432	CD4+ Teff	-0.0443						Non inflamed	NKT/CTL	5.73873e-05
4.1802	-0.5555	stressed T cells	0.0763						Non inflamed	NKT/CTL	5.62155e-05
4.8937	-1.4989	stressed T cells	0.59						Non inflamed	NKT/CTL	1.90794e-05
4.1903	-3.143	CD4+ Teff	0.0005						Non inflamed	NKT/CTL	0.0426162
5.8316	-4.205	CD4+ Teff	3.5905						Non inflamed	NKT/CTL	2.63876e-05
8.4289	-3.7054	CD8+ Teff	0.333						Non inflamed	NKT/CTL	0.00463792
7.5245	-4.4368	CD8+ Teff	-0.0713						Non inflamed	NKT/CTL	5.70741e-05
-0.5062	-1.6947	CD4+ naive	-0.0058						Inflamed tubulointerstitium	NKT/CTL	0.0101993
8.0088	-1.1481	CD8+ Teff	-0.0669						Non inflamed	NKT/CTL	4.19533e-05
8.2639	-3.7981	CD8+ Teff	-0.1288						Non inflamed	NKT/CTL	5.55183e-05
4.6655	-1.0627	stressed T cells	0.5608						Non inflamed	NKT/CTL	5.47511e-05
3.8401	2.4603	Treg	-0.0313						Non inflamed	NKT/CTL	0.000947504
10.3796	-0.1198	CD8+ Teff	-0.047						Non inflamed	NKT/CTL	2.84173e-05
4.4903	-5.3904	MAIT	-0.3566						Non inflamed	NKT/CTL	3.8587e-05
5.0118	-5.9823	MAIT	-0.0414						Non inflamed	NKT/CTL	0.00424726
4.6414	3.3771	Treg	-0.1624						Non inflamed	NKT/CTL	0.00688551
5.5106	-5.1836	CD4+ Teff	0.0505						Non inflamed	NKT/CTL	1.8864e-05
8.7178	-0.28	CD8+ Teff	-0.0045						Non inflamed	NKT/CTL	2.65952e-05
6.4523	-1.808	CD8+ Teff	0.0073						Non inflamed	NKT/CTL	0.0227842
3.4375	-3.4414	CD4+ Teff	0.5906						Non inflamed	NKT/CTL	3.80341e-05
5.2561	-1.3714	stressed T cells	0.3514						Non inflamed	NKT/CTL	2.84788e-05
4.0307	-4.1021	CD4+ Teff	1.6751						Non inflamed	NKT/CTL	3.74487e-05
2.8011	-2.9768	CD4+ Teff	-0.0136						Non inflamed	NKT/CTL	5.57941e-05
7.5185	-0.651	CD8+ Teff	0.0037						Non inflamed	NKT/CTL	6.25234e-05
8.4918	-0.7848	CD8+ Teff	-0.051						Non inflamed	NKT/CTL	1.76382e-05
8.7563	-2.0902	CD8+ Teff	0.2941						Non inflamed	NKT/CTL	2.76033e-05
4.671	2.3496	Treg	0.3213						Inflamed tubulointerstitium	NKT/CTL	0.00191258
3.2039	-3.3826	CD4+ Teff	-0.0078						Non inflamed	NKT/CTL	4.07101e-05
7.8025	-1.7542	CD8+ Teff	0.4215						Non inflamed	NKT/CTL	4.067e-05
5.454	-3.8265	CD4+ Teff	0.0655						Non inflamed	NKT/CTL	1.90321e-05
3.2924	-2.3962	CD4+ Teff	-0.046						Non inflamed	NKT/CTL	2.66211e-05
6.673	-0.627	stressed T cells	0.2319						Non inflamed	NKT/CTL	3.75107e-05
8.108	-0.5917	CD8+ Teff	-0.0207						Non inflamed	NKT/CTL	4.2865e-05
7.1339	-2.9386	CD8+ Teff	0.288						Non inflamed	NKT/CTL	3.78592e-05
10.1646	4.3423	NKT	-0.0469						Inflamed tubulointerstitium	NKT/CTL	0.0725775
8.2798	-1.1281	CD8+ Teff	0.023						Non inflamed	NKT/CTL	2.67099e-05
7.9228	-1.0129	CD8+ Teff	-0.0193						Non inflamed	NKT/CTL	6.31839e-05
3.9726	1.2402	CD8+ Tem	0.0275						Non inflamed	NKT/CTL	3.92629e-05
2.4434	-4.0543	CD4+ Teff	-0.034						Non inflamed	NKT/CTL	0.00255923
6.6986	-3.8875	CD8+ Teff	-0.0387						Non inflamed	NKT/CTL	2.85546e-05
8.0595	-0.8676	CD8+ Teff	-0.0383						Non inflamed	NKT/CTL	1.71546e-05
4.2588	-2.5837	CD4+ Teff	-0.0847						Non inflamed	NKT/CTL	4.00863e-05
4.6419	-0.6292	stressed T cells	0.4635						Non inflamed	NKT/CTL	2.53357e-05
5.3816	-4.8456	CD4+ Teff	-0.0799						Non inflamed	NKT/CTL	5.97447e-05
6.9963	-2.3992	CD8+ Teff	0.0426						Non inflamed	NKT/CTL	0.00305526
8.237	-2.3175	CD8+ Teff	-0.0744						Non inflamed	NKT/CTL	6.00204e-05
7.5025	-2.0744	CD8+ Teff	-0.0166						Non inflamed	NKT/CTL	5.6472e-05
6.2278	-1.721	CD8+ Teff	-0.0089						Non inflamed	NKT/CTL	2.95902e-05
3.9735	-3.6751	CD4+ Teff	-0.083						Non inflamed	NKT/CTL	2.76619e-05
7.3597	-3.5635	CD8+ Teff	0.3345						Non inflamed	NKT/CTL	4.02312e-05
9.9535	-0.3551	CD8+ Teff	-0.1083						Inflamed tubulointerstitium	NKT/CTL	0.0102722
4.4646	2.9297	Treg	0.6047						Non inflamed	NKT/CTL	4.11268e-05
5.9894	-3.2198	CD4+ Teff	0.6761						Non inflamed	NKT/CTL	5.81613e-05
3.1806	-1.7125	CD4+ Teff	-0.1274						Non inflamed	NKT/CTL	1.79649e-05
5.7495	-0.3048	stressed T cells	0.0283						Non inflamed	NKT/CTL	1.9499e-05
4.9204	-5.0328	CD4+ Teff	1.1935						Non inflamed	NKT/CTL	2.7217e-05
3.1682	-5.5178	CD4+ Teff	-0.1294						Non inflamed	NKT/CTL	4.01596e-05
8.5549	-1.488	CD8+ Teff	-0.0468						Non inflamed	NKT/CTL	1.92551e-05
7.2913	-0.2532	CD8+ Tem	0.0569						Non inflamed	NKT/CTL	2.72944e-05
7.8654	-1.6166	CD8+ Teff	0.2708						Inflamed tubulointerstitium	NKT/CTL	0.0622563
7.5275	-3.0651	CD8+ Teff	0.3776						Non inflamed	NKT/CTL	0.011278
6.9683	-3.0021	CD8+ Teff	0.0014						Non inflamed	NKT/CTL	0.0254039
2.8283	-2.2464	CD4+ Teff	0.0212						Non inflamed	NKT/CTL	4.28196e-05
10.2863	-0.7327	CD8+ Teff	0.0005						Non inflamed	NKT/CTL	2.72553e-05
10.345	4.7482	NKT	0.0086						Inflamed tubulointerstitium	NKT/CTL	0.00109784
8.13	-1.2656	CD8+ Teff	-0.0222						Non inflamed	NKT/CTL	6.22303e-05
7.6341	-2.003	CD8+ Teff	0.0124						Non inflamed	NKT/CTL	3.70971e-05
1.6244	-3.5462	CD4+ Teff	-0.0379						Non inflamed	NKT/CTL	5.42511e-05
5.2124	-6.384	MAIT	-0.1056						Non inflamed	NKT/CTL	1.83483e-05
9.1951	-1.4871	CD8+ Teff	0.7669						Non inflamed	NKT/CTL	0.0230636
4.5329	-1.4967	stressed T cells	-0.0253						Non inflamed	NKT/CTL	1.92457e-05
8.4857	-2.5709	CD8+ Teff	0.695						Non inflamed	NKT/CTL	0.00414713
3.3911	1.2408	Treg	-0.0188						Non inflamed	NKT/CTL	2.6274e-05
5.0483	-5.3532	CD4+ Teff	-0.0721						Inflamed tubulointerstitium	NKT/CTL	0.00306793
7.3655	-2.3237	CD8+ Teff	-0.0091						Non inflamed	NKT/CTL	2.84397e-05
2.9505	-3.4832	CD4+ Teff	0.0078						Non inflamed	NKT/CTL	4.14604e-05
8.4834	-1.0032	CD8+ Teff	-0.0972						Non inflamed	NKT/CTL	4.2828e-05
5.9345	-4.8524	CD4+ Teff	1.3337						Non inflamed	NKT/CTL	2.71408e-05
4.5377	-4.7187	CD4+ Teff	0.3131						Non inflamed	NKT/CTL	3.0257e-05
6.8059	-2.8635	CD8+ Teff	-0.0121						Non inflamed	NKT/CTL	3.82507e-05
1.341	-1.6485	CD4+ Teff	-0.0284						Non inflamed	NKT/CTL	1.95592e-05
7.8571	-3.0799	CD8+ Teff	0.213						Non inflamed	NKT/CTL	5.87823e-05
8.0223	0.1363	CD8+ Tem	0.3309						Non inflamed	NKT/CTL	6.53361e-05
7.3033	-2.5442	CD8+ Teff	0.0362						Non inflamed	NKT/CTL	0.0147517
7.9469	-2.797	CD8+ Teff	-0.0419						Inflamed tubulointerstitium	NKT/CTL	0
8.1475	-2.45	CD8+ Teff	-0.0245						Non inflamed	NKT/CTL	2.6205e-05
8.3708	-1.158	CD8+ Teff	-0.1362						Non inflamed	NKT/CTL	3.98769e-05
3.2262	-2.0963	CD4+ Teff	-0.035						Non inflamed	NKT/CTL	0.00404579
10.0213	-0.8749	CD8+ Teff	0.5065						Non inflamed	NKT/CTL	0.0273235
5.6406	-4.3035	CD4+ Teff	0.2401						Non inflamed	NKT/CTL	4.11218e-05
6.6379	-1.858	CD8+ Teff	-0.0199						Non inflamed	NKT/CTL	6.44333e-05
7.3747	-2.3608	CD8+ Teff	0.0123						Non inflamed	NKT/CTL	8.61655e-05
-1.702	-1.3905	CD4+ naive	-0.0036						Non inflamed	NKT/CTL	1.29648e-05
10.431	-0.399	CD8+ Teff	-0.0008						Non inflamed	NKT/CTL	4.07404e-05
7.5245	-1.256	CD8+ Teff	-0.0468						Non inflamed	NKT/CTL	8.6345e-05
5.8332	-4.8051	CD4+ Teff	0.218						Non inflamed	NKT/CTL	1.7901e-05
7.1454	-2.6054	CD8+ Teff	0.0282						Non inflamed	NKT/CTL	1.99092e-05
6.4164	-2.149	CD8+ Teff	0.059						Non inflamed	NKT/CTL	2.54628e-05
4.5307	2.3889	Treg	-0.0048						Non inflamed	NKT/CTL	3.8429e-05
4.7476	-4.0152	CD4+ Teff	-0.0681						Non inflamed	NKT/CTL	1.32769e-05
8.4398	-2.1446	CD8+ Teff	0.0055						Non inflamed	NKT/CTL	2.62793e-05
7.5609	-4.3229	CD8+ Teff	-0.0806						Inflamed tubulointerstitium	NKT/CTL	0.0516288
2.4856	-4.6545	CD4+ Teff	-0.0508						Non inflamed	NKT/CTL	0.00201744
7.9784	-1.5288	CD8+ Teff	-0.0981						Non inflamed	NKT/CTL	0.037022
7.4967	-2.6358	CD8+ Teff	-0.056						Non inflamed	NKT/CTL	4.26468e-05
7.4234	-2.6745	CD8+ Teff	0.3285						Non inflamed	NKT/CTL	0.00244099
5.1838	-4.8345	CD4+ Teff	-0.016						Non inflamed	NKT/CTL	5.43133e-05
7.2109	-2.5619	CD8+ Teff	-0.0137						Non inflamed	NKT/CTL	2.99789e-05
3.1477	-2.9942	CD4+ Teff	0.2845						Inflamed tubulointerstitium	NKT/CTL	0
10.446	4.4241	NKT	0.2405						Non inflamed	NKT/CTL	0.00145989
9.6161	-0.4726	CD8+ Teff	-0.0682						Non inflamed	NKT/CTL	4.02167e-05
3.0206	-5.365	CD4+ Teff	-0.1023						Non inflamed	NKT/CTL	1.97075e-05
8.581	-1.1491	CD8+ Teff	0.0083						Non inflamed	NKT/CTL	3.84923e-05
10.0831	-0.5182	CD8+ Teff	0.0103						Non inflamed	NKT/CTL	5.67045e-05
4.4407	-4.3631	CD4+ Teff	0.3024						Non inflamed	NKT/CTL	0.0190211
7.8553	-4.4049	CD8+ Teff	-0.0851						Non inflamed	NKT/CTL	2.78353e-05
8.7978	-1.2197	CD8+ Teff	-0.0331						Non inflamed	NKT/CTL	0.0107808
6.2936	-4.4662	CD4+ Teff	-0.0269						Non inflamed	NKT/CTL	5.65716e-05
5.5442	-3.1549	CD4+ Teff	0.9546						Non inflamed	NKT/CTL	0.00344371
3.478	-4.7237	CD4+ Teff	-0.0541						Non inflamed	NKT/CTL	0.00771435
6.8526	-2.3834	CD8+ Teff	0.5507						Non inflamed	NKT/CTL	4.01329e-05
5.1168	-2.4516	CD4+ Teff	-0.0637						Non inflamed	NKT/CTL	2.84443e-05
5.6593	-4.7714	CD4+ Teff	0.4744						Non inflamed	NKT/CTL	1.81526e-05
7.2262	-1.52	CD8+ Teff	-0.0219						Inflamed tubulointerstitium	NKT/CTL	0.112151
7.2344	-2.9497	CD8+ Teff	0.3301						Non inflamed	NKT/CTL	3.0698e-05
2.6235	-3.4422	CD4+ Teff	-0.0587						Non inflamed	NKT/CTL	1.30231e-05
2.9496	-3.3251	CD4+ Teff	0.0118						Inflamed tubulointerstitium	NKT/CTL	0.0954126
6.6466	-1.5143	CD8+ Teff	-0.106						Non inflamed	NKT/CTL	2.44747e-05
4.2595	-5.731	MAIT	-0.059						Non inflamed	NKT/CTL	4.35661e-05
6.7043	-2.096	CD8+ Teff	-0.0467						Non inflamed	NKT/CTL	0.0173319
7.3986	-2.2389	CD8+ Teff	-0.0046						Non inflamed	NKT/CTL	6.06417e-05
7.6662	-1.7191	CD8+ Teff	-0.035						Non inflamed	NKT/CTL	5.89337e-05
7.7635	-1.3031	CD8+ Teff	0.0264						Inflamed tubulointerstitium	NKT/CTL	0
-3.2927	-0.2669	CD4+ naive	-0.0439						Non inflamed	NKT/CTL	3.94363e-05
7.1668	-1.1788	CD8+ Teff	0.0046						Non inflamed	NKT/CTL	2.83851e-05
5.8531	-5.0102	CD4+ Teff	-0.0232						Non inflamed	NKT/CTL	2.9056e-05
6.0084	-4.4472	CD4+ Teff	-0.0605						Non inflamed	NKT/CTL	4.15503e-05
7.9883	-3.5255	CD8+ Teff	1.0797						Non inflamed	NKT/CTL	6.34105e-05
7.9167	-1.5592	CD8+ Teff	-0.018						Non inflamed	NKT/CTL	6.25855e-05
3.6618	-3.7762	CD4+ Teff	-0.2133						Non inflamed	NKT/CTL	4.04525e-05
8.6299	-1.0099	CD8+ Teff	-0.0552						Non inflamed	NKT/CTL	2.71768e-05
8.0051	-2.0837	CD8+ Teff	-0.0407						Non inflamed	NKT/CTL	0.00885435
5.8492	-5.1069	CD4+ Teff	-0.0518						Non inflamed	NKT/CTL	5.82887e-05
5.0254	-5.0034	CD4+ Teff	-0.1228						Non inflamed	NKT/CTL	3.74657e-05
8.5303	-1.2356	CD8+ Teff	-0.2121						Non inflamed	NKT/CTL	4.40546e-05
5.8431	-3.4955	CD4+ Teff	1.218						Inflamed tubulointerstitium	NKT/CTL	0.0180536
6.3591	-0.7067	stressed T cells	-0.1556						Non inflamed	NKT/CTL	5.79405e-05
10.8603	0.8795	NKT/CTL	-0.0132						Non inflamed	NKT/CTL	8.50695e-05
8.4069	-1.5834	CD8+ Teff	-0.0169						Non inflamed	NKT/CTL	2.73241e-05
5.7601	-1.4789	CD8+ Teff	-0.0362						Non inflamed	NKT/CTL	0.0166921
7.4044	-1.9209	CD8+ Teff	0.3475						Non inflamed	NKT/CTL	4.11434e-05
8.4644	-3.3749	CD8+ Teff	0.3272						Non inflamed	NKT/CTL	5.34526e-05
7.8609	-2.0933	CD8+ Teff	0.37						Inflamed tubulointerstitium	NKT/CTL	0.0493263
7.181	-0.9417	CD8+ Teff	0.0592						Non inflamed	NKT/CTL	2.94875e-05
8.325	-1.7652	CD8+ Teff	0.3282						Non inflamed	NKT/CTL	0.0165884
4.3863	-5.9787	MAIT	-0.1612						Non inflamed	NKT/CTL	6.22564e-05
5.1662	-1.8102	stressed T cells	-0.0394						Non inflamed	NKT/CTL	4.16812e-05
9.6623	-0.6087	CD8+ Teff	0.0054						Non inflamed	NKT/CTL	1.67518e-05
2.7603	-4.8604	CD4+ Teff	0.0319						Non inflamed	NKT/CTL	6.06129e-05
8.3472	-2.7698	CD8+ Teff	-0.0645						Non inflamed	NKT/CTL	5.6801e-05
6.2498	-2.8902	CD8+ Teff	0.2513						Non inflamed	NKT/CTL	0.0156618
8.1856	-1.2117	CD8+ Teff	-0.1537						Non inflamed	NKT/CTL	1.98318e-05
8.135	-2.3658	CD8+ Teff	0.0548						Non inflamed	NKT/CTL	2.89385e-05
10.2192	1.0356	NKT/CTL	1.5665						Inflamed glomeruli	NKT/CTL	0.0729555
-0.8598	-2.1769	CD4+ naive	-0.0369						Non inflamed	NKT/CTL	3.47012e-05
5.1109	-1.5819	stressed T cells	0.0155						Inflamed tubulointerstitium	NKT/CTL	0.0116467
6.5711	-1.6811	CD8+ Teff	0.8756						Non inflamed	NKT/CTL	0.00072839
7.9925	-1.1687	CD8+ Teff	-0.0083						Non inflamed	NKT/CTL	3.66089e-05
3.9383	-4.0422	CD4+ Teff	-0.0568						Non inflamed	NKT/CTL	6.22931e-05
7.6975	-2.0114	CD8+ Teff	0.0263						Non inflamed	NKT/CTL	1.9009e-05
3.7733	-1.8258	CD4+ Teff	-0.0271						Non inflamed	NKT/CTL	4.23403e-05
4.7201	-3.751	CD4+ Teff	0.0323						Non inflamed	NKT/CTL	0.00404181
7.8999	-4.7434	CD8+ Teff	0.3098						Non inflamed	NKT/CTL	6.29736e-05
4.9305	-4.5797	CD4+ Teff	-0.1008						Non inflamed	NKT/CTL	3.81527e-05
7.509	-2.1117	CD8+ Teff	-0.0472						Inflamed tubulointerstitium	NKT/CTL	0.0301763
4.643	-4.7805	CD4+ Teff	1.1037						Non inflamed	NKT/CTL	5.34116e-05
2.4284	-2.0973	CD4+ Teff	-0.0348						Inflamed glomeruli	NKT/CTL	0.118572
7.8186	-1.2606	CD8+ Teff	0.0174						Non inflamed	NKT/CTL	5.78061e-05
8.2431	-3.012	CD8+ Teff	-0.0024						Non inflamed	NKT/CTL	1.33415e-05
4.0844	2.3151	Treg	-0.1319						Non inflamed	NKT/CTL	5.38567e-05
7.6605	-0.7828	CD8+ Teff	-0.0341						Inflamed glomeruli	NKT/CTL	0
5.076	-3.9378	CD4+ Teff	0.0134						Non inflamed	NKT/CTL	5.4083e-05
10.1054	0.1552	NKT/CTL	-0.0078						Non inflamed	NKT/CTL	0.00962358
7.2692	-1.8584	CD8+ Teff	-0.0366						Non inflamed	NKT/CTL	5.91059e-05
8.4551	-1.3662	CD8+ Teff	-0.011						Non inflamed	NKT/CTL	3.59898e-05
2.1325	-2.9492	CD4+ Teff	0.0017						Non inflamed	NKT/CTL	0.00750058
7.8744	-1.0878	CD8+ Teff	-0.0002						Inflamed glomeruli	NKT/CTL	0.0148148
8.5144	-0.9503	CD8+ Teff	-0.0759						Non inflamed	NKT/CTL	2.68513e-05
3.4578	-4.5027	CD4+ Teff	0.2677						Non inflamed	NKT/CTL	4.03735e-05
10.5934	-0.0081	NKT/CTL	0.2506						Non inflamed	NKT/CTL	0.000851486
8.6215	-1.2201	CD8+ Teff	0.2086						Non inflamed	NKT/CTL	4.14207e-05
3.613	2.8325	Treg	0.0189						Non inflamed	NKT/CTL	3.61753e-05
3.7856	-4.7061	CD4+ Teff	-0.0474						Non inflamed	NKT/CTL	3.7669e-05
8.8507	-0.7752	CD8+ Teff	-0.0414						Non inflamed	NKT/CTL	1.63482e-05
6.8548	-2.5373	CD8+ Teff	-0.0236						Non inflamed	NKT/CTL	5.27212e-05
4.1255	-4.3749	CD4+ Teff	0.0325						Non inflamed	NKT/CTL	3.54973e-05
10.5772	0.0193	CD8+ Teff	-0.0215						Non inflamed	NKT/CTL	0.0263859
7.3945	-4.4601	CD8+ Teff	-0.0822						Non inflamed	NKT/CTL	3.76993e-05
5.5005	-1.7532	stressed T cells	-0.0226						Non inflamed	NKT/CTL	6.00794e-05
7.0401	-1.9218	CD8+ Teff	0.044						Inflamed tubulointerstitium	NKT/CTL	0
7.9316	-3.0092	CD8+ Teff	-0.0996						Non inflamed	NKT/CTL	4.06748e-05
7.8273	-1.6415	CD8+ Teff	-0.0108						Non inflamed	NKT/CTL	2.69331e-05
11.0308	0.1501	CD8+ Teff	-0.0515						Non inflamed	NKT/CTL	4.22252e-05
5.0142	-6.3721	MAIT	0.7433						Non inflamed	NKT/CTL	5.55479e-05
4.3586	-1.0408	stressed T cells	0.0614						Non inflamed	NKT/CTL	2.69369e-05
8.2227	-2.8808	CD8+ Teff	-0.0064						Non inflamed	NKT/CTL	3.66683e-05
7.5243	-2.0308	CD8+ Teff	0.3103						Non inflamed	NKT/CTL	3.86567e-05
2.8531	-3.0734	CD4+ Teff	-0.0828						Inflamed tubulointerstitium	NKT/CTL	0.096564
8.0647	-3.1558	CD8+ Teff	0.2896						Non inflamed	NKT/CTL	2.47943e-05
5.6584	-5.3596	CD4+ Teff	1.257						Non inflamed	NKT/CTL	2.69643e-05
7.5469	-2.203	CD8+ Teff	-0.023						Non inflamed	NKT/CTL	5.95349e-05
2.8561	-2.8902	CD4+ Teff	-0.015						Inflamed tubulointerstitium	NKT/CTL	0.0334766
-0.5384	-1.4646	CD4+ naive	0.069						Non inflamed	NKT/CTL	0.00281808
3.6848	-5.2384	CD4+ Teff	-0.0371						Non inflamed	NKT/CTL	2.91301e-05
2.5944	-2.9119	CD4+ Teff	-0.0073						Non inflamed	NKT/CTL	3.52978e-05
5.2376	-3.7376	CD4+ Teff	0.3184						Inflamed glomeruli	NKT/CTL	0.0417595
5.5499	-0.1841	stressed T cells	-0.0049						Non inflamed	NKT/CTL	3.77764e-05
4.0559	-5.3751	CD4+ Teff	-0.1511						Non inflamed	NKT/CTL	6.27526e-06
5.9346	-2.8093	CD8+ Teff	0.496						Non inflamed	NKT/CTL	1.94363e-05
6.3172	-2.1324	CD8+ Teff	-0.0793						Non inflamed	NKT/CTL	1.81669e-05
4.737	-6.3051	MAIT	-0.1506						Non inflamed	NKT/CTL	6.4087e-05
8.2249	-1.3222	CD8+ Teff	0.132						Inflamed tubulointerstitium	NKT/CTL	0.113764
3.376	-5.2792	CD4+ Teff	-0.0039						Inflamed glomeruli	NKT/CTL	0.0590514
9.0393	-0.8616	CD8+ Teff	0.2037						Non inflamed	NKT/CTL	1.26872e-05
7.0047	-1.1757	CD8+ Teff	-0.0879						Non inflamed	NKT/CTL	0.0137321
4.5721	-1.2341	stressed T cells	-0.035						Non inflamed	NKT/CTL	3.82744e-05
4.6654	-2.9292	CD4+ Teff	-0.0071						Non inflamed	NKT/CTL	6.22688e-05
11.088	1.4347	NKT/CTL	-0.1263						Non inflamed	NKT/CTL	1.30928e-05
7.8229	-1.1903	CD8+ Teff	0.0081						Non inflamed	NKT/CTL	3.24941e-05
5.1124	-4.7155	CD4+ Teff	-0.0511						Non inflamed	NKT/CTL	8.80027e-05
7.6297	-1.6677	CD8+ Teff	-0.1257						Non inflamed	NKT/CTL	0.0098692
5.2075	-3.1476	CD4+ Teff	0.0201						Non inflamed	NKT/CTL	3.98354e-05
5.6701	-1.1565	stressed T cells	-0.0621						Non inflamed	NKT/CTL	3.50121e-05
4.0445	-3.0412	CD4+ Teff	-0.0748						Non inflamed	NKT/CTL	0.0112165
2.1326	-2.8534	CD4+ Teff	-0.046						Non inflamed	NKT/CTL	0.0132393
8.592	-1.1452	CD8+ Teff	0.2575						Non inflamed	NKT/CTL	2.79903e-05
7.8878	-2.0605	CD8+ Teff	0.0024						Non inflamed	NKT/CTL	3.33512e-05
8.1435	-2.2929	CD8+ Teff	0.2971						Non inflamed	NKT/CTL	4.12038e-05
8.4575	-3.4825	CD8+ Teff	0.0188						Non inflamed	NKT/CTL	6.12258e-05
4.1821	2.1954	Treg	0.0397						Non inflamed	NKT/CTL	3.94157e-05
8.1529	-1.7634	CD8+ Teff	-0.0169						Non inflamed	NKT/CTL	3.95106e-05
6.5533	-2.7129	CD8+ Teff	0.0249						Non inflamed	NKT/CTL	4.12902e-05
8.3653	-2.7097	CD8+ Teff	0.3572						Inflamed glomeruli	NKT/CTL	0
2.188	-3.3959	CD4+ Teff	-0.0756						Inflamed glomeruli	NKT/CTL	0
7.9698	-1.6663	CD8+ Teff	0.284						Non inflamed	NKT/CTL	1.80362e-05
4.3306	-5.8062	CD4+ Teff	0.7848						Non inflamed	NKT/CTL	0.0362524
0.0358	-0.4758	CD4+ naive	0.0128						Inflamed tubulointerstitium	NKT/CTL	0.079063
8.4047	-2.2441	CD8+ Teff	0.273						Inflamed tubulointerstitium	NKT/CTL	0
3.3815	-1.8539	CD4+ Teff	-0.0263						Inflamed glomeruli	NKT/CTL	0.117062
7.4904	-1.2983	CD8+ Teff	0.0065						Inflamed tubulointerstitium	NKT/CTL	0
8.4476	-1.2705	CD8+ Teff	0.1887						Non inflamed	NKT/CTL	1.87032e-05
-1.6537	-0.3057	CD4+ naive	-0.0488						Non inflamed	NKT/CTL	0.000813866
-1.488	-1.7474	CD4+ naive	0.3505						Non inflamed	NKT/CTL	2.48018e-05
7.6632	-4.7867	CD8+ Teff	0.0054						Non inflamed	NKT/CTL	8.88333e-05
5.4692	-1.2324	stressed T cells	0.0529						Non inflamed	NKT/CTL	4.07152e-05
4.1609	-2.4563	CD4+ Teff	-0.0388						Non inflamed	NKT/CTL	0.0169134
7.8137	-3.3879	CD8+ Teff	-0.0841						Non inflamed	NKT/CTL	4.33596e-05
8.6036	-2.3492	CD8+ Teff	0.0814						Non inflamed	NKT/CTL	1.83966e-05
2.5297	-4.5729	CD4+ Teff	-0.0478						Non inflamed	NKT/CTL	2.64072e-05
0.2234	-1.9753	CD4+ naive	0.0088						Inflamed tubulointerstitium	NKT/CTL	0.0473178
7.5845	-4.4523	CD8+ Teff	-0.0231						Non inflamed	NKT/CTL	2.73078e-05
8.0012	-4.3796	CD8+ Teff	0.2522						Non inflamed	NKT/CTL	4.05087e-05
3.7269	-1.8681	CD4+ Teff	-0.0564						Non inflamed	NKT/CTL	3.91164e-05
-1.1379	-1.2518	CD4+ naive	0.048						Non inflamed	NKT/CTL	5.90707e-05
2.9211	-3.2386	CD4+ Teff	-0.0166						Non inflamed	NKT/CTL	0.00940591
7.6454	-2.8403	CD8+ Teff	-0.0199						Non inflamed	NKT/CTL	1.71862e-05
4.4752	2.754	Treg	-0.0163						Non inflamed	NKT/CTL	6.00015e-05
7.7383	-3.101	CD8+ Teff	-0.0853						Non inflamed	NKT/CTL	3.81536e-05
4.644	-0.9649	stressed T cells	0.0234						Non inflamed	NKT/CTL	3.9931e-05
8.3734	-1.4327	CD8+ Teff	0.0072						Non inflamed	NKT/CTL	5.12193e-05
5.2897	-5.1838	MAIT	-0.051						Non inflamed	NKT/CTL	0.00447015
7.2028	-2.3469	CD8+ Teff	0.0107						Non inflamed	NKT/CTL	4.23655e-05
8.7121	-2.6665	CD8+ Teff	1.114						Non inflamed	NKT/CTL	1.82589e-05
3.5422	-2.7915	CD4+ Teff	-0.0531						Non inflamed	NKT/CTL	1.72883e-05
7.6307	-3.5004	CD8+ Teff	-0.0184						Non inflamed	NKT/CTL	0.00363009
11.0545	-0.3509	CD8+ Teff	-0.0461						Non inflamed	NKT/CTL	1.86458e-05
5.3551	-0.833	stressed T cells	0.0375						Non inflamed	NKT/CTL	0.00460597
7.0391	-3.5779	CD8+ Teff	0.0147						Non inflamed	NKT/CTL	3.82927e-05
8.5362	-2.7393	CD8+ Teff	0.3666						Non inflamed	NKT/CTL	2.65361e-05
8.8901	-1.0379	CD8+ Teff	-0.1191						Non inflamed	NKT/CTL	0.0031429
-0.6457	2.507	CD4+ Tcm	-0.0571						Non inflamed	NKT/CTL	5.90404e-05
5.6933	-0.792	stressed T cells	0.0245						Non inflamed	NKT/CTL	3.69451e-05
7.8373	-1.068	CD8+ Teff	-0.1714						Non inflamed	NKT/CTL	0.00365562
2.8322	-4.6632	CD4+ Teff	-0.0098						Non inflamed	NKT/CTL	1.93459e-05
7.6804	-2.3493	CD8+ Teff	-0.0361						Non inflamed	NKT/CTL	4.11904e-05
6.3699	-6.458	MAIT	0.0505						Non inflamed	NKT/CTL	0.0160343
3.1569	-3.0231	CD4+ Teff	-0.0432						Non inflamed	NKT/CTL	2.77476e-05
2.8106	-3.3033	CD4+ Teff	0.0044						Non inflamed	NKT/CTL	0.031406
4.4526	2.3505	Treg	0.3807						Inflamed tubulointerstitium	NKT/CTL	0.142677
-1.1299	-1.5062	CD4+ naive	-0.1143						Non inflamed	NKT/CTL	7.6495e-05
4.373	-3.6592	CD4+ Teff	0.4718						Non inflamed	NKT/CTL	2.76683e-05
7.6871	-1.991	CD8+ Teff	-0.0561						Non inflamed	NKT/CTL	1.85491e-05
8.6807	-1.0109	CD8+ Teff	-0.1474						Non inflamed	NKT/CTL	0.0180092
11.3232	0.198	CD8+ Teff	-0.0994						Non inflamed	NKT/CTL	2.70055e-05
5.3605	-4.4567	CD4+ Teff	0.0013						Non inflamed	NKT/CTL	1.94763e-05
3.1853	-3.4391	CD4+ Teff	-0.0391						Non inflamed	NKT/CTL	4.14062e-05
8.3905	-1.8223	CD8+ Teff	0.0191						Non inflamed	NKT/CTL	4.0483e-05
5.2284	-4.1898	CD4+ Teff	-0.0347						Inflamed tubulointerstitium	NKT/CTL	0.0314223
3.9532	1.0675	CD8+ Tem	0.0093						Non inflamed	NKT/CTL	5.59393e-05
9.8361	4.2515	NKT	-0.0504						Non inflamed	NKT/CTL	4.35486e-05
8.0502	-0.989	CD8+ Teff	-0.0788						Inflamed glomeruli	NKT/CTL	0.0935297
7.5481	-2.4935	CD8+ Teff	-0.0268						Non inflamed	NKT/CTL	0.00218678
8.0449	-1.61	CD8+ Teff	0.8586						Non inflamed	NKT/CTL	5.85347e-05
6.6561	-2.0393	CD8+ Teff	0.0509						Inflamed tubulointerstitium	NKT/CTL	0.0890333
8.3562	-1.105	CD8+ Teff	0.0032						Non inflamed	NKT/CTL	1.81538e-05
6.945	-1.207	CD8+ Teff	-0.0162						Non inflamed	NKT/CTL	0.000787631
4.2644	-5.8294	CD4+ Teff	-0.0716						Non inflamed	NKT/CTL	3.91898e-05
7.8883	-4.0353	CD8+ Teff	0.0052						Non inflamed	NKT/CTL	0.00262314
8.5844	-2.3242	CD8+ Teff	1.3998						Non inflamed	NKT/CTL	5.91846e-05
10.5652	-0.1248	CD8+ Teff	-0.1592						Non inflamed	NKT/CTL	1.93489e-05
8.5584	-0.8444	CD8+ Teff	0.0432						Non inflamed	NKT/CTL	3.59488e-05
7.7285	-4.1488	CD8+ Teff	-0.155						Non inflamed	NKT/CTL	2.77341e-05
4.686	-6.3927	MAIT	-0.0964						Non inflamed	NKT/CTL	3.9267e-05
7.8473	-0.971	CD8+ Teff	-0.079						Non inflamed	NKT/CTL	5.54642e-05
7.9156	-2.9957	CD8+ Teff	0.0488						Inflamed tubulointerstitium	NKT/CTL	0.00125786
8.3791	3.2688	gdT	0.325						Non inflamed	NKT/CTL	3.85297e-05
-0.6686	-1.6939	CD4+ naive	0.024						Non inflamed	NKT/CTL	3.87583e-05
7.6765	-1.044	CD8+ Teff	-0.0642						Non inflamed	NKT/CTL	3.73366e-05
5.3462	-6.377	MAIT	-0.0331						Non inflamed	NKT/CTL	3.75643e-05
10.7052	0.3129	CD8+ Teff	-0.0103						Non inflamed	NKT/CTL	1.78867e-05
4.8019	-0.6999	stressed T cells	0.0571						Non inflamed	NKT/CTL	1.95618e-05
4.081	2.5845	Treg	-0.1442						Non inflamed	NKT/CTL	3.22284e-05
5.6023	-5.1699	CD4+ Teff	0.2316						Non inflamed	NKT/CTL	2.11038e-05
5.6	-5.1579	CD4+ Teff	0.2356						Non inflamed	NKT/CTL	2.92002e-05
3.419	-3.0093	CD4+ Teff	0.183						Non inflamed	NKT/CTL	2.66006e-05
8.0822	-3.5075	CD8+ Teff	0.1203						Non inflamed	NKT/CTL	4.03825e-05
6.6641	-4.3951	CD8+ Teff	-0.287						Non inflamed	NKT/CTL	0.0020934
4.5355	-3.932	CD4+ Teff	-0.0727						Inflamed tubulointerstitium	NKT/CTL	0
3.7425	-3.7149	CD4+ Teff	-0.0387						Non inflamed	NKT/CTL	3.76174e-05
2.2114	-3.2796	CD4+ Teff	-0.1125						Non inflamed	NKT/CTL	6.03954e-05
7.5881	-3.0689	CD8+ Teff	0.0092						Inflamed tubulointerstitium	NKT/CTL	0
3.7458	-5.072	CD4+ Teff	-0.1411						Non inflamed	NKT/CTL	4.25363e-05
6.4002	-3.8799	CD8+ Teff	-0.1554						Non inflamed	NKT/CTL	1.28199e-05
5.004	-0.2511	stressed T cells	0.084						Inflamed tubulointerstitium	NKT/CTL	0
5.0446	-5.0672	CD4+ Teff	0.2388						Non inflamed	NKT/CTL	2.91414e-05
7.1582	-2.0744	CD8+ Teff	-0.1179						Non inflamed	NKT/CTL	0.00333612
7.5427	-1.359	CD8+ Teff	0.1555						Non inflamed	NKT/CTL	8.39261e-05
6.006	-6.4529	MAIT	-0.1183						Non inflamed	NKT/CTL	5.7413e-05
2.5887	-3.2554	CD4+ Teff	-0.0125						Non inflamed	NKT/CTL	5.52429e-05
6.631	-2.97	CD8+ Teff	0.0102						Inflamed tubulointerstitium	NKT/CTL	0.0324007
7.017	-4.051	CD8+ Teff	0.1814						Non inflamed	NKT/CTL	5.27009e-05
5.2308	-3.1251	CD4+ Teff	-0.0322						Non inflamed	NKT/CTL	4.18368e-05
-1.3814	1.0222	CD4+ Tcm	-0.1077						Inflamed tubulointerstitium	NKT/CTL	0.0794653
5.589	-4.4631	CD4+ Teff	0.6588						Non inflamed	NKT/CTL	0.0181194
4.5582	-5.5832	CD4+ Teff	-0.1625						Non inflamed	NKT/CTL	2.80728e-05
1.559	-3.2669	CD4+ Teff	1.0691						Non inflamed	NKT/CTL	5.67504e-05
10.3233	-0.5599	CD8+ Teff	-0.0504						Non inflamed	NKT/CTL	4.87154e-05
7.3608	-3.2223	CD8+ Teff	0.7941						Non inflamed	NKT/CTL	0.043522
3.5084	-5.8146	CD4+ Teff	0.6992						Inflamed tubulointerstitium	NKT/CTL	0
7.9276	-3.9712	CD8+ Teff	0.1947						Inflamed tubulointerstitium	NKT/CTL	0
5.0175	-2.3845	CD4+ Teff	0.1241						Inflamed tubulointerstitium	NKT/CTL	0.0458988
8.4604	-2.7389	CD8+ Teff	0.4728						Non inflamed	NKT/CTL	4.39014e-05
6.1804	-3.145	CD8+ Teff	-0.0656						Inflamed tubulointerstitium	NKT/CTL	0.0673424
7.9052	-4.0746	CD8+ Teff	0.0431						Non inflamed	NKT/CTL	4.14823e-05
9.4057	-0.9937	CD8+ Teff	-0.0747						Non inflamed	NKT/CTL	5.91183e-05
5.2383	-1.8133	stressed T cells	-0.0124						Non inflamed	NKT/CTL	3.96265e-05
5.5608	-1.6181	CD8+ Teff	-0.0429						Non inflamed	NKT/CTL	2.63181e-05
3.5461	-5.6109	CD4+ Teff	-0.0009						Non inflamed	NKT/CTL	5.64281e-05
4.6284	3.0456	Treg	-0.0735						Inflamed tubulointerstitium	NKT/CTL	0
5.4255	-5.207	CD4+ Teff	-0.0572						Inflamed tubulointerstitium	NKT/CTL	0.0152167
5.485	-1.4992	stressed T cells	0.0422						Inflamed tubulointerstitium	NKT/CTL	0.102642
5.0759	-0.7596	stressed T cells	0.058						Inflamed tubulointerstitium	NKT/CTL	0.0653428
7.207	-2.4057	CD8+ Teff	-0.0402						Inflamed tubulointerstitium	NKT/CTL	0.0119015
4.4836	-0.7541	stressed T cells	-0.0785						Non inflamed	NKT/CTL	3.01524e-05
5.0802	-6.4002	MAIT	-0.0623						Non inflamed	NKT/CTL	2.58898e-05
5.4659	-0.5559	stressed T cells	0.0657						Non inflamed	NKT/CTL	4.28388e-05
6.075	0.0112	CD8+ Tem	0.0129						Inflamed tubulointerstitium	NKT/CTL	0
7.6104	-2.499	CD8+ Teff	0.273						Non inflamed	NKT/CTL	4.89467e-05
10.9729	1.4997	NKT/CTL	0.0652						Non inflamed	NKT/CTL	3.92187e-05
7.6208	-3.1602	CD8+ Teff	-0.0661						Inflamed tubulointerstitium	NKT/CTL	0
4.3209	-5.575	CD4+ Teff	-0.1389						Inflamed glomeruli	NKT/CTL	0.191571
4.845	-4.3432	CD4+ Teff	-0.0636						Non inflamed	NKT/CTL	3.4837e-05
7.6761	-2.1772	CD8+ Teff	-0.0484						Non inflamed	NKT/CTL	2.60613e-05
2.6428	-3.0644	CD4+ Teff	-0.0756						Non inflamed	NKT/CTL	2.64475e-05
8.1031	-3.8757	CD8+ Teff	1.0518						Non inflamed	NKT/CTL	2.63536e-05
5.3829	-4.8321	CD4+ Teff	-0.0739						Non inflamed	NKT/CTL	0.0217531
3.3129	-2.9496	CD4+ Teff	-0.0277						Non inflamed	NKT/CTL	3.05704e-05
4.6956	-2.6761	CD4+ Teff	-0.0654						Non inflamed	NKT/CTL	0.00206225
2.5179	-2.1575	CD4+ Teff	0.0051						Non inflamed	NKT/CTL	3.8385e-05
5.2939	-6.6295	MAIT	1.9587						Non inflamed	NKT/CTL	8.53568e-05
7.2518	-1.6747	CD8+ Teff	-0.1214						Non inflamed	NKT/CTL	3.6927e-05
7.2866	-3.1828	CD8+ Teff	-0.1252						Non inflamed	NKT/CTL	1.89404e-05
3.9537	-4.4521	CD4+ Teff	-0.1218						Non inflamed	NKT/CTL	0.00852651
5.2936	-4.5972	CD4+ Teff	-0.1227						Non inflamed	NKT/CTL	0.0215113
4.1605	-2.7019	stressed T cells	-0.1031						Non inflamed	NKT/CTL	3.62961e-05
5.5512	-3.9535	CD4+ Teff	-0.08						Non inflamed	NKT/CTL	6.51378e-05
6.0788	-4.7554	CD4+ Teff	-0.0493						Non inflamed	NKT/CTL	4.09347e-05
7.1089	-2.2449	CD8+ Teff	-0.1223						Inflamed tubulointerstitium	NKT/CTL	0.159036
3.8102	-1.4262	CD4+ Teff	-0.1435						Non inflamed	NKT/CTL	1.84265e-05
3.9887	-4.1	CD4+ Teff	-0.1268						Non inflamed	NKT/CTL	2.45534e-05
7.5711	-3.7279	CD8+ Teff	0.2449						Inflamed tubulointerstitium	NKT/CTL	0
7.9496	-2.3444	CD8+ Teff	-0.0765						Non inflamed	NKT/CTL	1.89061e-05
4.9058	-0.6895	stressed T cells	-0.0681						Non inflamed	NKT/CTL	1.91236e-05
4.2242	-3.1066	CD4+ Teff	0.013						Non inflamed	NKT/CTL	4.49956e-05
8.8879	-2.9637	CD8+ Teff	0.3072						Non inflamed	NKT/CTL	4.13813e-05
2.2751	-3.1887	CD4+ Teff	-0.0839						Non inflamed	NKT/CTL	5.90719e-05
2.0282	-2.9871	CD4+ Teff	-0.1378						Inflamed tubulointerstitium	NKT/CTL	0.0118428
11.2778	-0.4367	CD8+ Teff	-0.182						Non inflamed	NKT/CTL	6.1949e-05
2.5499	-2.8087	CD4+ Teff	-0.0795						Non inflamed	NKT/CTL	2.76007e-05
5.8884	-3.9437	CD4+ Teff	-0.0674						Non inflamed	NKT/CTL	5.23884e-05
2.8677	-2.5258	CD4+ Teff	-0.1026						Non inflamed	NKT/CTL	1.95786e-05
-1.083	0.4785	CD4+ Tcm	0.2008						Non inflamed	NKT/CTL	4.21953e-05
7.1867	-4.5901	CD8+ Teff	-0.2023						Non inflamed	NKT/CTL	4.10075e-05
8.4166	-2.4535	CD8+ Teff	-0.1224						Non inflamed	NKT/CTL	3.88311e-05
2.4456	-2.2708	CD4+ Teff	-0.0928						Inflamed glomeruli	NKT/CTL	0
3.3788	-4.8353	CD4+ Teff	-0.06						Non inflamed	NKT/CTL	4.14556e-05
2.9574	-3.7196	CD4+ Teff	-0.0446						Non inflamed	NKT/CTL	3.81878e-05
4.3097	-5.1939	CD4+ Teff	0.2342						Inflamed tubulointerstitium	NKT/CTL	0.0663619
4.711	-4.6411	CD4+ Teff	0.2271						Non inflamed	NKT/CTL	2.82693e-05
4.5745	2.6579	Treg	-0.174						Non inflamed	NKT/CTL	4.55164e-05
10.9101	-0.0272	CD8+ Teff	-0.16						Non inflamed	NKT/CTL	1.9126e-05
3.4965	-5.8001	CD4+ Teff	-0.1746						Non inflamed	NKT/CTL	3.94004e-05
3.3129	1.4556	Treg	0.0138						Non inflamed	NKT/CTL	3.93145e-05
4.7675	-1.8874	stressed T cells	-0.0464						Non inflamed	NKT/CTL	0.00148479
3.1237	-3.4369	CD4+ Teff	-0.28						Non inflamed	NKT/CTL	5.4482e-05
3.5564	-4.2309	CD4+ Teff	-0.1601						Inflamed tubulointerstitium	NKT/CTL	0.0129303
5.2355	-3.725	CD4+ Teff	-0.2004						Non inflamed	NKT/CTL	3.8299e-05
8.1714	-2.5273	CD8+ Teff	-0.1827						Non inflamed	NKT/CTL	4.33067e-05
6.7686	-2.825	CD8+ Teff	0.2474						Non inflamed	NKT/CTL	0.00795461
8.5713	-3.2273	CD8+ Teff	0.3698						Non inflamed	NKT/CTL	8.49171e-05
11.3137	0.5707	NKT/CTL	0.0286						Inflamed tubulointerstitium	NKT/CTL	0.0483867
4.9701	-3.3167	CD4+ Teff	0.259						Non inflamed	NKT/CTL	2.81023e-05
8.4784	-3.1762	CD8+ Teff	-0.225						Non inflamed	NKT/CTL	0.0110644
3.7391	-1.1595	stressed T cells	0.0072						Inflamed glomeruli	NKT/CTL	0
3.7487	-1.3922	CD4+ Teff	0.3825						Non inflamed	NKT/CTL	0.0101304
13.0822	2.8296	NK	-0.2188						Inflamed tubulointerstitium	NKT/CTL	0.24041
4.5036	-5.4195	CD4+ Teff	-0.0859						Non inflamed	NKT/CTL	2.80861e-05
2.6823	-1.3651	Treg	-0.0198						Non inflamed	NKT/CTL	3.89352e-05
5.8339	-0.6516	stressed T cells	-0.0096						Non inflamed	NKT/CTL	3.78065e-05
6.3331	-1.9838	CD8+ Teff	0.0361						Non inflamed	NKT/CTL	3.95581e-05
5.887	-0.7541	stressed T cells	-0.0987						Inflamed tubulointerstitium	NKT/CTL	0.0448216
7.9843	-2.6598	CD8+ Teff	0.2296						Non inflamed	NKT/CTL	0.000598169
6.9512	-2.802	CD8+ Teff	-0.0967						Non inflamed	NKT/CTL	1.30224e-05
3.9756	2.381	Treg	-0.0928						Non inflamed	NKT/CTL	1.84133e-05
4.575	-3.7391	CD4+ Teff	-0.0801						Non inflamed	NKT/CTL	2.81622e-05
2.1637	-3.2497	CD4+ Teff	-0.1413						Non inflamed	NKT/CTL	0.0177295
6.7444	-1.1159	CD8+ Tem	0.1829						Non inflamed	NKT/CTL	3.47614e-05
5.1909	-1.4636	stressed T cells	-0.0111						Non inflamed	NKT/CTL	3.98291e-05
7.7215	-2.7702	CD8+ Teff	-0.0667						Non inflamed	NKT/CTL	4.05785e-05
2.6939	-4.0529	CD4+ Teff	-0.085						Inflamed tubulointerstitium	NKT/CTL	0.0189935
5.602	-6.6699	MAIT	-0.0443						Inflamed tubulointerstitium	NKT/CTL	0.041648
4.247	-4.4112	CD4+ Teff	-0.0294						Inflamed tubulointerstitium	NKT/CTL	0.06433
5.9726	-3.0214	CD8+ Teff	0.3731						Non inflamed	NKT/CTL	0.00488768
4.358	-4.6652	CD4+ Teff	1.2768						Non inflamed	NKT/CTL	2.89005e-05
3.0937	-3.4157	CD4+ Teff	-0.0467						Non inflamed	NKT/CTL	5.37346e-05
8.6062	-1.2788	CD8+ Teff	0.2578						Non inflamed	NKT/CTL	1.60649e-05
2.5246	-3.1212	CD4+ Teff	-0.0837						Non inflamed	NKT/CTL	2.72235e-05
9.0403	-1.968	CD8+ Teff	-0.0743						Non inflamed	NKT/CTL	3.55361e-05
4.1456	-3.8574	CD4+ Teff	-0.0818						Non inflamed	NKT/CTL	1.86513e-05
4.7443	-5.541	CD4+ Teff	-0.123						Non inflamed	NKT/CTL	2.69e-05
8.0924	-4.4933	CD8+ Teff	0.1242						Non inflamed	NKT/CTL	3.91073e-05
2.3471	-4.5179	CD4+ Teff	-0.0817						Non inflamed	NKT/CTL	6.00369e-05
5.4302	-1.3806	stressed T cells	-0.0134						Inflamed tubulointerstitium	NKT/CTL	0
4.1981	-4.4061	CD4+ Teff	-0.1176						Inflamed tubulointerstitium	NKT/CTL	0.0487493
3.2894	-5.5607	CD4+ Teff	0.1098						Non inflamed	NKT/CTL	6.08405e-05
5.181	-5.3896	CD4+ Teff	1.154						Non inflamed	NKT/CTL	0.00486633
12.594	1.419	NKT/CTL	-0.1878						Non inflamed	NKT/CTL	5.74411e-05
2.9293	-2.8365	CD4+ Teff	-0.0306						Non inflamed	NKT/CTL	3.59409e-05
7.9195	-1.3584	CD8+ Teff	-0.1586						Non inflamed	NKT/CTL	1.88023e-05
2.9681	-2.9916	CD4+ Teff	-0.0302						Non inflamed	NKT/CTL	0.0189878
5.1813	-4.1351	CD4+ Teff	1.3711						Non inflamed	NKT/CTL	0.00179807
6.4996	-7.2226	MAIT	-0.0429						Non inflamed	NKT/CTL	3.96164e-05
8.2212	-3.2401	CD8+ Teff	-0.0056						Non inflamed	NKT/CTL	3.98682e-05
2.9178	-2.7937	CD4+ Teff	-0.0683						Non inflamed	NKT/CTL	6.34145e-05
5.2571	-5.6185	MAIT	-0.0822						Non inflamed	NKT/CTL	2.62771e-05
4.701	-4.1164	CD4+ Teff	0.5972						Non inflamed	NKT/CTL	3.6305e-05
3.529	-5.7637	CD4+ Teff	-0.1578						Inflamed tubulointerstitium	NKT/CTL	0.0661662
7.8799	-1.9958	CD8+ Teff	-0.0805						Non inflamed	NKT/CTL	3.60815e-05
11.3128	-0.2415	CD8+ Teff	-0.0747						Non inflamed	NKT/CTL	2.0011e-05
4.9165	-3.5637	CD4+ Teff	-0.0995						Non inflamed	NKT/CTL	7.96525e-05
2.5406	-3.6829	CD4+ Teff	-0.0372						Non inflamed	NKT/CTL	4.46418e-05
4.7914	-0.8188	stressed T cells	0.0329						Non inflamed	NKT/CTL	6.0441e-05
5.7645	-3.3051	CD4+ Teff	-0.0166						Non inflamed	NKT/CTL	6.17073e-05
5.8697	-5.1352	CD4+ Teff	-0.119						Inflamed tubulointerstitium	NKT/CTL	0
7.1266	-4.2596	CD8+ Teff	-0.0494						Non inflamed	NKT/CTL	2.01087e-05
5.8135	-1.4372	stressed T cells	0.0608						Non inflamed	NKT/CTL	6.14673e-05
2.3094	-2.9308	CD4+ Teff	-0.1825						Non inflamed	NKT/CTL	4.46525e-05
11.236	-0.476	CD8+ Teff	-0.0667						Non inflamed	NKT/CTL	0.00149718
8.4157	-3.3833	CD8+ Teff	0.0642						Non inflamed	NKT/CTL	3.6048e-05
4.9521	-6.2496	MAIT	-0.1599						Inflamed tubulointerstitium	NKT/CTL	0.0189967
6.5414	-2.2465	CD8+ Teff	0.0576						Non inflamed	NKT/CTL	2.3439e-05
3.9979	-1.5061	CD4+ Teff	0.1295						Non inflamed	NKT/CTL	2.58506e-05
8.1337	-2.8386	CD8+ Teff	0.0607						Non inflamed	NKT/CTL	1.78228e-05
7.6743	-2.8993	CD8+ Teff	0.1888						Non inflamed	NKT/CTL	0.00617062
4.2797	-4.509	CD4+ Teff	-0.11						Non inflamed	NKT/CTL	2.71923e-05
3.361	-4.3269	CD4+ Teff	-0.0254						Non inflamed	NKT/CTL	1.41193e-05
7.0221	-2.2042	CD8+ Teff	-0.1052						Non inflamed	NKT/CTL	2.77032e-05
7.7983	-4.5913	CD8+ Teff	-0.3125						Inflamed tubulointerstitium	NKT/CTL	0.0621936
4.1528	-2.1217	CD4+ Teff	-0.1221						Non inflamed	NKT/CTL	1.92142e-05
4.6095	-4.2401	CD4+ Teff	-0.1085						Non inflamed	NKT/CTL	4.00466e-05
5.3467	-4.2542	CD4+ Teff	0.1644						Non inflamed	NKT/CTL	4.34871e-05
7.6802	-2.5874	CD8+ Teff	0.4232						Non inflamed	NKT/CTL	4.22464e-05
3.0094	-2.6053	CD4+ Teff	-0.07						Non inflamed	NKT/CTL	5.58287e-05
6.5356	-1.5898	CD8+ Teff	-0.0367						Inflamed tubulointerstitium	NKT/CTL	0
8.4179	-2.3893	CD8+ Teff	-0.0442						Non inflamed	NKT/CTL	0.0164423
5.0392	-2.3301	CD4+ Teff	-0.0031						Non inflamed	NKT/CTL	9.02496e-05
8.2591	-0.9203	CD8+ Teff	0.0229						Inflamed glomeruli	NKT/CTL	0.018609
6.7503	-2.3658	CD8+ Teff	-0.1027						Non inflamed	NKT/CTL	0.0246054
5.7955	-3.1119	CD4+ Teff	0.3129						Non inflamed	NKT/CTL	0.00154735
2.2677	-3.0244	CD4+ Teff	-0.0089						Non inflamed	NKT/CTL	6.05904e-05
7.5048	-3.4699	CD8+ Teff	0.001						Inflamed glomeruli	NKT/CTL	0.0263722
4.9583	-0.3856	stressed T cells	0.0736						Non inflamed	NKT/CTL	4.19618e-05
2.8353	-2.7768	CD4+ Teff	0.2945						Non inflamed	NKT/CTL	3.86618e-05
4.6568	-4.4943	CD4+ Teff	-0.1193						Non inflamed	NKT/CTL	0.00487459
5.6425	-5.1709	CD4+ Teff	0.9493						Non inflamed	NKT/CTL	5.48697e-05
7.7925	-2.6882	CD8+ Teff	0.2572						Inflamed tubulointerstitium	NKT/CTL	0
3.2828	-4.5702	CD4+ Teff	-0.0074						Non inflamed	NKT/CTL	2.49689e-05
2.4904	-2.3939	CD4+ Teff	-0.1771						Non inflamed	NKT/CTL	1.74928e-05
8.1216	-3.2066	CD8+ Teff	0.0794						Inflamed glomeruli	NKT/CTL	0.233171
4.3578	-4.2028	CD4+ Teff	-0.0371						Non inflamed	NKT/CTL	2.29813e-05
7.0966	-2.6981	CD8+ Teff	0.4942						Non inflamed	NKT/CTL	3.86233e-05
3.0019	-2.3736	CD4+ Teff	-0.0991						Inflamed glomeruli	NKT/CTL	0.00473971
4.5303	2.3587	Treg	-0.1339						Non inflamed	NKT/CTL	2.88749e-05
2.9122	-5.4319	CD4+ Teff	-0.0077						Non inflamed	NKT/CTL	0.0160644
6.2533	-2.7034	CD8+ Teff	-0.1927						Non inflamed	NKT/CTL	5.53261e-05
5.2432	-1.1255	stressed T cells	-0.0383						Non inflamed	NKT/CTL	0.000467628
3.6648	-4.2245	CD4+ Teff	-0.1022						Non inflamed	NKT/CTL	0.000879328
8.0618	-4.1516	CD8+ Teff	0.1729						Inflamed tubulointerstitium	NKT/CTL	0.193421
9.618	-0.9184	CD8+ Teff	-0.0649						Non inflamed	NKT/CTL	5.60214e-05
7.6573	-1.8734	CD8+ Teff	-0.1643						Inflamed tubulointerstitium	NKT/CTL	0.0110813
5.0708	-1.1813	stressed T cells	-0.0594						Non inflamed	NKT/CTL	4.40973e-05
5.9947	-2.4737	CD8+ Teff	-0.0033						Non inflamed	NKT/CTL	3.78435e-05
4.6413	2.7612	Treg	-0.0373						Non inflamed	NKT/CTL	4.21956e-05
4.8566	-0.2546	stressed T cells	0.0837						Non inflamed	NKT/CTL	1.73068e-05
5.8737	-1.9823	CD8+ Teff	-0.0364						Inflamed tubulointerstitium	NKT/CTL	0
4.479	-3.6229	CD4+ Teff	0.2357						Inflamed tubulointerstitium	NKT/CTL	0.0206214
8.3438	-1.5394	CD8+ Teff	1.1172						Non inflamed	NKT/CTL	3.86614e-05
4.8166	3.2662	Treg	-0.0836						Non inflamed	NKT/CTL	0.0194714
2.6676	-2.6314	CD4+ Teff	-0.0378						Non inflamed	NKT/CTL	2.78108e-05
4.6108	2.478	Treg	-0.0573						Non inflamed	NKT/CTL	1.95389e-05
5.1429	-4.636	CD4+ Teff	2.2081						Non inflamed	NKT/CTL	1.77438e-05
2.0024	-3.0293	CD4+ Teff	-0.0938						Non inflamed	NKT/CTL	1.3179e-05
3.9985	2.1574	Treg	-0.0653						Non inflamed	NKT/CTL	2.78846e-05
7.0037	-2.1188	CD8+ Teff	-0.0738						Non inflamed	NKT/CTL	2.66259e-05
6.4943	-2.6587	CD8+ Teff	-0.2056						Non inflamed	NKT/CTL	5.10813e-05
4.9753	-4.2334	CD4+ Teff	-0.1841						Non inflamed	NKT/CTL	1.35223e-05
4.8983	-4.3142	CD4+ Teff	0.1683						Inflamed glomeruli	NKT/CTL	0.0918354
7.501	-4.5166	CD8+ Teff	0.1248						Non inflamed	NKT/CTL	4.15993e-05
11.6758	2.0324	NK	0.0588						Non inflamed	NKT/CTL	1.8396e-05
7.8477	-4.6424	CD8+ Teff	-0.0602						Non inflamed	NKT/CTL	2.72438e-05
5.2425	0.1593	CD8+ Tem	-0.0587						Non inflamed	NKT/CTL	0.00999137
5.9016	-1.8302	CD8+ Teff	0.2767						Non inflamed	NKT/CTL	8.87031e-05
2.2189	-3.3886	CD4+ Teff	-0.1426						Non inflamed	NKT/CTL	3.92482e-05
2.099	-3.6381	CD4+ Teff	-0.1383						Non inflamed	NKT/CTL	2.84932e-05
3.8053	-2.2769	CD4+ Teff	-0.0386						Non inflamed	NKT/CTL	0.0079628
3.946	-1.5457	CD4+ Teff	-0.093						Non inflamed	NKT/CTL	9.40444e-05
5.7305	-2.5578	CD4+ Teff	-0.1851						Non inflamed	NKT/CTL	5.42884e-05
4.6263	-3.2862	CD4+ Teff	-0.0921						Non inflamed	NKT/CTL	4.11958e-05
4.6958	-2.7942	CD4+ Teff	0.1061						Non inflamed	NKT/CTL	1.70364e-05
4.9227	-4.8914	CD4+ Teff	-0.0585						Inflamed glomeruli	NKT/CTL	0.0180401
8.0417	-2.6902	CD8+ Teff	-0.1693						Non inflamed	NKT/CTL	3.0961e-05
2.8778	-2.5506	CD4+ Teff	0.3722						Non inflamed	NKT/CTL	6.08241e-05
7.3258	-4.0477	CD8+ Teff	-0.0649						Non inflamed	NKT/CTL	5.71223e-05
4.7333	-6.0172	MAIT	-0.0645						Non inflamed	NKT/CTL	2.83503e-05
7.541	-3.0249	CD8+ Teff	-0.1132						Non inflamed	NKT/CTL	1.32294e-05
8.0791	-3.621	CD8+ Teff	-0.1702						Non inflamed	NKT/CTL	4.264e-05
4.4884	-3.1289	CD4+ Teff	-0.0394						Non inflamed	NKT/CTL	5.63319e-05
6.1068	-3.5092	CD4+ Teff	0.6431						Non inflamed	NKT/CTL	0.00195442
3.0513	-3.6777	CD4+ Teff	-0.1817						Non inflamed	NKT/CTL	3.11125e-05
3.2123	-2.6477	CD4+ Teff	0.0208						Inflamed glomeruli	NKT/CTL	0.0842527
2.3955	-2.9704	CD4+ Teff	-0.1203						Non inflamed	NKT/CTL	2.74338e-05
10.7673	-0.2915	CD8+ Teff	-0.042						Non inflamed	NKT/CTL	0.0224585
5.3701	-2.3037	stressed T cells	0.3661						Non inflamed	NKT/CTL	2.58216e-05
7.431	-1.7526	CD8+ Teff	-0.0722						Non inflamed	NKT/CTL	2.65958e-05
4.9521	-1.6288	stressed T cells	0.6795						Inflamed tubulointerstitium	NKT/CTL	0
5.5448	-0.7037	stressed T cells	0.0795						Inflamed tubulointerstitium	NKT/CTL	0
4.7095	-6.1252	MAIT	-0.1193						Non inflamed	NKT/CTL	8.8459e-05
7.8935	-3.572	CD8+ Teff	0.5794						Non inflamed	NKT/CTL	2.96366e-05
5.0206	-1.3051	stressed T cells	0.0341						Non inflamed	NKT/CTL	3.74893e-05
3.7429	-2.1462	CD4+ Teff	0.1765						Non inflamed	NKT/CTL	4.07968e-05
4.0061	-1.9297	CD4+ Teff	-0.1733						Non inflamed	NKT/CTL	1.91524e-05
3.0645	-5.4166	CD4+ Teff	-0.0152						Non inflamed	NKT/CTL	9.41347e-05
4.0578	1.6201	Treg	-0.089						Non inflamed	NKT/CTL	3.92136e-05
3.6162	-4.6201	CD4+ Teff	0.166						Non inflamed	NKT/CTL	2.93692e-05
4.153	-5.4213	CD4+ Teff	-0.1012						Inflamed glomeruli	NKT/CTL	0.0784503
5.7688	-1.5327	stressed T cells	0.0435						Non inflamed	NKT/CTL	0.00739408
8.1292	-4.4679	CD8+ Teff	0.6057						Non inflamed	NKT/CTL	3.4722e-05
8.8466	-2.4911	CD8+ Teff	-0.0917						Non inflamed	NKT/CTL	4.34264e-05
3.0949	-3.0123	CD4+ Teff	-0.165						Non inflamed	NKT/CTL	4.37968e-05
3.49	-3.151	CD4+ Teff	-0.0461						Inflamed tubulointerstitium	NKT/CTL	0.0452597
4.8386	-2.0221	stressed T cells	-0.1196						Non inflamed	NKT/CTL	5.82511e-05
5.4971	-3.0496	CD4+ Teff	-0.0092						Non inflamed	NKT/CTL	0.00638406
2.5524	-4.9803	CD4+ Teff	-0.1517						Non inflamed	NKT/CTL	6.51297e-05
9.6411	0.8221	NKT/CTL	-0.0232						Non inflamed	NKT/CTL	1.91585e-05
5.2907	-2.4711	CD4+ Teff	0.013						Non inflamed	NKT/CTL	2.59764e-05
3.494	1.9245	Treg	-0.1343						Inflamed tubulointerstitium	NKT/CTL	0.0235732
7.5902	-4.4289	CD8+ Teff	-0.0919						Non inflamed	NKT/CTL	5.68062e-05
8.3905	-3.5175	CD8+ Teff	-0.0535						Non inflamed	NKT/CTL	5.93806e-05
3.812	-3.2649	CD4+ Teff	-0.0106						Non inflamed	NKT/CTL	5.68017e-05
7.2269	-2.4549	CD8+ Teff	-0.0603						Inflamed glomeruli	NKT/CTL	0.129142
7.5986	-2.316	CD8+ Teff	0.1556						Non inflamed	NKT/CTL	4.29827e-05
8.0928	-2.3659	CD8+ Teff	-0.0637						Non inflamed	NKT/CTL	2.78621e-05
4.713	-3.9791	CD4+ Teff	-0.0557						Non inflamed	NKT/CTL	4.42618e-05
3.5441	2.3486	Treg	-0.1041						Non inflamed	NKT/CTL	2.78598e-05
8.0806	-4.6354	CD8+ Teff	0.8546						Non inflamed	NKT/CTL	2.57648e-05
10.0484	4.4521	NKT	0.0074						Non inflamed	NKT/CTL	1.89656e-05
5.6829	-3.5241	CD4+ Teff	1.3738						Inflamed tubulointerstitium	NKT/CTL	0.064166
7.951	-1.3058	CD8+ Teff	-0.0151						Non inflamed	NKT/CTL	6.05725e-05
5.1939	-1.093	stressed T cells	0.0112						Non inflamed	NKT/CTL	4.08644e-05
3.0242	-5.4182	CD4+ Teff	-0.1131						Inflamed glomeruli	NKT/CTL	0.102802
7.7396	-2.4182	CD8+ Teff	-0.1591						Non inflamed	NKT/CTL	4.23475e-05
5.9165	-2.1818	CD8+ Teff	-0.0405						Non inflamed	NKT/CTL	1.99901e-05
9.6702	0.091	NKT/CTL	-0.1358						Non inflamed	NKT/CTL	1.79596e-05
4.643	-5.6522	MAIT	0.107						Non inflamed	NKT/CTL	3.78369e-05
7.9386	-3.5553	CD8+ Teff	-0.2076						Non inflamed	NKT/CTL	2.69724e-05
7.1888	-3.6257	CD8+ Teff	-0.027						Non inflamed	NKT/CTL	5.46044e-05
7.7833	-4.7432	CD8+ Teff	-0.1418						Inflamed glomeruli	NKT/CTL	0.0861616
3.9483	1.8369	Treg	0.0284						Inflamed glomeruli	NKT/CTL	0
7.6559	-4.1785	CD8+ Teff	2.4668						Non inflamed	NKT/CTL	2.78984e-05
4.5638	2.2747	Treg	-0.2079						Non inflamed	NKT/CTL	2.76335e-05
8.178	-1.4387	CD8+ Teff	-0.0436						Inflamed tubulointerstitium	NKT/CTL	0.109377
5.305	-4.6192	CD4+ Teff	0.2454						Non inflamed	NKT/CTL	6.41231e-05
6.4724	-3.9089	CD8+ Teff	0.8179						Non inflamed	NKT/CTL	1.0737e-05
5.2544	-4.475	CD4+ Teff	1.6342						Non inflamed	NKT/CTL	3.60008e-05
5.4742	-4.389	CD4+ Teff	-0.0688						Inflamed tubulointerstitium	NKT/CTL	0.0464939
7.6536	-4.5096	CD8+ Teff	0.1739						Non inflamed	NKT/CTL	5.1459e-05
4.4937	-5.4367	CD4+ Teff	0.1522						Non inflamed	NKT/CTL	2.78845e-05
5.9143	-2.4257	CD8+ Teff	-0.048						Inflamed tubulointerstitium	NKT/CTL	0
7.7826	-2.3784	CD8+ Teff	0.0245						Non inflamed	NKT/CTL	1.93355e-05
7.3599	-2.7271	CD8+ Teff	-0.1385						Non inflamed	NKT/CTL	5.44391e-05
5.0771	-4.3425	CD4+ Teff	0.2408						Non inflamed	NKT/CTL	2.96065e-05
5.6306	-4.5129	CD4+ Teff	0.5948						Non inflamed	NKT/CTL	0.0139916
8.1278	-2.728	CD8+ Teff	-0.0923						Non inflamed	NKT/CTL	4.00095e-05
12.4097	1.2807	NKT/CTL	-0.0105						Inflamed tubulointerstitium	NKT/CTL	0.0235729
7.8008	-1.1207	CD8+ Teff	-0.0629						Non inflamed	NKT/CTL	4.07903e-05
7.4036	-0.7159	CD8+ Tem	-0.0201						Non inflamed	NKT/CTL	3.98699e-05
6.822	-1.5984	CD8+ Teff	-0.1252						Non inflamed	NKT/CTL	7.97805e-05
7.4097	-4.4372	CD8+ Teff	-0.1369						Non inflamed	NKT/CTL	4.20008e-05
12.1307	2.3425	NKT/CTL	-0.1329						Non inflamed	NKT/CTL	0.0289978
5.8661	-3.2427	CD8+ Teff	0.0092						Non inflamed	NKT/CTL	9.04654e-05
6.6517	-4.2566	CD8+ Teff	-0.0766						Non inflamed	NKT/CTL	5.98293e-05
8.387	-4.1701	CD8+ Teff	0.2029						Inflamed tubulointerstitium	NKT/CTL	0.059644
6.9973	-2.7335	CD8+ Teff	-0.0469						Non inflamed	NKT/CTL	2.63779e-05
5.6007	-3.2295	CD4+ Teff	0.3588						Non inflamed	NKT/CTL	5.5281e-05
6.7549	-1.7147	CD8+ Teff	-0.1009						Non inflamed	NKT/CTL	3.96274e-05
2.5899	-2.8052	CD4+ Teff	-0.042						Non inflamed	NKT/CTL	0.00391649
8.3101	-4.1864	CD8+ Teff	0.282						Non inflamed	NKT/CTL	0.0178904
7.8267	-3.6707	CD8+ Teff	-0.0053						Inflamed tubulointerstitium	NKT/CTL	0.0177432
9.9008	0.3242	NKT/CTL	-0.1451						Non inflamed	NKT/CTL	6.54315e-05
7.839	-2.8753	CD8+ Teff	-0.055						Non inflamed	NKT/CTL	2.71614e-05
4.5673	-5.7925	MAIT	-0.0181						Non inflamed	NKT/CTL	2.77161e-05
7.5362	-1.3139	CD8+ Teff	-0.1709						Non inflamed	NKT/CTL	4.1182e-05
5.1239	-0.5147	stressed T cells	-0.0748						Non inflamed	NKT/CTL	5.81512e-05
5.7864	-5.0178	CD4+ Teff	0.5653						Inflamed tubulointerstitium	NKT/CTL	0.101938
6.9557	-4.2646	CD8+ Teff	1.3323						Non inflamed	NKT/CTL	2.61503e-05
5.7434	-4.4926	CD4+ Teff	0.0025						Non inflamed	NKT/CTL	4.38479e-05
7.7589	-2.9109	CD8+ Teff	-0.1008						Inflamed glomeruli	NKT/CTL	0.0500308
5.2812	-4.8795	CD4+ Teff	1.0618						Non inflamed	NKT/CTL	2.0082e-05
7.1111	-3.2098	CD8+ Teff	-0.0021						Non inflamed	NKT/CTL	0.022345
8.7125	-1.5623	CD8+ Teff	0.9453						Non inflamed	NKT/CTL	6.40688e-05
5.4821	-3.7465	CD4+ Teff	0.0466						Non inflamed	NKT/CTL	5.99169e-05
5.4543	-3.6469	CD4+ Teff	0.3547						Non inflamed	NKT/CTL	0.00481308
8.5977	2.7579	gdT	-0.0781						Non inflamed	NKT/CTL	6.42565e-05
2.5513	-3.9247	CD4+ Teff	-0.015						Non inflamed	NKT/CTL	0.0272208
3.5757	-4.5218	CD4+ Teff	-0.0867						Non inflamed	NKT/CTL	5.15551e-05
8.5361	-2.617	CD8+ Teff	-0.21						Non inflamed	NKT/CTL	3.78098e-05
8.5793	-3.0641	CD8+ Teff	-0.0405						Non inflamed	NKT/CTL	6.34664e-05
10.5024	-0.1816	NKT/CTL	-0.078						Non inflamed	NKT/CTL	8.08793e-05
4.9573	-6.8736	MAIT	2.038						Non inflamed	NKT/CTL	3.98815e-05
4.9892	-5.3026	CD4+ Teff	-0.058						Non inflamed	NKT/CTL	0.034269
3.5615	-3.7367	CD4+ Teff	-0.0349						Non inflamed	NKT/CTL	3.99729e-05
9.8258	-1.6087	CD8+ Teff	0.3666						Inflamed tubulointerstitium	NKT/CTL	0.0957085
5.3	-4.7163	CD4+ Teff	0.087						Non inflamed	NKT/CTL	2.84622e-05
8.1545	-0.9677	CD8+ Teff	-0.0509						Non inflamed	NKT/CTL	4.52777e-05
7.1324	-1.0963	CD8+ Teff	0.0002						Non inflamed	NKT/CTL	4.35065e-05
3.1323	-2.1325	CD4+ Teff	-0.0236						Non inflamed	NKT/CTL	2.58405e-05
8.6535	-2.9518	CD8+ Teff	-0.1513						Non inflamed	NKT/CTL	3.38808e-05
8.1517	-2.6188	CD8+ Teff	-0.0616						Non inflamed	NKT/CTL	3.9697e-05
7.4319	-2.3565	CD8+ Teff	-0.0728						Non inflamed	NKT/CTL	4.01211e-05
4.9367	-1.9256	stressed T cells	-0.0481						Non inflamed	NKT/CTL	4.14098e-05
4.1862	-4.3663	CD4+ Teff	-0.0197						Non inflamed	NKT/CTL	6.10111e-05
8.4469	-1.1078	CD8+ Teff	-0.1318						Non inflamed	NKT/CTL	2.69261e-05
6.6041	-3.0591	CD8+ Teff	-0.0514						Inflamed tubulointerstitium	NKT/CTL	0.109512
4.7793	-5.1561	CD4+ Teff	0.7055						Non inflamed	NKT/CTL	2.03464e-05
7.3636	-3.6102	CD8+ Teff	-0.056						Non inflamed	NKT/CTL	0.00847474
4.916	-6.2453	MAIT	-0.0838						Non inflamed	NKT/CTL	1.95208e-05
8.0227	-2.9731	CD8+ Teff	0.2878						Inflamed glomeruli	NKT/CTL	0.0192439
5.0722	-1.1804	stressed T cells	-0.1544						Non inflamed	NKT/CTL	2.59518e-05
4.5538	-3.0531	CD4+ Teff	-0.0405						Non inflamed	NKT/CTL	4.03237e-05
5.8638	-4.2159	CD4+ Teff	-0.0143						Non inflamed	NKT/CTL	5.84506e-05
5.7408	-3.3453	CD4+ Teff	-0.032						Non inflamed	NKT/CTL	6.16506e-05
7.7477	-4.4739	CD8+ Teff	1.1595						Non inflamed	NKT/CTL	2.77009e-05
6.0185	-3.4036	CD8+ Teff	-0.1429						Non inflamed	NKT/CTL	2.57196e-05
6.7538	-1.3304	CD8+ Teff	-0.0487						Non inflamed	NKT/CTL	4.18455e-05
5.8622	-4.6586	CD4+ Teff	-0.0527						Non inflamed	NKT/CTL	0.0041179
5.0162	-3.6825	CD4+ Teff	0.2237						Inflamed tubulointerstitium	NKT/CTL	0.0511852
5.1504	-3.4295	CD4+ Teff	0.2847						Non inflamed	NKT/CTL	2.1067e-05
6.7862	-3.2984	CD8+ Teff	0.5801						Non inflamed	NKT/CTL	2.57232e-05
3.2972	-2.9404	CD4+ Teff	0.0105						Inflamed tubulointerstitium	NKT/CTL	0.045684
4.1743	-0.208	stressed T cells	0.0277						Inflamed tubulointerstitium	NKT/CTL	0.162706
6.8818	-2.3125	CD8+ Teff	-0.1056						Non inflamed	NKT/CTL	2.53503e-05
8.3148	-1.3316	CD8+ Teff	-0.1134						Non inflamed	NKT/CTL	4.16038e-05
3.1354	-3.7072	CD4+ Teff	-0.1155						Non inflamed	NKT/CTL	6.18438e-05
5.5723	-4.9225	CD4+ Teff	-0.0463						Non inflamed	NKT/CTL	0.0131443
4.4728	-4.094	CD4+ Teff	0.2122						Non inflamed	NKT/CTL	3.87676e-05
4.3793	2.6514	Treg	0.3881						Non inflamed	NKT/CTL	2.60997e-05
7.1892	-1.8547	CD8+ Teff	-0.0107						Non inflamed	NKT/CTL	5.37603e-05
7.8393	-1.4886	CD8+ Teff	-0.0186						Inflamed tubulointerstitium	NKT/CTL	0.0411275
8.0219	-3.3971	CD8+ Teff	-0.1085						Non inflamed	NKT/CTL	3.10624e-05
5.5388	-0.0744	stressed T cells	-0.1045						Non inflamed	NKT/CTL	5.75154e-05
4.7112	3.3459	Treg	0.1502						Non inflamed	NKT/CTL	5.53015e-05
9.8444	-0.0544	NKT/CTL	-0.0729						Non inflamed	NKT/CTL	0.0350221
11.4882	-0.4426	CD8+ Teff	-0.0026						Non inflamed	NKT/CTL	3.99632e-05
6.5324	-2.8587	CD8+ Teff	0.1824						Non inflamed	NKT/CTL	2.75612e-05
6.0518	-4.1214	CD8+ Teff	-0.1078						Non inflamed	NKT/CTL	2.72552e-05
7.8604	-0.1434	CD8+ Tem	-0.0253						Inflamed glomeruli	NKT/CTL	0.0615045
8.6649	-2.4566	CD8+ Teff	-0.0907						Non inflamed	NKT/CTL	4.0844e-05
7.9818	-1.119	CD8+ Teff	-0.0306						Inflamed tubulointerstitium	NKT/CTL	0.0171658
9.1182	-0.7862	CD8+ Teff	0.18						Non inflamed	NKT/CTL	8.39342e-05
3.6488	-4.5323	CD4+ Teff	0.0661						Non inflamed	NKT/CTL	0.00815428
7.149	-4.2693	CD8+ Teff	0.2188						Inflamed tubulointerstitium	NKT/CTL	0
4.9105	-3.0831	CD4+ Teff	-0.0289						Non inflamed	NKT/CTL	2.4445e-05
3.7293	-3.4794	CD4+ Teff	-0.1029						Non inflamed	NKT/CTL	4.14235e-05
5.3036	-5.2177	CD4+ Teff	1.1356						Non inflamed	NKT/CTL	5.65582e-05
5.8991	-4.8164	CD4+ Teff	-0.1986						Non inflamed	NKT/CTL	0.00305864
6.2771	-2.6517	CD8+ Teff	-0.0149						Non inflamed	NKT/CTL	3.76049e-05
8.4202	-2.988	CD8+ Teff	-0.0421						Non inflamed	NKT/CTL	8.39047e-05
7.3379	-3.7141	CD8+ Teff	-0.056						Non inflamed	NKT/CTL	4.23996e-05
6.8425	-3.1302	CD8+ Teff	-0.0794						Non inflamed	NKT/CTL	4.23493e-05
7.6318	-3.7874	CD8+ Teff	-0.0687						Non inflamed	NKT/CTL	0.0122089
5.6495	-4.3638	CD4+ Teff	-0.0759						Non inflamed	NKT/CTL	8.70167e-05
7.0211	-2.9691	CD8+ Teff	0.7795						Non inflamed	NKT/CTL	4.53629e-05
7.4907	-4.7539	CD8+ Teff	0.7918						Non inflamed	NKT/CTL	2.774e-05
3.735	2.1854	Treg	0.0167						Non inflamed	NKT/CTL	1.99778e-05
3.8943	1.8094	Treg	-0.1095						Inflamed tubulointerstitium	NKT/CTL	0.043147
11.1368	0.3924	NKT/CTL	-0.0789						Non inflamed	NKT/CTL	1.97306e-05
4.7127	-5.6897	MAIT	3.2818						Non inflamed	NKT/CTL	4.01695e-05
3.395	-4.9707	CD4+ Teff	0.008						Non inflamed	NKT/CTL	5.93141e-05
6.9297	-1.3376	CD8+ Teff	-0.1021						Non inflamed	NKT/CTL	5.48526e-05
7.577	-1.1664	CD8+ Teff	-0.0358						Non inflamed	NKT/CTL	0.0130484
10.0721	0.3349	NKT/CTL	-0.1001						Inflamed tubulointerstitium	NKT/CTL	0.0379698
5.4562	-5.0253	CD4+ Teff	-0.0582						Non inflamed	NKT/CTL	2.64061e-05
9.8796	-0.0968	NKT/CTL	-0.0721						Non inflamed	NKT/CTL	0.0184646
7.9133	-4.6713	CD8+ Teff	0.3526						Inflamed tubulointerstitium	NKT/CTL	0.00912973
9.8306	-0.225	CD8+ Teff	0.0076						Non inflamed	NKT/CTL	2.83062e-05
5.5093	-2.4626	CD8+ Teff	-0.0289						Non inflamed	NKT/CTL	6.0214e-05
5.5221	-5.0344	CD4+ Teff	-0.1692						Non inflamed	NKT/CTL	1.88876e-05
6.7936	-2.0435	CD8+ Teff	-0.092						Non inflamed	NKT/CTL	4.17243e-05
7.121	-3.7406	CD8+ Teff	0.2414						Non inflamed	NKT/CTL	4.12217e-05
7.1123	-2.1706	CD8+ Teff	-0.1483						Inflamed tubulointerstitium	NKT/CTL	0
-0.4472	4.505	CD4+ Tcm	0.2847						Inflamed tubulointerstitium	NKT/CTL	0.0339502
4.8428	-5.4705	CD4+ Teff	0.0825						Non inflamed	NKT/CTL	2.74762e-05
6.8496	-2.8739	CD8+ Teff	0.2753						Inflamed glomeruli	NKT/CTL	0
5.5135	-6.9533	MAIT	-0.0955						Inflamed tubulointerstitium	NKT/CTL	0.0118791
6.4924	-2.0615	CD8+ Teff	0.04						Non inflamed	NKT/CTL	0.00423239
7.8742	-2.3596	CD8+ Teff	-0.0474						Non inflamed	NKT/CTL	5.67871e-05
5.9912	-4.2323	CD4+ Teff	-0.0747						Non inflamed	NKT/CTL	4.22318e-05
4.9656	-6.3655	MAIT	0.1694						Inflamed glomeruli	NKT/CTL	0.103255
5.4204	-1.6512	stressed T cells	0.053						Non inflamed	NKT/CTL	1.84374e-05
11.875	0.9184	NK	-0.0955						Inflamed tubulointerstitium	NKT/CTL	0
3.6046	-3.6621	CD4+ Teff	0.175						Non inflamed	NKT/CTL	0.000101142
3.1573	-4.2608	CD4+ Teff	-0.1469						Inflamed tubulointerstitium	NKT/CTL	0.104615
9.4228	-0.045	NKT/CTL	-0.0594						Non inflamed	NKT/CTL	0.0150966
10.2095	-0.1111	NKT/CTL	-0.0918						Inflamed tubulointerstitium	NKT/CTL	0.0404361
3.996	1.4224	Treg	-0.0798						Non inflamed	NKT/CTL	4.48027e-05
8.2251	-3.2421	CD8+ Teff	0.4548						Non inflamed	NKT/CTL	5.79107e-05
5.7249	-3.2626	CD4+ Teff	-0.0848						Non inflamed	NKT/CTL	6.28904e-05
2.6388	-4.0623	CD4+ Teff	-0.0634						Non inflamed	NKT/CTL	0.0324069
6.0206	-2.8294	CD8+ Teff	-0.1035						Non inflamed	NKT/CTL	8.3534e-05
8.2075	-2.9892	CD8+ Teff	-0.1887						Non inflamed	NKT/CTL	3.93257e-05
-0.3154	-0.6677	CD4+ naive	-0.0535						Non inflamed	NKT/CTL	2.85556e-05
10.721	4.4353	NKT	-0.1083						Non inflamed	NKT/CTL	3.99664e-05
3.8149	-3.7904	CD4+ Teff	-0.0219						Non inflamed	NKT/CTL	4.04193e-05
9.3878	-0.4898	CD8+ Teff	-0.0611						Non inflamed	NKT/CTL	2.81208e-05
5.1904	-4.8509	CD4+ Teff	0.6185						Non inflamed	NKT/CTL	2.69945e-05
2.7041	-2.0484	CD4+ Teff	-0.0296						Non inflamed	NKT/CTL	1.88326e-05
9.886	4.251	NKT	-0.036						Non inflamed	NKT/CTL	8.07799e-05
7.646	-2.4488	CD8+ Teff	-0.0007						Inflamed tubulointerstitium	NKT/CTL	0.115041
10.2908	-0.3189	NKT/CTL	0.2504						Inflamed tubulointerstitium	NKT/CTL	0.124728
5.6685	-3.8817	CD4+ Teff	-0.0604						Non inflamed	NKT/CTL	4.12502e-05
7.7409	-4.3071	CD8+ Teff	-0.1432						Non inflamed	NKT/CTL	2.73838e-05
7.2656	-0.9865	CD8+ Teff	-0.0017						Non inflamed	NKT/CTL	6.13504e-05
7.9906	-3.8403	CD8+ Teff	-0.227						Non inflamed	NKT/CTL	6.08954e-05
9.6109	-0.9653	CD8+ Teff	-0.0004						Non inflamed	NKT/CTL	5.90254e-05
7.8853	-2.4027	CD8+ Teff	-0.1449						Non inflamed	NKT/CTL	2.55545e-05
10.6498	-0.4506	NKT/CTL	-0.1014						Non inflamed	NKT/CTL	2.74152e-05
3.7596	-5.2002	CD4+ Teff	0.4912						Inflamed tubulointerstitium	NKT/CTL	0.00659899
8.8001	-3.2685	CD8+ Teff	0.4606						Non inflamed	NKT/CTL	2.712e-05
1.7352	-1.7013	CD4+ Teff	-0.0579						Non inflamed	NKT/CTL	3.65318e-05
5.6792	-4.2948	CD4+ Teff	-0.0794						Non inflamed	NKT/CTL	6.36231e-05
4.5186	-4.4759	CD4+ Teff	-0.1339						Non inflamed	NKT/CTL	5.64726e-05
6.2216	-4.6857	CD4+ Teff	-0.0934						Inflamed tubulointerstitium	NKT/CTL	0
10.0555	-0.2022	NKT/CTL	-0.0576						Non inflamed	NKT/CTL	4.20444e-05
10.5462	4.1541	NKT	0.505						Non inflamed	NKT/CTL	3.72576e-05
10.1197	-0.7723	CD8+ Teff	-0.0472						Non inflamed	NKT/CTL	5.52905e-05
10.149	-0.1023	NKT/CTL	-0.087						Non inflamed	NKT/CTL	4.17415e-05
5.0746	-5.0024	CD4+ Teff	-0.0631						Inflamed tubulointerstitium	NKT/CTL	0.0739955
4.5762	-1.6637	stressed T cells	-0.0314						Non inflamed	NKT/CTL	5.70141e-05
10.0633	0.0058	NKT/CTL	0.2471						Inflamed tubulointerstitium	NKT/CTL	0.103238
5.0816	-3.6067	CD4+ Teff	0.2455						Inflamed tubulointerstitium	NKT/CTL	0.0459997
6.7378	-1.0556	CD8+ Teff	-0.0979						Non inflamed	NKT/CTL	4.13587e-05
5.5847	-6.508	MAIT	-0.0757						Non inflamed	NKT/CTL	4.3182e-05
5.4883	-1.4581	stressed T cells	-0.0507						Non inflamed	NKT/CTL	5.65334e-05
4.2711	-5.681	MAIT	-0.0422						Non inflamed	NKT/CTL	5.79758e-05
11.138	1.1043	NKT/CTL	-0.0993						Inflamed tubulointerstitium	NKT/CTL	0.103168
7.9377	-2.0646	CD8+ Teff	-0.1124						Inflamed tubulointerstitium	NKT/CTL	0
7.3446	-1.0712	CD8+ Teff	0.2871						Non inflamed	NKT/CTL	5.67104e-05
10.6761	-0.1446	CD8+ Teff	-0.0486						Non inflamed	NKT/CTL	2.47561e-05
4.5875	-3.0682	CD4+ Teff	-0.0441						Inflamed tubulointerstitium	NKT/CTL	0
3.8369	-4.2602	CD4+ Teff	-0.0457						Non inflamed	NKT/CTL	1.81771e-05
6.5229	-4.6971	CD4+ Teff	1.1032						Inflamed glomeruli	NKT/CTL	0
10.9165	-0.5612	CD8+ Teff	-0.0967						Non inflamed	NKT/CTL	3.68463e-05
6.878	-2.1137	CD8+ Teff	-0.0425						Inflamed glomeruli	NKT/CTL	0.0588807
5.7985	-4.7598	CD4+ Teff	-0.1212						Non inflamed	NKT/CTL	0.00552022
9.0984	-0.9996	CD8+ Teff	-0.0566						Non inflamed	NKT/CTL	4.30456e-05
9.533	-0.1125	NKT/CTL	-0.0222						Non inflamed	NKT/CTL	3.61916e-05
3.8709	-1.7066	CD4+ Teff	-0.1331						Non inflamed	NKT/CTL	1.90124e-05
7.1961	-2.3024	CD8+ Teff	-0.0155						Non inflamed	NKT/CTL	0.0023705
4.3302	2.072	Treg	-0.0365						Non inflamed	NKT/CTL	0.0326928
3.5343	-3.822	CD4+ Teff	0.8013						Non inflamed	NKT/CTL	3.74797e-05
3.947	1.9991	Treg	-0.1712						Non inflamed	NKT/CTL	6.47142e-05
6.7105	-4.3732	CD4+ Teff	-0.1498						Inflamed tubulointerstitium	NKT/CTL	0.173071
2.2126	-2.1878	CD4+ Teff	0.2127						Non inflamed	NKT/CTL	2.78816e-05
11.6536	-1.0022	CD8+ Teff	-0.049						Non inflamed	NKT/CTL	5.83958e-05
5.5666	-4.9881	CD4+ Teff	2.0052						Non inflamed	NKT/CTL	3.93407e-05
5.8485	-4.8202	CD4+ Teff	-0.1486						Non inflamed	NKT/CTL	3.75072e-05
4.2202	2.1489	Treg	-0.0695						Non inflamed	NKT/CTL	0.00450697
7.992	-4.4518	CD8+ Teff	0.0139						Non inflamed	NKT/CTL	0.00388038
5.2632	-3.1472	CD4+ Teff	-0.0366						Non inflamed	NKT/CTL	0.00510942
7.6892	-2.8499	CD8+ Teff	-0.0769						Inflamed tubulointerstitium	NKT/CTL	0
4.9109	-3.0224	CD4+ Teff	-0.1268						Non inflamed	NKT/CTL	5.78774e-05
5.4357	-3.8672	CD4+ Teff	0.2979						Non inflamed	NKT/CTL	5.59011e-05
7.3656	-4.5125	CD8+ Teff	-0.0783						Non inflamed	NKT/CTL	0.00148246
5.3066	-4.7891	CD4+ Teff	-0.037						Non inflamed	NKT/CTL	2.71379e-05
11.3765	-0.5951	CD8+ Teff	-0.0351						Non inflamed	NKT/CTL	2.59993e-05
4.8628	-3.2588	CD4+ Teff	0.3149						Inflamed tubulointerstitium	NKT/CTL	0.14665
5.9168	4.8624	Prolif.	-0.0042						Non inflamed	NKT/CTL	2.6829e-05
11.5101	-0.4996	CD8+ Teff	-0.0589						Non inflamed	NKT/CTL	0.00686771
10.6731	0.2565	NKT/CTL	-0.0285						Non inflamed	NKT/CTL	1.35799e-05
6.5786	-2.9683	CD8+ Teff	0.1891						Non inflamed	NKT/CTL	0.0212724
4.1282	-0.0501	stressed T cells	-0.0737						Non inflamed	NKT/CTL	0.0211533
10.6947	-0.5777	CD8+ Teff	-0.0455						Non inflamed	NKT/CTL	2.62282e-05
7.8018	-2.5243	CD8+ Teff	-0.0679						Non inflamed	NKT/CTL	3.88635e-05
2.7439	2.1279	Treg	-0.013						Non inflamed	NKT/CTL	5.5522e-05
7.5427	-0.8158	CD8+ Teff	-0.014						Non inflamed	NKT/CTL	3.77505e-05
10.557	-0.3154	CD8+ Teff	-0.0422						Non inflamed	NKT/CTL	3.94479e-05
7.0688	-1.2617	CD8+ Teff	-0.1001						Non inflamed	NKT/CTL	3.93434e-05
5.242	-1.1181	stressed T cells	0.3801						Non inflamed	NKT/CTL	1.81149e-05
7.1728	-2.7121	CD8+ Teff	0.2108						Non inflamed	NKT/CTL	4.26179e-05
6.8142	-2.4414	CD8+ Teff	-0.0623						Inflamed tubulointerstitium	NKT/CTL	0.0129814
6.0411	-4.0359	CD4+ Teff	0.4945						Non inflamed	NKT/CTL	2.752e-05
6.7757	-1.9296	CD8+ Teff	0.0071						Non inflamed	NKT/CTL	2.75656e-05
4.844	-3.5121	CD4+ Teff	-0.0655						Non inflamed	NKT/CTL	3.83539e-05
9.9333	0.6006	NKT/CTL	0.0279						Non inflamed	NKT/CTL	3.79719e-05
7.4298	-1.0604	CD8+ Teff	-0.035						Non inflamed	NKT/CTL	3.62364e-05
11.3505	-0.6748	CD8+ Teff	-0.1718						Inflamed glomeruli	NKT/CTL	0
7.0895	-2.4135	CD8+ Teff	-0.0359						Non inflamed	NKT/CTL	2.78767e-05
8.6233	-0.9132	CD8+ Teff	-0.2523						Inflamed tubulointerstitium	NKT/CTL	0.0303438
7.2993	-4.6214	CD8+ Teff	0.0223						Non inflamed	NKT/CTL	2.83114e-05
5.4496	-1.1899	stressed T cells	-0.0449						Non inflamed	NKT/CTL	3.88089e-05
7.7865	-4.7316	CD8+ Teff	-0.094						Non inflamed	NKT/CTL	2.71138e-05
7.0735	-3.7482	CD8+ Teff	-0.0476						Non inflamed	NKT/CTL	8.59795e-05
3.4416	-0.5677	Treg	-0.0521						Non inflamed	NKT/CTL	3.89466e-05
7.2205	-2.6888	CD8+ Teff	0.3334						Inflamed tubulointerstitium	NKT/CTL	0.0335125
10.6759	-0.769	CD8+ Teff	-0.1263						Non inflamed	NKT/CTL	1.91299e-05
5.0949	-5.694	MAIT	-0.0828						Non inflamed	NKT/CTL	3.97971e-05
7.251	-1.1534	CD8+ Teff	-0.0688						Non inflamed	NKT/CTL	1.89774e-05
6.3875	-4.2085	CD4+ Teff	4.089						Non inflamed	NKT/CTL	2.67785e-05
3.8273	-3.6312	CD4+ Teff	-0.0255						Non inflamed	NKT/CTL	2.00912e-05
6.8444	-1.2893	CD8+ Teff	-0.0465						Non inflamed	NKT/CTL	8.82716e-05
7.9256	-3.5084	CD8+ Teff	-0.1024						Non inflamed	NKT/CTL	4.04731e-05
8.2311	-3.6351	CD8+ Teff	0.2684						Inflamed tubulointerstitium	NKT/CTL	0.0629432
3.2443	-2.2333	CD4+ Teff	-0.0009						Inflamed glomeruli	NKT/CTL	0
7.7304	-2.9954	CD8+ Teff	-0.0486						Non inflamed	NKT/CTL	4.23436e-05
3.7186	-3.967	CD4+ Teff	-0.0994						Non inflamed	NKT/CTL	3.93757e-05
5.2483	-4.8113	CD4+ Teff	3.0311						Non inflamed	NKT/CTL	0.00392421
9.3867	0.0433	NKT/CTL	-0.015						Non inflamed	NKT/CTL	6.24697e-05
6.0436	-2.4654	CD8+ Teff	-0.0938						Non inflamed	NKT/CTL	6.40965e-05
7.8167	-1.9324	CD8+ Teff	0.6195						Non inflamed	NKT/CTL	3.97123e-05
9.4418	-1.1055	CD8+ Teff	-0.1977						Non inflamed	NKT/CTL	5.68738e-05
7.6382	-3.0771	CD8+ Teff	0.1434						Non inflamed	NKT/CTL	3.64545e-05
3.1187	-3.6141	CD4+ Teff	-0.06						Non inflamed	NKT/CTL	0.00252749
5.5275	-4.6617	CD4+ Teff	6.0687						Non inflamed	NKT/CTL	2.85419e-05
3.7768	3.0994	Treg	-0.0599						Non inflamed	NKT/CTL	5.86591e-05
7.7553	-3.5897	CD8+ Teff	0.6668						Non inflamed	NKT/CTL	6.04873e-05
6.553	-6.6885	MAIT	-0.0136						Non inflamed	NKT/CTL	3.83408e-05
7.9048	-3.0252	CD8+ Teff	-0.0841						Non inflamed	NKT/CTL	4.06671e-05
10.1242	-0.1291	CD8+ Teff	-0.0045						Non inflamed	NKT/CTL	6.20772e-05
7.6044	-4.6952	CD8+ Teff	1.4736						Non inflamed	NKT/CTL	2.60961e-05
5.003	-4.773	CD4+ Teff	-0.0562						Non inflamed	NKT/CTL	1.94149e-05
8.7035	-2.9874	CD8+ Teff	-0.0217						Non inflamed	NKT/CTL	4.28158e-05
10.6459	0.2734	NKT/CTL	-0.0117						Non inflamed	NKT/CTL	0.0249122
8.4508	-2.4195	CD8+ Teff	-0.1219						Non inflamed	NKT/CTL	2.67244e-05
7.5481	-3.0298	CD8+ Teff	-0.0201						Non inflamed	NKT/CTL	1.89011e-05
5.3852	-3.4063	CD4+ Teff	0.2604						Non inflamed	NKT/CTL	4.04557e-05
5.1007	-3.0423	CD8+ Teff	-0.0887						Non inflamed	NKT/CTL	4.06824e-05
8.3785	-1.0912	CD8+ Teff	0.1614						Non inflamed	NKT/CTL	2.88552e-05
6.9871	-2.7483	CD8+ Teff	-0.0323						Non inflamed	NKT/CTL	3.89074e-05
8.1454	-3.1111	CD8+ Teff	-0.1095						Non inflamed	NKT/CTL	1.9279e-05
4.1222	-2.0528	CD4+ Teff	-0.1399						Non inflamed	NKT/CTL	4.90184e-05
7.657	-3.1522	CD8+ Teff	0.2014						Non inflamed	NKT/CTL	5.75833e-05
3.1695	-3.3867	CD4+ Teff	-0.0568						Inflamed tubulointerstitium	NKT/CTL	0.0451459
8.6286	-1.4868	CD8+ Teff	0.1643						Non inflamed	NKT/CTL	4.24405e-05
7.4474	-3.9901	CD8+ Teff	-0.0271						Non inflamed	NKT/CTL	3.42181e-05
4.2896	2.2686	Treg	-0.0213						Non inflamed	NKT/CTL	0.00618057
6.8292	-3.1958	CD8+ Teff	0.8595						Non inflamed	NKT/CTL	5.47298e-05
5.3275	-0.6943	stressed T cells	-0.0331						Non inflamed	NKT/CTL	5.62859e-05
10.4593	-0.7358	CD8+ Teff	-0.0837						Non inflamed	NKT/CTL	4.0164e-05
5.6423	-6.9121	MAIT	-0.0156						Non inflamed	NKT/CTL	0.00761254
4.9173	-5.2379	CD4+ Teff	1.2032						Non inflamed	NKT/CTL	1.71124e-05
7.7191	-1.8197	CD8+ Teff	-0.0291						Inflamed tubulointerstitium	NKT/CTL	0.129314
6.4347	-3.6411	CD8+ Teff	-0.0703						Non inflamed	NKT/CTL	3.8845e-05
7.9465	-2.2304	CD8+ Teff	-0.0874						Non inflamed	NKT/CTL	5.76859e-05
8.7216	-3.1301	CD8+ Teff	0.3037						Non inflamed	NKT/CTL	2.63345e-05
5.654	-2.4793	CD8+ Teff	-0.0882						Non inflamed	NKT/CTL	0.00664827
8.2347	-4.4348	CD8+ Teff	0.1592						Non inflamed	NKT/CTL	5.99148e-05
5.5236	-3.0957	CD8+ Teff	-0.1501						Inflamed tubulointerstitium	NKT/CTL	0.0879106
10.1381	-0.2876	NKT/CTL	-0.0604						Non inflamed	NKT/CTL	3.91936e-05
7.7058	-3.9581	CD8+ Teff	-0.1093						Inflamed tubulointerstitium	NKT/CTL	0
9.6823	-0.593	CD8+ Teff	-0.0098						Non inflamed	NKT/CTL	4.38888e-05
5.334	-5.3412	CD4+ Teff	0.5488						Inflamed tubulointerstitium	NKT/CTL	0.270673
3.6919	1.5928	Treg	-0.0299						Non inflamed	NKT/CTL	0.0254629
10.2211	0.1278	NKT/CTL	0.0102						Non inflamed	NKT/CTL	2.8049e-05
9.9264	-0.0924	NKT/CTL	-0.1308						Non inflamed	NKT/CTL	4.11079e-05
8.3207	-1.1845	CD8+ Teff	-0.0755						Non inflamed	NKT/CTL	3.96241e-05
7.8145	-1.1607	CD8+ Teff	-0.0275						Inflamed tubulointerstitium	NKT/CTL	0.144843
4.6931	-0.7647	stressed T cells	0.0375						Inflamed tubulointerstitium	NKT/CTL	0.0011899
6.6056	-1.6879	CD8+ Teff	-0.0107						Inflamed tubulointerstitium	NKT/CTL	0.0464535
7.2533	-0.7453	CD8+ Tem	-0.0519						Non inflamed	NKT/CTL	2.76929e-05
5.5404	-3.3569	CD4+ Teff	-0.0587						Non inflamed	NKT/CTL	5.31357e-05
8.237	-2.8597	CD8+ Teff	-0.1838						Non inflamed	NKT/CTL	4.04708e-05
5.2164	-4.141	CD4+ Teff	-0.0272						Non inflamed	NKT/CTL	5.87213e-05
6.7253	-3.8278	CD8+ Teff	1.2538						Non inflamed	NKT/CTL	2.41457e-05
7.5119	-1.7731	CD8+ Teff	-0.0668						Inflamed tubulointerstitium	NKT/CTL	0.104875
5.7922	-4.1952	CD4+ Teff	0.0967						Non inflamed	NKT/CTL	0.000479035
9.4026	-0.0664	CD8+ Teff	-0.0425						Non inflamed	NKT/CTL	6.02948e-05
7.2713	-3.0302	CD8+ Teff	-0.0598						Non inflamed	NKT/CTL	6.02132e-05
4.6779	-1.3365	stressed T cells	0.0196						Non inflamed	NKT/CTL	6.01012e-05
5.1632	-0.8357	stressed T cells	-0.0281						Inflamed tubulointerstitium	NKT/CTL	0
4.2081	-3.7671	CD4+ Teff	-0.0291						Non inflamed	NKT/CTL	0.00163176
8.2617	-2.9104	CD8+ Teff	0.0277						Non inflamed	NKT/CTL	2.65996e-05
5.5315	-1.5685	stressed T cells	-0.0285						Non inflamed	NKT/CTL	3.76292e-05
7.3701	-4.7409	CD8+ Teff	-0.1224						Inflamed tubulointerstitium	NKT/CTL	0
8.7316	-1.405	CD8+ Teff	-0.0111						Inflamed tubulointerstitium	NKT/CTL	0.063967
5.5832	-4.2244	CD4+ Teff	-0.0576						Non inflamed	NKT/CTL	3.90772e-05
5.6591	-4.9501	CD4+ Teff	-0.0198						Non inflamed	NKT/CTL	0.017834
3.8396	-1.6272	CD4+ Teff	-0.076						Non inflamed	NKT/CTL	0.0128706
8.273	-1.6251	CD8+ Teff	-0.0701						Non inflamed	NKT/CTL	0.0049865
8.0506	-1.0749	CD8+ Teff	-0.0994						Non inflamed	NKT/CTL	5.77873e-05
5.3609	-1.5058	stressed T cells	-0.1045						Non inflamed	NKT/CTL	5.96895e-05
2.6093	-4.7325	CD4+ Teff	-0.1333						Non inflamed	NKT/CTL	0.00604024
3.8059	-4.1835	CD4+ Teff	-0.0386						Non inflamed	NKT/CTL	1.93185e-05
6.789	-4.2441	CD8+ Teff	0.3348						Non inflamed	NKT/CTL	6.0511e-05
3.0091	-3.1271	CD4+ Teff	0.9137						Non inflamed	NKT/CTL	0.00628977
4.9413	-5.178	CD4+ Teff	0.0805						Inflamed tubulointerstitium	NKT/CTL	0
8.4684	-2.8779	CD8+ Teff	-0.061						Non inflamed	NKT/CTL	4.56777e-05
6.0654	-2.4641	CD8+ Teff	-0.1411						Non inflamed	NKT/CTL	0.0120494
4.1529	-3.5912	CD4+ Teff	-0.0191						Non inflamed	NKT/CTL	0.000483638
7.8748	-0.7722	CD8+ Teff	0.2344						Non inflamed	NKT/CTL	2.73217e-05
3.223	-3.8908	CD4+ Teff	1.172						Non inflamed	NKT/CTL	6.14144e-05
7.1149	-1.5582	CD8+ Teff	0.0004						Inflamed tubulointerstitium	NKT/CTL	0.129956
5.7925	-5.0916	CD4+ Teff	-0.0606						Non inflamed	NKT/CTL	5.48916e-05
4.3113	-2.1945	CD4+ Teff	-0.1095						Non inflamed	NKT/CTL	3.85935e-05
4.7542	3.1337	Treg	-0.0513						Non inflamed	NKT/CTL	2.80447e-05
8.1166	-2.9275	CD8+ Teff	-0.0831						Non inflamed	NKT/CTL	6.47786e-05
8.4311	-0.6874	CD8+ Teff	-0.0784						Non inflamed	NKT/CTL	5.6505e-05
4.4698	-0.9286	stressed T cells	-0.0695						Non inflamed	NKT/CTL	4.46229e-05
8.2346	-1.3021	CD8+ Teff	-0.1785						Non inflamed	NKT/CTL	3.21249e-05
8.2529	-2.0547	CD8+ Teff	-0.0992						Non inflamed	NKT/CTL	0.00399601
7.2742	-4.1589	CD8+ Teff	-0.1072						Non inflamed	NKT/CTL	3.86581e-05
6.2152	-4.3172	CD4+ Teff	-0.0901						Non inflamed	NKT/CTL	2.7325e-05
8.2126	-0.9443	CD8+ Teff	0.2215						Non inflamed	NKT/CTL	2.72671e-05
4.8804	-5.397	CD4+ Teff	-0.1293						Non inflamed	NKT/CTL	1.93315e-05
5.5412	-1.6488	stressed T cells	-0.0336						Non inflamed	NKT/CTL	8.55329e-05
5.8903	-1.067	stressed T cells	-0.0222						Non inflamed	NKT/CTL	4.36233e-05
5.2211	-2.7271	CD4+ Teff	0.0034						Non inflamed	NKT/CTL	0.00548438
7.9723	-2.8268	CD8+ Teff	0.0272						Inflamed tubulointerstitium	NKT/CTL	0
5.6758	-0.6653	stressed T cells	-0.0925						Non inflamed	NKT/CTL	3.94631e-05
7.8989	-2.9854	CD8+ Teff	-0.062						Non inflamed	NKT/CTL	0.024179
6.5342	-4.3076	CD8+ Teff	-0.1609						Inflamed glomeruli	NKT/CTL	0.0447744
7.8826	-4.3973	CD8+ Teff	-0.0449						Non inflamed	NKT/CTL	6.36334e-05
2.5396	-3.4842	CD4+ Teff	-0.0638						Non inflamed	NKT/CTL	4.34983e-05
10.1915	-0.7156	CD8+ Teff	-0.0293						Non inflamed	NKT/CTL	1.23088e-05
8.15	-2.0623	CD8+ Teff	-0.0316						Non inflamed	NKT/CTL	3.90253e-05
5.7593	-2.4475	CD8+ Teff	-0.0882						Non inflamed	NKT/CTL	5.93639e-05
7.7635	-3.0606	CD8+ Teff	-0.0547						Inflamed tubulointerstitium	NKT/CTL	0.00827839
7.6448	-4.6265	CD8+ Teff	-0.0967						Non inflamed	NKT/CTL	4.06376e-05
4.8587	-1.5436	stressed T cells	0.0191						Non inflamed	NKT/CTL	0.0056013
5.5602	-4.9579	CD4+ Teff	0.8286						Non inflamed	NKT/CTL	6.19266e-05
8.5435	-3.2854	CD8+ Teff	0.1751						Non inflamed	NKT/CTL	2.73794e-05
5.5131	-1.2575	stressed T cells	-0.1147						Inflamed tubulointerstitium	NKT/CTL	0.0569604
5.5239	-2.9329	CD4+ Teff	0.396						Non inflamed	NKT/CTL	3.79054e-05
7.3271	-4.5896	CD8+ Teff	-0.0732						Non inflamed	NKT/CTL	1.86719e-05
4.0675	2.1559	Treg	-0.0876						Non inflamed	NKT/CTL	3.83866e-05
5.3912	-4.4465	CD4+ Teff	0.2782						Non inflamed	NKT/CTL	6.48082e-05
3.7594	-1.8522	CD4+ Teff	-0.079						Non inflamed	NKT/CTL	6.04198e-05
8.2534	-2.4332	CD8+ Teff	0.2785						Non inflamed	NKT/CTL	3.75077e-05
5.102	-2.8507	CD4+ Teff	0.3255						Non inflamed	NKT/CTL	5.59322e-05
4.4428	-6.527	MAIT	-0.0571						Non inflamed	NKT/CTL	0.0182861
4.6816	-3.3569	CD4+ Teff	-0.0543						Inflamed tubulointerstitium	NKT/CTL	0.0113948
8.1743	-1.1353	CD8+ Teff	-0.0621						Non inflamed	NKT/CTL	2.80036e-05
5.822	-3.8098	CD4+ Teff	-0.2086						Non inflamed	NKT/CTL	4.06762e-05
7.255	-2.7349	CD8+ Teff	-0.0704						Non inflamed	NKT/CTL	3.55424e-05
6.3362	-3.3089	CD8+ Teff	-0.1815						Non inflamed	NKT/CTL	2.46937e-05
11.3544	0.9438	NKT/CTL	0.258						Non inflamed	NKT/CTL	1.90069e-05
4.5305	-5.1253	CD4+ Teff	0.319						Non inflamed	NKT/CTL	2.89994e-05
6.8393	-3.3725	CD8+ Teff	0.1722						Non inflamed	NKT/CTL	4.32345e-05
4.1	-2.8616	CD4+ Teff	-0.0298						Non inflamed	NKT/CTL	2.7969e-05
7.7801	-1.7643	CD8+ Teff	-0.1059						Inflamed glomeruli	NKT/CTL	0.0138054
5.8045	-4.5613	CD4+ Teff	-0.1041						Non inflamed	NKT/CTL	1.81164e-05
6.233	-4.043	CD8+ Teff	-0.1524						Non inflamed	NKT/CTL	3.71547e-05
8.1007	-4.1458	CD8+ Teff	0.1951						Non inflamed	NKT/CTL	2.75876e-05
4.583	-3.6753	CD4+ Teff	-0.0586						Non inflamed	NKT/CTL	5.90313e-05
7.7745	-2.5872	CD8+ Teff	-0.0627						Non inflamed	NKT/CTL	4.10502e-05
5.7863	-4.9827	CD4+ Teff	0.1943						Non inflamed	NKT/CTL	2.87567e-05
6.5452	-3.0779	CD8+ Teff	0.1302						Non inflamed	NKT/CTL	3.90021e-05
9.9335	0.4703	NKT/CTL	-0.0018						Non inflamed	NKT/CTL	3.89043e-05
5.2334	-3.9772	CD4+ Teff	1.46						Non inflamed	NKT/CTL	3.95947e-05
5.8333	-4.8408	CD4+ Teff	-0.0697						Non inflamed	NKT/CTL	4.11391e-05
4.0585	-4.5871	CD4+ Teff	0.0273						Non inflamed	NKT/CTL	2.71677e-05
4.3861	-3.2202	CD4+ Teff	0.0253						Inflamed tubulointerstitium	NKT/CTL	0.178325
2.448	-3.2592	CD4+ Teff	-0.0404						Non inflamed	NKT/CTL	2.59296e-05
2.5961	-3.0187	CD4+ Teff	0.0093						Non inflamed	NKT/CTL	7.94804e-05
7.3492	-2.6209	CD8+ Teff	-0.0493						Non inflamed	NKT/CTL	7.04313e-05
10.3148	-0.4454	CD8+ Teff	-0.0914						Non inflamed	NKT/CTL	6.66327e-05
7.1371	-2.1298	CD8+ Teff	0.0265						Non inflamed	NKT/CTL	3.66592e-05
7.9624	-1.206	CD8+ Teff	-0.1986						Non inflamed	NKT/CTL	0.0053629
7.3882	-2.6955	CD8+ Teff	-0.1627						Non inflamed	NKT/CTL	2.82551e-05
5.7324	-4.0473	CD4+ Teff	0.3921						Non inflamed	NKT/CTL	0.00243453
7.1866	-1.0546	CD8+ Teff	-0.0963						Non inflamed	NKT/CTL	1.26327e-05
7.097	-3.4338	CD8+ Teff	0.3762						Inflamed tubulointerstitium	NKT/CTL	0.116382
8.7427	-1.5827	CD8+ Teff	-0.0713						Non inflamed	NKT/CTL	2.83645e-05
9.2908	-0.4342	CD8+ Teff	-0.0979						Inflamed tubulointerstitium	NKT/CTL	0
3.1753	-2.1968	CD4+ Teff	-0.145						Non inflamed	NKT/CTL	3.08555e-05
7.6842	-3.1831	CD8+ Teff	-0.1299						Inflamed tubulointerstitium	NKT/CTL	0
8.4198	-0.9767	CD8+ Teff	-0.0736						Non inflamed	NKT/CTL	6.18107e-05
8.5538	-2.6503	CD8+ Teff	-0.0579						Non inflamed	NKT/CTL	3.88986e-05
9.5839	-0.2871	NKT/CTL	0.1856						Non inflamed	NKT/CTL	5.49115e-05
4.6478	2.4928	Treg	-0.1293						Non inflamed	NKT/CTL	0.0110064
4.1264	2.3558	Treg	-0.1358						Non inflamed	NKT/CTL	3.88579e-05
7.2141	-4.1998	CD8+ Teff	-0.102						Non inflamed	NKT/CTL	5.65725e-05
7.3441	-2.5567	CD8+ Teff	0.1907						Non inflamed	NKT/CTL	5.75642e-05
5.791	-0.58	stressed T cells	-0.0929						Non inflamed	NKT/CTL	2.57434e-05
8.2735	-1.0239	CD8+ Teff	0.3253						Non inflamed	NKT/CTL	5.75664e-05
8.1111	-3.7645	CD8+ Teff	-0.0347						Non inflamed	NKT/CTL	0.00887357
-0.7492	1.9237	CD4+ Tcm	-0.0064						Non inflamed	NKT/CTL	4.30617e-05
5.2756	-5.0948	CD4+ Teff	-0.0309						Non inflamed	NKT/CTL	2.55925e-05
3.5952	-4.5456	CD4+ Teff	-0.1376						Non inflamed	NKT/CTL	5.6635e-05
6.0188	-3.1234	CD4+ Teff	0.9165						Non inflamed	NKT/CTL	5.67518e-05
8.0729	-3.2666	CD8+ Teff	-0.1495						Non inflamed	NKT/CTL	4.35017e-05
10.6522	3.6751	NKT	-0.0431						Non inflamed	NKT/CTL	2.10811e-05
4.2071	2.6166	Treg	-0.1376						Non inflamed	NKT/CTL	0.0210741
7.7718	-2.8158	CD8+ Teff	0.1708						Non inflamed	NKT/CTL	4.12974e-05
10.0261	-0.55	CD8+ Teff	-0.0677						Non inflamed	NKT/CTL	4.36991e-05
10.6279	0.5297	NKT/CTL	-0.0625						Non inflamed	NKT/CTL	5.67994e-05
8.2527	-2.6118	CD8+ Teff	-0.0432						Non inflamed	NKT/CTL	0.00983211
5.2746	-3.0687	CD4+ Teff	-0.0049						Non inflamed	NKT/CTL	2.89172e-05
4.536	-3.6678	CD4+ Teff	0.3363						Non inflamed	NKT/CTL	2.64345e-05
3.6429	-2.422	CD4+ Teff	0.0016						Non inflamed	NKT/CTL	6.37174e-05
3.8249	2.5682	Treg	-0.1374						Inflamed tubulointerstitium	NKT/CTL	0.00595429
4.2884	-4.4367	CD4+ Teff	-0.0133						Non inflamed	NKT/CTL	3.81676e-05
8.511	-1.7085	CD8+ Teff	-0.0076						Non inflamed	NKT/CTL	0.0090234
4.8397	-5.7387	MAIT	0.3131						Non inflamed	NKT/CTL	3.72755e-05
8.0632	-2.337	CD8+ Teff	-0.1141						Non inflamed	NKT/CTL	3.93352e-05
7.4104	-2.2697	CD8+ Teff	-0.0266						Non inflamed	NKT/CTL	0.00959661
4.3188	-4.813	CD4+ Teff	-0.1365						Non inflamed	NKT/CTL	4.10476e-05
4.9669	-4.4428	CD4+ Teff	0.0545						Inflamed tubulointerstitium	NKT/CTL	0.0872579
4.5694	-5.8239	MAIT	0.0053						Non inflamed	NKT/CTL	4.38032e-05
7.4189	-4.0492	CD8+ Teff	-0.0363						Non inflamed	NKT/CTL	4.41322e-05
8.6057	-1.4224	CD8+ Teff	0.1936						Inflamed tubulointerstitium	NKT/CTL	0.060847
8.4742	-2.7882	CD8+ Teff	-0.137						Inflamed tubulointerstitium	NKT/CTL	0.0213628
6.882	-1.0205	CD8+ Teff	-0.1126						Non inflamed	NKT/CTL	5.68547e-05
4.1546	-2.5329	CD4+ Teff	-0.0329						Inflamed tubulointerstitium	NKT/CTL	0.147364
7.8532	-4.2642	CD8+ Teff	2.1498						Non inflamed	NKT/CTL	5.86658e-05
7.8567	-3.2887	CD8+ Teff	-0.2419						Non inflamed	NKT/CTL	7.97779e-05
8.0767	-2.1859	CD8+ Teff	0.1002						Non inflamed	NKT/CTL	0.0137307
4.9616	-5.751	CD4+ Teff	0.0116						Non inflamed	NKT/CTL	0.00279251
9.7138	1.9051	NKT/CTL	-0.1437						Non inflamed	NKT/CTL	1.97413e-05
7.6197	-3.871	CD8+ Teff	-0.188						Inflamed tubulointerstitium	NKT/CTL	0
5.4394	-3.9565	CD4+ Teff	0.2524						Non inflamed	NKT/CTL	2.71114e-05
5.2263	-3.9846	CD4+ Teff	-0.1306						Non inflamed	NKT/CTL	5.39443e-05
5.8572	-1.4107	stressed T cells	-0.0727						Non inflamed	NKT/CTL	1.97077e-05
4.2189	-4.14	CD4+ Teff	-0.0468						Non inflamed	NKT/CTL	4.38015e-05
2.6162	-2.2124	CD4+ Teff	-0.0571						Non inflamed	NKT/CTL	5.87397e-05
3.83	-3.8426	CD4+ Teff	0.1679						Non inflamed	NKT/CTL	7.07931e-05
6.5799	-6.4719	MAIT	0.1723						Non inflamed	NKT/CTL	4.30122e-05
0.8085	-1.4078	CD4+ naive	-0.0896						Non inflamed	NKT/CTL	2.92524e-05
7.5574	-4.4187	CD8+ Teff	0.4567						Non inflamed	NKT/CTL	0.00538944
8.1117	-0.8561	CD8+ Teff	-0.0202						Non inflamed	NKT/CTL	6.38045e-05
2.8389	-2.7523	CD4+ Teff	-0.1301						Non inflamed	NKT/CTL	3.69243e-05
9.4731	-0.0437	NKT/CTL	-0.0257						Non inflamed	NKT/CTL	6.12304e-05
5.8217	-3.0175	CD8+ Teff	-0.0594						Non inflamed	NKT/CTL	5.3291e-05
7.1506	-3.0598	CD8+ Teff	-0.0209						Non inflamed	NKT/CTL	0.00364422
8.4878	-1.7069	CD8+ Teff	-0.2155						Non inflamed	NKT/CTL	1.89229e-05
3.0043	-3.1722	CD4+ Teff	5.0713						Non inflamed	NKT/CTL	3.58545e-05
5.194	-1.6218	stressed T cells	-0.106						Non inflamed	NKT/CTL	3.84086e-05
7.5765	-2.8353	CD8+ Teff	-0.103						Non inflamed	NKT/CTL	1.99852e-05
9.4622	0.0557	NKT/CTL	-0.0487						Non inflamed	NKT/CTL	0.006277
10.802	0.7024	NKT/CTL	-0.083						Non inflamed	NKT/CTL	4.18113e-05
9.618	-0.1413	NKT/CTL	-0.0867						Non inflamed	NKT/CTL	3.95645e-05
9.1775	-1.2228	CD8+ Teff	-0.1973						Non inflamed	NKT/CTL	3.9906e-05
8.2707	-1.2259	CD8+ Teff	-0.0598						Non inflamed	NKT/CTL	1.88509e-05
8.1064	-1.3454	CD8+ Teff	-0.123						Non inflamed	NKT/CTL	3.98872e-05
5.4636	-1.5845	stressed T cells	-0.0391						Non inflamed	NKT/CTL	2.52646e-05
10.5146	0.506	NKT/CTL	-0.0823						Non inflamed	NKT/CTL	4.12325e-05
7.7006	-2.5983	CD8+ Teff	0.2356						Non inflamed	NKT/CTL	3.95625e-05
7.9798	-2.7472	CD8+ Teff	-0.1102						Non inflamed	NKT/CTL	2.06435e-05
7.2119	-2.8326	CD8+ Teff	-0.0952						Non inflamed	NKT/CTL	5.66778e-05
7.1487	-4.6442	CD8+ Teff	0.6745						Inflamed glomeruli	NKT/CTL	0.0549565
4.1081	3.2719	Treg	-0.2568						Non inflamed	NKT/CTL	5.79223e-05
7.7829	-0.0603	CD8+ Tem	-0.0013						Non inflamed	NKT/CTL	5.96554e-05
7.5283	-2.3178	CD8+ Teff	-0.0554						Non inflamed	NKT/CTL	3.80554e-05
8.1554	-1.1957	CD8+ Teff	0.2647						Non inflamed	NKT/CTL	4.08929e-05
3.1941	-4.301	CD4+ Teff	0.2718						Non inflamed	NKT/CTL	4.19804e-05
5.8797	-3.9935	CD4+ Teff	1.3085						Non inflamed	NKT/CTL	3.93155e-05
4.9135	-5.3609	CD4+ Teff	-0.0773						Non inflamed	NKT/CTL	2.55427e-05
2.3242	-2.6029	CD4+ Teff	0.1382						Non inflamed	NKT/CTL	4.07045e-05
5.7732	-0.7518	stressed T cells	0.2925						Non inflamed	NKT/CTL	0.00421684
3.7156	-2.2064	CD4+ Teff	-0.0637						Non inflamed	NKT/CTL	4.2385e-05
7.7477	-2.6658	CD8+ Teff	0.2956						Non inflamed	NKT/CTL	3.03522e-05
9.5447	-0.2501	CD8+ Teff	-0.1385						Inflamed tubulointerstitium	NKT/CTL	0.0793751
9.6227	-0.1724	NKT/CTL	-0.0759						Non inflamed	NKT/CTL	1.95882e-05
6.1194	-2.9579	CD4+ Teff	0.0513						Inflamed tubulointerstitium	NKT/CTL	0.00786172
7.6177	-0.1626	CD8+ Tem	-0.0121						Inflamed tubulointerstitium	NKT/CTL	0
5.0409	-2.6416	CD4+ Teff	-0.054						Non inflamed	NKT/CTL	1.8744e-05
4.8737	-0.9425	stressed T cells	-0.0219						Inflamed tubulointerstitium	NKT/CTL	0.044101
10.7259	0.2488	NKT/CTL	0.202						Non inflamed	NKT/CTL	2.82407e-05
5.8932	4.8675	Prolif.	-0.0339						Non inflamed	NKT/CTL	5.40375e-05
4.0241	2.4468	Treg	-0.0586						Non inflamed	NKT/CTL	0.0253184
3.2801	-3.6833	CD4+ Teff	0.1309						Non inflamed	NKT/CTL	4.06905e-05
7.6708	-4.009	CD8+ Teff	0.3364						Non inflamed	NKT/CTL	2.71332e-05
5.2196	-0.8593	stressed T cells	-0.1778						Non inflamed	NKT/CTL	5.94938e-05
5.9468	-2.5083	CD8+ Teff	-0.1369						Non inflamed	NKT/CTL	2.47268e-05
7.3498	-4.3832	CD8+ Teff	0.0321						Inflamed tubulointerstitium	NKT/CTL	0.00583692
5.544	-4.6485	CD4+ Teff	0.6401						Non inflamed	NKT/CTL	5.89978e-05
9.7339	-1.2531	CD8+ Teff	0.1972						Non inflamed	NKT/CTL	3.9246e-05
10.75	0.0712	NKT/CTL	-0.0457						Non inflamed	NKT/CTL	0.0467296
7.6464	-4.5855	CD8+ Teff	-0.0482						Inflamed glomeruli	NKT/CTL	0
10.8202	-0.8306	CD8+ Teff	-0.0511						Non inflamed	NKT/CTL	2.29304e-05
10.5892	0.5939	CD8+ Teff	-0.213						Non inflamed	NKT/CTL	5.58224e-05
7.7243	-2.5119	CD8+ Teff	-0.0695						Non inflamed	NKT/CTL	5.65836e-05
8.0166	-2.3544	CD8+ Teff	-0.1599						Non inflamed	NKT/CTL	3.55118e-05
7.0408	-4.0753	CD8+ Teff	-0.0509						Non inflamed	NKT/CTL	3.84626e-05
8.2851	-1.3889	CD8+ Teff	-0.2331						Non inflamed	NKT/CTL	5.87635e-05
4.8622	-4.3259	CD4+ Teff	-0.0419						Inflamed glomeruli	NKT/CTL	0.0912123
5.3254	-4.1819	CD4+ Teff	-0.0334						Non inflamed	NKT/CTL	3.81752e-05
3.7478	-5.5787	CD4+ Teff	-0.037						Non inflamed	NKT/CTL	6.93298e-05
5.0745	-1.1048	stressed T cells	-0.1824						Non inflamed	NKT/CTL	3.82706e-05
7.6909	-2.5636	CD8+ Teff	0.2857						Non inflamed	NKT/CTL	4.03009e-05
5.2616	-1.4358	stressed T cells	0.3777						Non inflamed	NKT/CTL	0.00190314
7.1401	-2.8114	CD8+ Teff	-0.0371						Non inflamed	NKT/CTL	0.00100527
5.4301	-3.8305	CD4+ Teff	0.2661						Inflamed tubulointerstitium	NKT/CTL	0.167745
9.7858	-0.2878	NKT/CTL	-0.0069						Non inflamed	NKT/CTL	0.00397712
7.2146	-2.6551	CD8+ Teff	-0.1455						Non inflamed	NKT/CTL	8.34309e-05
8.0082	-4.3111	CD8+ Teff	-0.085						Non inflamed	NKT/CTL	2.74466e-05
4.1767	-2.273	CD4+ Teff	0.0134						Non inflamed	NKT/CTL	2.66502e-05
4.5261	-5.5686	MAIT	-0.1014						Non inflamed	NKT/CTL	0.00294115
6.2509	-1.8932	CD8+ Teff	-0.0419						Non inflamed	NKT/CTL	4.20805e-05
8.0636	-1.3349	CD8+ Teff	0.1221						Non inflamed	NKT/CTL	2.76753e-05
4.1531	-4.2118	CD4+ Teff	-0.1139						Non inflamed	NKT/CTL	8.77433e-05
7.642	-2.3137	CD8+ Teff	-0.0427						Inflamed tubulointerstitium	NKT/CTL	0.0618164
3.95	-3.3887	CD4+ Teff	-0.0488						Non inflamed	NKT/CTL	1.27649e-05
7.3718	-4.0364	CD8+ Teff	1.1893						Inflamed tubulointerstitium	NKT/CTL	0.0284079
9.9459	-0.4821	CD8+ Teff	-0.033						Non inflamed	NKT/CTL	6.43645e-05
7.9766	-2.6529	CD8+ Teff	-0.1343						Non inflamed	NKT/CTL	4.00875e-05
7.4009	-1.9697	CD8+ Teff	-0.0356						Non inflamed	NKT/CTL	4.01662e-05
8.6534	-0.5436	CD8+ Teff	-0.0796						Non inflamed	NKT/CTL	0.0011119
7.4047	-2.191	CD8+ Teff	-0.2008						Non inflamed	NKT/CTL	4.16987e-05
6.1932	-6.7846	MAIT	0.2128						Non inflamed	NKT/CTL	8.73256e-05
8.6716	-3.2971	CD8+ Teff	0.1442						Inflamed tubulointerstitium	NKT/CTL	0
2.9427	-4.6906	CD4+ Teff	-0.1675						Non inflamed	NKT/CTL	4.20139e-05
5.283	-5.0406	CD4+ Teff	1.6157						Non inflamed	NKT/CTL	0.00157606
3.8124	-5.4367	CD4+ Teff	-0.041						Non inflamed	NKT/CTL	0.0123186
9.168	-0.9297	CD8+ Teff	-0.1008						Non inflamed	NKT/CTL	5.62858e-05
8.6099	-2.9066	CD8+ Teff	-0.0295						Non inflamed	NKT/CTL	6.49301e-05
5.3309	-4.1697	CD4+ Teff	0.2709						Inflamed tubulointerstitium	NKT/CTL	0.0477687
4.6715	-1.6601	stressed T cells	-0.0307						Non inflamed	NKT/CTL	4.41251e-05
9.9258	-0.5471	NKT/CTL	-0.0327						Non inflamed	NKT/CTL	1.83499e-05
3.7796	2.5185	Treg	-0.1127						Non inflamed	NKT/CTL	0.00187642
5.9752	-4.7779	CD4+ Teff	-0.191						Non inflamed	NKT/CTL	3.82813e-05
4.7085	-2.5932	stressed T cells	0.0374						Inflamed glomeruli	NKT/CTL	0.013736
7.1746	-2.7817	CD8+ Teff	0.5452						Non inflamed	NKT/CTL	1.70039e-05
11.733	2.088	NKT/CTL	-0.0006						Non inflamed	NKT/CTL	2.52264e-05
4.0268	2.0009	Treg	-0.0331						Non inflamed	NKT/CTL	6.63299e-05
7.853	-2.3376	CD8+ Teff	0.0064						Non inflamed	NKT/CTL	0.00225202
9.7581	-0.8114	CD8+ Teff	0.1139						Non inflamed	NKT/CTL	5.57227e-05
5.8027	-3.7733	CD4+ Teff	0.0354						Inflamed tubulointerstitium	NKT/CTL	0.0996969
9.8669	-0.983	CD8+ Teff	0.0292						Non inflamed	NKT/CTL	2.81024e-05
7.3822	-2.9442	CD8+ Teff	0.0434						Inflamed tubulointerstitium	NKT/CTL	0.0360053
8.6481	-2.5951	CD8+ Teff	-0.086						Non inflamed	NKT/CTL	4.0167e-05
8.0958	-1.918	CD8+ Teff	-0.0316						Non inflamed	NKT/CTL	4.1854e-05
6.3578	-0.8135	CD4+ Tcm	-0.0037						Inflamed tubulointerstitium	NKT/CTL	0
5.3555	-5.1884	CD4+ Teff	-0.0813						Non inflamed	NKT/CTL	4.20759e-05
8.3049	-2.0645	CD8+ Teff	-0.1562						Inflamed tubulointerstitium	NKT/CTL	0.0259566
8.0996	-3.7221	CD8+ Teff	0.2862						Inflamed tubulointerstitium	NKT/CTL	0.0236951
7.6627	-4.7859	CD8+ Teff	-0.0924						Non inflamed	NKT/CTL	5.66051e-05
7.1963	-4.2808	CD8+ Teff	-0.0577						Non inflamed	NKT/CTL	1.8953e-05
6.8516	0.5743	CD8+ Tem	-0.085						Non inflamed	NKT/CTL	4.09813e-05
3.8811	-2.1243	CD4+ Teff	-0.093						Non inflamed	NKT/CTL	4.38913e-05
5.8651	-4.4596	CD4+ Teff	-0.1283						Non inflamed	NKT/CTL	6.37281e-05
3.3256	1.6063	Treg	-0.1697						Inflamed tubulointerstitium	NKT/CTL	0.0920482
2.7746	-2.7541	CD4+ Teff	-0.0865						Non inflamed	NKT/CTL	0.00544933
3.3306	-4.7604	CD4+ Teff	-0.036						Non inflamed	NKT/CTL	0.00808227
7.4537	-2.6333	CD8+ Teff	-0.1452						Non inflamed	NKT/CTL	5.70025e-05
2.3889	-1.7409	CD4+ Teff	-0.0304						Non inflamed	NKT/CTL	2.41932e-05
6.6148	-2.7849	CD8+ Teff	0.1949						Non inflamed	NKT/CTL	2.60231e-05
7.7232	-2.4907	CD8+ Teff	0.1063						Non inflamed	NKT/CTL	2.63375e-05
13.085	1.7092	NK	-0.3753						Non inflamed	NKT/CTL	5.85931e-05
2.8909	-5.1689	CD4+ Teff	-0.0257						Non inflamed	NKT/CTL	3.82968e-05
5.5817	-1.7058	stressed T cells	-0.1869						Inflamed tubulointerstitium	NKT/CTL	0.0771843
2.4665	-3.0824	CD4+ Teff	-0.1134						Non inflamed	NKT/CTL	3.78117e-05
5.64	-4.9379	CD4+ Teff	0.8533						Non inflamed	NKT/CTL	3.76447e-05
9.8832	4.3814	NKT	-0.0587						Inflamed tubulointerstitium	NKT/CTL	0.0198322
9.8794	0.0552	NKT/CTL	-0.0465						Non inflamed	NKT/CTL	6.99189e-05
6.115	-3.9811	CD8+ Teff	0.6887						Non inflamed	NKT/CTL	8.50312e-05
2.522	-4.9277	CD4+ Teff	-0.0474						Non inflamed	NKT/CTL	5.20333e-05
7.5649	-4.6036	CD8+ Teff	1.2844						Non inflamed	NKT/CTL	5.06313e-05
2.9665	-3.2201	CD4+ Teff	-0.093						Non inflamed	NKT/CTL	5.45494e-05
8.1668	-3.1119	CD8+ Teff	-0.1039						Non inflamed	NKT/CTL	1.89168e-05
5.9773	-0.5912	stressed T cells	0.1742						Non inflamed	NKT/CTL	0.0321993
7.2554	-4.2527	CD8+ Teff	-0.0402						Non inflamed	NKT/CTL	5.82087e-05
7.7081	-4.3292	CD8+ Teff	0.0298						Inflamed tubulointerstitium	NKT/CTL	0
5.0449	-1.4183	stressed T cells	-0.0141						Non inflamed	NKT/CTL	0.0074237
7.4477	-4.4272	CD8+ Teff	0.2176						Non inflamed	NKT/CTL	5.81098e-05
10.2464	-0.4922	NKT/CTL	-0.0405						Inflamed tubulointerstitium	NKT/CTL	0.0375811
11.3737	-0.5882	CD8+ Teff	0.9694						Non inflamed	NKT/CTL	0.00721876
5.1418	-1.2474	stressed T cells	-0.1846						Non inflamed	NKT/CTL	3.89789e-05
4.9452	-4.4984	CD4+ Teff	-0.009						Non inflamed	NKT/CTL	3.65501e-05
8.561	-1.0939	CD8+ Teff	0.3448						Inflamed tubulointerstitium	NKT/CTL	0
5.0722	-4.5271	CD4+ Teff	0.7576						Non inflamed	NKT/CTL	5.51603e-05
3.2671	-1.7692	CD4+ Teff	-0.1028						Non inflamed	NKT/CTL	2.75565e-05
7.3818	-4.1537	CD8+ Teff	-0.0885						Inflamed tubulointerstitium	NKT/CTL	0.0780519
10.9448	-0.6324	CD8+ Teff	-0.0504						Non inflamed	NKT/CTL	5.77707e-05
12.6363	1.743	NKT/CTL	-0.016						Non inflamed	NKT/CTL	3.80435e-05
7.7339	-1.8805	CD8+ Teff	-0.1322						Non inflamed	NKT/CTL	0.00269843
8.1787	-1.3294	CD8+ Teff	0.0287						Non inflamed	NKT/CTL	3.97235e-05
3.3988	-3.9629	CD4+ Teff	-0.0627						Non inflamed	NKT/CTL	4.20751e-05
8.9433	-2.8232	CD8+ Teff	0.2009						Non inflamed	NKT/CTL	6.16684e-05
5.2694	-4.5793	CD4+ Teff	1.4914						Non inflamed	NKT/CTL	3.78963e-05
9.6569	0.1942	NKT/CTL	-0.054						Non inflamed	NKT/CTL	2.83467e-05
7.4783	-2.2896	CD8+ Teff	0.0035						Non inflamed	NKT/CTL	3.893e-05
7.8692	-1.2153	CD8+ Teff	-0.1329						Non inflamed	NKT/CTL	2.84278e-05
6.4413	-3.0163	CD8+ Teff	0.672						Non inflamed	NKT/CTL	2.71721e-05
3.841	-4.0298	CD4+ Teff	-0.054						Non inflamed	NKT/CTL	2.86064e-05
3.9055	-5.0916	CD4+ Teff	0.7343						Inflamed tubulointerstitium	NKT/CTL	0.0855854
8.0412	-0.3891	CD8+ Teff	-0.0748						Non inflamed	NKT/CTL	2.2295e-05
7.5739	-2.4964	CD8+ Teff	-0.1231						Non inflamed	NKT/CTL	4.13996e-05
9.712	-0.3145	NKT/CTL	-0.0186						Non inflamed	NKT/CTL	0.0257991
4.5598	-3.6647	CD4+ Teff	-0.1362						Inflamed tubulointerstitium	NKT/CTL	0.00789216
8.305	-3.511	CD8+ Teff	0.1585						Inflamed tubulointerstitium	NKT/CTL	0.0182616
4.114	-4.3652	CD4+ Teff	-0.0868						Non inflamed	NKT/CTL	3.84792e-05
5.0191	-1.3148	stressed T cells	-0.037						Non inflamed	NKT/CTL	0.00313496
4.1954	-3.692	CD4+ Teff	-0.1289						Non inflamed	NKT/CTL	0.00455054
2.3555	-3.4419	CD4+ Teff	-0.0751						Non inflamed	NKT/CTL	4.39354e-05
6.1044	-3.8531	CD8+ Teff	0.1185						Non inflamed	NKT/CTL	5.79805e-05
11.0526	0.7723	NKT/CTL	-0.0352						Non inflamed	NKT/CTL	2.03951e-05
4.8863	-3.2086	CD4+ Teff	-0.0841						Non inflamed	NKT/CTL	0.0064951
6.1688	-2.0373	CD8+ Teff	-0.0744						Non inflamed	NKT/CTL	0.000772249
8.3168	-3.0126	CD8+ Teff	0.075						Non inflamed	NKT/CTL	0.040021
4.4267	2.9164	Treg	-0.0944						Non inflamed	NKT/CTL	4.43376e-05
7.3295	-3.345	CD8+ Teff	-0.1555						Non inflamed	NKT/CTL	4.04957e-05
7.1483	-2.6236	CD8+ Teff	-0.0833						Non inflamed	NKT/CTL	5.13121e-05
7.7557	-2.0449	CD8+ Teff	0.3026						Non inflamed	NKT/CTL	5.59097e-05
2.2205	-3.2984	CD4+ Teff	-0.0764						Non inflamed	NKT/CTL	4.27262e-05
7.8208	-1.4124	CD8+ Teff	-0.0452						Inflamed tubulointerstitium	NKT/CTL	0
6.3095	-2.239	CD8+ Teff	-0.0728						Non inflamed	NKT/CTL	2.03669e-05
2.4797	-2.5551	CD4+ Teff	-0.0258						Inflamed glomeruli	NKT/CTL	0.11154
5.5369	-2.2508	stressed T cells	0.6152						Non inflamed	NKT/CTL	0.00723052
5.4315	-1.273	stressed T cells	0.3689						Inflamed tubulointerstitium	NKT/CTL	0.0585901
3.4311	-5.0606	CD4+ Teff	-0.0901						Non inflamed	NKT/CTL	6.21066e-05
6.8719	-2.9327	CD8+ Teff	0.3456						Inflamed glomeruli	NKT/CTL	0.032681
2.9252	-2.6978	CD4+ Teff	-0.0354						Non inflamed	NKT/CTL	2.67824e-05
6.0683	-2.4005	CD8+ Teff	0.0383						Inflamed tubulointerstitium	NKT/CTL	0
7.982	-2.6712	CD8+ Teff	-0.138						Non inflamed	NKT/CTL	6.05623e-05
6.526	-3.598	CD8+ Teff	-0.1063						Non inflamed	NKT/CTL	2.77288e-05
2.9169	-4.0138	CD4+ Teff	-0.1023						Non inflamed	NKT/CTL	2.78365e-05
9.7375	-0.9866	CD8+ Teff	0.0012						Non inflamed	NKT/CTL	1.94822e-05
3.468	-2.8426	CD4+ Teff	0.0044						Non inflamed	NKT/CTL	4.15266e-05
7.6028	-1.31	CD8+ Teff	-0.0178						Non inflamed	NKT/CTL	1.78083e-05
3.8211	-5.3906	CD4+ Teff	0.3037						Non inflamed	NKT/CTL	4.11221e-05
8.2686	-1.0132	CD8+ Teff	-0.1232						Non inflamed	NKT/CTL	3.92856e-05
4.5996	2.7303	Treg	0.3196						Non inflamed	NKT/CTL	0.0507903
9.6305	-1.2091	CD8+ Teff	-0.0859						Non inflamed	NKT/CTL	5.86736e-05
4.2106	-4.0061	CD4+ Teff	-0.0853						Inflamed tubulointerstitium	NKT/CTL	0
8.3818	-2.0155	CD8+ Teff	-0.0756						Non inflamed	NKT/CTL	3.75995e-05
3.9887	2.6395	Treg	-0.0744						Non inflamed	NKT/CTL	3.7595e-05
7.5882	-2.9435	CD8+ Teff	-0.0487						Non inflamed	NKT/CTL	1.91936e-05
4.1602	2.3529	Treg	-0.0828						Non inflamed	NKT/CTL	3.59826e-05
8.2374	-1.2456	CD8+ Teff	-0.233						Non inflamed	NKT/CTL	4.23177e-05
4.4669	-4.5743	CD4+ Teff	-0.1007						Non inflamed	NKT/CTL	0.0518832
8.6118	-0.4163	CD8+ Teff	-0.1595						Non inflamed	NKT/CTL	6.42675e-05
7.3161	-4.336	CD8+ Teff	-0.0995						Non inflamed	NKT/CTL	0.00887665
5.2117	-4.8545	CD4+ Teff	0.7678						Inflamed tubulointerstitium	NKT/CTL	0.0344662
6.6527	-1.6143	CD8+ Teff	-0.0811						Non inflamed	NKT/CTL	4.09923e-05
3.2137	-1.7497	CD4+ Teff	-0.07						Non inflamed	NKT/CTL	0.00515612
3.5288	-1.8021	CD4+ Teff	-0.0002						Inflamed glomeruli	NKT/CTL	0.0817943
7.5974	-4.3351	CD8+ Teff	0.165						Non inflamed	NKT/CTL	3.86518e-05
4.6134	3.3386	Treg	-0.0934						Non inflamed	NKT/CTL	6.50093e-05
10.2549	4.6144	NKT	-0.0169						Non inflamed	NKT/CTL	5.39733e-05
11.4798	-0.7743	CD8+ Teff	-0.1219						Non inflamed	NKT/CTL	5.64119e-05
7.634	-4.607	CD8+ Teff	-0.1096						Non inflamed	NKT/CTL	5.93432e-05
6.1021	-3.8968	CD4+ Teff	0.904						Non inflamed	NKT/CTL	0.00187567
4.6773	-0.5465	stressed T cells	-0.0222						Non inflamed	NKT/CTL	0.000723228
2.8373	-3.505	CD4+ Teff	-0.0379						Non inflamed	NKT/CTL	4.38843e-05
7.7166	-2.4932	CD8+ Teff	-0.1169						Inflamed glomeruli	NKT/CTL	0.0820071
5.1302	-4.2109	CD4+ Teff	-0.0918						Non inflamed	NKT/CTL	0.0108825
8.9855	-3.0055	CD8+ Teff	0.0898						Non inflamed	NKT/CTL	4.45496e-05
8.3725	-3.0343	CD8+ Teff	0.3571						Non inflamed	NKT/CTL	6.64e-05
2.7587	-3.4199	CD4+ Teff	-0.1118						Non inflamed	NKT/CTL	4.09346e-05
5.1311	-2.1073	stressed T cells	-0.002						Non inflamed	NKT/CTL	2.8565e-05
6.0043	-2.7843	CD8+ Teff	-0.1161						Non inflamed	NKT/CTL	5.62288e-05
2.4602	-1.835	CD4+ Teff	-0.1265						Non inflamed	NKT/CTL	7.38396e-05
4.0178	-3.739	CD4+ Teff	0.0199						Non inflamed	NKT/CTL	3.901e-05
10.2117	0.1591	NKT/CTL	-0.0777						Non inflamed	NKT/CTL	4.28491e-05
5.7719	-0.7235	stressed T cells	0.3024						Non inflamed	NKT/CTL	2.52517e-05
2.4102	-2.9993	CD4+ Teff	-0.0653						Non inflamed	NKT/CTL	1.93623e-05
7.4139	-3.6979	CD8+ Teff	-0.1017						Non inflamed	NKT/CTL	4.63568e-05
5.8266	-0.9105	stressed T cells	-0.0142						Non inflamed	NKT/CTL	2.94746e-05
7.0527	-4.2284	CD8+ Teff	0.0298						Non inflamed	NKT/CTL	1.8516e-05
5.9783	-2.5237	CD8+ Teff	-0.0411						Non inflamed	NKT/CTL	6.0245e-05
2.6612	-2.8925	CD4+ Teff	-0.0564						Non inflamed	NKT/CTL	0.0298935
10.1742	-0.6645	CD8+ Teff	-0.1175						Non inflamed	NKT/CTL	4.15783e-05
4.5492	-3.0224	CD4+ Teff	-0.1363						Non inflamed	NKT/CTL	2.70926e-05
4.6075	-4.3007	CD4+ Teff	0.6744						Non inflamed	NKT/CTL	1.89534e-05
5.4847	-4.8737	CD4+ Teff	-0.0979						Non inflamed	NKT/CTL	2.9343e-05
9.943	-0.3152	CD8+ Teff	-0.027						Non inflamed	NKT/CTL	4.07079e-05
8.2392	-4.1146	CD8+ Teff	-0.0795						Non inflamed	NKT/CTL	5.3943e-05
4.2452	-5.1968	CD4+ Teff	-0.0915						Non inflamed	NKT/CTL	3.16687e-05
4.311	2.8244	Treg	-0.0408						Non inflamed	NKT/CTL	8.01576e-05
5.2338	-4.5939	CD4+ Teff	-0.1767						Non inflamed	NKT/CTL	3.95737e-05
5.1339	-3.9048	CD4+ Teff	-0.0721						Inflamed tubulointerstitium	NKT/CTL	0.117216
3.7455	-3.6574	CD4+ Teff	-0.1442						Inflamed tubulointerstitium	NKT/CTL	0.0749025
5.143	-5.4003	CD4+ Teff	-0.0134						Non inflamed	NKT/CTL	6.69049e-05
11.9745	1.897	NKT/CTL	0.2925						Non inflamed	NKT/CTL	5.77875e-05
8.6835	-1.1583	CD8+ Teff	0.0864						Non inflamed	NKT/CTL	3.86985e-05
8.3643	-3.0641	CD8+ Teff	0.4994						Non inflamed	NKT/CTL	5.93803e-05
10.3952	-0.294	CD8+ Teff	0.0158						Non inflamed	NKT/CTL	0.0371243
5.7691	-1.6292	stressed T cells	-0.0259						Non inflamed	NKT/CTL	6.04474e-05
10.4838	-0.472	CD8+ Teff	-0.0848						Non inflamed	NKT/CTL	4.31071e-05
8.0834	-3.2455	CD8+ Teff	0.3293						Non inflamed	NKT/CTL	4.19733e-05
8.0994	-2.9756	CD8+ Teff	0.2475						Non inflamed	NKT/CTL	0.0115415
6.6618	-1.8297	CD8+ Teff	0.136						Non inflamed	NKT/CTL	2.96664e-05
4.4904	-2.9685	CD4+ Teff	-0.0433						Non inflamed	NKT/CTL	0.0187121
5.2634	-5.3466	CD4+ Teff	0.6086						Non inflamed	NKT/CTL	2.91056e-05
12.987	1.8703	NKT/CTL	-0.0726						Non inflamed	NKT/CTL	2.5101e-05
8.9161	-3.3288	CD8+ Teff	0.3498						Non inflamed	NKT/CTL	4.01084e-05
5.5787	-4.75	CD4+ Teff	-0.0807						Non inflamed	NKT/CTL	5.75439e-05
5.7878	-5.0232	CD4+ Teff	0.1771						Non inflamed	NKT/CTL	3.95162e-05
8.0493	-3.1102	CD8+ Teff	0.0302						Non inflamed	NKT/CTL	1.89894e-05
5.9423	-4.3271	CD4+ Teff	0.1263						Non inflamed	NKT/CTL	5.73109e-05
9.1381	-0.1561	NKT/CTL	-0.0684						Non inflamed	NKT/CTL	3.73648e-05
4.0046	1.9657	Treg	-0.0737						Non inflamed	NKT/CTL	1.79806e-05
9.9275	-0.3687	CD8+ Teff	0.1353						Non inflamed	NKT/CTL	2.82505e-05
7.4764	-1.438	CD8+ Teff	-0.0605						Non inflamed	NKT/CTL	0.00633709
5.907	-3.5047	CD4+ Teff	0.1243						Non inflamed	NKT/CTL	7.7654e-05
3.7451	-5.0324	CD4+ Teff	-0.0612						Non inflamed	NKT/CTL	3.97151e-05
5.9496	-4.7652	CD4+ Teff	0.216						Non inflamed	NKT/CTL	8.94338e-05
8.3411	-1.2315	CD8+ Teff	-0.0463						Inflamed tubulointerstitium	NKT/CTL	0.0323925
10.1394	-0.3677	NKT/CTL	0.3787						Inflamed tubulointerstitium	NKT/CTL	0
5.8579	-3.8948	CD4+ Teff	1.4555						Inflamed tubulointerstitium	NKT/CTL	0
4.9037	1.3896	CD8+ Tem	-0.0846						Non inflamed	NKT/CTL	0.000794921
3.8204	-3.2045	CD4+ Teff	-0.0705						Non inflamed	NKT/CTL	3.98302e-05
7.7839	-2.7642	CD8+ Teff	-0.0379						Non inflamed	NKT/CTL	5.76761e-05
8.3653	-2.1897	CD8+ Teff	0.1584						Non inflamed	NKT/CTL	3.98304e-05
7.9813	-4.5447	CD8+ Teff	-0.0866						Non inflamed	NKT/CTL	0.0181635
9.3089	0.5183	NKT/CTL	-0.0142						Non inflamed	NKT/CTL	5.71179e-05
6.9949	-0.8318	CD8+ Teff	-0.0094						Non inflamed	NKT/CTL	2.65772e-05
7.3509	-2.5047	CD8+ Teff	-0.0501						Inflamed tubulointerstitium	NKT/CTL	0.030859
3.7898	-4.2793	CD4+ Teff	-0.0689						Non inflamed	NKT/CTL	4.08426e-05
7.4325	-3.2773	CD8+ Teff	0.8651						Non inflamed	NKT/CTL	4.0313e-05
2.5258	-4.2173	CD4+ Teff	-0.0073						Non inflamed	NKT/CTL	4.02519e-05
8.0645	-0.951	CD8+ Teff	-0.0279						Non inflamed	NKT/CTL	3.72602e-05
2.2215	-2.3092	CD4+ Teff	-0.0298						Non inflamed	NKT/CTL	1.96758e-05
4.3983	-3.8972	CD4+ Teff	-0.0127						Non inflamed	NKT/CTL	4.22627e-05
2.2428	-3.2111	CD4+ Teff	-0.0427						Inflamed glomeruli	NKT/CTL	0.034497
4.558	-0.0325	stressed T cells	-0.122						Non inflamed	NKT/CTL	2.76904e-05
5.7336	-2.6297	CD8+ Teff	0.476						Non inflamed	NKT/CTL	6.15274e-05
8.5712	-1.0006	CD8+ Teff	0.0102						Non inflamed	NKT/CTL	4.06691e-05
3.4719	-5.705	CD4+ Teff	-0.0408						Non inflamed	NKT/CTL	0.00666437
3.7859	2.3241	Treg	-0.2573						Non inflamed	NKT/CTL	5.6077e-05
4.417	-5.6244	CD4+ Teff	0.8508						Non inflamed	NKT/CTL	6.66262e-05
5.1434	-4.5328	CD4+ Teff	-0.066						Non inflamed	NKT/CTL	6.15124e-05
7.0801	-3.0903	CD8+ Teff	0.3081						Non inflamed	NKT/CTL	6.26177e-05
7.0178	-2.6417	CD8+ Teff	-0.112						Non inflamed	NKT/CTL	3.93839e-05
3.4378	-4.801	CD4+ Teff	-0.0395						Inflamed tubulointerstitium	NKT/CTL	0.0106059
2.4311	-3.803	CD4+ Teff	-0.0773						Non inflamed	NKT/CTL	6.38796e-05
7.3112	-2.9547	CD8+ Teff	-0.0498						Inflamed tubulointerstitium	NKT/CTL	0.117818
8.765	-1.3567	CD8+ Teff	-0.101						Inflamed tubulointerstitium	NKT/CTL	0.129344
11.9168	0.5137	NKT/CTL	-0.0033						Non inflamed	NKT/CTL	2.93581e-05
4.8492	-5.0393	CD4+ Teff	0.2226						Non inflamed	NKT/CTL	6.56795e-05
7.527	-2.6302	CD8+ Teff	-0.0426						Non inflamed	NKT/CTL	0.00394592
11.2907	-0.5569	CD8+ Teff	-0.088						Non inflamed	NKT/CTL	3.63468e-05
5.1731	-0.5034	stressed T cells	-0.0574						Non inflamed	NKT/CTL	0.00339523
4.5028	1.7929	Treg	-0.1244						Non inflamed	NKT/CTL	3.98856e-05
4.17	-3.7424	CD4+ Teff	-0.0359						Non inflamed	NKT/CTL	2.5208e-05
7.4646	-2.2988	CD8+ Teff	-0.0156						Non inflamed	NKT/CTL	5.64264e-05
6.8113	-2.455	CD8+ Teff	-0.06						Inflamed tubulointerstitium	NKT/CTL	0.0640679
10.5903	-0.505	CD8+ Teff	-0.1142						Non inflamed	NKT/CTL	0.00145626
8.6342	-1.1666	CD8+ Teff	-0.0866						Non inflamed	NKT/CTL	0.000549196
8.019	-2.6584	CD8+ Teff	-0.085						Inflamed tubulointerstitium	NKT/CTL	0.0227908
8.1719	-1.958	CD8+ Teff	0.1759						Non inflamed	NKT/CTL	0.00649888
7.2826	-2.303	CD8+ Teff	-0.0759						Non inflamed	NKT/CTL	5.83436e-05
7.3428	-4.2492	CD8+ Teff	0.3902						Non inflamed	NKT/CTL	3.42327e-05
4.6505	-3.8835	CD4+ Teff	-0.0482						Non inflamed	NKT/CTL	4.10287e-05
5.3237	-0.64	stressed T cells	-0.1001						Inflamed tubulointerstitium	NKT/CTL	0.0449587
7.8551	-4.5942	CD8+ Teff	-0.0177						Non inflamed	NKT/CTL	1.63411e-05
4.4616	-4.4537	CD4+ Teff	0.4532						Non inflamed	NKT/CTL	1.82868e-05
7.2167	-4.4037	CD8+ Teff	0.0151						Inflamed tubulointerstitium	NKT/CTL	0
7.7153	-3.0157	CD8+ Teff	-0.1569						Non inflamed	NKT/CTL	0.00164785
7.2763	-1.1172	CD8+ Teff	0.2058						Non inflamed	NKT/CTL	4.03586e-05
4.9861	2.7297	Treg	-0.007						Inflamed tubulointerstitium	NKT/CTL	0.153529
8.7627	-2.6613	CD8+ Teff	-0.1384						Non inflamed	NKT/CTL	6.84913e-05
4.6192	-2.7825	CD4+ Teff	0.2562						Non inflamed	NKT/CTL	2.72158e-05
11.6638	-0.2745	CD8+ Teff	-0.086						Inflamed tubulointerstitium	NKT/CTL	0
7.4321	-2.7281	CD8+ Teff	-0.2047						Inflamed tubulointerstitium	NKT/CTL	0
7.5901	-4.5739	CD8+ Teff	0.753						Non inflamed	NKT/CTL	4.13331e-05
3.8087	-4.4133	CD4+ Teff	-0.1731						Non inflamed	NKT/CTL	5.33381e-05
12.9431	1.8451	NKT/CTL	-0.1562						Non inflamed	NKT/CTL	6.23208e-05
4.1105	-4.3137	CD4+ Teff	0.1184						Non inflamed	NKT/CTL	1.78672e-05
3.864	-5.3285	CD4+ Teff	0.8431						Non inflamed	NKT/CTL	2.7456e-05
10.8014	-0.4614	CD8+ Teff	-0.1159						Non inflamed	NKT/CTL	0.0111384
4.5325	-3.7144	CD4+ Teff	-0.054						Non inflamed	NKT/CTL	1.82644e-05
4.0803	-4.2392	CD4+ Teff	-0.0928						Non inflamed	NKT/CTL	5.82456e-05
3.779	-3.3329	CD4+ Teff	-0.0478						Non inflamed	NKT/CTL	4.02005e-05
7.9959	-3.1467	CD8+ Teff	0.1596						Non inflamed	NKT/CTL	4.03638e-05
10.7917	-0.1524	NKT/CTL	-0.0565						Non inflamed	NKT/CTL	8.02029e-05
6.9495	-2.6962	CD8+ Teff	-0.0491						Non inflamed	NKT/CTL	1.85938e-05
4.5485	-5.6501	MAIT	0.7196						Non inflamed	NKT/CTL	0.0104701
7.7944	-0.9096	CD8+ Teff	-0.0716						Non inflamed	NKT/CTL	3.74017e-05
1.4171	-2.003	CD4+ Teff	-0.0555						Non inflamed	NKT/CTL	0.0179322
10.524	4.4713	NKT	-0.0533						Inflamed tubulointerstitium	NKT/CTL	0.122471
3.988	-2.9326	CD4+ Teff	-0.0323						Non inflamed	NKT/CTL	0.00140898
5.0633	-0.8324	stressed T cells	-0.0241						Non inflamed	NKT/CTL	1.92963e-05
6.7988	-2.918	CD8+ Teff	-0.0554						Non inflamed	NKT/CTL	1.91716e-05
5.2578	-4.8593	CD4+ Teff	-0.0243						Inflamed glomeruli	NKT/CTL	0.0520781
4.1751	-3.9546	CD4+ Teff	0.0273						Inflamed tubulointerstitium	NKT/CTL	0.0744358
2.1565	-3.5027	CD4+ Teff	-0.0786						Non inflamed	NKT/CTL	2.75969e-05
4.8111	3.3711	Treg	0.0059						Inflamed tubulointerstitium	NKT/CTL	0
3.6537	-5.7393	CD4+ Teff	0.3357						Non inflamed	NKT/CTL	2.74679e-05
5.4494	-4.6581	CD4+ Teff	-0.0194						Non inflamed	NKT/CTL	1.27356e-05
2.6506	-3.1888	CD4+ Teff	-0.069						Non inflamed	NKT/CTL	3.66545e-05
2.1376	-3.6265	CD4+ Teff	-0.1559						Non inflamed	NKT/CTL	3.93318e-05
8.1291	-1.4348	CD8+ Teff	0.2199						Non inflamed	NKT/CTL	3.73017e-05
6.165	-1.3682	stressed T cells	-0.1229						Non inflamed	NKT/CTL	3.74237e-05
4.0405	1.9865	Treg	-0.114						Non inflamed	NKT/CTL	5.61136e-05
7.4186	-3.0509	CD8+ Teff	-0.032						Inflamed tubulointerstitium	NKT/CTL	0.0678208
5.0861	-3.9424	CD4+ Teff	0.1355						Non inflamed	NKT/CTL	0.00239425
7.9768	-1.0675	CD8+ Teff	0.2018						Non inflamed	NKT/CTL	1.33812e-05
6.9553	-1.2936	CD8+ Teff	-0.0789						Non inflamed	NKT/CTL	5.87152e-05
7.3919	-3.0179	CD8+ Teff	0.1619						Inflamed tubulointerstitium	NKT/CTL	0.0405371
6.0167	-0.6141	stressed T cells	-0.1891						Non inflamed	NKT/CTL	2.72019e-05
2.9598	-4.2365	CD4+ Teff	-0.0669						Non inflamed	NKT/CTL	4.11352e-05
6.9029	-2.2672	CD8+ Teff	-0.0436						Non inflamed	NKT/CTL	3.88645e-05
7.2919	-2.8354	CD8+ Teff	-0.0221						Non inflamed	NKT/CTL	5.23194e-05
3.0597	-4.4955	CD4+ Teff	-0.0583						Non inflamed	NKT/CTL	4.25013e-05
3.9417	2.4179	Treg	0.6063						Inflamed tubulointerstitium	NKT/CTL	0.0195412
9.6251	-0.0327	NKT/CTL	-0.0456						Inflamed tubulointerstitium	NKT/CTL	0.0518518
6.7603	-3.1623	CD8+ Teff	1.0053						Non inflamed	NKT/CTL	5.99088e-05
7.6346	-3.0879	CD8+ Teff	-0.0592						Non inflamed	NKT/CTL	8.19571e-05
4.0974	-4.9868	CD4+ Teff	-0.0952						Non inflamed	NKT/CTL	2.74304e-05
5.0882	-0.9848	stressed T cells	-0.0587						Inflamed tubulointerstitium	NKT/CTL	0.108857
4.8796	2.9835	Treg	-0.3361						Non inflamed	NKT/CTL	2.77169e-05
6.2549	-5.0367	CD4+ Teff	-0.1119						Inflamed tubulointerstitium	NKT/CTL	0.112671
5.3916	-3.7806	CD4+ Teff	0.8803						Non inflamed	NKT/CTL	3.90093e-05
2.5213	-2.8508	CD4+ Teff	-0.0161						Non inflamed	NKT/CTL	3.9612e-05
7.9931	-1.027	CD8+ Teff	-0.0555						Inflamed tubulointerstitium	NKT/CTL	0.0409113
8.5657	-3.1713	CD8+ Teff	0.4272						Inflamed glomeruli	NKT/CTL	0
6.4239	-0.9479	stressed T cells	-0.1137						Non inflamed	NKT/CTL	1.87992e-05
5.1643	-1.1168	stressed T cells	-0.0615						Non inflamed	NKT/CTL	0.00716116
10.9684	-0.8114	CD8+ Teff	-0.0251						Non inflamed	NKT/CTL	6.19431e-05
8.5142	-0.6155	CD8+ Teff	0.1214						Non inflamed	NKT/CTL	2.6159e-05
2.6823	-4.2601	CD4+ Teff	0.7258						Non inflamed	NKT/CTL	2.0921e-05
5.6986	-2.2824	CD8+ Teff	-0.0071						Non inflamed	NKT/CTL	0.017708
5.412	-0.5804	stressed T cells	0.2951						Non inflamed	NKT/CTL	2.70602e-05
4.5282	-1.2364	stressed T cells	0.0341						Inflamed tubulointerstitium	NKT/CTL	0
5.3181	-1.4841	stressed T cells	0.2336						Non inflamed	NKT/CTL	5.9914e-05
9.6577	0.0948	NKT/CTL	-0.0059						Non inflamed	NKT/CTL	4.22844e-05
9.7804	-0.2587	NKT/CTL	-0.0585						Inflamed tubulointerstitium	NKT/CTL	0.0851917
8.0536	-1.4329	CD8+ Teff	-0.122						Non inflamed	NKT/CTL	1.77751e-05
7.6056	-2.6015	CD8+ Teff	-0.1376						Non inflamed	NKT/CTL	1.80315e-05
8.1398	-2.6543	CD8+ Teff	-0.0305						Non inflamed	NKT/CTL	4.07691e-05
5.4994	-4.5616	CD4+ Teff	0.7052						Inflamed tubulointerstitium	NKT/CTL	0.0202145
2.3765	-3.4012	CD4+ Teff	0.5711						Non inflamed	NKT/CTL	8.31629e-05
9.4509	-0.1594	NKT/CTL	-0.0966						Non inflamed	NKT/CTL	6.37197e-05
5.7988	-4.6751	CD4+ Teff	-0.1385						Non inflamed	NKT/CTL	4.06562e-05
4.9366	-4.7302	CD4+ Teff	0.2599						Non inflamed	NKT/CTL	4.61212e-05
2.8555	-2.4747	CD4+ Teff	-0.0069						Non inflamed	NKT/CTL	5.4336e-05
7.133	-1.4461	CD8+ Teff	-0.036						Non inflamed	NKT/CTL	4.01067e-05
10.1028	0.0467	NKT/CTL	-0.0035						Inflamed tubulointerstitium	NKT/CTL	0.120328
5.3572	-2.9227	CD4+ Teff	0.5231						Non inflamed	NKT/CTL	5.81635e-05
7.3946	-2.4455	CD8+ Teff	-0.0351						Non inflamed	NKT/CTL	0.00145119
8.0184	-1.1591	CD8+ Teff	0.4583						Inflamed tubulointerstitium	NKT/CTL	0.00113499
4.9085	-5.9653	MAIT	-0.0407						Inflamed glomeruli	NKT/CTL	0
6.0267	-2.927	CD8+ Teff	0.0068						Non inflamed	NKT/CTL	5.48992e-05
7.1636	-4.1002	CD8+ Teff	-0.089						Non inflamed	NKT/CTL	5.99939e-05
7.09	-4.5743	CD8+ Teff	-0.0361						Non inflamed	NKT/CTL	5.69346e-05
2.5021	-4.4439	CD4+ Teff	-0.0684						Non inflamed	NKT/CTL	0.0120202
8.1504	-4.4585	CD8+ Teff	-0.1945						Inflamed glomeruli	NKT/CTL	0.047962
5.3174	-0.7127	stressed T cells	0.0108						Non inflamed	NKT/CTL	2.78452e-05
8.4426	-2.7801	CD8+ Teff	-0.0998						Non inflamed	NKT/CTL	2.82784e-05
9.8895	4.5699	NKT	-0.025						Non inflamed	NKT/CTL	1.8329e-05
5.9594	-4.3825	CD4+ Teff	-0.0434						Non inflamed	NKT/CTL	6.02876e-05
7.6864	-1.2101	CD8+ Teff	-0.322						Non inflamed	NKT/CTL	1.76015e-05
7.9732	-3.0186	CD8+ Teff	-0.0486						Non inflamed	NKT/CTL	2.68498e-05
11.0533	-0.7299	CD8+ Teff	0.1749						Non inflamed	NKT/CTL	6.09902e-05
6.1574	-2.9801	CD8+ Teff	0.0054						Non inflamed	NKT/CTL	0.0292862
11.1871	-0.3187	CD8+ Teff	-0.1211						Non inflamed	NKT/CTL	5.91063e-05
9.6046	-0.511	CD8+ Teff	-0.0921						Non inflamed	NKT/CTL	2.67455e-05
5.3253	-4.3177	CD4+ Teff	1.2769						Non inflamed	NKT/CTL	5.92425e-05
7.1519	-2.4758	CD8+ Teff	-0.1632						Non inflamed	NKT/CTL	6.32252e-05
6.9243	-0.8878	CD8+ Teff	-0.0958						Inflamed tubulointerstitium	NKT/CTL	0.0879488
6.3903	-4.1644	CD4+ Teff	-0.0928						Inflamed tubulointerstitium	NKT/CTL	0.0717547
2.1461	-3.3595	CD4+ Teff	-0.1136						Non inflamed	NKT/CTL	0.0660308
2.6548	-4.4134	CD4+ Teff	-0.0974						Non inflamed	NKT/CTL	2.81937e-05
8.5948	-1.6107	CD8+ Teff	-0.1272						Non inflamed	NKT/CTL	4.25629e-05
5.9107	-4.1767	CD8+ Teff	-0.1895						Non inflamed	NKT/CTL	6.28124e-05
5.6495	-4.6177	CD4+ Teff	-0.1194						Inflamed tubulointerstitium	NKT/CTL	0
3.2643	-5.4431	CD4+ Teff	-0.0754						Non inflamed	NKT/CTL	5.94245e-05
5.7758	-4.8858	CD4+ Teff	3.0091						Non inflamed	NKT/CTL	5.61646e-05
7.9727	-3.3646	CD8+ Teff	-0.0142						Non inflamed	NKT/CTL	3.98217e-05
6.4411	-3.0313	CD8+ Teff	0.1861						Inflamed tubulointerstitium	NKT/CTL	0.0160222
8.0969	-1.0161	CD8+ Teff	-0.0571						Inflamed tubulointerstitium	NKT/CTL	0
5.3659	-4.1739	CD4+ Teff	1.6364						Non inflamed	NKT/CTL	3.8295e-05
5.0809	-6.2093	MAIT	0.6375						Inflamed tubulointerstitium	NKT/CTL	0.0579237
7.2614	-1.0204	CD8+ Teff	-0.033						Non inflamed	NKT/CTL	0.0437044
9.3184	-0.5486	NKT/CTL	-0.0945						Non inflamed	NKT/CTL	3.90613e-05
7.4327	-4.6616	CD8+ Teff	-0.11						Non inflamed	NKT/CTL	4.09669e-05
8.1752	-2.7992	CD8+ Teff	-0.029						Non inflamed	NKT/CTL	1.21851e-05
4.3579	-4.0854	CD4+ Teff	0.2954						Non inflamed	NKT/CTL	0.0112233
8.4138	-0.7663	CD8+ Teff	-0.0011						Non inflamed	NKT/CTL	5.8883e-05
7.2035	-2.7886	CD8+ Teff	-0.0002						Non inflamed	NKT/CTL	6.29851e-05
6.5387	-4.2347	CD4+ Teff	0.5732						Inflamed tubulointerstitium	NKT/CTL	0.0694311
7.9621	-4.6519	CD8+ Teff	0.1379						Non inflamed	NKT/CTL	4.18452e-05
7.4612	-4.412	CD8+ Teff	0.1989						Non inflamed	NKT/CTL	4.03919e-05
6.6288	-1.9433	CD8+ Teff	-0.0416						Non inflamed	NKT/CTL	0.00784608
6.9652	-1.8909	CD8+ Teff	-0.0229						Non inflamed	NKT/CTL	4.32201e-05
9.3996	0.4145	NKT/CTL	0.02						Non inflamed	NKT/CTL	5.73727e-05
5.8772	-3.1688	CD4+ Teff	-0.0344						Inflamed tubulointerstitium	NKT/CTL	0
9.2703	-0.7044	CD8+ Teff	-0.0754						Non inflamed	NKT/CTL	3.48694e-05
4.8229	-5.3557	MAIT	0.053						Non inflamed	NKT/CTL	0.00326862
8.1089	-3.3064	CD8+ Teff	-0.167						Non inflamed	NKT/CTL	0.0166979
7.2675	-1.6474	CD8+ Teff	-0.0842						Inflamed glomeruli	NKT/CTL	0.0253554
7.7477	-3.0949	CD8+ Teff	-0.0622						Non inflamed	NKT/CTL	2.6919e-05
4.0707	-4.8945	CD4+ Teff	-0.0395						Non inflamed	NKT/CTL	1.79168e-05
7.274	-1.0672	CD8+ Teff	-0.0397						Non inflamed	NKT/CTL	2.5295e-05
4.297	2.6537	Treg	-0.0219						Non inflamed	NKT/CTL	0.0435111
4.974	-1.2491	stressed T cells	0.33						Non inflamed	NKT/CTL	1.28486e-05
8.2991	-0.8795	CD8+ Teff	0.1864						Inflamed tubulointerstitium	NKT/CTL	0.00950876
7.2737	0.1144	CD8+ Tem	0.1239						Non inflamed	NKT/CTL	5.76885e-05
7.8398	-2.0064	CD8+ Teff	0.3263						Non inflamed	NKT/CTL	3.85773e-05
6.0109	-2.0911	CD8+ Teff	-0.0625						Non inflamed	NKT/CTL	1.94177e-05
7.9841	-2.719	CD8+ Teff	-0.0411						Non inflamed	NKT/CTL	0.00468216
7.6152	-4.4224	CD8+ Teff	-0.0971						Inflamed tubulointerstitium	NKT/CTL	0
8.2916	-1.0233	CD8+ Teff	0.1979						Inflamed tubulointerstitium	NKT/CTL	0.118398
7.8373	0.2862	CD8+ Tem	-0.0889						Non inflamed	NKT/CTL	6.35084e-05
8.1816	-1.1336	CD8+ Teff	-0.0032						Non inflamed	NKT/CTL	3.05675e-05
7.3536	-4.0151	CD8+ Teff	0.2091						Non inflamed	NKT/CTL	0.00694606
4.829	-4.3154	CD4+ Teff	0.1835						Non inflamed	NKT/CTL	5.96702e-05
11.5157	-0.6896	CD8+ Teff	-0.0829						Non inflamed	NKT/CTL	4.34515e-05
10.6441	-0.2267	CD8+ Teff	-0.1291						Inflamed tubulointerstitium	NKT/CTL	0.00257332
5.9337	-2.1563	CD8+ Teff	-0.068						Non inflamed	NKT/CTL	5.74572e-05
2.4659	-3.717	CD4+ Teff	-0.0031						Non inflamed	NKT/CTL	2.67516e-05
4.5678	-5.3548	MAIT	-0.1579						Non inflamed	NKT/CTL	5.7386e-05
8.0797	-4.126	CD8+ Teff	-0.1015						Non inflamed	NKT/CTL	1.58391e-05
7.3203	-2.8624	CD8+ Teff	-0.0515						Non inflamed	NKT/CTL	0.0049229
3.3341	-3.5792	CD4+ Teff	0.7671						Inflamed tubulointerstitium	NKT/CTL	0.164499
7.4618	-2.5924	CD8+ Teff	-0.1048						Non inflamed	NKT/CTL	3.02406e-05
5.6449	-0.6093	stressed T cells	-0.1403						Non inflamed	NKT/CTL	5.89315e-05
2.5631	-1.9364	CD4+ Teff	-0.1089						Non inflamed	NKT/CTL	4.25097e-05
10.5658	-0.1041	NKT/CTL	-0.0564						Inflamed tubulointerstitium	NKT/CTL	0
5.2064	-5.2366	CD4+ Teff	2.0798						Non inflamed	NKT/CTL	3.84647e-05
7.4781	-0.8845	CD8+ Teff	0.0236						Inflamed tubulointerstitium	NKT/CTL	0.189098
7.4876	-2.6284	CD8+ Teff	-0.069						Non inflamed	NKT/CTL	0.0129845
5.3516	-1.0944	stressed T cells	0.0252						Non inflamed	NKT/CTL	2.61081e-05
4.2253	2.647	Treg	-0.0335						Non inflamed	NKT/CTL	2.70981e-05
7.5952	-3.8185	CD8+ Teff	-0.0759						Non inflamed	NKT/CTL	0.0061609
4.8681	-4.7112	CD4+ Teff	1.2754						Non inflamed	NKT/CTL	0.00836867
6.8801	-4.4907	CD8+ Teff	-0.1152						Inflamed glomeruli	NKT/CTL	0.123626
4.6207	-4.7013	CD4+ Teff	-0.067						Non inflamed	NKT/CTL	0.00292
7.6343	-4.2136	CD8+ Teff	0.1969						Non inflamed	NKT/CTL	4.04692e-05
4.4545	-0.6539	stressed T cells	0.0298						Non inflamed	NKT/CTL	0.0292414
4.8811	-0.6975	stressed T cells	-0.0737						Non inflamed	NKT/CTL	4.43679e-05
4.2232	2.1491	Treg	-0.1096						Non inflamed	NKT/CTL	5.68131e-05
6.5788	-4.8944	CD8+ Teff	-0.0903						Inflamed tubulointerstitium	NKT/CTL	0.0438253
7.5357	-4.1841	CD8+ Teff	-0.0688						Non inflamed	NKT/CTL	2.67994e-05
12.3194	2.2506	NK	0.147						Non inflamed	NKT/CTL	0.019973
3.9512	-1.9999	CD4+ Teff	-0.1121						Inflamed tubulointerstitium	NKT/CTL	0
5.1162	-4.455	CD4+ Teff	-0.0642						Non inflamed	NKT/CTL	0.00318443
3.5062	-1.732	CD4+ Teff	-0.198						Inflamed tubulointerstitium	NKT/CTL	0.053197
11.7246	-0.9057	CD8+ Teff	-0.1627						Non inflamed	NKT/CTL	3.89474e-05
2.4171	-0.743	Treg	-0.1697						Non inflamed	NKT/CTL	0.00875084
10.04	0.161	NKT/CTL	-0.0025						Non inflamed	NKT/CTL	0.0723908
8.1156	-2.4287	CD8+ Teff	-0.1106						Non inflamed	NKT/CTL	2.64155e-05
9.7599	0.6281	NKT/CTL	-0.0099						Non inflamed	NKT/CTL	3.98002e-05
2.3994	-4.6306	CD4+ Teff	-0.0082						Inflamed tubulointerstitium	NKT/CTL	0.0201179
7.9457	-1.1244	CD8+ Teff	-0.0665						Non inflamed	NKT/CTL	6.138e-05
4.1009	-4.5085	CD4+ Teff	0.4604						Non inflamed	NKT/CTL	4.31465e-05
6.97	-2.7129	CD8+ Teff	0.0276						Non inflamed	NKT/CTL	2.75987e-05
12.2635	2.2962	NKT/CTL	0.7434						Non inflamed	NKT/CTL	6.65985e-05
8.1227	-3.3336	CD8+ Teff	-0.0419						Non inflamed	NKT/CTL	5.37805e-05
6.3259	-3.908	CD4+ Teff	-0.0984						Non inflamed	NKT/CTL	2.69364e-05
7.1599	-4.2797	CD8+ Teff	-0.1542						Non inflamed	NKT/CTL	2.65835e-05
6.5841	-2.3181	CD8+ Teff	0.1296						Non inflamed	NKT/CTL	6.07117e-05
3.8442	0.8232	Treg	-0.0412						Inflamed tubulointerstitium	NKT/CTL	0.0348035
4.9457	-5.144	CD4+ Teff	-0.1229						Non inflamed	NKT/CTL	0.00575249
5.2303	-4.9353	CD4+ Teff	0.6929						Non inflamed	NKT/CTL	1.88223e-05
10.9827	-0.1673	CD8+ Teff	-0.1631						Non inflamed	NKT/CTL	3.96554e-05
8.022	-0.8275	CD8+ Teff	-0.0449						Non inflamed	NKT/CTL	4.04765e-05
7.2145	-1.5045	CD8+ Teff	-0.0139						Non inflamed	NKT/CTL	5.34017e-05
9.4722	0.1974	CD8+ Teff	-0.1373						Non inflamed	NKT/CTL	3.96905e-05
5.5274	-2.3519	stressed T cells	0.747						Non inflamed	NKT/CTL	3.45058e-05
5.5976	-4.8534	CD4+ Teff	-0.0647						Non inflamed	NKT/CTL	0.00312582
7.2692	-4.0059	CD8+ Teff	0.3194						Non inflamed	NKT/CTL	4.13045e-05
4.3838	-2.8951	CD4+ Teff	0.2589						Inflamed tubulointerstitium	NKT/CTL	0
5.0907	-1.3565	stressed T cells	-0.0798						Non inflamed	NKT/CTL	2.86621e-05
7.798	-3.5583	CD8+ Teff	0.2905						Non inflamed	NKT/CTL	3.8958e-05
3.7716	1.909	Treg	0.0094						Inflamed glomeruli	NKT/CTL	0
4.9344	-4.3785	CD4+ Teff	1.3263						Non inflamed	NKT/CTL	5.92523e-05
4.0731	-4.9124	CD4+ Teff	2.8489						Non inflamed	NKT/CTL	4.04135e-05
4.6523	2.9171	Treg	-0.2002						Inflamed tubulointerstitium	NKT/CTL	0
5.6818	-4.7048	CD4+ Teff	-0.121						Non inflamed	NKT/CTL	5.78878e-05
4.7322	-4.1133	CD4+ Teff	-0.0466						Inflamed tubulointerstitium	NKT/CTL	0
5.597	-4.2731	CD4+ Teff	-0.0392						Non inflamed	NKT/CTL	0.0021062
6.9861	-4.4232	CD8+ Teff	-0.0543						Non inflamed	NKT/CTL	0.0243797
5.111	-1.0186	stressed T cells	-0.0358						Inflamed tubulointerstitium	NKT/CTL	0
6.6998	-2.8711	CD8+ Teff	-0.1264						Non inflamed	NKT/CTL	2.03533e-05
8.2188	-1.9038	CD8+ Teff	-0.0266						Non inflamed	NKT/CTL	5.36136e-05
5.6435	-0.8397	stressed T cells	-0.0953						Inflamed tubulointerstitium	NKT/CTL	0.03191
8.2874	-2.5021	CD8+ Teff	-0.0226						Non inflamed	NKT/CTL	2.67804e-05
11.0448	-0.1378	NKT/CTL	0.2032						Non inflamed	NKT/CTL	3.96709e-05
7.7388	-0.9764	CD8+ Teff	-0.0247						Non inflamed	NKT/CTL	0.00480578
5.4045	-0.9945	stressed T cells	-0.0558						Non inflamed	NKT/CTL	4.52611e-05
5.4329	-4.2745	CD4+ Teff	0.0237						Non inflamed	NKT/CTL	6.25251e-05
3.9759	-1.6316	CD4+ Teff	-0.0892						Inflamed tubulointerstitium	NKT/CTL	0.0166627
8.5567	-3.2653	CD8+ Teff	-0.1141						Non inflamed	NKT/CTL	9.36446e-06
8.4981	-3.3728	CD8+ Teff	0.1583						Inflamed tubulointerstitium	NKT/CTL	0
8.1356	-1.2255	CD8+ Teff	-0.0703						Non inflamed	NKT/CTL	4.09134e-05
8.3056	-2.4103	CD8+ Teff	0.0268						Inflamed tubulointerstitium	NKT/CTL	0
5.4848	-4.2469	CD4+ Teff	-0.0877						Non inflamed	NKT/CTL	0.0135418
3.5057	-3.7474	CD4+ Teff	-0.0623						Non inflamed	NKT/CTL	0.00125128
5.8027	-3.5449	CD8+ Teff	-0.0221						Non inflamed	NKT/CTL	4.32621e-05
2.3707	-3.5279	CD4+ Teff	0.0022						Inflamed tubulointerstitium	NKT/CTL	0.132575
10.3444	4.1972	NKT	-0.0957						Non inflamed	NKT/CTL	1.25358e-05
5.3874	-3.2901	CD4+ Teff	-0.0602						Non inflamed	NKT/CTL	2.6255e-05
4.1689	-5.0362	CD4+ Teff	0.1902						Inflamed tubulointerstitium	NKT/CTL	0.0171891
6.7894	-3.1415	CD8+ Teff	0.2627						Non inflamed	NKT/CTL	0.0259942
7.8296	-3.0207	CD8+ Teff	0.4181						Non inflamed	NKT/CTL	8.65198e-05
7.2455	-2.1305	CD8+ Teff	-0.193						Non inflamed	NKT/CTL	5.40613e-05
5.4002	-4.6258	CD4+ Teff	2.3523						Non inflamed	NKT/CTL	3.62479e-05
5.4344	-4.393	CD4+ Teff	-0.0594						Non inflamed	NKT/CTL	1.86963e-05
7.4035	-1.93	CD8+ Teff	-0.0606						Inflamed tubulointerstitium	NKT/CTL	0.0164082
9.5612	0.1046	NKT/CTL	-0.0409						Non inflamed	NKT/CTL	3.51459e-05
9.4361	-0.1954	NKT/CTL	-0.0443						Non inflamed	NKT/CTL	6.16827e-05
4.5714	2.4584	Treg	-0.2867						Non inflamed	NKT/CTL	5.96635e-05
5.1492	-2.8647	CD4+ Teff	0.0913						Non inflamed	NKT/CTL	3.90616e-05
5.9111	-3.6286	CD4+ Teff	0.2931						Non inflamed	NKT/CTL	2.78666e-05
8.1788	-3.0608	CD8+ Teff	-0.1025						Non inflamed	NKT/CTL	2.80178e-05
7.9412	-3.897	CD8+ Teff	0.069						Non inflamed	NKT/CTL	0.0390921
8.0886	-3.5159	CD8+ Teff	-0.1015						Non inflamed	NKT/CTL	4.2753e-05
4.3322	-3.7944	CD4+ Teff	-0.0591						Non inflamed	NKT/CTL	2.61349e-05
11.202	1.3455	NKT/CTL	-0.1298						Non inflamed	NKT/CTL	4.0375e-05
4.7259	-4.9371	CD4+ Teff	-0.1126						Non inflamed	NKT/CTL	3.89332e-05
7.0686	-2.7915	CD8+ Teff	-0.046						Non inflamed	NKT/CTL	2.60912e-05
7.1192	-1.8607	CD8+ Teff	-0.041						Non inflamed	NKT/CTL	5.96276e-05
4.3844	-3.687	CD4+ Teff	0.275						Non inflamed	NKT/CTL	2.46954e-05
5.619	-4.9038	CD4+ Teff	0.7594						Non inflamed	NKT/CTL	6.19046e-05
6.0121	-3.1693	CD4+ Teff	-0.0811						Non inflamed	NKT/CTL	4.07395e-05
2.7133	-4.3503	CD4+ Teff	-0.0686						Non inflamed	NKT/CTL	1.31646e-05
7.6271	-2.0625	CD8+ Teff	-0.1664						Non inflamed	NKT/CTL	7.81225e-05
3.1619	-3.9835	CD4+ Teff	-0.1293						Non inflamed	NKT/CTL	3.93039e-05
11.6348	-1.0196	CD8+ Teff	-0.0574						Non inflamed	NKT/CTL	1.99848e-05
7.8453	-4.7016	CD8+ Teff	-0.2207						Non inflamed	NKT/CTL	1.96561e-05
6.5725	-2.6295	CD8+ Teff	-0.0619						Non inflamed	NKT/CTL	3.71782e-05
9.9826	-0.0693	NKT/CTL	-0.0011						Non inflamed	NKT/CTL	4.20936e-05
4.7533	-3.1087	CD4+ Teff	-0.0844						Non inflamed	NKT/CTL	2.37315e-05
11.1023	-0.5635	CD8+ Teff	-0.1562						Non inflamed	NKT/CTL	3.90822e-05
7.9737	-1.1523	CD8+ Teff	0.2684						Inflamed tubulointerstitium	NKT/CTL	0
6.3012	-2.1312	CD8+ Teff	-0.0633						Non inflamed	NKT/CTL	3.47964e-05
7.5408	-0.9512	CD8+ Teff	-0.1562						Non inflamed	NKT/CTL	1.94401e-05
7.7153	-3.3163	CD8+ Teff	0.3314						Non inflamed	NKT/CTL	1.87662e-05
3.3714	2.6787	Treg	-0.1021						Inflamed tubulointerstitium	NKT/CTL	0.0138571
8.1948	-1.252	CD8+ Teff	-0.0583						Non inflamed	NKT/CTL	3.80449e-05
2.7007	-2.2352	CD4+ Teff	-0.0619						Non inflamed	NKT/CTL	0.00580444
4.1415	-3.0666	CD4+ Teff	-0.0774						Non inflamed	NKT/CTL	6.53786e-05
7.0653	-4.1185	CD8+ Teff	0.2902						Non inflamed	NKT/CTL	1.28207e-05
6.0766	-4.8065	CD4+ Teff	0.2479						Non inflamed	NKT/CTL	5.99025e-05
5.8984	-1.5443	stressed T cells	0.3482						Non inflamed	NKT/CTL	6.64196e-05
3.4955	-5.6831	CD4+ Teff	-0.0212						Non inflamed	NKT/CTL	3.93323e-05
10.7162	-0.5704	CD8+ Teff	-0.0863						Non inflamed	NKT/CTL	3.26926e-05
6.3161	-2.6796	CD8+ Teff	-0.0349						Non inflamed	NKT/CTL	0.0248187
4.1577	0.2538	stressed T cells	-0.008						Non inflamed	NKT/CTL	2.90153e-05
4.7796	-4.912	CD4+ Teff	0.2378						Non inflamed	NKT/CTL	3.84368e-05
5.4808	-5.1552	CD4+ Teff	0.6549						Non inflamed	NKT/CTL	0.0422525
10.1551	0.3827	NKT/CTL	-0.0645						Non inflamed	NKT/CTL	4.06602e-05
7.4942	-2.6019	CD8+ Teff	-0.0949						Non inflamed	NKT/CTL	4.11255e-05
5.4303	-2.2182	stressed T cells	0.0161						Non inflamed	NKT/CTL	3.85825e-05
8.3378	-0.5655	CD8+ Teff	-0.0766						Inflamed tubulointerstitium	NKT/CTL	0.00900767
4.3313	2.2931	Treg	-0.0977						Non inflamed	NKT/CTL	1.8934e-05
2.5175	-1.6953	CD4+ Teff	-0.0938						Non inflamed	NKT/CTL	3.65123e-05
4.5528	-1.0481	stressed T cells	-0.1204						Non inflamed	NKT/CTL	0.0063729
6.0239	-4.943	CD4+ Teff	2.1421						Non inflamed	NKT/CTL	2.7345e-05
4.8561	-2.0115	CD4+ Teff	-0.0034						Non inflamed	NKT/CTL	3.59426e-05
7.3497	-1.8836	CD8+ Teff	-0.0659						Inflamed tubulointerstitium	NKT/CTL	0.0353452
-0.2584	-1.6176	CD4+ naive	-0.0152						Non inflamed	NKT/CTL	2.56558e-05
2.3327	-3.1495	CD4+ Teff	-0.064						Non inflamed	NKT/CTL	6.34082e-05
4.2283	-4.8373	CD4+ Teff	-0.0392						Inflamed tubulointerstitium	NKT/CTL	0.0450862
4.7825	-3.4084	CD4+ Teff	-0.0248						Non inflamed	NKT/CTL	3.85892e-05
4.8465	-1.4274	stressed T cells	-0.0302						Non inflamed	NKT/CTL	0.00979731
5.4457	-4.4776	CD4+ Teff	0.3484						Inflamed tubulointerstitium	NKT/CTL	0.0489209
7.4405	-4.0363	CD8+ Teff	-0.1173						Non inflamed	NKT/CTL	2.62762e-05
4.5619	-1.1079	stressed T cells	-0.0389						Inflamed tubulointerstitium	NKT/CTL	0.116668
3.4247	-3.8217	CD4+ Teff	-0.0667						Non inflamed	NKT/CTL	7.0257e-05
8.0931	-2.5704	CD8+ Teff	-0.0166						Non inflamed	NKT/CTL	2.71097e-05
6.0256	-1.1962	CD8+ Tem	-0.0649						Inflamed tubulointerstitium	NKT/CTL	0.0275498
5.6493	-3.4595	CD4+ Teff	0.3057						Non inflamed	NKT/CTL	4.06735e-05
4.9316	-1.5722	stressed T cells	0.9432						Inflamed tubulointerstitium	NKT/CTL	0
11.5358	-0.3292	CD8+ Teff	-0.1052						Inflamed tubulointerstitium	NKT/CTL	0
5.5193	-0.7399	stressed T cells	-0.0997						Non inflamed	NKT/CTL	2.63528e-05
5.3887	-0.8204	stressed T cells	0.067						Non inflamed	NKT/CTL	4.01721e-05
5.9431	-6.4411	MAIT	-0.1315						Non inflamed	NKT/CTL	3.94013e-05
4.6446	-3.6798	CD4+ Teff	-0.0086						Non inflamed	NKT/CTL	0.00555919
4.262	-4.6785	CD4+ Teff	1.129						Inflamed tubulointerstitium	NKT/CTL	0.0736878
10.7288	-0.1217	NKT/CTL	-0.0428						Non inflamed	NKT/CTL	0.000670152
3.2353	1.8812	Treg	-0.1311						Non inflamed	NKT/CTL	2.62179e-05
8.3333	-2.1284	CD8+ Teff	-0.133						Non inflamed	NKT/CTL	2.77683e-05
7.2342	-4.6246	CD8+ Teff	-0.0366						Inflamed tubulointerstitium	NKT/CTL	0.174183
4.0331	2.6643	Treg	0.0011						Inflamed tubulointerstitium	NKT/CTL	0
8.8712	-3.5377	CD8+ Teff	0.5156						Non inflamed	NKT/CTL	7.81898e-05
7.9491	-1.9973	CD8+ Teff	-0.0756						Non inflamed	NKT/CTL	4.66412e-05
6.1889	-4.3674	CD8+ Teff	-0.0429						Non inflamed	NKT/CTL	3.94621e-05
2.3034	-3.5814	CD4+ Teff	-0.02						Non inflamed	NKT/CTL	4.47617e-05
4.377	-3.8037	CD4+ Teff	0.2571						Non inflamed	NKT/CTL	0.0182717
3.0447	-2.9343	CD4+ Teff	-0.0797						Non inflamed	NKT/CTL	5.75965e-05
10.2121	4.4856	NKT	0.4326						Inflamed tubulointerstitium	NKT/CTL	0
8.6965	-3.2139	CD8+ Teff	0.1119						Inflamed glomeruli	NKT/CTL	0.0267578
5.4909	-0.5269	stressed T cells	0.543						Non inflamed	NKT/CTL	2.80009e-05
7.0626	-4.0074	CD8+ Teff	-0.1231						Non inflamed	NKT/CTL	5.30426e-05
5.489	-1.2333	stressed T cells	-0.0706						Non inflamed	NKT/CTL	4.07299e-05
7.463	-3.241	CD8+ Teff	0.2229						Non inflamed	NKT/CTL	3.90939e-05
8.1952	-2.4644	CD8+ Teff	0.3798						Non inflamed	NKT/CTL	2.58076e-05
7.8563	-1.1293	CD8+ Teff	-0.0812						Non inflamed	NKT/CTL	0.017719
7.3054	-2.8658	CD8+ Teff	-0.129						Non inflamed	NKT/CTL	4.02073e-05
7.719	-3.1167	CD8+ Teff	0.4979						Non inflamed	NKT/CTL	5.96065e-05
4.9229	2.9231	Treg	-0.1555						Non inflamed	NKT/CTL	3.81825e-05
4.8926	-4.8906	CD4+ Teff	-0.0125						Non inflamed	NKT/CTL	2.7613e-05
7.8578	-2.2615	CD8+ Teff	-0.1045						Inflamed tubulointerstitium	NKT/CTL	0.0621741
[truncated: 70,418 more rows]

## Sheet: Figure 4
Figure 4b
Th1/Tc1	Th17/Tc17	others
69.1	14.75	16.1
67.2	22.14	10.7
68.7	4.92	26.3
56.4	31.8	11.8
73.5	15.81	10.8
82.9	13.45	3.66
64.3	22.79	12.9
60.4	22.36	17.2
42.5	6.78	50.8
71.7	12.99	15.3
54	11.57	34.5
65	16.69	18.3
80.5	11.31	11.8
77.3	9.08	13.6
69	14.49	16.5
74	12.04	14
69.5	23.73	6.73
67.1	14.03	18.9
67.4	18.78	13.8
78.6	8.64	12.7
65.2	22.27	12.6
68.2	8.14	23.6

## Sheet: Figure 5
Figure 5a
Patient 1			Patient 2			Patient 3			Pateint 4
Creatinine [mg/dl]	uACR [mg/g]		Creatinine [mg/dl]	uACR [mg/g]		Creatinine [mg/dl]	uACR [mg/g]		Creatinine [mg/dl]	uACR [mg/g]
4.25	3345.7		2.27	590		1.88	582.3		3.42	1134.9
4.36	1855.4		1.96	124.7		1.98	833.2		3.55	1437.8
4.1	733.1		1.95	171.8		1.93	911		3.62	1219.2
3.13	1018.4		1.68	121.2		1.55	967		3.33	659.8
2.53	1380		1.79	346.2		2.12	808.8		3.3	399.1
2.6	1599.3		1.94			1.79			3.04
2.98			1.93			2.14			2.62
3.02			1.69			2.21			2.9
3.32						2.37			2.44
2.68						1.18			2.32
1.89						1.16			1.86
1.94						1.17			1.6
1.9									1.49
									1.52
Figure 5b
	BVAS
	Patient 1	Patient 2	Patient 3	Patient 4
Relapse	9	12	13	13
6 months	3	2	2	5
	ANCA-levels
	Patient 1	Patient 2	Patient 3	Patient 4
Relapse	22	29	101	>134
6 months	7	16	60	48
	CRP
	Patient 1	Patient 2	Patient 3	Patient 4
Relapse	36	5	190	35
6 months	5	<4	36	<4

## Sheet: Table 1
		Organ involvement									Induction-Treatment					Laboratory values			ANCA type
BMI	ARRS	General	renal	ENT	LUNG	Nervous	Cutaneous	abdominal	Eye	Heart	Steroide	RTX	CYC	RTX+CYC	PLEX	Creatinine [mg/dl]	eGFR [ml/min]	uACR [mg/g]	MPO	PR3	Age	sex [f/m]
24.22	high		x								x			x		2.08	23	2179		x	76	f
26.53	low	x	x	x	x						x		x			1.84	29	366		x	61	f
19.53	medium		x								x		x			2.14	21	1546	x		84	f
26.42	low	x	x								x		x			2.08	32	331	x		67	m
29.97	high		x		x						x		x		x	5.89	11	2307	x		42	m
26.04	medium		x								x		x			1.55	49	1300	x		57	m
22.39	low		x								x		x			2.9	16	233	x		67	f
22.96	medium	x	x								x		x			2.73	19	739	x		56	f
24.65	low	x	x		x			x			x		x			1.47	49	465		x	65	m
23.82	low		x								x	x				0.95	56	200	x		81	f
19.96	high	x	x								x		x		x	7.5	5	450		x	69	f
23.51	medium	x	x			x					x	x				1.9	36	1100		x	64	m
26.99	low	x	x	x	x						x		x		x	1.7	45	155		x	54	m
17.51	high	x	x	x	x	x					x		x			4.5	11	980		x	62	f
27.04	medium	x	x					x			x	x				3.4	22	3700	x		34	m
23.77	medium		x								x	x				2.2	27	720	x		82	m
28.03	medium		x	x	x						x			x		4.76	11	363		x	81	m
34.83	high		x		x						x		x		x	5.1	8			x	74	f
28.39	high	x	x								x		x			4.7	12	1700	x		63	m
-	low	x	x	x	x				x		x	x				1.2	47	170		x	66	f
33.63	medium		x								x		x			1.92	40	2450	x		50	m
27.68	high	x	x	x	x						x		x			11.2	4	1700	x		70	m
21.89	medium	x	x								x			x		1.38	64	1100	x		38	m
16.7	low	x	x								x		x			1.22	42	237	x		79	f
24.49	medium	x	x								x		x			1.97	24	570	x		75	f
22.49	low	x	x			x	x		x		x	x				0.8	78	280		x	58	f
26	medium	x	x								x	x				2.1	32	650	x		64	m
31.17	low	x	x		x		x				x		x			0.93	88	82		x	61	m
24.38	low		x								x		x			3.4	17	720	x		72	m
25.23	medium		x		x					x	x		x			6.3	9	360	x		58	m
23.13	medium	x	x								x		x			4.3	12	1400	x		80	m
32.45	medium	x	x								x	x				6.8	8	1500	x		67	m
22.84	low	x	x								x	x				1.7	33	326	x		59	f
25.74	medium	x	x								x		x			3.4	19	1500	x		55	m

## Sheet: Supplemental Figure 1
Supplemental Figure 1a first two rows – violinplots					Supplemental Figure 1a last row – left barchart				Supplemental Figure 1a last row – right barchart					Supplemental Figure 1b
Slide	Number of genes	Total counts	compartment		Slide	Number of spots			compartment					Sample	Inflamed tubulointerstitium	Inflamed glomeruli	Normal glomeruli	Vasculature	Tubulointerstitium	PT	PT/LOH	LOH	PT/DCT	DCT/CNT	CNT/PC	CNT/PC/IC
V5_A	3755	6068	Inflamed tubulointerstitial		V4_B	843			PT	2905				V1_A	7.43802	2.06612	2.20386	9.36639	0.826446	19.2837	13.2231	33.8843	1.23967	0.275482	1.79063	8.4022
V5_A	2479	3562	PT/LOH		V5_D	752			LOH	1694				V1_D	3.52505	1.11317	2.78293	14.1002	0.742115	14.4712	5.38033	37.6623	1.85529	0.927644	2.5974	14.8423
V5_A	3869	6646	PT/LOH		V1_A	726			Inflamed tubulointerstitial	1407				V2_B	24.337	7.80031	3.12012	2.65211	1.71607	31.5133	7.02028	7.64431	3.27613	1.40406	0.468019	9.04836
V5_A	2250	3391	PT/DCT		V3_C	722			PT/LOH	1263				V2_C	0	0	0	3.37553	0.421941	6.32911	2.95359	77.6371	0	0	0.421941	8.86076
V5_A	3765	7213	Inflamed tubulointerstitial		V4_C	678			CNT/PC/IC	973				V2_D	8.72781	1.18343	6.95266	7.84024	1.18343	32.5444	12.8698	12.7219	5.17751	1.33136	1.77515	7.69231
V5_A	3462	5508	PT/DCT		V2_D	676			Vasculature	725				V3_A	10.5178	3.23625	9.38511	4.53074	0.485437	36.7314	11.3269	3.55987	9.06149	1.2945	1.45631	8.41424
V5_A	2318	3309	Inflamed tubulointerstitial		V2_B	641			PT/DCT	518				V3_C	14.2659	2.21607	4.57064	5.40166	1.38504	33.1025	20.6371	6.92521	3.87812	0.554017	2.90859	4.15512
V5_A	3234	4874	Normal glomerular		V6_D	619			Normal glomerular	507				V3_D	11.2266	2.2869	4.5738	1.4553	0.4158	43.659	14.553	0.831601	11.0187	2.2869	2.7027	4.9896
V5_A	3511	5549	Inflamed tubulointerstitial		V3_A	618			Inflamed glomerular	303				V4_B	15.777	3.55872	2.37248	9.84579	1.30486	26.2159	13.2859	18.0308	1.89798	0.830368	1.54211	5.33808
V5_A	4734	8699	Inflamed tubulointerstitial		V6_C	590			CNT/PC	186				V4_C	0.589971	0.589971	10.6195	4.12979	0.147493	40.5605	10.9145	1.03245	17.1091	2.65487	2.94985	8.70206
V5_A	3260	5594	PT		V1_D	539			Tubulointerstitial	165				V4_D	16.6213	4.08719	2.45232	3.26975	1.08992	26.158	23.4332	5.44959	5.99455	1.3624	2.7248	7.35695
V5_A	3322	5149	Inflamed glomerular		V6_B	521			DCT/CNT	117				V5_A	26.6129	5.24194	4.83871	7.45968	1.20968	24.1935	3.62903	9.47581	5.64516	1.41129	1.6129	8.66935
V5_A	2022	2742	Normal glomerular		V5_A	496								V5_B	13.8229	4.10367	3.23974	4.9676	0.431965	22.0302	26.3499	8.20734	2.80778	0.863931	3.88769	9.28726
V5_A	3490	5707	PT		V3_D	481								V5_C	5.97015	3.23383	7.71144	2.48756	1.74129	32.8358	22.8856	5.97015	6.21891	0.746269	2.23881	7.9602
V5_A	3137	4763	Normal glomerular		V5_B	463								V5_D	12.633	2.65957	1.72872	10.1064	6.51596	17.4202	9.04255	27.3936	0	0.531915	0.265957	11.7021
V5_A	2469	3511	CNT/PC		V5_C	402								V6_A	14.7959	1.02041	9.69388	8.41837	3.57143	36.2245	8.16327	2.55102	3.31633	0.765306	0.510204	10.9694
V5_A	3145	4745	CNT/PC/IC		V6_A	392								V6_B	32.4376	2.68714	4.60653	6.90979	3.07102	20.1536	6.90979	11.7083	1.91939	2.4952	0.767754	6.33397
V5_A	3784	6358	PT/DCT		V4_D	367								V6_C	15.9322	4.23729	7.45763	3.55932	1.52542	32.8814	9.66102	3.72881	9.32203	0.847458	1.35593	9.49153
V5_A	2477	3623	PT/LOH		V2_C	237								V6_D	10.1777	1.13086	0.969305	11.3086	0.161551	9.04685	2.10016	42.4879	1.29241	0	0.969305	20.3554
V5_A	2752	4509	PT
V5_A	1966	2577	DCT/CNT
V5_A	3086	4546	PT/LOH		Supplemental Figure 1c
V5_A	3202	4900	Inflamed tubulointerstitial		Fraction of spots in group (%)
V5_A	4899	9221	Inflamed tubulointerstitial
V5_A	2737	4446	Inflamed tubulointerstitial			PT	PT	PT	DCT	DCT	DCT	DCT	DCT	DCT	CNT	CNT	CNT	CNT	PC	PC	PC	IC	IC	IC	IC	Thin limb	Thin limb	Thin limb	Thin limb	Thin limb	Thin limb	TAL	TAL	TAL	Endo	Endo	Endo	Endo	Endo	vSMC/Pericyte	vSMC/Pericyte	vSMC/Pericyte	Fibroblast	Fibroblast	Fibroblast	Fibroblast	Fibroblast	Fibroblast	Fibroblast
V5_A	5092	10266	PT			LRP2	CUBN	SLC13A1	SLC12A3	CNNM2	FGF13	KLHL3	LHX1	TRPM6	SLC8A1	SCN2A	HSD11B2	CALB1	GATA3	AQP2	AQP3	ATP6V0D2	ATP6V1C2	TMEM213	CLNK	CRYAB	TACSTD2	SLC44A5	KLRG2	COL26A1	BOC	CASR	SLC12A1	UMOD	CD34	PECAM1	PTPRB	MEIS2	EMCN	NOTCH3	PDGFRB	ITGA8	COL1A1	COL1A2	C7	NEGR1	FBLN5	DCN	CDH11
V5_A	4013	6443	Inflamed glomerular		PT	97.5215	80.6885	65.3012	43.8554	36.5232	6.67814	10.327	20.5508	4.44062	29.8107	8.12392	65.7831	28.6403	25.7831	42.4096	39.0361	11.5318	20.895	21.2737	13.9759	97.4527	27.0568	2.2031	8.91566	0.550775	12.0826	10.6713	44.716	41.79	23.8554	41.2392	38.0379	41.5491	7.95181	19.3115	53.2186	5.64544	70.2582	81.3081	97.1429	21.9277	68.537	88.0895	26.747
V5_A	4974	9539	Inflamed tubulointerstitial		PT/DCT	95.3668	88.417	61.0039	83.5907	56.3707	7.33591	35.7143	50.1931	22.7799	61.0039	21.6216	97.2973	78.3784	55.5985	65.6371	49.8069	39.9614	52.1236	62.7413	42.0849	97.6834	47.1042	1.1583	4.82625	1.35135	12.7413	19.112	48.4556	54.4402	28.3784	39.7683	45.7529	39.9614	7.72201	24.9035	48.4556	5.40541	55.9846	75.4826	97.1042	21.6216	63.8996	81.4672	20.2703
V5_A	2065	2787	LOH		DCT/CNT	92.3077	62.3932	39.3162	99.1453	65.812	15.3846	51.2821	72.6496	28.2051	75.2137	37.6068	96.5812	72.6496	68.3761	46.1538	30.7692	41.8803	52.1368	66.6667	39.3162	89.7436	54.7009	2.5641	5.98291	0	14.5299	36.7521	44.4444	59.8291	24.7863	47.0085	46.1538	40.1709	9.40171	29.0598	62.3932	8.54701	69.2308	91.453	97.4359	23.9316	75.2137	91.453	29.0598
V5_A	3946	6599	Inflamed glomerular		CNT/PC	95.6989	82.2581	68.8172	43.5484	46.2366	6.45161	17.2043	49.4624	2.68817	31.1828	16.129	97.8495	68.2796	86.0215	100	90.3226	37.6344	52.1505	60.7527	31.1828	96.7742	76.8817	2.68817	8.06452	1.6129	9.13978	32.2581	88.172	85.4839	23.6559	40.8602	37.0968	36.0215	10.2151	31.7204	49.4624	3.22581	72.043	83.871	97.8495	25.8065	67.2043	84.9462	22.043
V5_A	2146	2930	PT/DCT		CNT/PC/IC	61.1511	38.7461	26.3104	37.5128	34.7379	10.5858	21.2744	47.0709	5.44707	51.1819	26.1048	96.5057	51.0791	71.8397	85.7143	69.9897	51.9013	76.1562	74.5118	55.4985	89.8253	78.8284	1.02775	11.5108	4.41932	16.0329	21.5827	61.665	57.554	27.1326	43.4738	41.9322	43.371	9.24974	32.4769	56.1151	7.09147	75.6423	86.8448	98.4584	20.2467	71.6341	90.3392	34.3268
V5_A	4037	6883	LOH		PT/LOH	96.2787	83.4521	69.7546	23.0404	40.1425	9.34283	7.52177	14.5685	1.82106	18.844	7.52177	71.2589	18.9232	24.8614	61.5994	39.1132	9.18448	15.0435	26.0491	8.7886	97.1496	51.2272	2.3753	9.73872	1.74188	12.4307	41.0926	93.3492	87.7276	24.3072	39.5091	35.6295	37.9256	6.17577	25.8116	53.9984	5.30483	73.555	83.6896	97.9414	23.5154	73.555	92.2407	29.3745
V5_A	1674	2218	Inflamed tubulointerstitial		LOH	39.2562	18.9492	11.5112	10.0354	28.2763	7.37898	7.61511	14.817	0.767414	14.9941	10.0945	69.3034	6.25738	33.1759	75.6789	43.9197	11.8654	27.804	43.7426	12.928	91.1452	84.8878	2.5974	24.7344	5.90319	18.2409	52.1251	94.6281	90.3778	27.6269	42.2078	40.4959	45.9268	11.3932	30.2243	63.4002	7.55608	77.686	86.3636	98.3471	14.2267	73.9079	92.503	39.7875
V5_A	2175	2904	Inflamed tubulointerstitial		Tubulointerstitium	66.6667	21.8182	22.4242	25.4545	22.4242	8.48485	9.09091	26.0606	1.81818	33.3333	16.9697	55.1515	15.7576	36.3636	39.3939	27.8788	10.303	18.1818	23.0303	13.3333	94.5455	64.8485	1.21212	12.1212	1.81818	9.09091	21.2121	66.6667	46.6667	20.6061	40	27.8788	32.7273	6.06061	28.4848	54.5455	4.84848	87.2727	93.9394	98.7879	15.1515	61.2121	92.1212	39.3939
V5_A	2001	2620	Vasculature		Vasculature	46.8966	27.5862	16.5517	18.6207	33.931	11.5862	10.069	11.1724	2.34483	30.2069	9.51724	49.1034	17.3793	28.4138	53.7931	24.6897	8.27586	16.2759	21.7931	10.7586	85.5172	47.4483	1.65517	9.10345	2.62069	18.7586	20.4138	66.3448	63.8621	42.8966	59.7241	52.9655	57.931	13.5172	60.8276	78.2069	20.8276	82.3448	92.6897	99.0345	25.1034	78.6207	93.2414	41.5172
V5_A	2533	3742	Inflamed glomerular		Normal glomeruli	82.8402	60.355	35.3057	48.5207	37.6726	10.2564	15.5819	21.8935	5.91716	39.4477	8.48126	65.286	35.7002	62.9191	45.5621	33.3333	15.1874	25.0493	26.0355	16.568	94.2801	30.572	0.986193	21.6963	3.94477	24.8521	12.8205	53.2544	49.7041	60.9467	67.0611	73.9645	70.8087	42.4063	45.9566	85.4043	31.3609	71.7949	85.7988	96.2525	17.357	58.7771	97.4359	36.4892
V5_A	3886	6829	PT		Inflamed glomeruli	61.0561	24.4224	12.2112	23.4323	21.7822	9.24092	7.26073	17.1617	0.330033	39.934	4.9505	34.9835	12.5413	42.5743	14.8515	18.4818	6.60066	14.1914	13.5314	11.2211	92.4092	38.6139	2.64026	15.1815	1.9802	18.8119	8.25083	32.6733	24.4224	29.703	57.4257	35.3135	53.4653	14.8515	43.8944	88.1188	15.1815	98.6799	98.6799	93.7294	20.132	58.4158	97.6898	71.9472
V5_A	4121	7219	LOH		Inflamed tubulointerstitium	76.1905	37.6688	27.5053	28.5714	28.145	9.09737	10.1635	19.6873	1.91898	38.3795	10.0924	51.0306	19.6873	35.2523	30.2772	28.9268	8.59986	19.9716	19.3319	19.4741	88.0597	42.2886	1.42146	9.52381	2.06112	16.7733	12.7932	40.7249	29.6375	24.307	55.2239	33.6887	45.629	7.81805	26.8657	69.2253	7.88913	90.7605	95.3802	99.4314	30.4193	76.4037	98.2942	49.3248
V5_A	2611	3727	Inflamed tubulointerstitial
V5_A	4274	7558	Inflamed tubulointerstitial		Mean expression in group
V5_A	1903	2544	Vasculature
V5_A	3343	5076	CNT/PC/IC		index	PT	PT	PT	DCT	DCT	DCT	DCT	DCT	DCT	CNT	CNT	CNT	CNT	PC	PC	PC	IC	IC	IC	IC	Thin limb	Thin limb	Thin limb	Thin limb	Thin limb	Thin limb	TAL	TAL	TAL	Endo	Endo	Endo	Endo	Endo	vSMC/Pericyte	vSMC/Pericyte	vSMC/Pericyte	Fibroblast	Fibroblast	Fibroblast	Fibroblast	Fibroblast	Fibroblast	Fibroblast
V5_A	4181	7925	PT			LRP2	CUBN	SLC13A1	SLC12A3	CNNM2	FGF13	KLHL3	LHX1	TRPM6	SLC8A1	SCN2A	HSD11B2	CALB1	GATA3	AQP2	AQP3	ATP6V0D2	ATP6V1C2	TMEM213	CLNK	CRYAB	TACSTD2	SLC44A5	KLRG2	COL26A1	BOC	CASR	SLC12A1	UMOD	CD34	PECAM1	PTPRB	MEIS2	EMCN	NOTCH3	PDGFRB	ITGA8	COL1A1	COL1A2	C7	NEGR1	FBLN5	DCN	CDH11
V5_A	1893	2660	PT		PT	1	0.905072	0.934979	0.172648	0.235219	0.191138	0.0622759	0.0899849	0.122316	0.125351	0.105769	0.275128	0.174328	0.0102413	0.120623	0.162747	0.0924696	0.0680202	0.0855153	0.0922575	1	0	0.433318	0.138115	0.0713925	0.219072	0.0331936	0.0928352	0.122493	0.0735531	0.0730882	0.131009	0.135591	0.0462859	0	0.116302	0.058063	0.158189	0.139074	0.236609	0.423478	0.281399	0.200205	0.0902025
V5_A	3376	5268	CNT/PC/IC		PT/DCT	0.861915	1	0.799835	0.705764	0.735063	0.18357	0.648351	0.613765	0.774284	0.699517	0.544232	0.948063	1	0.437448	0.31324	0.275935	0.67685	0.539339	0.73845	0.655965	0.635486	0.176886	0.00821217	0	0.181107	0.217082	0.193155	0.119523	0.195244	0.164483	0.0337414	0.253139	0.1675	0.037144	0.0758669	0.062127	0.0584932	0	0	0.0801999	0.44689	0.0968891	0	0
V5_A	2411	3541	Inflamed tubulointerstitial		DCT/CNT	0.540799	0.413216	0.366089	1	1	1	1	1	1	1	1	1	0.958152	0.661217	0.123599	0.0562353	0.681495	0.481032	0.834612	0.529172	0.101007	0.270137	0.893997	0.00652382	0	0.226407	0.470213	0.10318	0.250318	0.068049	0.118009	0.203612	0.125788	0.051227	0.130895	0.202308	0.135326	0.151192	0.295892	0.233062	0.419157	0.443232	0.354733	0.0851627
V5_A	1940	2475	CNT/PC		CNT/PC	0.756762	0.781594	0.889691	0.134399	0.366757	0	0.156539	0.481277	0.0634431	0.126245	0.378472	0.972085	0.698723	1	1	1	0.534306	0.431005	0.555674	0.367162	0.562561	0.465794	0.864703	0.0585781	0.166941	0	0.384213	0.596038	0.676579	0	0	0.0803339	0	0.0709436	0.126389	0	0	0.0950816	0.0815675	0.152543	0.545858	0.0978054	0.00473511	0.0275773
V5_A	1778	2402	PT		CNT/PC/IC	0.228314	0.184708	0.175242	0.143678	0.214893	0.574321	0.239763	0.550297	0.141484	0.628776	0.707539	0.93064	0.602626	0.760314	0.672602	0.673917	1	1	1	1	0.118157	0.745641	0.0887536	0.268771	0.741565	0.494419	0.261722	0.380687	0.393498	0.145334	0.134336	0.188001	0.22162	0.0813931	0.198389	0.171685	0.107004	0.199168	0.21321	0.33656	0.323322	0.348646	0.307789	0.208442
V5_A	2755	4310	PT		PT/LOH	0.898501	0.871984	1	0.0419686	0.277043	0.419647	0.0112376	0.00856331	0.0409307	0	0.0785972	0.302362	0.0778176	0	0.242323	0.153579	0.0362585	0.0144366	0.137778	0	0.821479	0.222803	0.582889	0.134975	0.243743	0.204016	0.57077	0.782406	0.83854	0.0661208	0.00281342	0.0779939	0.0429061	0	0.0654387	0.103187	0.0533287	0.168853	0.148309	0.33371	0.454427	0.372779	0.284086	0.0972453
V5_A	4014	6713	Inflamed tubulointerstitial		LOH	0	0	0.01379	0	0.135727	0.376279	0.0290487	0.0506837	0.0135465	0.00944153	0.198814	0.349047	0	0.151877	0.466436	0.304636	0.123638	0.186109	0.431968	0.10072	0.246699	1	1	1	1	0.683773	1	1	1	0.221552	0.21399	0.245322	0.378546	0.151328	0.197615	0.372633	0.176584	0.277101	0.28732	0.545292	0.125056	0.580393	0.432738	0.372527
V5_A	2222	3320	PT/LOH		Tubulointerstitium	0.253469	0.0161817	0.174361	0.066204	0.048496	0.612699	0.0129106	0.222163	0.0239859	0.27599	0.453991	0.177252	0.0489901	0.190903	0.132757	0.0929546	0.136216	0.0864138	0.131429	0.114776	0.390463	0.504748	0.383695	0.337459	0.330202	0.0378669	0.238216	0.292268	0.220955	0.0121421	0.0892548	0	0.0190571	0.0183798	0.189858	0.184846	0.0437731	0.527682	0.506423	0.198124	0	0.124237	0.332787	0.336503
V5_A	2639	3660	Vasculature		Vasculature	0.116971	0.125988	0.103992	0.0475738	0.311729	0.962853	0.0874439	0	0.0670969	0.20897	0.228934	0.189991	0.123842	0.127329	0.242002	0.0973284	0.0643869	0.0784083	0.157577	0.0729325	0	0.341705	0.577627	0.252719	0.452963	0.871809	0.295491	0.420108	0.456757	0.675782	0.982566	0.599715	0.862068	0.236763	1	0.853341	0.781384	0.396962	0.51951	1	1	1	0.687094	0.460704
V5_A	2555	3532	LOH		Normal glomeruli	0.511421	0.502787	0.344283	0.198328	0.285258	0.517741	0.165065	0.111447	0.177124	0.264826	0.1317	0.307821	0.261092	0.61404	0.131308	0.111526	0.164237	0.131672	0.149484	0.150088	0.280492	0.0349762	0	0.675163	0.619297	1	0.0673264	0.164093	0.195084	1	1	1	1	1	0.428026	1	1	0.209967	0.296393	0.12446	0.203084	0.049164	0.78097	0.250335
V5_A	2225	3395	PT		Inflamed glomeruli	0.111651	0.00454512	0	0.0358888	0	0.4948	0	0.032677	0	0.218424	0	0	0.0187777	0.214008	0	0	0	0	0	0.0244617	0.0658982	0.0946778	0.735488	0.365754	0.265859	0.646064	0	0	0	0.206425	0.58731	0.12437	0.437444	0.165302	0.363507	0.888932	0.373869	1	1	0	0.438073	0	1	1
V5_A	4326	7582	Inflamed tubulointerstitial		Inflamed tubulointerstitium	0.390082	0.150696	0.201244	0.0651042	0.0658469	0.43599	0.0560805	0.0814478	0.0466024	0.231817	0.156467	0.141028	0.100734	0.12753	0.0651171	0.0752869	0.0381376	0.0726806	0.0656596	0.196908	0.228239	0.149158	0.171168	0.150823	0.276224	0.474837	0.0610767	0.0631148	0.0392067	0.074718	0.43928	0.0621491	0.240018	0.0489087	0.108232	0.398933	0.131772	0.503404	0.573806	0.701783	0.899854	0.599703	0.865061	0.453235
V5_A	4786	8709	Inflamed tubulointerstitial
V5_A	2938	4278	Inflamed tubulointerstitial
V5_A	3856	6669	Inflamed tubulointerstitial		Supplemental Figure 1d
V5_A	4773	9358	PT			Inflamed tubulointerstitium	Inflamed glomeruli	Normal glomeruli	Vasculature	Tubulointerstitium	LOH	CNT/PC/IC	PT/DCT	PT
V5_A	3962	6886	Inflamed tubulointerstitial		Crescent	1.72911	63.4006	26.8012	4.03458	1.15274	0.288184	0.576369	0.288184	1.72911
V5_A	4042	6482	CNT/PC/IC		Normal	0	4.79452	95.2055	0	0	0	0	0	0
V5_A	3629	5888	Vasculature
V5_A	2585	3592	Vasculature		Supplemental Figure 1e
V5_A	2650	4064	PT			UMAP1	UMAP2	compartment	condition
V5_A	2406	3261	Vasculature		AAACAATCTACTAGCA-1_CTRL1_C-0	4.34461	-1.0737	DCT/CNT	Control
V5_A	3063	4668	PT		AAACAGAGCGACTCCT-1_CTRL1_C-0	9.20189	-0.261519	PT/DCT	Control
V5_A	3828	6565	PT		AAACCCGAACGAAATC-1_CTRL1_C-0	4.34735	8.86279	Normal glomeruli	Control
V5_A	2818	4020	CNT/PC/IC		AAACCGGAAATGTTAA-1_CTRL1_C-0	5.59844	6.44558	Normal glomeruli	Control
V5_A	3274	5420	PT		AAACCGGGTAGGTACC-1_CTRL1_C-0	2.43625	-2.56284	CNT/PC/IC	Control
V5_A	2240	3209	PT		AAACCGTTCGTCCAGG-1_CTRL1_C-0	3.21355	-0.403861	PT/LOH	Control
V5_A	4095	6958	Inflamed tubulointerstitial		AAACCTAAGCAGCCGG-1_CTRL1_C-0	4.06354	7.26678	Normal glomeruli	Control
V5_A	3313	4962	LOH		AAACGAAGAACATACC-1_CTRL1_C-0	10.538	2.36862	PT	Control
V5_A	3390	5909	PT		AAACGGGCGTACGGGT-1_CTRL1_C-0	9.70241	3.10485	PT	Control
V5_A	2861	4618	PT		AAACGGGTTGGTATCC-1_CTRL1_C-0	4.62612	8.72573	Normal glomeruli	Control
V5_A	3345	5009	Inflamed tubulointerstitial		AAACGGTTGCGAACTG-1_CTRL1_C-0	6.77025	-1.23753	PT/LOH	Control
V5_A	2221	3117	PT/DCT		AAACTCGGTTCGCAAT-1_CTRL1_C-0	8.70978	1.64758	PT	Control
V5_A	4399	8215	PT		AAAGACCCAAGTCGCG-1_CTRL1_C-0	8.05421	-2.07802	PT/DCT	Control
V5_A	4005	6474	LOH		AAAGGCTCTCGCGCCG-1_CTRL1_C-0	10.4252	0.174707	PT/DCT	Control
V5_A	4266	7626	PT		AAAGGGATGTAGCAAG-1_CTRL1_C-0	3.52415	-1.79697	CNT/PC/IC	Control
V5_A	4052	7435	Inflamed tubulointerstitial		AAAGGGCAGCTTGAAT-1_CTRL1_C-0	9.71953	1.65696	PT/DCT	Control
V5_A	3239	4858	Inflamed tubulointerstitial		AAAGTAGCATTGCTCA-1_CTRL1_C-0	8.28792	-0.155388	PT/LOH	Control
V5_A	2505	4069	PT		AAAGTCACTGATGTAA-1_CTRL1_C-0	9.65377	3.32519	PT	Control
V5_A	3673	5908	Inflamed tubulointerstitial		AAAGTGCCATCAATTA-1_CTRL1_C-0	2.68066	-1.79432	CNT/PC/IC	Control
V5_A	2339	3411	Inflamed tubulointerstitial		AAAGTGTGATTTATCT-1_CTRL1_C-0	3.5714	-1.84853	CNT/PC/IC	Control
V5_A	2207	2976	CNT/PC/IC		AAAGTTGACTCCCGTA-1_CTRL1_C-0	4.25289	7.43751	Normal glomeruli	Control
V5_A	3196	4863	Inflamed tubulointerstitial		AAATAACCATACGGGA-1_CTRL1_C-0	6.42086	-0.567613	PT/LOH	Control
V5_A	2365	3283	Inflamed tubulointerstitial		AAATACCTATAAGCAT-1_CTRL1_C-0	9.98347	2.41841	PT	Control
V5_A	2899	4316	Inflamed glomerular		AAATAGCTTAGACTTT-1_CTRL1_C-0	10.2336	3.67983	PT	Control
V5_A	2265	3038	Vasculature		AAATAGGGTGCTATTG-1_CTRL1_C-0	0.430253	1.48887	Normal glomeruli	Control
V5_A	2143	2870	Vasculature		AAATCCGATACACGCC-1_CTRL1_C-0	4.4919	-2.12932	CNT/PC	Control
V5_A	4079	7205	PT/DCT		AAATCGTGTACCACAA-1_CTRL1_C-0	4.30607	6.31441	Normal glomeruli	Control
V5_A	2842	4151	DCT/CNT		AAATCTAGCCCTGCTA-1_CTRL1_C-0	-0.96641	-1.63688	LOH	Control
V5_A	2737	3884	LOH		AAATGCTCGTTACGTT-1_CTRL1_C-0	6.77253	-0.852344	PT/LOH	Control
V5_A	2404	3413	PT		AAATGGCATGTCTTGT-1_CTRL1_C-0	6.76929	0.786061	PT	Control
V5_A	4493	7951	CNT/PC/IC		AAATGTGGGTGCTCCT-1_CTRL1_C-0	4.36215	8.17207	Normal glomeruli	Control
V5_A	4449	7660	Inflamed tubulointerstitial		AAATTAACGGGTAGCT-1_CTRL1_C-0	8.68371	1.71262	PT	Control
V5_A	3268	5128	Inflamed tubulointerstitial		AAATTACACGACTCTG-1_CTRL1_C-0	6.04822	6.40766	Normal glomeruli	Control
V5_A	4237	7367	Inflamed tubulointerstitial		AAATTCCAGGTCCAAA-1_CTRL1_C-0	4.15407	7.9924	Normal glomeruli	Control
V5_A	2464	3518	Inflamed tubulointerstitial		AAATTGATAGTCCTTT-1_CTRL1_C-0	-1.1063	-3.26784	LOH	Control
V5_A	2448	3395	PT		AAATTGCGGCGGTTCT-1_CTRL1_C-0	4.17865	9.17	Normal glomeruli	Control
V5_A	2180	3354	PT		AAATTTGCGGGTGTGG-1_CTRL1_C-0	-0.278546	-2.55129	LOH	Control
V5_A	2493	3433	PT/LOH		AACAACTGGTAGTTGC-1_CTRL1_C-0	7.53085	-0.0989332	CNT/PC	Control
V5_A	1994	2670	Inflamed tubulointerstitial		AACAATACATTGTCGA-1_CTRL1_C-0	-1.55769	-2.53045	LOH	Control
V5_A	2860	4166	Normal glomerular		AACAATTACTCTACGC-1_CTRL1_C-0	9.64854	-1.08421	PT/DCT	Control
V5_A	1673	2174	DCT/CNT		AACACACGCTCGCCGC-1_CTRL1_C-0	-1.49181	-3.41449	LOH	Control
V5_A	3516	5696	PT		AACACGACTGTACTGA-1_CTRL1_C-0	11.4984	3.06358	PT	Control
V5_A	2774	4060	PT		AACACGCGGCCGCGAA-1_CTRL1_C-0	11.1194	2.59783	PT	Control
V5_A	2960	4440	Inflamed tubulointerstitial		AACAGCTGTGTGGCAA-1_CTRL1_C-0	-1.59897	-2.52258	LOH	Control
V5_A	2262	3867	Inflamed tubulointerstitial		AACAGGAAATCGAATA-1_CTRL1_C-0	9.27248	-0.607668	PT/DCT	Control
V5_A	2006	2683	CNT/PC		AACAGGATGGGCCGCG-1_CTRL1_C-0	4.55102	7.3769	Normal glomeruli	Control
V5_A	3269	5387	Inflamed tubulointerstitial		AACAGGTAGTATGGAT-1_CTRL1_C-0	5.18633	7.32241	Normal glomeruli	Control
V5_A	3768	6173	CNT/PC/IC		AACATTGTGACTCGAG-1_CTRL1_C-0	0.249365	-2.32534	LOH	Control
V5_A	2794	4089	Inflamed tubulointerstitial		AACCAAGACTTCTCTG-1_CTRL1_C-0	9.04573	0.388453	PT/LOH	Control
V5_A	2255	3357	PT/DCT		AACCATGGGATCGCTA-1_CTRL1_C-0	4.20888	2.19767	PT	Control
V5_A	3052	4546	Vasculature		AACCCAGAGACGGAGA-1_CTRL1_C-0	-1.483	-3.31477	LOH	Control
V5_A	3146	5027	PT		AACCCGACAACCCGTG-1_CTRL1_C-0	-1.89338	-3.32329	LOH	Control
V5_A	3397	5439	PT/DCT		AACCCGAGCAGAATCG-1_CTRL1_C-0	2.15442	1.84853	PT	Control
V5_A	3086	4664	CNT/PC/IC		AACCCTACTGTCAATA-1_CTRL1_C-0	10.1371	3.29631	PT	Control
V5_A	4303	7544	PT		AACCCTGGTGGAACCA-1_CTRL1_C-0	4.44574	-1.26659	DCT/CNT	Control
V5_A	4115	6946	LOH		AACCGAGCTTGGTCAT-1_CTRL1_C-0	8.13989	0.584419	PT/LOH	Control
V5_A	3389	5244	PT		AACCGCTAAGGGATGC-1_CTRL1_C-0	-2.17322	5.09297	Vasculature	Control
V5_A	2668	3834	Inflamed tubulointerstitial		AACCGTTGTGTTTGCT-1_CTRL1_C-0	9.25211	2.78311	PT	Control
V5_A	3234	4920	Normal glomerular		AACCTCGCTTTAGCCC-1_CTRL1_C-0	4.40196	-2.58849	CNT/PC	Control
V5_A	3253	4916	Inflamed tubulointerstitial		AACCTTTAAATACGGT-1_CTRL1_C-0	-1.15738	-3.42255	LOH	Control
V5_A	1717	2255	Inflamed tubulointerstitial		AACCTTTACGACGTCT-1_CTRL1_C-0	3.9045	-0.222292	DCT/CNT	Control
V5_A	2180	2982	Inflamed tubulointerstitial		AACGATAGAAGGGCCG-1_CTRL1_C-0	10.2356	-0.841792	PT/DCT	Control
V5_A	3271	5498	PT		AACGATATGTCAACTG-1_CTRL1_C-0	0.523921	2.01427	LOH	Control
V5_A	3645	6143	Inflamed tubulointerstitial		AACGCGAACGGCAACA-1_CTRL1_C-0	11.4643	1.53836	PT	Control
V5_A	2736	4412	PT		AACGCGACCTTGGGCG-1_CTRL1_C-0	-1.58594	-3.05391	LOH	Control
V5_A	2859	4120	Vasculature		AACGCGGTCTCCAGCC-1_CTRL1_C-0	4.27929	6.78778	Normal glomeruli	Control
V5_A	3041	4717	Vasculature		AACGGACGTACGTATA-1_CTRL1_C-0	3.94414	-1.10928	DCT/CNT	Control
V5_A	3869	6341	PT/DCT		AACGGCCATCTCCGGT-1_CTRL1_C-0	-0.0147908	-2.35723	LOH	Control
V5_A	3331	4912	Inflamed tubulointerstitial		AACGTAGTCTACCCAT-1_CTRL1_C-0	10.9956	2.48106	PT	Control
V5_A	2972	4318	Tubulointerstitial		AACGTGATGAAGGACA-1_CTRL1_C-0	2.40409	-0.927768	CNT/PC/IC	Control
V5_A	4163	7543	PT		AACGTGCGAAAGTCTC-1_CTRL1_C-0	9.63228	0.216837	PT	Control
V5_A	3450	5297	Vasculature		AACTACCCGTTTGTCA-1_CTRL1_C-0	5.50443	6.76415	Normal glomeruli	Control
V5_A	4128	7502	Inflamed tubulointerstitial		AACTAGCGTATCGCAC-1_CTRL1_C-0	9.51693	-1.4645	PT/DCT	Control
V5_A	2972	4711	PT/DCT		AACTAGGCTTGGGTGT-1_CTRL1_C-0	5.61391	-1.91365	CNT/PC	Control
V5_A	2707	3908	Inflamed glomerular		AACTCCTAATCCCATG-1_CTRL1_C-0	11.3712	1.23423	PT	Control
V5_A	2487	3426	Inflamed glomerular		AACTCGATGGCGCAGT-1_CTRL1_C-0	8.41496	-0.261916	PT/LOH	Control
V5_A	2881	4977	Inflamed tubulointerstitial		AACTCTCAATAGAGCG-1_CTRL1_C-0	2.52288	-2.11582	CNT/PC/IC	Control
V5_A	2827	4438	Inflamed tubulointerstitial		AACTCTCAGTGTGCTC-1_CTRL1_C-0	-1.36796	-2.45607	LOH	Control
V5_A	3841	6199	Inflamed tubulointerstitial		AACTGATATTAGGCCT-1_CTRL1_C-0	10.4026	3.40504	PT	Control
V5_A	2299	3187	Normal glomerular		AACTGGGTCCCGACGT-1_CTRL1_C-0	8.21257	-0.950143	PT/DCT	Control
V5_A	3843	6943	PT/DCT		AACTGGTGTGGGCCTT-1_CTRL1_C-0	4.47436	6.91596	Normal glomeruli	Control
V5_A	3816	6831	PT/DCT		AACTTGCCCGTATGCA-1_CTRL1_C-0	8.77904	2.35341	PT	Control
V5_A	4478	8086	PT		AACTTGCGTTCTCGCG-1_CTRL1_C-0	9.62868	2.53077	PT	Control
V5_A	1664	2104	Vasculature		AACTTTAGCTGCTGAG-1_CTRL1_C-0	9.41288	-1.9079	PT/DCT	Control
V5_A	2911	4253	Inflamed tubulointerstitial		AAGAAGGATCAGTTAG-1_CTRL1_C-0	9.91767	0.326739	PT/DCT	Control
V5_A	2075	2732	PT		AAGACTAACCCGTTGT-1_CTRL1_C-0	11.9129	2.25271	PT	Control
V5_A	1959	2550	Vasculature		AAGAGATGAATCGGTA-1_CTRL1_C-0	3.25671	-1.78008	CNT/PC/IC	Control
V5_A	2941	4262	Inflamed glomerular		AAGAGGATGTACGCGA-1_CTRL1_C-0	1.09104	1.06978	LOH	Control
V5_A	2524	3486	Inflamed tubulointerstitial		AAGAGGCATGGATCGC-1_CTRL1_C-0	1.16814	-2.98503	CNT/PC/IC	Control
V5_A	2416	3681	PT/DCT		AAGAGGCCCTTTGGAA-1_CTRL1_C-0	3.5815	2.16834	Inflamed tubulointerstitium	Control
V5_A	3809	6403	CNT/PC/IC		AAGATGGCACCGGACC-1_CTRL1_C-0	-0.607389	-2.29461	LOH	Control
V5_A	3801	6491	Inflamed tubulointerstitial		AAGATTGGCGGAACGT-1_CTRL1_C-0	4.49553	-0.936233	CNT/PC/IC	Control
V5_A	4444	7800	Inflamed tubulointerstitial		AAGCATACTCTCCTGA-1_CTRL1_C-0	-1.31097	-2.13982	LOH	Control
V5_A	3728	5936	Inflamed tubulointerstitial		AAGCCGAAGCGGTTTA-1_CTRL1_C-0	4.7415	8.77942	Normal glomeruli	Control
V5_A	4178	7369	PT/DCT		AAGCCGGAGAGCAGGA-1_CTRL1_C-0	0.909179	0.638725	LOH	Control
V5_A	3385	5480	PT/LOH		AAGCGCAGGGCTTTGA-1_CTRL1_C-0	7.31748	5.42099	Normal glomeruli	Control
V5_A	2883	4420	Inflamed tubulointerstitial		AAGCGTCCCTCATCGA-1_CTRL1_C-0	-0.667982	-1.69887	LOH	Control
V5_A	5285	10612	CNT/PC/IC		AAGCTCTTTCATGGTG-1_CTRL1_C-0	-1.64723	-3.05113	LOH	Control
V5_A	2504	3402	Inflamed tubulointerstitial		AAGGAGAACTTATAAG-1_CTRL1_C-0	8.53404	-1.62468	PT/DCT	Control
V5_A	3756	6285	Inflamed tubulointerstitial		AAGGATCGATCGCTTG-1_CTRL1_C-0	4.00916	6.79007	Normal glomeruli	Control
V5_A	2445	3586	Inflamed tubulointerstitial		AAGGATGAGGGACCTC-1_CTRL1_C-0	8.2335	0.226052	PT/DCT	Control
V5_A	1853	2384	Vasculature		AAGGCAGGCTGTCTCC-1_CTRL1_C-0	10.1874	-1.13412	PT/DCT	Control
V5_A	2531	3684	Normal glomerular		AAGGCGCGTAAAGCTT-1_CTRL1_C-0	1.70166	0.273171	Tubulointerstitium	Control
V5_A	2062	2710	Inflamed tubulointerstitial		AAGGCTGTGCTCATCG-1_CTRL1_C-0	8.83532	1.51684	PT	Control
V5_A	2386	3486	Inflamed tubulointerstitial		AAGGGACAGATTCTGT-1_CTRL1_C-0	3.52369	-1.35371	DCT/CNT	Control
V5_A	4312	7531	Inflamed tubulointerstitial		AAGGTATCCTAATATA-1_CTRL1_C-0	-1.46613	-1.93302	LOH	Control
V5_A	2369	3293	CNT/PC/IC		AAGGTGATAAACCAGC-1_CTRL1_C-0	8.91889	-1.69366	PT/DCT	Control
V5_A	3100	5181	PT		AAGTAGAAGACCGGGT-1_CTRL1_C-0	9.56408	2.02475	PT	Control
V5_A	5129	9974	Inflamed tubulointerstitial		AAGTCAATTGTCGTCA-1_CTRL1_C-0	2.6516	1.2145	PT	Control
V5_A	3771	6057	LOH		AAGTGACGACCGAATT-1_CTRL1_C-0	9.1125	0.698888	PT/LOH	Control
V5_A	4552	8456	LOH		AAGTGAGTCGGGTTTA-1_CTRL1_C-0	-1.09421	-2.01851	LOH	Control
V5_A	2834	4208	Inflamed tubulointerstitial		AAGTGCCTTGACTGTA-1_CTRL1_C-0	12.4351	3.10358	PT	Control
V5_A	3268	5294	CNT/PC/IC		AAGTGCGTTAGAATCT-1_CTRL1_C-0	6.57374	-1.25836	PT/LOH	Control
V5_A	1627	2224	PT		AAGTGCTTCTCTATTG-1_CTRL1_C-0	0.348872	-3.46755	CNT/PC/IC	Control
V5_A	3985	7142	PT		AAGTGTTTGGAGACGG-1_CTRL1_C-0	-1.94549	0.0868534	LOH	Control
V5_A	1733	2378	PT		AAGTTCGGCCAACAGG-1_CTRL1_C-0	5.26408	-2.27962	CNT/PC	Control
V5_A	3645	5687	LOH		AAGTTGTGATGTTATA-1_CTRL1_C-0	6.6128	6.36499	Normal glomeruli	Control
V5_A	4703	9135	PT		AAGTTTACTAATGGCA-1_CTRL1_C-0	3.2335	-1.92371	CNT/PC/IC	Control
V5_A	3739	6180	PT		AAGTTTATGGGCCCAA-1_CTRL1_C-0	11.1911	1.37933	PT	Control
V5_A	3986	6522	CNT/PC/IC		AATAACAACGCTCGGC-1_CTRL1_C-0	2.52941	-3.18848	CNT/PC/IC	Control
V5_A	2313	3450	Normal glomerular		AATAACACTAGAACAA-1_CTRL1_C-0	-0.794041	-2.7271	LOH	Control
V5_A	2646	3730	CNT/PC/IC		AATACCGGAGGGCTGT-1_CTRL1_C-0	-1.63174	-3.16826	LOH	Control
V5_A	2460	3475	Inflamed glomerular		AATAGAACAGAGTGGC-1_CTRL1_C-0	-2.30701	2.3342	Vasculature	Control
V5_A	2759	3965	PT/DCT		AATAGAATCTGTTTCA-1_CTRL1_C-0	8.02612	-1.10513	CNT/PC	Control
V5_A	3757	6156	CNT/PC/IC		AATATCAAGGTCGGAT-1_CTRL1_C-0	3.88029	-1.0037	DCT/CNT	Control
V5_A	1855	2382	Inflamed glomerular		AATATCGAATCAATGC-1_CTRL1_C-0	6.20982	6.75416	Normal glomeruli	Control
V5_A	3689	6314	PT		AATCAGACTGCAGGAC-1_CTRL1_C-0	11.6678	3.42828	PT	Control
V5_A	2696	3760	CNT/PC/IC		AATCAGGTTTCATTTA-1_CTRL1_C-0	-1.23148	-2.4787	LOH	Control
V5_A	3313	5215	CNT/PC/IC		AATCATGTAAAGACTC-1_CTRL1_C-0	5.51878	1.7644	PT/LOH	Control
V5_A	2522	3505	PT		AATCCAAGGGCCTGAG-1_CTRL1_C-0	2.88572	-1.64127	CNT/PC/IC	Control
V5_A	1912	2696	Normal glomerular		AATCCATGCAAGGGTG-1_CTRL1_C-0	4.20406	-1.30692	DCT/CNT	Control
V5_A	2406	3564	Normal glomerular		AATCGCCTCAGCGCCA-1_CTRL1_C-0	3.70368	-1.17588	DCT/CNT	Control
V5_A	2522	3509	CNT/PC/IC		AATCGCGCAGAGGACT-1_CTRL1_C-0	10.3852	3.12723	PT	Control
V5_A	4343	8053	PT/DCT		AATCGGGACACTACGA-1_CTRL1_C-0	7.71545	0.0174514	PT/DCT	Control
V5_A	2339	3302	Vasculature		AATCTGCGTTGGGACG-1_CTRL1_C-0	5.28139	-1.61246	PT/LOH	Control
V5_A	2060	2703	Inflamed glomerular		AATGACAGCAATGTCT-1_CTRL1_C-0	-1.61408	-3.59282	LOH	Control
V5_A	2707	4050	PT/DCT		AATGACTGTCAGCCGG-1_CTRL1_C-0	-1.46265	0.382574	LOH	Control
V5_A	4724	8664	LOH		AATGATGATACGCTAT-1_CTRL1_C-0	2.51203	-1.37833	LOH	Control
V5_A	3752	6398	CNT/PC/IC		AATGCAACCGGGTACC-1_CTRL1_C-0	2.69059	-1.51168	CNT/PC/IC	Control
V5_A	2529	3552	LOH		AATGCACCAAGCAATG-1_CTRL1_C-0	3.2184	-1.94621	CNT/PC/IC	Control
V5_A	2211	3896	PT		AATGGTTCTCACAAGC-1_CTRL1_C-0	10.2584	1.19438	PT	Control
V5_A	3526	5751	LOH		AATGTGCCCGAGGTGT-1_CTRL1_C-0	-1.5571	-0.38856	LOH	Control
V5_A	4412	7768	Inflamed glomerular		AATGTGCTAATCTGAG-1_CTRL1_C-0	0.411181	-2.9931	LOH	Control
V5_A	2470	4064	PT		AATGTTGTCGTGAGAC-1_CTRL1_C-0	2.65007	-1.32651	CNT/PC/IC	Control
V5_A	5317	10886	PT/LOH		AATTAAAGGTCGGCGT-1_CTRL1_C-0	-2.31141	2.66348	Vasculature	Control
V5_A	2795	4015	Inflamed tubulointerstitial		AATTCATAAGGGATCT-1_CTRL1_C-0	3.70681	-0.580716	DCT/CNT	Control
V5_A	3277	4897	LOH		AATTCCAAGCATGTAC-1_CTRL1_C-0	6.89798	-0.93087	PT/LOH	Control
V5_A	4518	8284	PT		AATTCTAGAGTTAGGC-1_CTRL1_C-0	10.196	0.298968	PT	Control
V5_A	4684	8386	Inflamed tubulointerstitial		AATTGCAGCAATCGAC-1_CTRL1_C-0	0.761119	-2.95222	CNT/PC/IC	Control
V5_A	1829	2322	DCT/CNT		AATTGTGGTTGCCAAA-1_CTRL1_C-0	3.00095	-2.51595	CNT/PC/IC	Control
V5_A	3619	5946	Inflamed tubulointerstitial		AATTTGGGACATAGTA-1_CTRL1_C-0	11.6218	3.17424	PT	Control
V5_A	4042	7372	Inflamed tubulointerstitial		AATTTGGTTCCAAAGA-1_CTRL1_C-0	12.2896	1.5859	PT	Control
V5_A	3937	6798	Inflamed tubulointerstitial		ACAAAGCATGACCTAG-1_CTRL1_C-0	-0.097689	1.587	LOH	Control
V5_A	2851	4169	PT/LOH		ACAAATCGCACCGAAT-1_CTRL1_C-0	10.8154	2.40266	PT	Control
V5_A	4083	6695	Inflamed tubulointerstitial		ACAACAGCATGAGCTA-1_CTRL1_C-0	-0.489652	-3.5341	LOH	Control
V5_A	4588	7909	LOH		ACAACGGTCCCTGCGA-1_CTRL1_C-0	0.236341	1.31889	LOH	Control
V5_A	4345	8766	PT		ACAAGGAAATCCGCCC-1_CTRL1_C-0	-1.50085	-2.79587	LOH	Control
V5_A	1583	2020	LOH		ACAAGGACAAGAGGTT-1_CTRL1_C-0	3.93501	-0.444493	DCT/CNT	Control
V5_A	1922	2540	PT/DCT		ACAATCCATTTAAACC-1_CTRL1_C-0	9.3454	2.50349	PT	Control
V5_A	3230	4958	Inflamed tubulointerstitial		ACAATCGATCTTTATA-1_CTRL1_C-0	7.39702	-1.05859	CNT/PC/IC	Control
V5_A	4655	8708	PT		ACAATTGTGTCTCTTT-1_CTRL1_C-0	1.01278	0.575738	LOH	Control
V5_A	1536	2014	PT		ACAATTTGAGCAGTGG-1_CTRL1_C-0	5.04609	8.02392	Normal glomeruli	Control
V5_A	2258	3202	PT		ACAATTTGGCCATATT-1_CTRL1_C-0	9.12049	-0.178005	PT/DCT	Control
V5_A	4438	8031	Inflamed tubulointerstitial		ACACAAAGACGGGTGG-1_CTRL1_C-0	9.64044	-0.163242	PT/DCT	Control
V5_A	3246	4892	CNT/PC/IC		ACACACCAGGACCAGT-1_CTRL1_C-0	3.11202	-1.73033	CNT/PC/IC	Control
V5_A	6004	13017	LOH		ACACACTTTCTACACG-1_CTRL1_C-0	1.55681	0.992086	LOH	Control
V5_A	4610	9036	PT		ACACCCAGCATGCAGC-1_CTRL1_C-0	8.86865	0.301622	PT	Control
V5_A	2429	3249	LOH		ACACCCGAGAAATCCG-1_CTRL1_C-0	7.20887	2.67395	PT	Control
V5_A	3310	5031	Vasculature		ACACCTTAAGTAGGGC-1_CTRL1_C-0	9.75323	3.44092	PT	Control
V5_A	3184	5173	Inflamed tubulointerstitial		ACACCTTACTACTTGC-1_CTRL1_C-0	8.43876	1.57003	PT/DCT	Control
V5_A	2724	3934	Inflamed tubulointerstitial		ACACGAGACTCCTTCT-1_CTRL1_C-0	2.12105	-1.75015	CNT/PC/IC	Control
V5_A	4332	7724	LOH		ACACGGCACTATGCAT-1_CTRL1_C-0	9.51496	-1.88842	PT/DCT	Control
V5_A	2136	2841	CNT/PC/IC		ACACGGGAACTTAGGG-1_CTRL1_C-0	3.95656	-0.857418	DCT/CNT	Control
V5_A	1505	2016	Normal glomerular		ACACTGATCAAGGTGT-1_CTRL1_C-0	9.2786	2.46195	PT	Control
V5_A	2391	3277	Vasculature		ACACTGGGACAGTCGT-1_CTRL1_C-0	4.54065	8.22943	Normal glomeruli	Control
V5_A	3441	6134	PT		ACAGATTAGGTTAGTG-1_CTRL1_C-0	2.56763	-1.33845	DCT/CNT	Control
V5_A	5014	10135	Tubulointerstitial		ACAGCATAGAGCCAGT-1_CTRL1_C-0	-2.50504	4.30339	Vasculature	Control
V5_A	6417	14755	Inflamed tubulointerstitial		ACAGCGACATTCTCAT-1_CTRL1_C-0	4.0468	6.93894	Normal glomeruli	Control
V5_A	4450	7684	Inflamed tubulointerstitial		ACAGCGCACCCGCAGC-1_CTRL1_C-0	-1.56565	4.65437	Vasculature	Control
V5_A	1892	2649	PT		ACAGGTGGAGGTGAGG-1_CTRL1_C-0	-1.19543	-2.91221	LOH	Control
V5_A	3582	5611	Inflamed glomerular		ACATAATAAGGCGGTG-1_CTRL1_C-0	6.18997	1.72344	PT/LOH	Control
V5_A	1737	2371	PT		ACATCCCGGCCATACG-1_CTRL1_C-0	8.24513	1.8057	PT	Control
V5_A	2252	3050	CNT/PC/IC		ACATCCTGGTAACTGT-1_CTRL1_C-0	4.7525	-1.28034	CNT/PC/IC	Control
V5_A	2308	3150	PT		ACATCGTATGCAATGG-1_CTRL1_C-0	7.12792	-1.62793	CNT/PC	Control
V5_A	3643	6017	Inflamed tubulointerstitial		ACATCGTTAACCTAGT-1_CTRL1_C-0	8.73209	-1.24757	PT/DCT	Control
V5_A	2623	3891	LOH		ACATGGCGCCAAAGTA-1_CTRL1_C-0	3.15102	-1.32617	CNT/PC/IC	Control
V5_A	3063	4721	CNT/PC/IC		ACATTAGTTTATATCC-1_CTRL1_C-0	-3.12266	3.06322	Vasculature	Control
V5_A	3746	5934	Inflamed tubulointerstitial		ACCAAACTAGAAATCC-1_CTRL1_C-0	10.7603	-0.672717	PT/DCT	Control
V5_A	2660	3701	CNT/PC/IC		ACCAACGCTTATTTAT-1_CTRL1_C-0	7.92135	0.588639	PT/LOH	Control
V5_A	2241	3100	PT		ACCAAGAACGCGTGTC-1_CTRL1_C-0	8.15756	-1.33322	PT/DCT	Control
V5_A	2743	4049	PT		ACCAATATGCAAGTTA-1_CTRL1_C-0	9.38247	-1.44851	PT/DCT	Control
V5_A	2756	3769	PT		ACCACAACTCAGAACA-1_CTRL1_C-0	3.13958	-2.71354	CNT/PC/IC	Control
V5_A	2717	4006	Inflamed tubulointerstitial		ACCACAAGTTTCTATC-1_CTRL1_C-0	9.55995	0.930889	PT/DCT	Control
V5_A	2081	2805	Vasculature		ACCACCAATGTAACAA-1_CTRL1_C-0	4.36491	7.92401	Normal glomeruli	Control
V5_A	2503	3442	Vasculature		ACCACGTGCAGCTATA-1_CTRL1_C-0	-0.454136	-2.98992	LOH	Control
V5_A	3324	5616	PT		ACCAGGAGTGTGATCT-1_CTRL1_C-0	4.95758	8.06363	Normal glomeruli	Control
V5_A	3853	6218	LOH		ACCATATCCGCAATAA-1_CTRL1_C-0	2.01256	-0.933217	Normal glomeruli	Control
V5_A	2168	2896	Inflamed tubulointerstitial		ACCCACCTACATGCTC-1_CTRL1_C-0	-1.02912	2.19357	Vasculature	Control
V5_A	2360	3327	Inflamed glomerular		ACCCATCTTGAGGGTA-1_CTRL1_C-0	3.94479	-0.903892	DCT/CNT	Control
V5_A	4479	8224	PT		ACCCGAGCGAAATTAC-1_CTRL1_C-0	-1.88291	-3.05121	LOH	Control
V5_A	2366	3291	Vasculature		ACCCGATTGGTTCCGA-1_CTRL1_C-0	-1.49034	-0.569214	LOH	Control
V5_A	4144	7058	Inflamed tubulointerstitial		ACCCGGATGACGCATC-1_CTRL1_C-0	1.62009	-3.02963	CNT/PC/IC	Control
V5_A	2022	2739	PT/LOH		ACCCGGTTACACTTCC-1_CTRL1_C-0	4.1724	-1.00295	DCT/CNT	Control
V5_A	1614	2024	Normal glomerular		ACCCTATAGGACTGAG-1_CTRL1_C-0	12.67	3.1082	PT	Control
V5_A	3071	4739	Normal glomerular		ACCCTATGCCATATCG-1_CTRL1_C-0	1.82573	-2.9311	CNT/PC/IC	Control
V5_A	2772	4051	Normal glomerular		ACCCTCCCTTGCTATT-1_CTRL1_C-0	8.88555	-2.18739	PT/DCT	Control
V5_A	2696	4204	Inflamed glomerular		ACCCTTCATCTGCGAA-1_CTRL1_C-0	10.1596	2.76658	PT	Control
V5_A	1883	2500	Vasculature		ACCCTTTAGTTCTCCA-1_CTRL1_C-0	3.759	-2.05548	CNT/PC/IC	Control
V5_A	4837	9113	Inflamed tubulointerstitial		ACCGAAAGGGCCCTGC-1_CTRL1_C-0	10.252	4.15187	PT	Control
V5_A	2759	4173	PT		ACCGACTGAGTCCCAC-1_CTRL1_C-0	8.24977	-1.22915	PT/DCT	Control
V5_A	2634	3660	Inflamed glomerular		ACCGATAGGCATAACC-1_CTRL1_C-0	3.01407	-1.71022	CNT/PC/IC	Control
V5_A	3395	5637	PT/DCT		ACCGATATTTAATCAT-1_CTRL1_C-0	4.68078	5.69943	Inflamed tubulointerstitium	Control
V5_A	1777	2264	PT		ACCGATGGTAGCATCG-1_CTRL1_C-0	3.31122	-2.25436	CNT/PC/IC	Control
V5_A	2024	2657	Vasculature		ACCGCGGTGGAAGTCG-1_CTRL1_C-0	8.96069	-1.6292	PT/DCT	Control
V5_A	4164	7218	LOH		ACCGGGCCTTTGTTGA-1_CTRL1_C-0	3.8819	-1.8736	DCT/CNT	Control
V5_A	2158	2910	Vasculature		ACCGTGACCACGTGGG-1_CTRL1_C-0	-1.50727	-3.46812	LOH	Control
V5_A	4438	7760	CNT/PC/IC		ACCTAAGTACCTTTCA-1_CTRL1_C-0	-1.63597	-3.13515	LOH	Control
V5_A	4829	9233	CNT/PC		ACCTACAGTATGTGGT-1_CTRL1_C-0	6.56367	1.85547	PT/LOH	Control
V5_A	4685	8710	PT		ACCTACTATAAATCTA-1_CTRL1_C-0	2.10881	-2.96808	CNT/PC/IC	Control
V5_A	4660	8364	PT		ACCTCCGCCCTCGCTG-1_CTRL1_C-0	3.24178	-1.69118	CNT/PC/IC	Control
V5_A	4044	6866	LOH		ACCTCCGTTATTCACC-1_CTRL1_C-0	10.7049	-0.599095	PT/DCT	Control
V5_A	2438	4140	PT		ACCTTTCCTTTAGAAG-1_CTRL1_C-0	12.8907	2.90456	PT	Control
V5_A	2073	2836	LOH		ACGAAATGGGCGGCAC-1_CTRL1_C-0	5.08106	-1.46829	LOH	Control
V5_A	2688	3945	Inflamed tubulointerstitial		ACGACTGGTCATACTC-1_CTRL1_C-0	-0.354528	-2.81999	LOH	Control
V5_A	3792	6198	Inflamed tubulointerstitial		ACGAGAACCCATCACG-1_CTRL1_C-0	7.85856	-1.19636	CNT/PC	Control
V5_A	4934	9865	PT		ACGAGATATTTGCTTA-1_CTRL1_C-0	2.75611	-0.967813	CNT/PC/IC	Control
V5_A	2836	4583	Inflamed tubulointerstitial		ACGAGTACGGATGCCC-1_CTRL1_C-0	4.19666	8.82211	Normal glomeruli	Control
V5_A	1874	2422	Normal glomerular		ACGATACATAGAACTA-1_CTRL1_C-0	3.39221	-0.948245	DCT/CNT	Control
V5_A	2425	3385	CNT/PC/IC		ACGATCATACATAGAG-1_CTRL1_C-0	4.34181	-2.02561	CNT/PC/IC	Control
V5_A	3844	6417	Tubulointerstitial		ACGATCATCTTGTAAA-1_CTRL1_C-0	7.62336	-1.18301	PT/DCT	Control
V5_A	2273	3111	Inflamed tubulointerstitial		ACGATGGATCCGATGC-1_CTRL1_C-0	10.2912	-1.499	PT/DCT	Control
V5_A	3781	6379	CNT/PC/IC		ACGCAAACTAATAGAT-1_CTRL1_C-0	-0.737822	-2.54879	LOH	Control
V5_A	2344	3456	PT		ACGCATTCGTGAGTAC-1_CTRL1_C-0	3.10322	-2.47394	CNT/PC/IC	Control
V5_A	3506	5643	PT		ACGCCCAGCTGTCGAT-1_CTRL1_C-0	11.7884	1.24395	PT	Control
V5_A	2251	3095	PT		ACGCCGCTAGACGACC-1_CTRL1_C-0	10.349	3.29351	PT	Control
V5_A	4199	7300	LOH		ACGCGAAGTCAGACGA-1_CTRL1_C-0	-2.07707	5.01509	Vasculature	Control
V5_A	3025	4709	PT/DCT		ACGCGCTACACAGGGT-1_CTRL1_C-0	-0.036913	-1.38964	LOH	Control
V5_A	3424	5110	LOH		ACGCGGGCCAAGGACA-1_CTRL1_C-0	8.52658	-0.558874	PT/DCT	Control
V5_A	4134	6797	Inflamed tubulointerstitial		ACGCTAGTGATACACT-1_CTRL1_C-0	8.84301	-0.586619	PT/DCT	Control
V5_A	3125	4772	PT		ACGGATGGTGCGGATA-1_CTRL1_C-0	-1.49502	-2.97676	LOH	Control
V5_A	1976	2622	Normal glomerular		ACGGCACTTGCTTGGG-1_CTRL1_C-0	6.13289	0.330629	Normal glomeruli	Control
V5_A	3168	5310	PT		ACGGCCAACATGGACT-1_CTRL1_C-0	10.1395	-0.410887	PT/DCT	Control
V5_A	2521	3851	PT/DCT		ACGGCGGGTTGCCCTG-1_CTRL1_C-0	4.53681	8.79605	Normal glomeruli	Control
V5_A	2722	3898	LOH		ACGGGAGTGTCGGCCC-1_CTRL1_C-0	6.55689	-0.809714	PT/LOH	Control
V5_A	2043	2750	CNT/PC		ACGTACAGATTTCTCT-1_CTRL1_C-0	12.0833	2.01575	PT	Control
V5_A	3363	5266	Inflamed tubulointerstitial		ACGTAGATTGCTGATG-1_CTRL1_C-0	9.97497	3.15265	PT	Control
V5_A	4525	7870	LOH		ACGTAGGAGAGTCGCT-1_CTRL1_C-0	10.8421	2.3189	PT	Control
V5_A	1905	2577	Vasculature		ACGTATTACTCCGATC-1_CTRL1_C-0	-1.60544	1.48461	Vasculature	Control
V5_A	4487	8090	Inflamed tubulointerstitial		ACGTCCTAAACGAGAT-1_CTRL1_C-0	5.10127	6.17379	Normal glomeruli	Control
V5_A	3201	4772	PT		ACGTGGTCGAATGTGC-1_CTRL1_C-0	9.63585	0.273373	PT/DCT	Control
V5_A	1918	2830	PT		ACGTTAATGTCGAAGA-1_CTRL1_C-0	9.06014	2.05974	PT	Control
V5_A	4385	7669	Inflamed tubulointerstitial		ACGTTCCGCGCTCCGT-1_CTRL1_C-0	4.53249	9.09047	Normal glomeruli	Control
V5_A	1440	2116	PT		ACGTTCGCAATCAATT-1_CTRL1_C-0	10.5993	-0.847324	PT/DCT	Control
V5_A	4437	7938	PT/LOH		ACGTTCGTTCAGGAAA-1_CTRL1_C-0	0.509115	-3.14789	CNT/PC/IC	Control
V5_A	2078	2718	PT		ACGTTCTGTACAAGTC-1_CTRL1_C-0	5.87459	0.716585	PT/LOH	Control
V5_A	2599	3923	PT		ACGTTTAGTTGTGATC-1_CTRL1_C-0	10.1769	0.271777	PT/DCT	Control
V5_A	2467	3382	PT		ACTACGCGTTAGAATT-1_CTRL1_C-0	6.26251	-0.0772884	PT/LOH	Control
V5_A	3516	5567	LOH		ACTATCCAGGGCATGG-1_CTRL1_C-0	4.16123	8.24232	Normal glomeruli	Control
V5_A	2143	3742	PT		ACTATTTCCGGGCCCA-1_CTRL1_C-0	-0.306689	-3.24288	LOH	Control
V5_A	2688	3879	Inflamed tubulointerstitial		ACTCAACGAATGTATT-1_CTRL1_C-0	6.27185	1.12278	PT	Control
V5_A	4195	7060	CNT/PC/IC		ACTCAAGTGCAAGGCT-1_CTRL1_C-0	-1.72247	-2.59942	LOH	Control
V5_A	2560	3663	Vasculature		ACTCAATAAAGGCACG-1_CTRL1_C-0	6.67662	5.78057	Normal glomeruli	Control
V5_A	3249	4868	Inflamed tubulointerstitial		ACTCAGACCTGCTTCT-1_CTRL1_C-0	11.175	3.41678	PT	Control
V5_A	2291	3143	PT		ACTCCAATATCATCAT-1_CTRL1_C-0	-0.150746	-2.76557	LOH	Control
V5_A	4043	6786	Vasculature		ACTCCCGAATTCGTTT-1_CTRL1_C-0	11.3766	1.02815	PT	Control
V5_A	2297	3128	Vasculature		ACTCCCTAATGCTAAA-1_CTRL1_C-0	7.10492	0.693402	PT/LOH	Control
V5_A	2245	3205	Tubulointerstitial		ACTCGCCGTTCGATAA-1_CTRL1_C-0	3.17884	-1.6162	CNT/PC/IC	Control
V5_A	2755	4804	Inflamed tubulointerstitial		ACTCTCTGACTTAGGT-1_CTRL1_C-0	3.88506	-1.049	DCT/CNT	Control
V5_A	4069	7301	Inflamed tubulointerstitial		ACTCTCTTATACACGA-1_CTRL1_C-0	2.80059	-1.13978	CNT/PC/IC	Control
V5_A	1673	2203	Inflamed tubulointerstitial		ACTCTTGTATAGTAAC-1_CTRL1_C-0	1.21623	-2.61898	CNT/PC/IC	Control
V5_A	5930	12168	CNT/PC/IC		ACTGAAACGCCGTTAG-1_CTRL1_C-0	-0.258947	-3.12819	LOH	Control
V5_A	2654	3801	PT/DCT		ACTGCCCGCCATTCTC-1_CTRL1_C-0	-1.45686	-3.17945	LOH	Control
V5_A	4830	9298	PT		ACTGCCGTCGTAACTC-1_CTRL1_C-0	3.07777	-3.0484	CNT/PC/IC	Control
V5_A	5191	9868	Inflamed glomerular		ACTGTACGATACACAT-1_CTRL1_C-0	3.56804	-1.50491	CNT/PC/IC	Control
V5_A	2359	3447	PT		ACTGTAGCACTTTGGA-1_CTRL1_C-0	3.8651	-1.14109	DCT/CNT	Control
V5_A	2105	2961	Normal glomerular		ACTGTATACGCGAGCA-1_CTRL1_C-0	8.5111	3.35061	PT	Control
V5_A	3828	6741	Inflamed tubulointerstitial		ACTGTCCAGGATTATA-1_CTRL1_C-0	10.2171	2.37911	PT	Control
V5_A	2843	4172	CNT/PC		ACTGTCTTCTTTAGAA-1_CTRL1_C-0	6.92556	5.70242	CNT/PC/IC	Control
V5_A	3762	6410	PT		ACTGTTTAGTGTAGGC-1_CTRL1_C-0	4.56395	6.62042	Normal glomeruli	Control
V5_A	3881	6828	PT/DCT		ACTTACGCATCCACGC-1_CTRL1_C-0	-0.00363413	-3.44629	CNT/PC/IC	Control
V5_A	3168	4791	CNT/PC/IC		ACTTAGTACGACAAGA-1_CTRL1_C-0	10.7164	3.4189	PT	Control
V5_A	5058	10524	PT		ACTTATACTTACCCGG-1_CTRL1_C-0	2.64295	-1.87464	CNT/PC/IC	Control
V5_A	2825	4064	PT/DCT		ACTTATTAGGATCGGT-1_CTRL1_C-0	-1.75577	5.38455	Vasculature	Control
V5_A	4513	7999	LOH		ACTTATTTATGTGCCA-1_CTRL1_C-0	5.49457	-1.81826	CNT/PC	Control
V5_A	3488	5564	Inflamed tubulointerstitial		ACTTCCATGCGGGACA-1_CTRL1_C-0	-1.42293	-2.8895	LOH	Control
V5_A	4312	7817	Inflamed glomerular		ACTTCGCCATACGCAC-1_CTRL1_C-0	-1.26272	-0.0585109	LOH	Control
V5_A	2848	4234	Inflamed tubulointerstitial		ACTTGCCATATTGTAC-1_CTRL1_C-0	3.20601	-2.20008	CNT/PC/IC	Control
V5_A	2777	4057	CNT/PC/IC		ACTTGTGGATGGAACG-1_CTRL1_C-0	10.6565	3.17526	PT	Control
V5_A	2247	3094	Inflamed tubulointerstitial		ACTTTACCCTCATGAA-1_CTRL1_C-0	12.3311	1.53674	PT	Control
V5_A	2949	4383	Tubulointerstitial		ACTTTCCTATAGCTTC-1_CTRL1_C-0	2.32148	-2.73419	CNT/PC/IC	Control
V5_A	2108	2880	Inflamed tubulointerstitial		AGAAATTATGACTCGC-1_CTRL1_C-0	11.3278	1.28863	PT	Control
V5_A	2561	3729	PT		AGAACGTGGTACATTC-1_CTRL1_C-0	-1.90015	-1.51153	DCT/CNT	Control
V5_A	3187	4927	Inflamed tubulointerstitial		AGAAGGTTGTAGGTCG-1_CTRL1_C-0	-0.803147	-1.94573	LOH	Control
V5_A	5007	9687	PT		AGAAGTGATTCGTGAT-1_CTRL1_C-0	-1.56517	-3.27764	LOH	Control
V5_A	3734	6451	PT/LOH		AGAATTATGGATTCGA-1_CTRL1_C-0	11.2552	2.39304	PT	Control
V5_A	3109	4627	Inflamed tubulointerstitial		AGAATTGTTTGACATA-1_CTRL1_C-0	11.1049	1.48724	PT	Control
V5_A	2447	3945	PT		AGACAGGCATCTCAGC-1_CTRL1_C-0	4.57374	8.69449	Normal glomeruli	Control
V5_A	1608	2011	PT		AGACATAGATCCTTCC-1_CTRL1_C-0	9.6678	2.49195	PT	Control
V5_A	2443	3519	Inflamed glomerular		AGACCATGGGATACAA-1_CTRL1_C-0	4.27593	7.73868	Normal glomeruli	Control
V5_A	2352	3274	PT		AGACCCGCCCTCCTCG-1_CTRL1_C-0	10.0155	0.376849	PT/DCT	Control
V5_A	2812	4140	Normal glomerular		AGACCGCTCCGCGGTT-1_CTRL1_C-0	10.1483	1.48868	PT	Control
V5_A	2021	2644	PT		AGACGAAGTGCCGGTC-1_CTRL1_C-0	2.2467	-3.2308	CNT/PC/IC	Control
V5_A	2720	3862	Normal glomerular		AGACGACGATGCCGCT-1_CTRL1_C-0	-1.01878	-2.90219	LOH	Control
V5_A	2206	3064	PT/LOH		AGACGCCCACTTCGCC-1_CTRL1_C-0	8.83646	-1.70784	PT/DCT	Control
V5_A	2595	4086	PT		AGACGGGATTGGTATA-1_CTRL1_C-0	3.77207	-0.452489	CNT/PC/IC	Control
V5_A	2960	4423	LOH		AGACTAGCCTTCCAGA-1_CTRL1_C-0	11.9135	2.43887	PT	Control
V5_A	1717	2535	PT		AGACTGTTACCGGGTC-1_CTRL1_C-0	-0.746713	-2.70347	LOH	Control
V5_A	2183	2881	Vasculature		AGAGAAACACCAGAAA-1_CTRL1_C-0	-2.0966	-0.474582	LOH	Control
V5_A	3031	4538	CNT/PC/IC		AGAGAAGGAGTACAAT-1_CTRL1_C-0	0.319361	-2.19486	LOH	Control
V5_A	2699	3785	Inflamed tubulointerstitial		AGAGCGTACAAGCTCG-1_CTRL1_C-0	3.21162	-1.04413	CNT/PC/IC	Control
V5_A	4071	6714	LOH		AGAGGCTTCGGAAACC-1_CTRL1_C-0	4.07752	-1.27978	DCT/CNT	Control
V5_A	2253	3231	Inflamed glomerular		AGAGGTATCTCGGTCC-1_CTRL1_C-0	9.71571	-1.08643	PT/DCT	Control
V5_A	3551	6236	Inflamed tubulointerstitial		AGAGTAAACTTCACTA-1_CTRL1_C-0	4.78631	6.38965	Normal glomeruli	Control
V5_A	4359	7674	Inflamed tubulointerstitial		AGATACCAATAGAACC-1_CTRL1_C-0	5.84664	-1.369	PT/LOH	Control
V5_A	3623	5870	PT		AGATACCGGTGTTCAC-1_CTRL1_C-0	-1.08753	0.504146	LOH	Control
V5_A	4347	7999	CNT/PC		AGATACGACTTCATAT-1_CTRL1_C-0	4.83653	6.93644	Normal glomeruli	Control
V5_A	2400	3334	CNT/PC/IC		AGATATAATACGACTA-1_CTRL1_C-0	-0.808835	-0.804055	LOH	Control
V5_A	3571	6680	PT		AGATCGTGCATAAGAT-1_CTRL1_C-0	2.29896	-2.52528	CNT/PC/IC	Control
V5_A	3934	6905	PT		AGATCTCAGGTGTGAT-1_CTRL1_C-0	4.91125	-0.489129	PT/LOH	Control
V5_A	2542	3785	Inflamed glomerular		AGATGACTCGCCCACG-1_CTRL1_C-0	10.2654	0.413218	PT/DCT	Control
V5_A	2549	3466	Vasculature		AGATGATGGAGTCTGG-1_CTRL1_C-0	7.27452	-1.58841	PT/DCT	Control
V5_A	4547	8219	LOH		AGATTATAGGACGTTT-1_CTRL1_C-0	6.93937	5.87916	Normal glomeruli	Control
V5_A	3098	4653	Inflamed tubulointerstitial		AGCAACATATCTTATT-1_CTRL1_C-0	5.18258	-1.32422	CNT/PC	Control
V5_A	2231	3042	CNT/PC/IC		AGCACCAGTACTCACG-1_CTRL1_C-0	7.00632	1.23781	PT/LOH	Control
V5_A	3414	5481	PT		AGCACTACCTCACCAG-1_CTRL1_C-0	6.41097	1.16632	PT/LOH	Control
V5_A	2468	3649	PT		AGCAGAAGGAGAAAGA-1_CTRL1_C-0	5.40962	-1.1687	LOH	Control
V5_A	2501	3454	CNT/PC/IC		AGCAGCCAGATGAATA-1_CTRL1_C-0	9.0703	2.766	PT	Control
V5_A	5008	9827	LOH		AGCATCGTCGATAATT-1_CTRL1_C-0	3.9634	-1.7242	DCT/CNT	Control
V5_A	2576	3522	CNT/PC/IC		AGCATTACGAGGCAAG-1_CTRL1_C-0	4.95458	7.28549	Normal glomeruli	Control
V5_A	3988	7308	PT		AGCCACTCCCGTGCTT-1_CTRL1_C-0	-0.982068	-1.05608	LOH	Control
V5_A	2168	3261	Inflamed tubulointerstitial		AGCCCATACATGTAAG-1_CTRL1_C-0	7.52921	0.629548	PT/LOH	Control
V5_A	1814	2597	Inflamed tubulointerstitial		AGCCCGCAACAAGCAG-1_CTRL1_C-0	6.62815	-0.281826	PT/LOH	Control
V5_A	3512	5515	Vasculature		AGCCCGGTAGCCTGTA-1_CTRL1_C-0	-1.12377	-3.10474	LOH	Control
V5_A	3530	5817	PT		AGCCCTCCCTGGTGGC-1_CTRL1_C-0	0.47247	-3.37883	CNT/PC/IC	Control
V5_A	2868	4394	Inflamed glomerular		AGCCCTGTCGCACCGT-1_CTRL1_C-0	2.73671	0.072526	CNT/PC/IC	Control
V5_A	1624	2026	PT		AGCCCTTGGACATCCC-1_CTRL1_C-0	12.4353	3.09254	PT	Control
V5_A	4182	6902	PT		AGCGACAGGAACGGTC-1_CTRL1_C-0	6.35647	-0.957437	PT/LOH	Control
V5_A	2273	3341	Inflamed tubulointerstitial		AGCGACCAACGATATT-1_CTRL1_C-0	9.79542	2.29805	PT	Control
V5_A	3566	5484	Inflamed tubulointerstitial		AGCGATGCGCCTAATA-1_CTRL1_C-0	10.5808	2.08075	PT	Control
V5_A	3146	4812	PT/DCT		AGCGCGGGTGCCAATG-1_CTRL1_C-0	-0.316033	-2.14599	LOH	Control
V5_A	2796	4290	Normal glomerular		AGCGGGAAGGGTCCAT-1_CTRL1_C-0	2.44117	-2.65099	CNT/PC/IC	Control
V5_A	3431	5371	Normal glomerular		AGCGGGTCTGACACTC-1_CTRL1_C-0	8.00814	-0.139625	PT/LOH	Control
V5_A	2681	3879	CNT/PC/IC		AGCGTACGAGAGCTAG-1_CTRL1_C-0	2.74792	-2.46096	CNT/PC/IC	Control
V5_A	3790	7373	PT		AGCGTAGCGCTAGACC-1_CTRL1_C-0	10.6217	1.72422	PT	Control
V5_A	3101	4808	Inflamed tubulointerstitial		AGCGTCTGAACCCGCA-1_CTRL1_C-0	9.18597	-1.20417	PT/DCT	Control
V5_A	4507	8126	LOH		AGCTAACAAGCAATGT-1_CTRL1_C-0	0.46564	-2.58997	CNT/PC/IC	Control
V5_A	4511	8463	Inflamed tubulointerstitial		AGCTAAGTACGCAGGC-1_CTRL1_C-0	9.58696	-1.51579	PT/DCT	Control
V5_A	5057	9616	LOH		AGCTAGAAGCAGAAGT-1_CTRL1_C-0	8.98419	-0.57679	PT/DCT	Control
V5_A	1805	2394	Inflamed tubulointerstitial		AGCTATTTAATCCAAC-1_CTRL1_C-0	2.50006	-0.477664	CNT/PC/IC	Control
V5_A	2354	3263	Vasculature		AGCTCCATATATGTTC-1_CTRL1_C-0	4.72983	7.56245	Normal glomeruli	Control
V5_A	4054	6837	Inflamed tubulointerstitial		AGCTCCTTCGCACATC-1_CTRL1_C-0	3.98276	-1.28435	DCT/CNT	Control
V5_A	3573	5878	PT		AGCTCTAGACGTTCCA-1_CTRL1_C-0	1.84195	-2.40092	CNT/PC/IC	Control
V5_A	2795	3924	PT		AGCTCTTCGTAACCTT-1_CTRL1_C-0	5.4359	7.15374	Normal glomeruli	Control
V5_A	3603	5636	PT/LOH		AGCTGAAGTAAACCAA-1_CTRL1_C-0	3.12725	-1.94846	CNT/PC/IC	Control
V5_A	3566	5890	Inflamed glomerular		AGCTGTAACCTCAATC-1_CTRL1_C-0	-1.50428	-2.11541	LOH	Control
V5_A	2646	4052	PT		AGCTTATAGAGACCTG-1_CTRL1_C-0	10.6962	0.754325	PT	Control
V5_A	4645	8535	Tubulointerstitial		AGCTTCAATACTTTGA-1_CTRL1_C-0	4.01425	-0.849092	CNT/PC/IC	Control
V5_A	1625	2242	PT		AGCTTCTTCTCGAGCA-1_CTRL1_C-0	4.5455	-1.26648	DCT/CNT	Control
V5_A	3598	5651	PT/LOH		AGGAACGAACGACTTC-1_CTRL1_C-0	2.70566	-1.35642	CNT/PC/IC	Control
V5_A	3610	5913	Inflamed tubulointerstitial		AGGACATCGCACGTCG-1_CTRL1_C-0	-0.0196971	-3.51187	LOH	Control
V5_A	2619	3819	Normal glomerular		AGGACGACCCATTAGA-1_CTRL1_C-0	0.343475	-1.28072	LOH	Control
V5_A	2534	3847	PT/DCT		AGGACGCTCGATGTTG-1_CTRL1_C-0	3.12473	-2.72177	CNT/PC/IC	Control
V5_A	3800	6406	PT		AGGAGGCCTTCGCGCG-1_CTRL1_C-0	5.46903	-2.14884	CNT/PC	Control
V5_A	3180	4814	PT/LOH		AGGATATAGGGATTTA-1_CTRL1_C-0	4.20393	7.65932	Normal glomeruli	Control
V5_A	2689	3905	Inflamed tubulointerstitial		AGGCAAAGAGGAATCA-1_CTRL1_C-0	10.7114	1.73654	PT	Control
V5_A	3344	5886	PT		AGGCAGATGCGTAAAC-1_CTRL1_C-0	10.6516	2.8988	PT	Control
V5_A	3037	4661	DCT/CNT		AGGCAGGGAGCGTACT-1_CTRL1_C-0	0.653014	-2.8298	CNT/PC/IC	Control
V5_A	3743	6116	Inflamed tubulointerstitial		AGGCATTGTCGTAGGG-1_CTRL1_C-0	2.41526	-3.32336	CNT/PC/IC	Control
V5_A	3565	5687	LOH		AGGCCCATTGTACAGG-1_CTRL1_C-0	10.4052	0.881286	PT/DCT	Control
V5_A	3180	4754	Vasculature		AGGCCCTAGAACGCCA-1_CTRL1_C-0	6.90702	0.923504	PT/LOH	Control
V5_A	4595	8826	PT		AGGCTTCCCGAAGAAG-1_CTRL1_C-0	-2.31133	-0.0760702	LOH	Control
V5_A	2217	3392	PT/DCT		AGGGAAACGAGGTACT-1_CTRL1_C-0	10.8881	2.88878	PT	Control
V5_A	2812	4085	DCT/CNT		AGGGACAGCACGGCGG-1_CTRL1_C-0	9.99519	2.13779	PT	Control
V5_A	2807	4016	PT/LOH		AGGGACCGGCTGCGTT-1_CTRL1_C-0	10.6191	3.41996	PT	Control
V5_A	4359	7666	Inflamed glomerular		AGGGCAGCGGCGTGGT-1_CTRL1_C-0	10.6983	1.21895	PT	Control
V5_A	4404	7734	CNT/PC/IC		AGGGCCCTAATGTTCT-1_CTRL1_C-0	4.28047	-1.45194	CNT/PC/IC	Control
V5_A	3309	5721	PT		AGGGCGTGATCGGCTA-1_CTRL1_C-0	8.51351	-1.28328	PT/DCT	Control
V5_A	4576	8137	Inflamed tubulointerstitial		AGGGCTGCAGTTACAG-1_CTRL1_C-0	3.55631	8.30227	Normal glomeruli	Control
V5_A	4445	8431	PT		AGGGTCAGAGCACTCG-1_CTRL1_C-0	0.329712	-2.9987	CNT/PC/IC	Control
V5_A	3416	5447	Inflamed tubulointerstitial		AGGGTCGATGCGAACT-1_CTRL1_C-0	8.81205	4.22285	PT	Control
V5_A	2848	4045	LOH		AGGGTGCCGTTCTTTA-1_CTRL1_C-0	0.861557	-2.34052	CNT/PC/IC	Control
V5_A	3940	7967	Inflamed tubulointerstitial		AGGGTGCTCTCGAGGG-1_CTRL1_C-0	3.99149	6.91404	Normal glomeruli	Control
V5_A	2551	3865	PT		AGGGTTCAGACGGTCC-1_CTRL1_C-0	0.66456	-3.11834	CNT/PC/IC	Control
V5_A	2340	3377	PT		AGGGTTTAGTTCGGGA-1_CTRL1_C-0	4.72749	-1.15991	DCT/CNT	Control
V5_A	3713	6012	Vasculature		AGGTAACCTCCTATTC-1_CTRL1_C-0	4.12686	-0.431842	DCT/CNT	Control
V5_A	2861	4142	CNT/PC/IC		AGGTAGATCGAGATAT-1_CTRL1_C-0	-1.72393	-2.06268	LOH	Control
V5_A	3451	5306	Inflamed tubulointerstitial		AGGTAGGTACAAAGCT-1_CTRL1_C-0	4.96954	-2.32381	CNT/PC	Control
V5_A	2498	3463	Inflamed tubulointerstitial		AGGTATAATTGATAGT-1_CTRL1_C-0	11.5934	2.0152	PT	Control
V5_A	3317	5002	Vasculature		AGGTCGCCACTTCGGT-1_CTRL1_C-0	5.85719	-2.13535	CNT/PC	Control
V5_A	4579	8915	LOH		AGGTCGCCTCCCAACA-1_CTRL1_C-0	3.36713	-1.212	DCT/CNT	Control
V5_A	2333	3940	Inflamed tubulointerstitial		AGGTCGCGGAGTTACT-1_CTRL1_C-0	9.6893	-1.19761	PT/DCT	Control
V5_A	3365	5303	Inflamed glomerular		AGGTGGTGACCTTCGC-1_CTRL1_C-0	5.93336	-0.0270137	PT/LOH	Control
V5_A	2816	4129	Inflamed tubulointerstitial		AGGTGTTGCCGACCAC-1_CTRL1_C-0	4.32713	-1.79604	DCT/CNT	Control
V5_A	2576	3744	DCT/CNT		AGGTTACACCATGCCG-1_CTRL1_C-0	2.89693	-2.03402	CNT/PC/IC	Control
V5_A	1800	2345	LOH		AGGTTGAGGCACGCTT-1_CTRL1_C-0	11.4454	2.98191	PT	Control
V5_A	3717	6096	PT		AGGTTTCACACACCTT-1_CTRL1_C-0	2.42567	1.33588	DCT/CNT	Control
V5_A	1733	2157	Inflamed tubulointerstitial		AGTACATCATTTATCA-1_CTRL1_C-0	4.76344	-1.05888	PT/DCT	Control
V5_A	3697	6982	PT/DCT		AGTACGGGCACCTGGC-1_CTRL1_C-0	-1.41099	-2.69734	LOH	Control
V5_A	4432	7937	Inflamed tubulointerstitial		AGTACTCTTATGCCCA-1_CTRL1_C-0	-0.33097	-1.32286	LOH	Control
V5_A	5609	12248	Inflamed tubulointerstitial		AGTAGAAGGCGCCTCA-1_CTRL1_C-0	8.95778	2.175	PT	Control
V5_A	2996	4232	Inflamed tubulointerstitial		AGTAGCGTGAACGAAC-1_CTRL1_C-0	12.6716	2.32631	PT	Control
V5_A	3759	6103	Inflamed tubulointerstitial		AGTAGGAAGGAAGTTG-1_CTRL1_C-0	2.72183	-2.15827	CNT/PC/IC	Control
V5_A	3720	6400	Inflamed tubulointerstitial		AGTAGGTAACATACAT-1_CTRL1_C-0	7.89307	-1.5756	PT/DCT	Control
V5_A	4828	8980	Inflamed tubulointerstitial		AGTATAATACTAGGCA-1_CTRL1_C-0	10.7325	1.93785	PT	Control
V5_A	2685	3882	PT		AGTATACACAGCGACA-1_CTRL1_C-0	6.09965	-1.21838	PT/LOH	Control
V5_A	2002	2601	LOH		AGTATCCATAATAACG-1_CTRL1_C-0	6.75649	5.95379	Normal glomeruli	Control
V5_A	3009	4899	PT		AGTATTTGGCACGACC-1_CTRL1_C-0	-0.225104	-2.57621	LOH	Control
V5_A	4969	9743	LOH		AGTCAAATGATGTGAT-1_CTRL1_C-0	-1.56393	-0.0867372	LOH	Control
V5_A	4143	6693	Inflamed tubulointerstitial		AGTCAACACCACCATC-1_CTRL1_C-0	5.07832	6.12859	Normal glomeruli	Control
V5_A	2001	2586	CNT/PC		AGTCAAGATGACACTT-1_CTRL1_C-0	8.92381	3.3922	PT	Control
V5_A	2678	3975	LOH		AGTCACTCCGCCTCAT-1_CTRL1_C-0	10.7871	2.06345	PT	Control
V5_A	4033	7348	PT		AGTCAGCCACCGCCTG-1_CTRL1_C-0	4.09594	-1.04188	DCT/CNT	Control
V5_A	4811	8985	LOH		AGTCCAGCGGGTACGT-1_CTRL1_C-0	-2.77538	2.09886	Vasculature	Control
V5_A	2470	3428	LOH		AGTCCATTGGCTGATG-1_CTRL1_C-0	9.74045	-0.28926	PT/DCT	Control
V5_A	3450	5319	PT		AGTCCCGCCTTTAATT-1_CTRL1_C-0	4.00391	-1.39982	DCT/CNT	Control
V5_A	3287	4984	Inflamed glomerular		AGTCGACGGTCTCAAG-1_CTRL1_C-0	4.22869	7.6852	Normal glomeruli	Control
V5_A	2453	3992	PT		AGTCGGTTGCGTGAGA-1_CTRL1_C-0	9.9146	-0.556641	PT/DCT	Control
V5_A	1828	2518	PT		AGTCGTATAAAGCAGA-1_CTRL1_C-0	4.42943	7.09726	Normal glomeruli	Control
V5_A	4200	7248	LOH		AGTCGTCGACCACCAA-1_CTRL1_C-0	-1.13403	-3.24541	LOH	Control
V5_A	2306	3173	CNT/PC/IC		AGTCGTGGGCATTACG-1_CTRL1_C-0	-1.92899	-3.33253	LOH	Control
V5_A	1809	2544	PT		AGTCTAAAGTATACTC-1_CTRL1_C-0	10.484	2.60476	PT	Control
V5_A	3000	4491	Inflamed tubulointerstitial		AGTCTCACAAGACTAC-1_CTRL1_C-0	-1.78291	-3.25944	LOH	Control
V5_A	2540	3470	Vasculature		AGTCTTCTCCTCAAAT-1_CTRL1_C-0	3.29602	-1.1911	CNT/PC/IC	Control
V5_A	2623	3656	Normal glomerular		AGTCTTTAAAGTGTCC-1_CTRL1_C-0	4.44607	7.38311	Normal glomeruli	Control
V5_A	2386	3414	Normal glomerular		AGTGAACAAACTTCTC-1_CTRL1_C-0	9.38482	3.22839	PT	Control
V5_A	2172	2914	PT		AGTGAGACTTCCAGTA-1_CTRL1_C-0	9.08075	3.12968	PT	Control
V5_A	2627	4036	PT/LOH		AGTGAGCCTCGCCGCC-1_CTRL1_C-0	8.40453	-0.574515	PT/DCT	Control
V5_A	2789	4023	CNT/PC/IC		AGTGAGGGTTTCTGAC-1_CTRL1_C-0	0.269678	2.59418	Inflamed tubulointerstitium	Control
V5_A	2752	3959	Inflamed tubulointerstitial		AGTGAGTCGAATTAAC-1_CTRL1_C-0	2.84766	-2.52407	CNT/PC/IC	Control
V5_A	2563	3850	Vasculature		AGTGATATGAGTAGTT-1_CTRL1_C-0	1.88711	-1.24959	CNT/PC/IC	Control
V5_A	3728	5928	Inflamed tubulointerstitial		AGTGCACGCTTAAGAA-1_CTRL1_C-0	-0.508812	-2.32129	LOH	Control
V5_A	3823	6402	CNT/PC/IC		AGTGCTAAACACAGCA-1_CTRL1_C-0	8.80597	2.27137	PT	Control
V4_C	3912	6954	PT/LOH		AGTGCTTGCACGAATA-1_CTRL1_C-0	9.21893	2.40767	PT	Control
V4_C	2483	3759	PT		AGTGGCGGCAATTTGA-1_CTRL1_C-0	3.29421	-1.40339	DCT/CNT	Control
V4_C	3101	4703	Normal glomerular		AGTGTATTGCGCATTG-1_CTRL1_C-0	3.99473	-1.69242	DCT/CNT	Control
V4_C	2042	2950	PT		AGTGTGGTCTATTGTG-1_CTRL1_C-0	10.6573	2.49159	PT	Control
V4_C	3376	5424	PT/DCT		AGTTAAACACTTGCGA-1_CTRL1_C-0	8.52093	0.968675	PT/LOH	Control
V4_C	2952	4450	Normal glomerular		AGTTAAGCGGTCCCGG-1_CTRL1_C-0	2.00929	-1.35543	CNT/PC/IC	Control
V4_C	5939	13123	Normal glomerular		AGTTACTCTATCGTGG-1_CTRL1_C-0	11.6876	1.85092	PT	Control
V4_C	2785	4101	PT/LOH		AGTTATTGAAAGGTAA-1_CTRL1_C-0	12.1716	1.89836	PT	Control
V4_C	2374	3505	PT		AGTTCCTACAGAATTA-1_CTRL1_C-0	5.4411	-2.00277	CNT/PC	Control
V4_C	2310	3560	PT		AGTTCCTATTTATGTT-1_CTRL1_C-0	-1.02921	-2.08685	LOH	Control
V4_C	3944	6640	Normal glomerular		AGTTGACATCGGCTGG-1_CTRL1_C-0	3.83954	-1.17933	DCT/CNT	Control
V4_C	3986	7443	PT		AGTTGACGGTCCTTGC-1_CTRL1_C-0	-1.86778	-2.73248	LOH	Control
V4_C	5366	11355	Normal glomerular		AGTTGGCAAGGCTAGA-1_CTRL1_C-0	2.56446	-1.54144	CNT/PC/IC	Control
V4_C	6203	15179	PT		AGTTTCGCAGGTCGGA-1_CTRL1_C-0	9.28009	2.34033	PT/DCT	Control
V4_C	3189	5056	PT		AGTTTGGCACGGGTTG-1_CTRL1_C-0	10.0609	2.89697	PT	Control
V4_C	3007	4646	PT/DCT		AGTTTGGCCAGACCTA-1_CTRL1_C-0	-1.60007	-2.62745	LOH	Control
V4_C	3158	5515	PT		ATAAACCATTGGACGG-1_CTRL1_C-0	8.82659	2.21885	PT	Control
V4_C	4834	9389	Normal glomerular		ATAAACGGACCCGTAA-1_CTRL1_C-0	9.45218	-1.842	PT/DCT	Control
V4_C	3960	7120	PT/DCT		ATAAACGTTGCACCAC-1_CTRL1_C-0	1.46282	-1.85004	CNT/PC/IC	Control
V4_C	4898	9511	Vasculature		ATAAAGGCTCGGTCGT-1_CTRL1_C-0	3.70436	-0.846334	LOH	Control
V4_C	4248	7722	LOH		ATAAATATTAGCAGCT-1_CTRL1_C-0	9.16417	-1.4403	PT/DCT	Control
V4_C	2027	2949	PT		ATAACGCCGGAGGGTC-1_CTRL1_C-0	-0.42988	-2.63661	LOH	Control
V4_C	2810	4332	PT		ATAACGGAGTCCAACG-1_CTRL1_C-0	-0.132491	0.896951	LOH	Control
V4_C	5334	10742	CNT/PC/IC		ATAAGGTGGAGAACAT-1_CTRL1_C-0	-1.71741	-3.52982	LOH	Control
V4_C	3416	5668	PT/DCT		ATAAGTAGGATTCAGA-1_CTRL1_C-0	4.51457	8.1419	Normal glomeruli	Control
V4_C	3145	4999	PT		ATAAGTAGGGCGACTC-1_CTRL1_C-0	11.2367	2.63242	PT	Control
V4_C	2332	3251	CNT/PC		ATAATCTTGGAGAACC-1_CTRL1_C-0	-0.51006	-2.07753	LOH	Control
V4_C	2478	3478	PT		ATAATTAGCTAAGTAG-1_CTRL1_C-0	5.80306	-0.204254	PT/LOH	Control
V4_C	2554	3755	PT/DCT		ATACCACGGGCAACTT-1_CTRL1_C-0	5.43456	4.69165	CNT/PC/IC	Control
V4_C	2330	3281	PT		ATACCAGCAAATTGCT-1_CTRL1_C-0	4.62204	8.81476	Normal glomeruli	Control
V4_C	4380	7987	Normal glomerular		ATACCAGGCTAATAGA-1_CTRL1_C-0	3.49051	-1.3571	CNT/PC/IC	Control
V4_C	3832	7909	PT		ATACCAGGTGAGCGAT-1_CTRL1_C-0	2.14894	-0.811346	CNT/PC/IC	Control
V4_C	2435	3537	PT		ATACGCCGATCTACCG-1_CTRL1_C-0	8.76549	-0.397582	PT/DCT	Control
V4_C	5153	11756	PT/DCT		ATACGCCGGCGAAACC-1_CTRL1_C-0	9.70622	-1.54442	PT/DCT	Control
V4_C	4511	8576	PT/LOH		ATACGGGTTTCGATTG-1_CTRL1_C-0	1.06794	-0.148284	LOH	Control
V4_C	4538	9106	PT/DCT		ATACGTACTTAGCCAC-1_CTRL1_C-0	2.61601	-1.3391	CNT/PC/IC	Control
V4_C	4376	8387	PT/DCT		ATACGTCCACTCCTGT-1_CTRL1_C-0	2.94973	0.106888	PT	Control
V4_C	2218	3161	PT		ATACTACCCGTACCAC-1_CTRL1_C-0	4.08502	1.70283	PT/LOH	Control
V4_C	4747	10357	PT		ATACTCTCGCCACTCT-1_CTRL1_C-0	4.74904	-1.33821	DCT/CNT	Control
V4_C	3785	6468	Normal glomerular		ATAGACAACGGGACCT-1_CTRL1_C-0	4.2351	0.480971	DCT/CNT	Control
V4_C	5205	10780	Normal glomerular		ATAGACGAAGAGAAAG-1_CTRL1_C-0	10.8434	1.73074	PT	Control
V4_C	5752	12090	CNT/PC/IC		ATAGATTTGCAGTCGG-1_CTRL1_C-0	8.74803	-1.95702	PT/DCT	Control
V4_C	2564	3619	CNT/PC		ATAGGCGGCTATAGAA-1_CTRL1_C-0	-0.363119	-1.59636	LOH	Control
V4_C	4618	9766	PT		ATAGGCTAGCTTCGCA-1_CTRL1_C-0	-0.232071	-1.78481	LOH	Control
V4_C	5348	11712	CNT/PC/IC		ATAGGGATATCCTTGA-1_CTRL1_C-0	2.8258	-2.08985	CNT/PC/IC	Control
V4_C	3637	5945	PT		ATAGGTTGGGCAGATG-1_CTRL1_C-0	4.05164	-0.727309	DCT/CNT	Control
V4_C	2047	2833	PT		ATAGTCTTTGACGTGC-1_CTRL1_C-0	8.71182	-1.02489	PT/DCT	Control
V4_C	4352	9071	PT/DCT		ATAGTGAAGCGTTCTC-1_CTRL1_C-0	10.1986	2.63439	PT	Control
V4_C	2396	3730	PT		ATAGTTCCACCCACTC-1_CTRL1_C-0	11.4842	2.20782	PT	Control
V4_C	3522	5860	PT		ATATAAATGTAGCTGC-1_CTRL1_C-0	6.15262	0.330115	PT/LOH	Control
V4_C	3303	5407	PT		ATATACGCTCGTGACG-1_CTRL1_C-0	5.56695	-1.21909	PT/LOH	Control
V4_C	4079	7037	PT		ATATCAACCTACAGAG-1_CTRL1_C-0	10.5083	2.7269	PT	Control
V4_C	3591	5938	PT/LOH		ATATCGGTAGGGAGAT-1_CTRL1_C-0	3.5685	-1.62559	DCT/CNT	Control
V4_C	3747	6209	CNT/PC/IC		ATATCGTTCCTCGAAC-1_CTRL1_C-0	-1.77419	0.246448	LOH	Control
V4_C	2602	4107	PT		ATATCTCCCTCGTTAA-1_CTRL1_C-0	-0.685197	-2.42079	LOH	Control
V4_C	4174	7363	CNT/PC		ATATGTCTCCCTAGCC-1_CTRL1_C-0	4.21859	0.422012	CNT/PC/IC	Control
V4_C	2746	4146	PT		ATATTCCCACAGGTCA-1_CTRL1_C-0	4.92105	-1.0715	CNT/PC/IC	Control
V4_C	3895	7328	DCT/CNT		ATATTGCTGTCAAAGT-1_CTRL1_C-0	2.98903	-0.992941	CNT/PC/IC	Control
V4_C	5631	13041	PT/DCT		ATATTGGAGAGGCCTT-1_CTRL1_C-0	2.06867	-2.7945	CNT/PC/IC	Control
V4_C	3459	5929	PT/DCT		ATATTTAACCCTCAAG-1_CTRL1_C-0	4.43223	-0.945464	DCT/CNT	Control
V4_C	4686	9577	PT/DCT		ATCAAACACTGTTCCA-1_CTRL1_C-0	4.14652	-1.09141	DCT/CNT	Control
V4_C	1680	2279	PT		ATCAAACGAAGGTTTG-1_CTRL1_C-0	-0.256893	-2.69665	LOH	Control
V4_C	4282	7920	PT/DCT		ATCAATCTGGGCTGCA-1_CTRL1_C-0	8.3823	-0.793818	PT/DCT	Control
V4_C	3426	5764	PT		ATCACATTAGAATATC-1_CTRL1_C-0	1.99348	1.19158	LOH	Control
V4_C	5068	9913	Vasculature		ATCACGTGCTAATTAA-1_CTRL1_C-0	6.52854	-1.35562	PT/LOH	Control
V4_C	2663	4085	PT		ATCACTTCATCCTCGC-1_CTRL1_C-0	5.62707	5.54293	CNT/PC/IC	Control
V4_C	4024	7171	Normal glomerular		ATCAGACGGCACGCCG-1_CTRL1_C-0	-1.82986	4.87313	Vasculature	Control
V4_C	3784	7863	PT		ATCAGCCTCATGCTGC-1_CTRL1_C-0	0.609724	0.600997	LOH	Control
V4_C	4828	9217	Normal glomerular		ATCAGTAGGCAGGGAT-1_CTRL1_C-0	5.35006	2.47829	PT	Control
V4_C	2725	4086	Normal glomerular		ATCATAGCCCTATGTA-1_CTRL1_C-0	9.9377	0.960774	PT/LOH	Control
V4_C	3606	6305	PT		ATCATCCAATATTTGT-1_CTRL1_C-0	4.62812	6.18101	Normal glomeruli	Control
V4_C	4080	7998	PT		ATCCAACGCAGTCATA-1_CTRL1_C-0	6.57734	-1.76936	CNT/PC	Control
V4_C	3327	5093	CNT/PC/IC		ATCCAATGGAGGGTCC-1_CTRL1_C-0	5.14047	0.00804995	PT/LOH	Control
V4_C	2207	3391	Vasculature		ATCCACGCTAAATGTT-1_CTRL1_C-0	10.1859	2.71541	PT	Control
V4_C	2494	4097	PT		ATCCAGAGCAACAACC-1_CTRL1_C-0	8.94416	-1.44672	PT/DCT	Control
V4_C	4398	8654	PT		ATCCAGGATTCGTGAA-1_CTRL1_C-0	4.60635	-1.2615	DCT/CNT	Control
V4_C	3505	6670	PT		ATCCGGACCAGCCTGA-1_CTRL1_C-0	3.89336	-1.40518	DCT/CNT	Control
V4_C	4631	8820	CNT/PC/IC		ATCCTACCTAAGCTCT-1_CTRL1_C-0	3.32823	-0.96656	CNT/PC/IC	Control
V4_C	4261	8172	PT/DCT		ATCCTGAATCGCTGCG-1_CTRL1_C-0	10.8338	1.96544	PT	Control
V4_C	5144	10100	Inflamed tubulointerstitial		ATCCTGCGTGGAATGG-1_CTRL1_C-0	6.58546	0.0928358	PT/LOH	Control
V4_C	4510	8824	PT/DCT		ATCCTGCTGCAGATAG-1_CTRL1_C-0	10.1759	1.40958	PT	Control
V4_C	3211	5406	PT		ATCCTTCTGAAAGAAC-1_CTRL1_C-0	2.80077	1.19555	Inflamed tubulointerstitium	Control
V4_C	4204	7741	PT/DCT		ATCGACCCAATACAGA-1_CTRL1_C-0	0.509218	-0.00869849	PT	Control
V4_C	3372	5380	PT		ATCGACTCTTTCCGTT-1_CTRL1_C-0	4.1428	-2.05298	CNT/PC/IC	Control
V4_C	3697	6422	Normal glomerular		ATCGCACGCCGGGAGA-1_CTRL1_C-0	1.43004	1.23142	LOH	Control
V4_C	4341	8508	DCT/CNT		ATCGCCAGTCAACATT-1_CTRL1_C-0	5.75646	1.70016	PT	Control
V4_C	3082	4618	PT/LOH		ATCGGCAAGCAGTCCA-1_CTRL1_C-0	7.61814	1.22883	PT/DCT	Control
V4_C	2308	3113	DCT/CNT		ATCGTTAGCTAGCGGA-1_CTRL1_C-0	4.82884	8.14552	Normal glomeruli	Control
V4_C	2969	4627	PT		ATCTAATATCCTACGG-1_CTRL1_C-0	-1.76748	-3.27366	LOH	Control
V4_C	3861	7037	PT		ATCTAGCTTGTGAGGG-1_CTRL1_C-0	9.523	0.85287	PT/LOH	Control
V4_C	4520	8375	PT/LOH		ATCTCCCACGGAATAT-1_CTRL1_C-0	4.22	-2.07104	CNT/PC/IC	Control
V4_C	3899	7598	PT		ATCTCCCTGCAATCTA-1_CTRL1_C-0	2.93294	-2.58216	CNT/PC/IC	Control
V4_C	6304	19218	PT		ATCTCGTGAGCGAAAC-1_CTRL1_C-0	3.56958	-1.02092	DCT/CNT	Control
V4_C	2444	3647	PT		ATCTGACATGGAAGGA-1_CTRL1_C-0	0.360821	-2.92805	LOH	Control
V4_C	4683	9091	PT/LOH		ATCTGCACCTCTGCGA-1_CTRL1_C-0	6.90214	-1.23784	CNT/PC	Control
V4_C	4051	7067	Normal glomerular		ATCTGCTGTTATCGCC-1_CTRL1_C-0	6.4074	-1.2926	PT/LOH	Control
V4_C	4411	9349	PT		ATCTGGGCTGTTCTTG-1_CTRL1_C-0	-1.57372	-2.39548	LOH	Control
V4_C	3702	6241	Normal glomerular		ATCTGGTTAAGACTGT-1_CTRL1_C-0	-0.280693	-0.195143	LOH	Control
V4_C	4114	6866	PT/LOH		ATCTGTAATTGTACCC-1_CTRL1_C-0	9.38773	0.123116	PT/DCT	Control
V4_C	3887	7099	PT		ATCTTATCGCACACCC-1_CTRL1_C-0	-1.62401	-3.23948	LOH	Control
V4_C	4895	9873	PT/LOH		ATCTTGACCTGCAACG-1_CTRL1_C-0	8.46907	-1.13586	PT/DCT	Control
V4_C	3593	5963	PT/DCT		ATCTTGACTTGTCCAA-1_CTRL1_C-0	10.3121	-0.226228	PT/DCT	Control
V4_C	4113	7567	Normal glomerular		ATGAAGCCAAGGAGCC-1_CTRL1_C-0	10.2957	2.56303	PT	Control
V4_C	4174	7363	PT/DCT		ATGACGCCGGCTCTAA-1_CTRL1_C-0	4.13712	-1.06712	DCT/CNT	Control
V4_C	3656	6388	PT/DCT		ATGACGCGTTCTATCC-1_CTRL1_C-0	-1.78883	-3.14286	LOH	Control
V4_C	6232	15500	CNT/PC/IC		ATGACTATCAGCTGTG-1_CTRL1_C-0	-0.277088	-3.15367	LOH	Control
V4_C	4400	7925	Normal glomerular		ATGACTATGCGACATT-1_CTRL1_C-0	9.78689	-0.796682	PT/DCT	Control
V4_C	3759	6487	PT/DCT		ATGAGGAGTGTTAATC-1_CTRL1_C-0	9.25331	-1.85221	DCT/CNT	Control
V4_C	3596	6131	PT/LOH		ATGAGGGCAGCGGCTA-1_CTRL1_C-0	3.0698	-2.65149	CNT/PC/IC	Control
V4_C	5835	12547	CNT/PC/IC		ATGATCGGGAATAGAC-1_CTRL1_C-0	8.93589	-1.11196	PT/DCT	Control
V4_C	2199	3237	PT		ATGATGCAATGGTACA-1_CTRL1_C-0	2.17709	-0.975099	CNT/PC/IC	Control
V4_C	2722	4164	PT		ATGCACTACCGCATTG-1_CTRL1_C-0	10.4501	1.92443	PT	Control
V4_C	2220	3176	PT/DCT		ATGCATGATCCAGGAT-1_CTRL1_C-0	4.44766	-1.31783	CNT/PC/IC	Control
V4_C	1926	2690	PT		ATGCATTCCGTGATGG-1_CTRL1_C-0	4.56577	-1.85298	PT/DCT	Control
V4_C	4750	9146	PT/LOH		ATGCCATTTGCGACCA-1_CTRL1_C-0	10.2084	-0.365238	PT/DCT	Control
V4_C	4732	9302	PT		ATGCCGGTTGATGGGA-1_CTRL1_C-0	2.2043	0.109776	DCT/CNT	Control
V4_C	5259	10267	CNT/PC/IC		ATGCGACAGTCCCATT-1_CTRL1_C-0	1.77979	-2.51633	CNT/PC/IC	Control
V4_C	2778	4204	PT/LOH		ATGCGAGTCCCACCAC-1_CTRL1_C-0	2.85736	-0.920993	CNT/PC/IC	Control
V4_C	3016	5116	PT		ATGCTCAGTGTTGCAT-1_CTRL1_C-0	6.74362	0.13034	PT/LOH	Control
V4_C	3468	6115	PT/LOH		ATGGATCCGGCGTCCG-1_CTRL1_C-0	6.14862	6.89886	Normal glomeruli	Control
V4_C	4209	8150	Normal glomerular		ATGGATTGACCAAACG-1_CTRL1_C-0	2.45428	-2.26956	CNT/PC/IC	Control
V4_C	3476	5917	Normal glomerular		ATGGGACCTGCTGAAC-1_CTRL1_C-0	0.569766	-3.28148	CNT/PC/IC	Control
V4_C	5622	12431	PT		ATGGGCCTCGGCCTCT-1_CTRL1_C-0	2.54171	-1.06259	CNT/PC/IC	Control
V4_C	2435	3262	LOH		ATGGTGCTCAAAGCCA-1_CTRL1_C-0	5.15911	7.49775	Normal glomeruli	Control
V4_C	4884	9675	PT/LOH		ATGTAAGGCTGCTCTT-1_CTRL1_C-0	10.1697	-1.05817	PT/DCT	Control
V4_C	2796	4433	PT/LOH		ATGTACATGCGGTGAG-1_CTRL1_C-0	10.4912	3.14853	PT	Control
V4_C	2363	3442	PT/DCT		ATGTACGATGACGTCG-1_CTRL1_C-0	7.79811	0.142891	PT/LOH	Control
V4_C	4173	8414	PT		ATGTAGCGCGCGTAGG-1_CTRL1_C-0	5.71186	6.32758	Normal glomeruli	Control
V4_C	3622	6798	PT		ATGTGCATCCGACGCA-1_CTRL1_C-0	4.1699	-1.31958	DCT/CNT	Control
V4_C	4085	7805	PT/DCT		ATGTTGATTAGAGACT-1_CTRL1_C-0	-0.259226	0.578044	LOH	Control
V4_C	4434	8689	PT/DCT		ATGTTGTAGTCTGTTT-1_CTRL1_C-0	-0.907291	-3.43008	LOH	Control
V4_C	5355	10489	Vasculature		ATTAAACATGCGGACC-1_CTRL1_C-0	-1.32127	0.871669	LOH	Control
V4_C	4743	8796	Normal glomerular		ATTAATACTACGCGGG-1_CTRL1_C-0	4.64072	8.51719	Normal glomeruli	Control
V4_C	4291	7790	PT/DCT		ATTAATGAACCAGTCG-1_CTRL1_C-0	0.508213	1.70761	LOH	Control
V4_C	5911	13325	CNT/PC/IC		ATTAATTCGGTCACTC-1_CTRL1_C-0	10.3659	-0.641977	PT/DCT	Control
V4_C	3542	6137	PT/LOH		ATTACAACTACCGGCC-1_CTRL1_C-0	8.53699	-0.372604	PT/DCT	Control
V4_C	4913	9682	PT		ATTACATGTCAGTCTT-1_CTRL1_C-0	9.65772	-0.371657	PT/DCT	Control
V4_C	6174	14529	CNT/PC/IC		ATTACCACACTGCCTG-1_CTRL1_C-0	9.04522	-1.38085	PT/DCT	Control
V4_C	4872	10040	PT/DCT		ATTACGCGCTGGCAGG-1_CTRL1_C-0	4.41084	8.70818	Normal glomeruli	Control
V4_C	6106	13905	LOH		ATTACTAGCCTCTTGC-1_CTRL1_C-0	2.86587	-1.58923	CNT/PC/IC	Control
V4_C	5880	15636	PT/DCT		ATTACTTACTGGGCAT-1_CTRL1_C-0	3.74855	-1.10144	DCT/CNT	Control
V4_C	4875	9521	Normal glomerular		ATTAGATTCCTCAGCA-1_CTRL1_C-0	-1.67349	-3.00569	DCT/CNT	Control
V4_C	3925	7191	PT		ATTAGATTGATAGCGG-1_CTRL1_C-0	9.57705	2.49458	PT	Control
V4_C	4614	9255	CNT/PC/IC		ATTAGGCGATGCTTTC-1_CTRL1_C-0	4.27416	-1.47436	DCT/CNT	Control
V4_C	2535	3741	PT		ATTATACTTTGCTCGT-1_CTRL1_C-0	5.34741	-1.03846	PT/LOH	Control
V4_C	3709	6508	PT		ATTATAGCTACTTTAC-1_CTRL1_C-0	2.98829	-1.09266	CNT/PC/IC	Control
V4_C	4066	7792	PT		ATTATCGGAATGTACG-1_CTRL1_C-0	1.49912	-2.69504	CNT/PC/IC	Control
V4_C	5186	10369	Normal glomerular		ATTATCTCGACAGATC-1_CTRL1_C-0	3.29427	-2.1537	CNT/PC/IC	Control
V4_C	4776	10140	PT/LOH		ATTATGCCATAGGGAG-1_CTRL1_C-0	4.12261	-1.46775	DCT/CNT	Control
V4_C	5490	13373	PT		ATTATTATGTCCGTCA-1_CTRL1_C-0	0.497883	-3.16277	CNT/PC/IC	Control
V4_C	6189	15071	PT		ATTATTCAGAGTCACT-1_CTRL1_C-0	0.131561	-0.942858	LOH	Control
V4_C	4628	9276	PT		ATTCAACCATTTAAGG-1_CTRL1_C-0	-0.759133	-1.84888	LOH	Control
V4_C	5849	13821	PT		ATTCACTGATGTTGGA-1_CTRL1_C-0	-1.67918	-3.15335	LOH	Control
V4_C	6226	16487	PT/DCT		ATTCAGGACCTATTTC-1_CTRL1_C-0	2.45587	-1.6639	CNT/PC/IC	Control
V4_C	4818	9089	CNT/PC/IC		ATTCATATACTGTCCA-1_CTRL1_C-0	-0.305525	-1.79033	LOH	Control
V4_C	2636	3801	PT/LOH		ATTCCTCCGCCAGTGC-1_CTRL1_C-0	9.46247	-1.24671	DCT/CNT	Control
V4_C	4176	7076	CNT/PC/IC		ATTCCTTCCAGGCGGT-1_CTRL1_C-0	3.38575	-2.0994	CNT/PC/IC	Control
V4_C	3881	7163	PT		ATTCGACGCCGGGCCT-1_CTRL1_C-0	4.35576	1.79194	PT	Control
V4_C	4264	8220	PT		ATTCGCGCCTTGAGAG-1_CTRL1_C-0	3.60945	-1.04978	CNT/PC/IC	Control
V4_C	4513	8503	PT		ATTCTCGTCTCTTTAG-1_CTRL1_C-0	10.5765	-0.643013	PT/DCT	Control
V4_C	5360	11389	PT		ATTCTTCGTACTTATG-1_CTRL1_C-0	-0.171648	2.31058	Vasculature	Control
V4_C	5990	16185	PT/LOH		ATTGAAGATCTTAGTG-1_CTRL1_C-0	1.37133	-2.40077	CNT/PC/IC	Control
V4_C	3382	6179	PT		ATTGACGTAACTCGGT-1_CTRL1_C-0	4.42564	-1.36813	DCT/CNT	Control
V4_C	4486	8161	Normal glomerular		ATTGATAGCAACGAGA-1_CTRL1_C-0	10.1955	2.92575	PT	Control
V4_C	5649	11988	Normal glomerular		ATTGATGAGTCCTAAC-1_CTRL1_C-0	5.33104	6.2568	Normal glomeruli	Control
V4_C	4914	10968	PT		ATTGCCTTTATGTTTG-1_CTRL1_C-0	10.391	2.73523	PT	Control
V4_C	5247	11156	PT/LOH		ATTGCGATCAGTAACT-1_CTRL1_C-0	1.67756	-2.43414	CNT/PC/IC	Control
V4_C	5669	12925	Inflamed glomerular		ATTGCTGCTCCTCCAT-1_CTRL1_C-0	5.87135	5.95717	Normal glomeruli	Control
V4_C	4530	8617	Normal glomerular		ATTGGATTACAGCGTA-1_CTRL1_C-0	5.22548	6.87779	Normal glomeruli	Control
V4_C	6427	15221	Tubulointerstitial		ATTGGGAATATCTTGG-1_CTRL1_C-0	9.17873	-1.92639	PT/DCT	Control
V4_C	3423	6348	PT		ATTGTACAACTCGGCT-1_CTRL1_C-0	9.91131	-0.949585	PT/DCT	Control
V4_C	3975	7263	PT/LOH		ATTGTCGCAATACCTT-1_CTRL1_C-0	4.08771	9.08998	Normal glomeruli	Control
V4_C	4096	8666	PT		ATTGTTCAACGATCCG-1_CTRL1_C-0	6.12904	-0.742056	PT/LOH	Control
V4_C	3609	6280	CNT/PC		ATTTAACTCGTATTAC-1_CTRL1_C-0	9.43318	-1.79393	PT/DCT	Control
V4_C	3319	5783	PT		ATTTACAGTTTACTGG-1_CTRL1_C-0	6.30097	6.63755	Normal glomeruli	Control
V4_C	4391	8301	PT/DCT		ATTTACTAAGTCCATT-1_CTRL1_C-0	11.4135	0.295585	PT	Control
V4_C	4261	7239	PT/LOH		ATTTCATTATTTCGCG-1_CTRL1_C-0	2.65395	-2.7049	CNT/PC/IC	Control
V4_C	4059	7371	CNT/PC		ATTTCCGGGTTCTGCG-1_CTRL1_C-0	1.38414	-2.94845	CNT/PC/IC	Control
V4_C	2377	3312	PT/DCT		ATTTGCCTAGTTACGA-1_CTRL1_C-0	9.76984	-1.60782	PT/DCT	Control
V4_C	5031	10791	PT		ATTTGCGCGAGTAGCT-1_CTRL1_C-0	-1.77599	-2.68626	LOH	Control
V4_C	5621	13532	Inflamed glomerular		ATTTGTCTTGGGAGCT-1_CTRL1_C-0	5.89887	6.26628	CNT/PC/IC	Control
V4_C	1942	2640	PT/DCT		CAAACCCTCCGGCGGG-1_CTRL1_C-0	11.2838	1.84174	PT	Control
V4_C	5434	12020	CNT/PC		CAAACGAGTATCGCAG-1_CTRL1_C-0	2.27856	-2.02792	CNT/PC/IC	Control
V4_C	2777	4674	PT		CAAACGGTCGCACTTT-1_CTRL1_C-0	8.42759	-0.965846	PT/DCT	Control
V4_C	3697	6688	PT		CAAACTACGATAGAGA-1_CTRL1_C-0	8.87265	1.37037	PT/DCT	Control
V4_C	4633	9668	PT/DCT		CAAACTATTGAGCTTC-1_CTRL1_C-0	3.15069	-1.32306	CNT/PC/IC	Control
V4_C	2200	3002	DCT/CNT		CAAACTCGCGACGCCG-1_CTRL1_C-0	3.32772	-0.755591	DCT/CNT	Control
V4_C	3986	7105	PT		CAAAGATTATTGGGCC-1_CTRL1_C-0	6.78172	-0.291083	PT/LOH	Control
V4_C	5095	10873	PT		CAAAGGTCATCTGAAA-1_CTRL1_C-0	2.88497	-2.73941	CNT/PC/IC	Control
V4_C	6021	13676	CNT/PC/IC		CAAATGCGGAGTGTTC-1_CTRL1_C-0	4.29787	8.14053	Normal glomeruli	Control
V4_C	5597	12432	Normal glomerular		CAAATGTCCTTCCGTG-1_CTRL1_C-0	0.919558	-1.92964	CNT/PC/IC	Control
V4_C	3449	5436	PT/LOH		CAAATTGTCAGCAAGC-1_CTRL1_C-0	9.54456	-1.78596	PT/DCT	Control
V4_C	3679	6324	Vasculature		CAACAGTGCCAAACGG-1_CTRL1_C-0	9.14959	-1.43475	PT/DCT	Control
V4_C	4121	7155	Normal glomerular		CAACCAGTGGCCTACC-1_CTRL1_C-0	4.33649	-1.2284	CNT/PC/IC	Control
V4_C	2335	3252	PT		CAACGACCCGTTTACA-1_CTRL1_C-0	9.30878	-1.49881	PT/DCT	Control
V4_C	2300	3288	PT		CAACGGTTCTTGATAC-1_CTRL1_C-0	-1.46238	-0.375624	LOH	Control
V4_C	4570	8375	PT/LOH		CAACTATATCGAATGC-1_CTRL1_C-0	3.52746	-1.88488	CNT/PC/IC	Control
V4_C	4320	8025	PT		CAACTCCTTGATCCCG-1_CTRL1_C-0	4.777	6.83057	Normal glomeruli	Control
V4_C	2382	3456	PT		CAACTGCTCATCCGAT-1_CTRL1_C-0	10.0485	1.01641	PT	Control
V4_C	2813	4286	PT/DCT		CAACTTGTAGTGGGCA-1_CTRL1_C-0	5.8561	-1.98224	CNT/PC	Control
V4_C	3397	6334	PT		CAAGATATTATAACGT-1_CTRL1_C-0	2.41136	-1.44563	CNT/PC/IC	Control
V4_C	5077	9788	Normal glomerular		CAAGCAACGTCGGAGT-1_CTRL1_C-0	9.30796	-2.04948	PT/DCT	Control
V4_C	5106	10397	PT/LOH		CAAGCACCAAATGCCT-1_CTRL1_C-0	9.19873	1.07167	PT/DCT	Control
V4_C	1768	2418	PT		CAAGCGGCACATAATT-1_CTRL1_C-0	0.904528	-0.153559	LOH	Control
V4_C	5546	12225	PT/DCT		CAAGGATCGCATGTTC-1_CTRL1_C-0	3.35873	-1.88652	CNT/PC/IC	Control
V4_C	6100	14939	PT		CAAGGCCAGTGGTGCA-1_CTRL1_C-0	-1.00669	-2.51752	LOH	Control
V4_C	2273	3416	PT		CAAGGTCCTATAGGCT-1_CTRL1_C-0	8.79935	-1.10216	PT/DCT	Control
V4_C	3975	8057	PT		CAAGTAAGTGATAGAC-1_CTRL1_C-0	5.93649	0.347147	PT/LOH	Control
V4_C	4632	9414	PT		CAAGTGAACTTTGGTT-1_CTRL1_C-0	11.0165	1.38857	PT	Control
V4_C	2385	3529	PT		CAAGTGTGGTTGCAAA-1_CTRL1_C-0	11.1257	3.81005	PT	Control
V4_C	1750	2404	PT/DCT		CAATAAACCTTGGCCC-1_CTRL1_C-0	-0.480623	2.55019	Inflamed tubulointerstitium	Control
V4_C	4406	7784	Vasculature		CAATACGAGAGTCTGA-1_CTRL1_C-0	8.82612	-0.424138	PT/DCT	Control
V4_C	4347	7815	CNT/PC		CAATATTCTTGACCTA-1_CTRL1_C-0	-0.361628	-1.89351	LOH	Control
V4_C	2088	3003	PT		CAATCCCTATACCAGC-1_CTRL1_C-0	6.84095	-1.37085	CNT/PC	Control
V4_C	3522	5973	PT/LOH		CAATCCTGCCGTGGAG-1_CTRL1_C-0	9.15027	-2.12857	PT/DCT	Control
V4_C	4197	8158	PT		CAATGGATCTCTACCA-1_CTRL1_C-0	7.9118	-1.47953	CNT/PC/IC	Control
V4_C	4538	8618	PT/LOH		CAATGGTCGGCCTGGG-1_CTRL1_C-0	10.6674	2.27519	PT	Control
V4_C	3099	4781	PT/DCT		CAATGTGCCAACCCTT-1_CTRL1_C-0	3.80627	-2.2341	CNT/PC/IC	Control
V4_C	4187	8453	PT		CAATTAAGGGTGATGA-1_CTRL1_C-0	2.94258	-2.02994	CNT/PC/IC	Control
V4_C	5644	12630	CNT/PC/IC		CAATTTCGTATAAGGG-1_CTRL1_C-0	2.40072	-3.33837	CNT/PC/IC	Control
V4_C	2245	3367	PT		CACAATGAGCTGCTAT-1_CTRL1_C-0	2.41724	-2.36658	CNT/PC/IC	Control
V4_C	3897	7335	PT		CACACACGCTAACGAG-1_CTRL1_C-0	5.14494	6.44995	Normal glomeruli	Control
V4_C	4664	8810	CNT/PC/IC		CACACAGCTTGCGCTC-1_CTRL1_C-0	5.80152	-0.224031	PT/LOH	Control
V4_C	3769	5965	Vasculature		CACACAGGGATAGATT-1_CTRL1_C-0	4.62739	2.08051	PT	Control
V4_C	5362	11011	CNT/PC/IC		CACACGCGCTGTCTTA-1_CTRL1_C-0	4.14667	7.09522	Normal glomeruli	Control
V4_C	2324	3199	CNT/PC/IC		CACAGCACCCACGGCA-1_CTRL1_C-0	4.55241	7.74521	Normal glomeruli	Control
V4_C	4230	7833	CNT/PC		CACAGGGCCGTTGTCA-1_CTRL1_C-0	-1.50223	-2.6767	LOH	Control
V4_C	3867	6626	PT/DCT		CACAGTCCCGCTTCGC-1_CTRL1_C-0	2.91221	-0.513578	CNT/PC/IC	Control
V4_C	2886	4745	PT		CACAGTTCGCTTCCCA-1_CTRL1_C-0	10.6776	3.24652	PT	Control
V4_C	4556	8383	LOH		CACATAAGGCGACCGT-1_CTRL1_C-0	-1.30755	-3.20258	LOH	Control
V4_C	3706	7231	PT		CACATCGTGCACGCGC-1_CTRL1_C-0	-0.259494	-1.48409	LOH	Control
V4_C	5657	12209	CNT/PC/IC		CACATCTCACCGACGA-1_CTRL1_C-0	5.1988	-1.83591	CNT/PC	Control
V4_C	3475	5650	PT/DCT		CACATTCTTTCGATGG-1_CTRL1_C-0	4.05427	-0.890153	DCT/CNT	Control
V4_C	4022	7176	Normal glomerular		CACCATCGGAGGAGAC-1_CTRL1_C-0	10.3366	3.10483	PT	Control
V4_C	2545	3956	PT		CACCCAAATCTTATGT-1_CTRL1_C-0	11.1983	2.52736	PT	Control
V4_C	3708	7156	PT		CACCCACACGTCACCC-1_CTRL1_C-0	11.4471	2.71591	PT	Control
V4_C	4064	8430	PT		CACCCACGAGGCAATT-1_CTRL1_C-0	-1.56262	-3.53701	LOH	Control
V4_C	2964	4319	PT/LOH		CACCCGGTTTGTGACT-1_CTRL1_C-0	-1.38259	-2.84502	LOH	Control
V4_C	3105	5534	PT		CACCCTAACAAGATCT-1_CTRL1_C-0	-0.837359	-2.89976	LOH	Control
V4_C	4660	9521	PT/DCT		CACCCTTTCCTCGCTC-1_CTRL1_C-0	2.74139	-2.44278	CNT/PC/IC	Control
V4_C	3855	6800	Vasculature		CACCGATACACCGAGC-1_CTRL1_C-0	4.96388	7.23739	Normal glomeruli	Control
V4_C	5928	13056	Vasculature		CACCGCCAGAAGGTTT-1_CTRL1_C-0	3.00411	-2.10882	CNT/PC/IC	Control
V4_C	3218	5171	PT/LOH		CACCGCCGACCAGCGA-1_CTRL1_C-0	8.29468	0.319711	PT	Control
V4_C	5377	12114	PT/DCT		CACCGTATCCCATCCG-1_CTRL1_C-0	6.48601	-1.27721	PT/DCT	Control
V4_C	4051	8314	PT		CACCGTTAGGGATCAC-1_CTRL1_C-0	5.40747	-1.35872	PT/LOH	Control
V4_C	3811	7955	PT		CACCGTTGCGCGATAT-1_CTRL1_C-0	-2.12515	-2.72262	LOH	Control
V4_C	4097	7532	PT/LOH		CACCTAATAGAGTCGT-1_CTRL1_C-0	-0.622842	-3.32839	LOH	Control
V4_C	3502	6450	PT		CACCTAATCAGTTTAC-1_CTRL1_C-0	2.96048	-2.30081	CNT/PC/IC	Control
V4_C	3813	6536	PT		CACCTCGATGGTGGAC-1_CTRL1_C-0	3.33397	-1.80479	CNT/PC/IC	Control
V4_C	5206	10444	CNT/PC/IC		CACCTTGCGAAACTCG-1_CTRL1_C-0	3.47367	-0.757011	DCT/CNT	Control
V4_C	4462	9005	PT/DCT		CACCTTGGCGCCTTTG-1_CTRL1_C-0	11.648	2.55431	PT	Control
V4_C	3851	6582	PT/LOH		CACGACTAAAGTTCTG-1_CTRL1_C-0	9.3917	-1.81659	PT/DCT	Control
V4_C	4728	9118	CNT/PC/IC		CACGCACAGCGCAGCT-1_CTRL1_C-0	9.33585	-0.489773	PT/DCT	Control
V4_C	3790	6462	Normal glomerular		CACGCAGCGAGGCTTT-1_CTRL1_C-0	8.31502	-1.0566	PT/DCT	Control
V4_C	2734	4041	PT		CACGCGGAACTGTTGC-1_CTRL1_C-0	5.20847	6.39313	Normal glomeruli	Control
V4_C	4297	7490	CNT/PC/IC		CACGTCAATCAATGGA-1_CTRL1_C-0	4.1952	6.99446	Normal glomeruli	Control
V4_C	4499	9992	PT/DCT		CACGTCGGCAACCTCT-1_CTRL1_C-0	-1.45346	-2.97173	LOH	Control
V4_C	5044	10057	Normal glomerular		CACGTTCGTGCTCTAG-1_CTRL1_C-0	2.24514	-2.4942	CNT/PC/IC	Control
V4_C	5370	12130	PT/LOH		CACGTTTCGTACACAC-1_CTRL1_C-0	5.33744	-0.231256	PT/LOH	Control
V4_C	2229	3255	PT		CACTCAAGAGCTATGG-1_CTRL1_C-0	2.52281	-2.17836	CNT/PC/IC	Control
V4_C	1830	2430	PT		CACTCAGCTCTTGAGG-1_CTRL1_C-0	9.53004	-1.25075	PT/DCT	Control
V4_C	3227	5496	PT		CACTCCTATGTAAGAT-1_CTRL1_C-0	0.777149	-2.67023	CNT/PC/IC	Control
V4_C	2318	3304	PT		CACTCCTCTCGGTCGG-1_CTRL1_C-0	4.3269	7.86586	Normal glomeruli	Control
V4_C	4204	8163	PT/DCT		CACTCGAGCTGAACAA-1_CTRL1_C-0	-0.677744	-3.18761	LOH	Control
V4_C	3765	6399	PT/LOH		CACTCTCAAGCATCGA-1_CTRL1_C-0	-1.39834	-1.72406	LOH	Control
V4_C	3011	4629	CNT/PC/IC		CACTCTTCTGCTAGCC-1_CTRL1_C-0	5.09803	-0.76921	PT/LOH	Control
V4_C	3401	6061	DCT/CNT		CACTGACGATTGTGGA-1_CTRL1_C-0	-1.10664	-3.15155	LOH	Control
V4_C	5657	13442	Normal glomerular		CACTGTCCAAGTGAGA-1_CTRL1_C-0	2.14574	-2.17885	CNT/PC/IC	Control
V4_C	4574	9274	PT/LOH		CAGACCTGTAAGTGTT-1_CTRL1_C-0	4.87572	7.61488	Normal glomeruli	Control
V4_C	2419	3444	Normal glomerular		CAGACGAACCTGATAC-1_CTRL1_C-0	-2.22875	1.25944	LOH	Control
V4_C	4819	9935	PT/DCT		CAGAGACGGTCACCCA-1_CTRL1_C-0	-3.12554	4.69007	Vasculature	Control
V4_C	3901	7164	Inflamed glomerular		CAGAGCATGAGCTTGC-1_CTRL1_C-0	4.04276	8.40192	Normal glomeruli	Control
V4_C	5108	10839	PT		CAGAGGCGATGCATGA-1_CTRL1_C-0	8.11674	0.0702639	PT/LOH	Control
V4_C	2297	3316	PT		CAGAGTGATTTAACGT-1_CTRL1_C-0	9.68376	-1.24267	DCT/CNT	Control
V4_C	5171	10163	Normal glomerular		CAGATAATGGGCGGGT-1_CTRL1_C-0	8.32524	1.97826	CNT/PC	Control
V4_C	3578	6004	PT		CAGATACTAACATAGT-1_CTRL1_C-0	9.5231	0.771962	PT/DCT	Control
V4_C	3534	6024	PT		CAGCAGCCCGTTCCTT-1_CTRL1_C-0	-0.538435	-1.95899	LOH	Control
V4_C	3286	5576	PT/LOH		CAGCAGTCTGTGCTGC-1_CTRL1_C-0	0.540264	0.300422	LOH	Control
V4_C	4870	9335	Normal glomerular		CAGCCCTCACAGGCAG-1_CTRL1_C-0	8.31638	-1.25393	PT/DCT	Control
V4_C	3675	6019	Normal glomerular		CAGCCGGGCCCTCTAT-1_CTRL1_C-0	9.82344	2.03129	PT	Control
V4_C	3904	6593	Normal glomerular		CAGCCTCCTGCAGAGG-1_CTRL1_C-0	8.23966	3.87786	PT	Control
V4_C	2098	2791	PT/DCT		CAGCCTCGATAGCGGT-1_CTRL1_C-0	3.57262	-2.05642	CNT/PC/IC	Control
V4_C	3048	5436	PT		CAGCCTCTCCTCAAGA-1_CTRL1_C-0	3.34685	-2.35258	CNT/PC/IC	Control
V4_C	4402	8655	PT		CAGCTCACTGAGACAT-1_CTRL1_C-0	4.24046	-0.0506356	CNT/PC/IC	Control
V4_C	4409	8155	PT/LOH		CAGCTCGACAAGTTAA-1_CTRL1_C-0	4.023	-1.42727	DCT/CNT	Control
V4_C	3535	6087	PT		CAGCTCGTGCTTGTGT-1_CTRL1_C-0	8.13011	-0.873001	PT/DCT	Control
V4_C	4299	7503	PT		CAGGAAGACTTTATAT-1_CTRL1_C-0	8.42865	-0.728703	CNT/PC	Control
V4_C	3603	5716	Normal glomerular		CAGGATATATCGTTGT-1_CTRL1_C-0	-0.602508	0.532395	LOH	Control
V4_C	4430	8251	Normal glomerular		CAGGATCCGCCCGACC-1_CTRL1_C-0	4.09963	9.01066	Normal glomeruli	Control
V4_C	5800	13157	CNT/PC/IC		CAGGCAGTCTTACCAG-1_CTRL1_C-0	8.64379	2.72801	PT	Control
V4_C	3229	4906	PT/LOH		CAGGCCGTTTGGGTGT-1_CTRL1_C-0	4.30625	2.17794	PT	Control
V4_C	3132	4646	CNT/PC		CAGGCGCACGGTGGTC-1_CTRL1_C-0	-1.74689	-3.28542	LOH	Control
V4_C	2515	3895	PT		CAGGCGCCATGCTAGG-1_CTRL1_C-0	-1.32655	-3.58244	LOH	Control
V4_C	4015	7938	PT		CAGTAACTATTTATTG-1_CTRL1_C-0	2.97584	-2.61993	CNT/PC/IC	Control
V4_C	5834	14425	DCT/CNT		CAGTAATCCCTCCCAG-1_CTRL1_C-0	-0.77893	-0.224409	LOH	Control
V4_C	3749	6674	DCT/CNT		CAGTACATTCTCTAAA-1_CTRL1_C-0	11.2408	1.55879	PT	Control
V4_C	3055	4569	PT		CAGTAGCCCACGCGGT-1_CTRL1_C-0	1.42109	-2.69509	CNT/PC/IC	Control
V4_C	6008	13571	PT		CAGTAGCGAGGTAGTA-1_CTRL1_C-0	8.18947	2.15911	Normal glomeruli	Control
V4_C	2050	2775	PT		CAGTCGAGGATGCAAT-1_CTRL1_C-0	0.274446	-3.23436	CNT/PC/IC	Control
V4_C	4764	10431	PT/LOH		CAGTCTCTCGGCTAAT-1_CTRL1_C-0	1.88571	-2.48311	CNT/PC/IC	Control
V4_C	3724	6101	PT/LOH		CAGTGAATAAATGACT-1_CTRL1_C-0	3.71526	-1.68862	DCT/CNT	Control
V4_C	1754	2392	PT		CAGTGGTTGCACATGA-1_CTRL1_C-0	12.4684	2.53873	PT	Control
V4_C	2708	4423	PT/DCT		CAGTGTCCGCAGAATG-1_CTRL1_C-0	7.14121	-1.57617	PT/DCT	Control
V4_C	4316	7630	Normal glomerular		CAGTGTCGGCTGGCCC-1_CTRL1_C-0	0.0651548	-1.27078	LOH	Control
V4_C	3837	7148	PT		CAGTTCCGCGGGTCGA-1_CTRL1_C-0	3.7985	8.18347	Normal glomeruli	Control
V4_C	4793	9224	Vasculature		CAGTTCGAGGACCCGA-1_CTRL1_C-0	0.704357	0.453223	LOH	Control
V4_C	3698	6480	PT		CATAACGGACAGTCGT-1_CTRL1_C-0	8.07549	2.37058	PT	Control
V4_C	4163	7884	PT		CATAATGAGCGGGCGA-1_CTRL1_C-0	6.0198	-1.31571	PT/LOH	Control
V4_C	2748	4077	PT/DCT		CATACAAAGCCGAACC-1_CTRL1_C-0	2.5795	-2.80473	CNT/PC/IC	Control
V4_C	3230	5559	PT		CATACCCGTACCCAGT-1_CTRL1_C-0	4.08501	1.94894	PT	Control
V4_C	2562	3766	CNT/PC		CATACGAACTAGCTGG-1_CTRL1_C-0	-0.592378	-2.62097	LOH	Control
V4_C	3313	5679	PT		CATACGGGTGCATGAT-1_CTRL1_C-0	4.23392	9.10214	Normal glomeruli	Control
V4_C	1837	2365	PT		CATACTTAGGCAATAC-1_CTRL1_C-0	3.57683	-2.12122	CNT/PC/IC	Control
V4_C	6253	15874	PT		CATACTTCTTTCTCCG-1_CTRL1_C-0	-0.932587	-2.75511	LOH	Control
V4_C	6346	15680	CNT/PC		CATAGCCGCCCGGGAT-1_CTRL1_C-0	9.70736	1.90548	PT	Control
V4_C	2728	4075	PT/DCT		CATAGCGTTGCCCACC-1_CTRL1_C-0	-0.678153	-3.52823	LOH	Control
V4_C	4203	7240	Normal glomerular		CATAGTACATTGAGAG-1_CTRL1_C-0	3.11186	-2.60924	CNT/PC/IC	Control
V4_C	1562	2125	PT		CATAGTAGCATAGTAG-1_CTRL1_C-0	3.01408	-2.4425	CNT/PC/IC	Control
V4_C	3848	6627	PT/DCT		CATAGTCAAATACATA-1_CTRL1_C-0	6.06082	-2.07835	CNT/PC	Control
V4_C	4151	7341	PT/DCT		CATAGTCCACAAGAAC-1_CTRL1_C-0	-0.20045	-2.79649	CNT/PC/IC	Control
V4_C	5566	12236	PT/LOH		CATATAGGTACAGTCA-1_CTRL1_C-0	4.33474	6.70626	Normal glomeruli	Control
V4_C	2392	3708	PT		CATATTATTTGCCCTA-1_CTRL1_C-0	2.96592	-2.55565	CNT/PC/IC	Control
V4_C	3893	6724	PT		CATCATCTACCCGGAC-1_CTRL1_C-0	9.71729	-1.69889	PT/DCT	Control
V4_C	5408	10767	Vasculature		CATCATTACCCTGAGG-1_CTRL1_C-0	-1.79601	-3.4091	LOH	Control
V4_C	4481	8429	PT		CATCGAATGGATCTCT-1_CTRL1_C-0	9.92298	-1.89846	PT/DCT	Control
V4_C	3447	6356	PT/LOH		CATCGCCCGCGGCCAA-1_CTRL1_C-0	5.59658	6.03566	Normal glomeruli	Control
V4_C	5573	12937	PT/DCT		CATCTAGTGAAGGGAA-1_CTRL1_C-0	3.29628	-2.686	CNT/PC/IC	Control
V4_C	4301	8526	PT		CATCTATCCCGTGTCT-1_CTRL1_C-0	2.99431	-2.54661	CNT/PC/IC	Control
V4_C	2884	4710	PT		CATCTTACACCACCTC-1_CTRL1_C-0	11.0353	0.00670237	PT	Control
V4_C	5380	10932	Normal glomerular		CATGAACCGACATTTG-1_CTRL1_C-0	10.0153	3.05242	PT	Control
V4_C	3820	7720	PT		CATGACTTCGCTGAAT-1_CTRL1_C-0	5.34025	6.98005	Normal glomeruli	Control
V4_C	2507	3721	PT		CATGAGATGCACTCTC-1_CTRL1_C-0	-1.48425	-2.49214	LOH	Control
V4_C	4134	7022	CNT/PC/IC		CATGATCGCTTTGAGA-1_CTRL1_C-0	2.50701	-1.20108	CNT/PC/IC	Control
V4_C	3469	5644	CNT/PC/IC		CATGATGCACAATTCT-1_CTRL1_C-0	0.375327	-2.77985	CNT/PC/IC	Control
V4_C	1792	2477	PT		CATGCATGGAGACCCT-1_CTRL1_C-0	10.3839	3.98186	PT	Control
V4_C	4129	7409	PT		CATGCTGGCTCCAATT-1_CTRL1_C-0	5.02301	7.53358	Normal glomeruli	Control
V4_C	1624	2039	PT		CATGGATTGTCTTCCG-1_CTRL1_C-0	3.18189	-1.88793	CNT/PC/IC	Control
V4_C	4178	7277	PT/DCT		CATGGCAGGAAGATCG-1_CTRL1_C-0	7.06707	1.54511	PT/LOH	Control
V4_C	3667	6305	PT/LOH		CATGGGTATGCCTTAT-1_CTRL1_C-0	-1.13289	-2.8599	LOH	Control
V4_C	4484	9361	Normal glomerular		CATGGTCTAGATACCG-1_CTRL1_C-0	11.0371	2.3451	PT	Control
V4_C	2505	3821	PT		CATGTAAGAGACATTT-1_CTRL1_C-0	7.35178	0.849523	PT/LOH	Control
V4_C	3243	5023	CNT/PC		CATGTCTCATTTATGG-1_CTRL1_C-0	1.43868	-1.62397	LOH	Control
V4_C	5269	10232	LOH		CATTACGTCGGCCCGT-1_CTRL1_C-0	10.5722	3.39484	PT	Control
V4_C	4538	9340	PT		CATTATAACAGGGTCC-1_CTRL1_C-0	3.58311	-1.65178	CNT/PC/IC	Control
V4_C	3801	7654	PT		CATTATCCCATTAACG-1_CTRL1_C-0	0.00814595	-2.90408	LOH	Control
V4_C	4503	8402	Normal glomerular		CATTATGCTTGTTGTG-1_CTRL1_C-0	4.11466	7.92403	Normal glomeruli	Control
V4_C	2401	3506	PT/DCT		CATTCAGGTCAGTGCG-1_CTRL1_C-0	3.50287	-1.13771	DCT/CNT	Control
V4_C	3334	6068	PT		CATTCGTCGTAGCGGT-1_CTRL1_C-0	4.58299	-1.42995	DCT/CNT	Control
V4_C	3968	7457	PT		CATTTATCGTTCAAGA-1_CTRL1_C-0	7.42632	0.0504787	PT/LOH	Control
V4_C	4588	8662	DCT/CNT		CATTTCTAGCAGACTA-1_CTRL1_C-0	1.78216	-2.18008	CNT/PC/IC	Control
V4_C	4938	10510	PT/LOH		CATTTGAGTGGTACGT-1_CTRL1_C-0	3.32728	-1.07451	CNT/PC/IC	Control
V4_C	3439	5546	CNT/PC/IC		CCAAACAGAACCCTCG-1_CTRL1_C-0	4.33487	-0.577358	PT/LOH	Control
V4_C	5437	11250	Inflamed tubulointerstitial		CCAAAGTCCCGCTAAC-1_CTRL1_C-0	2.69887	-0.35784	LOH	Control
V4_C	3426	5456	PT/DCT		CCAAATAACAAGATTC-1_CTRL1_C-0	10.4528	2.58578	PT	Control
V4_C	3469	6125	PT		CCAACCTTATGTAACT-1_CTRL1_C-0	-1.75222	-3.01887	LOH	Control
V4_C	5627	12659	PT		CCAACGATGCACTGAT-1_CTRL1_C-0	11.4902	2.70943	PT	Control
V4_C	2499	3747	PT/DCT		CCAACTTGATAGATCC-1_CTRL1_C-0	2.60377	-2.29536	CNT/PC/IC	Control
V4_C	3855	7578	PT		CCAAGAAAGTGGGCGA-1_CTRL1_C-0	-1.68354	1.40962	LOH	Control
V4_C	3655	6165	PT		CCAAGCGTAACTCGTA-1_CTRL1_C-0	-0.192392	-3.04117	LOH	Control
V4_C	5474	12591	Normal glomerular		CCAAGGAACAGAGAGG-1_CTRL1_C-0	9.11202	0.834597	CNT/PC	Control
V4_C	4989	9738	Normal glomerular		CCAATCGGTAGATCGA-1_CTRL1_C-0	7.58365	5.36081	Normal glomeruli	Control
V4_C	5973	16615	PT/LOH		CCAATGTCACAGCAAG-1_CTRL1_C-0	1.60519	1.45998	PT	Control
V4_C	4516	8277	PT/DCT		CCAATTACGGGTCGAG-1_CTRL1_C-0	3.53653	-1.72465	DCT/CNT	Control
V4_C	3020	4911	PT		CCAATTGAATGTTAAT-1_CTRL1_C-0	1.77891	-2.5128	CNT/PC/IC	Control
V4_C	3746	7388	PT		CCACACTGAGATATTA-1_CTRL1_C-0	9.39449	3.27671	PT	Control
V4_C	2907	4386	PT/DCT		CCACAGCTGAAATCAT-1_CTRL1_C-0	2.32091	-2.75727	CNT/PC/IC	Control
V4_C	4332	7830	CNT/PC/IC		CCACAGTACCCATCCT-1_CTRL1_C-0	3.66479	-1.46264	DCT/CNT	Control
V4_C	2383	3709	PT		CCACATACTGCACCCA-1_CTRL1_C-0	4.56892	8.94068	Normal glomeruli	Control
V4_C	5677	12168	CNT/PC/IC		CCACCAACTTTACTGT-1_CTRL1_C-0	-1.2887	-3.44735	LOH	Control
V4_C	2715	3999	PT		CCACCCAAGGAAAGTG-1_CTRL1_C-0	1.79758	0.573957	LOH	Control
V4_C	3979	7489	PT		CCACCTGTATGGAATA-1_CTRL1_C-0	4.75725	-0.196514	CNT/PC/IC	Control
V4_C	2978	4578	PT/LOH		CCACGAATTTAACCTC-1_CTRL1_C-0	9.5088	0.900367	PT	Control
V4_C	4737	8956	CNT/PC		CCACGAGAAGAGAATC-1_CTRL1_C-0	2.37081	-1.83159	CNT/PC/IC	Control
V4_C	3958	7305	Normal glomerular		CCACGGAGCCATAAGA-1_CTRL1_C-0	5.91502	0.375486	PT/LOH	Control
V4_C	4984	9734	CNT/PC/IC		CCACGGTGCCCGGTAG-1_CTRL1_C-0	11.3224	0.686797	PT	Control
V4_C	4737	9548	PT/DCT		CCACTAAACTGAATCG-1_CTRL1_C-0	4.51356	6.93187	Normal glomeruli	Control
V4_C	2352	3371	PT		CCAGAAAGCAACTCAT-1_CTRL1_C-0	0.669776	-3.22603	CNT/PC/IC	Control
V4_C	3210	5118	PT		CCAGAGACAAAGCCGG-1_CTRL1_C-0	10.8572	1.81081	PT	Control
V4_C	4373	7888	Normal glomerular		CCAGCTACGCCTCATA-1_CTRL1_C-0	6.87967	6.05659	Normal glomeruli	Control
V4_C	3384	5657	PT		CCAGGCTGGCGTCTGA-1_CTRL1_C-0	-0.921776	1.24117	LOH	Control
V4_C	5382	12350	PT/DCT		CCAGGGACGTGGCCTC-1_CTRL1_C-0	10.357	3.06692	PT	Control
V4_C	3059	4602	DCT/CNT		CCAGTCCATTATTCGA-1_CTRL1_C-0	10.6034	-0.873673	PT/DCT	Control
V4_C	3668	6586	DCT/CNT		CCAGTCTAGACGGCGC-1_CTRL1_C-0	5.15114	2.23982	PT/LOH	Control
V4_C	3401	5868	PT/DCT		CCATAAACAACCCGAC-1_CTRL1_C-0	2.64591	-1.63931	CNT/PC/IC	Control
V4_C	3785	7091	PT		CCATACCTTTACTTGT-1_CTRL1_C-0	3.39645	-1.52976	CNT/PC/IC	Control
V4_C	3070	5249	PT		CCATAGGTTGGCGTGG-1_CTRL1_C-0	3.37458	1.52353	PT/LOH	Control
V4_C	4029	7323	PT/LOH		CCATATGGAAACTATA-1_CTRL1_C-0	1.48294	1.2698	LOH	Control
V4_C	6429	18231	PT		CCATCCATACCAAGTC-1_CTRL1_C-0	5.57153	-2.34351	CNT/PC	Control
V4_C	5607	12076	CNT/PC/IC		CCATCGCAGTTAAACT-1_CTRL1_C-0	8.04432	0.25656	PT/DCT	Control
V4_C	4470	8822	PT/LOH		CCATCTCACCAGTGAA-1_CTRL1_C-0	8.31803	-1.20421	PT/DCT	Control
V4_C	3409	6217	PT		CCATCTTGTTCACAAT-1_CTRL1_C-0	5.39036	-1.21304	DCT/CNT	Control
V4_C	4523	8518	CNT/PC		CCATGCCTGTTTAGTA-1_CTRL1_C-0	-0.435171	1.63552	LOH	Control
V4_C	2815	4177	PT/DCT		CCATGCTCTGCAGGAA-1_CTRL1_C-0	9.35737	-1.37198	PT/DCT	Control
V4_C	2748	4345	PT/DCT		CCATGGCCCTTGTACC-1_CTRL1_C-0	4.68352	-2.14744	CNT/PC	Control
V4_C	2179	3123	PT		CCATTAGCGATAATCC-1_CTRL1_C-0	2.0835	1.162	CNT/PC/IC	Control
V4_C	5056	10211	Normal glomerular		CCATTCCCTGCCCACA-1_CTRL1_C-0	8.7246	2.14745	PT	Control
V4_C	5210	11540	PT		CCATTTCTACCTATTA-1_CTRL1_C-0	1.59395	-2.49538	CNT/PC/IC	Control
V4_C	3451	5500	Vasculature		CCCAACATACGTCGCG-1_CTRL1_C-0	4.75916	-1.64614	CNT/PC	Control
V4_C	2112	2982	PT		CCCAACCACACTAACA-1_CTRL1_C-0	11.4426	2.42754	PT	Control
V4_C	1888	2557	PT		CCCAAGACAGAGTATG-1_CTRL1_C-0	4.37196	-1.52435	DCT/CNT	Control
V4_C	4654	9791	PT		CCCAAGTCATTACACT-1_CTRL1_C-0	1.64472	-1.91989	CNT/PC/IC	Control
V4_C	5603	12530	Vasculature		CCCAATGAGATTTGCA-1_CTRL1_C-0	-1.51544	-3.43109	LOH	Control
V4_C	5421	11978	PT		CCCAATTTCACAACTT-1_CTRL1_C-0	8.25857	2.22141	Normal glomeruli	Control
V4_C	3801	7365	PT		CCCAGGTCTGAAGGCT-1_CTRL1_C-0	0.805777	1.03877	LOH	Control
V4_C	3642	6370	DCT/CNT		CCCAGTTAAGGCGCCG-1_CTRL1_C-0	3.14419	-2.08256	CNT/PC	Control
V4_C	4437	8448	DCT/CNT		CCCATATAGGTCGATT-1_CTRL1_C-0	3.01106	-2.24309	CNT/PC/IC	Control
V4_C	2479	3701	PT/LOH		CCCGACCATAGTCCGC-1_CTRL1_C-0	10.6617	0.822846	PT	Control
V4_C	2512	4062	PT		CCCGAGTTTCTCCGTA-1_CTRL1_C-0	5.24425	7.41958	Normal glomeruli	Control
V4_C	5586	12896	PT/DCT		CCCGCAGGGCCCAAAG-1_CTRL1_C-0	2.61222	-1.55225	CNT/PC/IC	Control
V4_C	3433	5543	PT/DCT		CCCGCCATGCTCCCGT-1_CTRL1_C-0	4.6346	6.76202	Normal glomeruli	Control
V4_C	4158	7571	PT/DCT		CCCGCGCAATGCACCC-1_CTRL1_C-0	10.2626	0.139237	PT/DCT	Control
V4_C	3860	6804	PT/LOH		CCCGCTTGCCCTCGTC-1_CTRL1_C-0	12.1041	2.93604	PT	Control
V4_C	2355	3523	PT		CCCGGGTCGTTCAGGG-1_CTRL1_C-0	4.94976	-0.470926	PT/LOH	Control
V4_C	2224	3155	CNT/PC/IC		CCCGGTGGAAGAACCT-1_CTRL1_C-0	11.6368	2.05155	PT	Control
V4_C	5770	12214	CNT/PC/IC		CCCGTAAGTCTAGGCC-1_CTRL1_C-0	2.55556	3.15004	Inflamed tubulointerstitium	Control
V4_C	4490	8132	Normal glomerular		CCCGTAGCTGGGAAGA-1_CTRL1_C-0	0.527841	-2.45423	LOH	Control
V4_C	4378	8272	PT/LOH		CCCGTCAGCGTCTGAC-1_CTRL1_C-0	2.40153	-2.26982	CNT/PC/IC	Control
V4_C	3089	4929	PT/DCT		CCCGTTTCGCAGATGT-1_CTRL1_C-0	3.67637	-1.17076	DCT/CNT	Control
V4_C	3426	5806	PT		CCCTACTTGAACAATG-1_CTRL1_C-0	-1.93488	-2.3846	LOH	Control
V4_C	1621	2068	PT		CCCTAGTGTCAGGTGT-1_CTRL1_C-0	8.70464	-1.62769	PT/DCT	Control
V4_C	3220	5342	PT		CCCTCATTCTGGAATT-1_CTRL1_C-0	10.0609	0.676478	PT	Control
V4_C	4699	8808	PT/LOH		CCCTCCTCGCTCGTAT-1_CTRL1_C-0	6.00188	-1.21729	CNT/PC/IC	Control
V4_C	4430	8606	PT/LOH		CCCTCGATAATACACA-1_CTRL1_C-0	-1.75131	-2.67438	LOH	Control
V4_C	4065	8421	PT		CCCTCGGGAGCCTTGT-1_CTRL1_C-0	10.3287	1.01457	PT/DCT	Control
V4_C	5708	12047	LOH		CCCTGAAATGAGTTGA-1_CTRL1_C-0	10.0604	2.02478	PT	Control
V4_C	3896	7080	PT/LOH		CCCTGGTATGGGCGGC-1_CTRL1_C-0	9.38011	-1.8895	PT/DCT	Control
V4_C	2265	3211	Normal glomerular		CCCTTTAATGGAGTTC-1_CTRL1_C-0	10.9212	3.39304	PT	Control
V4_C	4757	9502	PT		CCCTTTGACAGGTCTT-1_CTRL1_C-0	-3.59817	4.71934	Vasculature	Control
V4_C	3973	7389	PT		CCGAAAGTGGTGAGCA-1_CTRL1_C-0	2.45597	-2.24204	CNT/PC/IC	Control
V4_C	2855	4336	PT		CCGAACCTTCCCGGCC-1_CTRL1_C-0	1.54857	-2.914	CNT/PC/IC	Control
V4_C	5724	13124	PT		CCGAAGTATATTGTTC-1_CTRL1_C-0	11.5804	2.94774	PT	Control
V4_C	4303	7475	Normal glomerular		CCGACAATAGGCCGCC-1_CTRL1_C-0	10.0441	3.47206	PT	Control
V4_C	4372	8613	PT		CCGAGAAGTCGCATAA-1_CTRL1_C-0	8.98751	2.406	PT	Control
V4_C	3305	5373	PT/LOH		CCGAGGGATGTTAGGC-1_CTRL1_C-0	4.57245	-1.24021	DCT/CNT	Control
V4_C	2416	3394	PT/DCT		CCGATCTCAACCTTAT-1_CTRL1_C-0	7.01931	-1.69367	CNT/PC	Control
V4_C	3392	5690	PT/DCT		CCGCACACGAACGTGT-1_CTRL1_C-0	2.89213	-2.65779	CNT/PC/IC	Control
V4_C	3413	5666	PT		CCGCACGTGACCTCGG-1_CTRL1_C-0	4.17356	-1.50893	DCT/CNT	Control
V4_C	5648	12180	PT/LOH		CCGCATGTGGTACGAT-1_CTRL1_C-0	6.84397	-0.763877	PT/LOH	Control
V4_C	3844	6996	PT		CCGCCACCACAATCCA-1_CTRL1_C-0	9.50995	-1.83976	PT/DCT	Control
V4_C	4556	8354	CNT/PC/IC		CCGCCGGTCAACACAC-1_CTRL1_C-0	9.72963	0.0606373	PT/DCT	Control
V4_C	3139	4896	PT		CCGCCGTTGAGGATAA-1_CTRL1_C-0	8.89341	-0.737033	PT/DCT	Control
V4_C	2615	4034	PT		CCGCCTGCGAATTGGT-1_CTRL1_C-0	3.646	1.2987	Inflamed tubulointerstitium	Control
V4_C	6086	15170	Inflamed glomerular		CCGCGGAATGCGTCAC-1_CTRL1_C-0	3.93103	8.69882	Normal glomeruli	Control
V4_C	4998	9747	CNT/PC/IC		CCGCTCTTCCGAACTA-1_CTRL1_C-0	2.33911	-2.78648	CNT/PC/IC	Control
V4_C	3065	5271	PT		CCGCTGGTGCCATTCA-1_CTRL1_C-0	8.80125	-1.39562	PT/DCT	Control
V4_C	3754	7161	PT		CCGCTTACCTCACTCT-1_CTRL1_C-0	0.113694	-2.79092	LOH	Control
V4_C	2665	4238	PT		CCGCTTCGCGGTTAAC-1_CTRL1_C-0	2.4014	-2.03234	CNT/PC/IC	Control
V4_C	2544	3683	DCT/CNT		CCGGCACGACCGTTTC-1_CTRL1_C-0	11.68	1.83118	PT	Control
V4_C	5151	10510	PT		CCGGCGCATATTGGAT-1_CTRL1_C-0	8.5061	-1.57145	PT/DCT	Control
V4_C	4640	8423	CNT/PC/IC		CCGGGACCCGCAGAGA-1_CTRL1_C-0	6.04175	-1.58619	CNT/PC	Control
V4_C	3222	5207	PT/DCT		CCGGGCGGTCTCGTCA-1_CTRL1_C-0	0.206273	-2.51876	CNT/PC/IC	Control
V4_C	4846	10296	PT/DCT		CCGGGTTCGAGGTTAC-1_CTRL1_C-0	7.24782	0.227621	PT/LOH	Control
V4_C	3311	5516	PT		CCGGTAATGGCTAGTC-1_CTRL1_C-0	4.68286	8.13318	Normal glomeruli	Control
V4_C	2997	5169	PT		CCGGTTTGTAATTGTG-1_CTRL1_C-0	0.558231	-3.19446	CNT/PC/IC	Control
V4_C	4821	8644	Inflamed tubulointerstitial		CCGTAAGTTGGTCCCA-1_CTRL1_C-0	-1.31702	0.748931	LOH	Control
V4_C	6317	16138	PT/DCT		CCGTACCCAAGCGCCA-1_CTRL1_C-0	4.04149	-1.00426	DCT/CNT	Control
V4_C	5975	13541	CNT/PC/IC		CCGTAGGAAATCCCTG-1_CTRL1_C-0	0.792239	-0.305918	LOH	Control
V4_C	2296	3392	PT		CCGTAGGGTTGTTTAC-1_CTRL1_C-0	1.93421	-2.1182	CNT/PC/IC	Control
V4_C	3404	6347	PT		CCGTATCTCGTCGTAG-1_CTRL1_C-0	-1.67855	-1.56563	LOH	Control
V4_C	2856	4232	PT		CCGTGCCCATGACGGC-1_CTRL1_C-0	9.13187	-1.90682	PT/DCT	Control
V4_C	3386	5575	Normal glomerular		CCGTGGAACGATCCAA-1_CTRL1_C-0	4.07611	-0.758432	DCT/CNT	Control
V4_C	4180	8412	PT		CCGTGTTAAATTCCAT-1_CTRL1_C-0	-1.8809	-3.35331	LOH	Control
V4_C	2477	3579	PT		CCTAAACAGGGTCCGT-1_CTRL1_C-0	4.74218	8.58211	Normal glomeruli	Control
V4_C	6495	16914	PT/DCT		CCTAAAGGCTGACGCT-1_CTRL1_C-0	2.87952	-0.713467	CNT/PC/IC	Control
V4_C	5023	10400	PT		CCTAAATTGTATCCTA-1_CTRL1_C-0	11.6219	1.23583	PT	Control
V4_C	3666	6683	PT		CCTAACCCAAACAAGT-1_CTRL1_C-0	4.20838	8.38339	Normal glomeruli	Control
V4_C	2708	3931	PT/DCT		CCTAACTAAGGCTCTA-1_CTRL1_C-0	4.5643	7.13235	Normal glomeruli	Control
V4_C	4084	7339	Normal glomerular		CCTAAGTGTCTAACCG-1_CTRL1_C-0	2.98247	-1.97511	CNT/PC/IC	Control
V4_C	3248	5375	PT		CCTACATTCACAGACG-1_CTRL1_C-0	-0.456268	-3.13894	LOH	Control
V4_C	2131	2970	PT		CCTACGGCTCAGTCGA-1_CTRL1_C-0	7.11541	0.255761	PT/DCT	Control
V4_C	2679	4145	Vasculature		CCTACTCAACACGATT-1_CTRL1_C-0	1.00588	-0.886204	CNT/PC/IC	Control
V4_C	2103	3038	Vasculature		CCTAGGCGTAGCGATC-1_CTRL1_C-0	4.51281	-1.5545	DCT/CNT	Control
V4_C	4021	7143	CNT/PC		CCTAGTTAGTCGCATG-1_CTRL1_C-0	11.1518	0.838581	PT/DCT	Control
V4_C	4803	9841	PT		CCTATAATGAGTGCCC-1_CTRL1_C-0	3.9782	-1.23541	DCT/CNT	Control
V4_C	4088	9003	PT		CCTATCTATATCGGAA-1_CTRL1_C-0	4.17499	9.10065	Normal glomeruli	Control
V4_C	4901	9601	Normal glomerular		CCTATGAAGTGGTGCC-1_CTRL1_C-0	2.45296	-1.85997	CNT/PC/IC	Control
V4_C	5918	13971	PT/DCT		CCTATGGGTTACCGTC-1_CTRL1_C-0	4.39396	-1.50785	DCT/CNT	Control
V4_C	4231	8559	Normal glomerular		CCTATGGTCAAAGCTG-1_CTRL1_C-0	10.549	1.63098	PT	Control
V4_C	3754	6070	CNT/PC/IC		CCTCACCAATCTTGAC-1_CTRL1_C-0	3.62835	-2.0252	CNT/PC/IC	Control
V4_C	2309	3139	CNT/PC/IC		CCTCACCTGAGGGAGC-1_CTRL1_C-0	5.45068	6.66259	Normal glomeruli	Control
V4_C	4599	8943	PT/DCT		CCTCACGTCAGCTAAT-1_CTRL1_C-0	8.79168	-1.18497	PT/DCT	Control
V4_C	5545	12349	DCT/CNT		CCTCATGCAGCTACGA-1_CTRL1_C-0	9.59014	-1.73974	PT/DCT	Control
V4_C	5051	12215	PT		CCTCCCGACAATCCCT-1_CTRL1_C-0	9.93961	2.03504	PT	Control
V4_C	2963	4573	Vasculature		CCTCCGACAATTCAAG-1_CTRL1_C-0	8.81013	-1.46411	PT/DCT	Control
V4_C	2754	4309	PT		CCTCCTGTTGTGTCGT-1_CTRL1_C-0	9.78671	1.10228	PT/DCT	Control
V4_C	2091	2877	PT/DCT		CCTCGAAGTGGACGGG-1_CTRL1_C-0	4.29776	7.09801	Normal glomeruli	Control
V4_C	2466	3726	PT		CCTCGCCAGCAAATTA-1_CTRL1_C-0	2.88472	-1.88654	CNT/PC/IC	Control
V4_C	4722	9807	PT/DCT		CCTCGCGCGATATAGG-1_CTRL1_C-0	1.48848	-1.90945	CNT/PC/IC	Control
V4_C	2988	4816	PT		CCTCGGACCGGGATAG-1_CTRL1_C-0	9.45148	1.59418	PT	Control
V4_C	4581	8962	PT/DCT		CCTCGGTTTCCTTGCC-1_CTRL1_C-0	0.229124	-3.51522	CNT/PC/IC	Control
V4_C	2038	2804	PT		CCTCTAATCTGCCAAG-1_CTRL1_C-0	7.25382	-1.28275	CNT/PC/IC	Control
V4_C	5127	10365	Normal glomerular		CCTCTATCGATTAGCA-1_CTRL1_C-0	-2.09941	-1.95323	LOH	Control
V4_C	2138	3015	PT		CCTCTCTCCCATCTAG-1_CTRL1_C-0	3.66493	7.00647	Normal glomeruli	Control
V4_C	4293	7729	PT/LOH		CCTCTGGCCTAGACGG-1_CTRL1_C-0	3.33692	-1.32548	CNT/PC/IC	Control
V4_C	3847	6530	PT/LOH		CCTCTGTACTATTCTA-1_CTRL1_C-0	5.81146	-1.29124	PT/LOH	Control
V4_C	5440	11916	PT/DCT		CCTGAATATTTACATA-1_CTRL1_C-0	9.50157	-1.27914	PT/DCT	Control
V4_C	3552	6096	PT/DCT		CCTGACCACCGATGGT-1_CTRL1_C-0	-0.862286	-0.880745	LOH	Control
V4_C	4305	7634	Normal glomerular		CCTGCGATAGAACTGT-1_CTRL1_C-0	3.47731	-2.36104	CNT/PC/IC	Control
V4_C	4419	8279	CNT/PC/IC		CCTGCTATTTGAGAAG-1_CTRL1_C-0	0.6584	2.06194	Normal glomeruli	Control
V4_C	4855	10396	PT		CCTGGAAACGTTCTGC-1_CTRL1_C-0	4.64899	7.21665	Normal glomeruli	Control
V4_C	2836	4221	PT/DCT		CCTGGCTAGACCCGCC-1_CTRL1_C-0	8.55195	1.28802	PT/DCT	Control
V4_C	3409	5865	PT/LOH		CCTGGTCGAATGTGGG-1_CTRL1_C-0	5.39063	0.520517	PT/LOH	Control
V4_C	1994	2714	PT		CCTGTACTCACGCCCA-1_CTRL1_C-0	7.38443	-0.183085	PT/LOH	Control
V4_C	5016	9798	LOH		CCTGTCACCCGGGCTC-1_CTRL1_C-0	4.29028	-1.66875	CNT/PC/IC	Control
V4_C	2117	3096	PT		CCTGTCCCTCACGTTA-1_CTRL1_C-0	2.86697	-2.63982	CNT/PC/IC	Control
V4_C	5919	13062	Normal glomerular		CCTGTCGCCCGTAAAT-1_CTRL1_C-0	1.66697	1.28054	LOH	Control
V4_C	4371	8199	CNT/PC		CCTGTTTGAAGACACG-1_CTRL1_C-0	-1.78254	0.46614	LOH	Control
V4_C	1845	2463	PT		CCTTCAGTTAAAGTGA-1_CTRL1_C-0	-1.03325	-3.33017	LOH	Control
V4_C	3595	6309	PT/DCT		CCTTCGTATAGAATCC-1_CTRL1_C-0	10.6576	1.636	PT	Control
V4_C	5112	10255	Normal glomerular		CCTTCTTGATCCAGTG-1_CTRL1_C-0	2.57641	-2.60004	CNT/PC/IC	Control
V4_C	3334	5852	PT		CCTTGACCACTTTATT-1_CTRL1_C-0	-3.27097	3.29321	Vasculature	Control
V4_C	4637	8469	CNT/PC		CCTTTAAGGGAGCACT-1_CTRL1_C-0	5.60218	-1.49703	PT/LOH	Control
V4_C	4618	9085	Normal glomerular		CGAAACATAGATGGCA-1_CTRL1_C-0	3.27203	-2.70706	CNT/PC/IC	Control
V4_C	2754	4203	PT/DCT		CGAAACGCAATTCATG-1_CTRL1_C-0	9.28328	1.38333	PT/LOH	Control
V4_C	2290	3370	PT		CGAACAGTATGGGCGT-1_CTRL1_C-0	2.25865	-2.68464	CNT/PC/IC	Control
V4_C	2829	4139	PT/DCT		CGAACGCCCAGTGCCG-1_CTRL1_C-0	5.09747	6.96537	Normal glomeruli	Control
V4_C	3252	5801	PT/LOH		CGAAGTTGCTCTGTGT-1_CTRL1_C-0	6.26508	6.50767	Normal glomeruli	Control
V4_C	2943	4396	CNT/PC/IC		CGACAATTTGATCTAA-1_CTRL1_C-0	3.06852	-2.57511	CNT/PC/IC	Control
V4_C	3510	6122	PT		CGACACGCTCCGACAG-1_CTRL1_C-0	4.15985	6.70891	Normal glomeruli	Control
V4_C	2775	4180	PT		CGACATGCGATCTTCT-1_CTRL1_C-0	11.3168	2.04064	PT	Control
V4_C	3756	6247	PT/DCT		CGACTCAGGATGTTAT-1_CTRL1_C-0	8.95361	-1.4234	PT/DCT	Control
V4_C	2189	3143	PT		CGACTTTGTATAGCCT-1_CTRL1_C-0	10.6684	-0.449651	PT/DCT	Control
V4_C	4079	7585	Normal glomerular		CGAGACCCTAGAGTGT-1_CTRL1_C-0	0.0475592	-1.24297	LOH	Control
V4_C	4956	10064	CNT/PC		CGAGAGATGTGAACCT-1_CTRL1_C-0	2.03952	-2.93588	CNT/PC/IC	Control
V4_C	3921	6830	PT/DCT		CGAGAGCTTTCACTAC-1_CTRL1_C-0	9.66127	2.65796	PT	Control
V4_C	3467	6294	PT		CGAGAGGGTAGCCGCG-1_CTRL1_C-0	10.8949	-0.062877	PT/DCT	Control
V4_C	3959	6791	DCT/CNT		CGAGATGTTGCCTATA-1_CTRL1_C-0	3.4175	-1.89497	CNT/PC/IC	Control
V4_C	5515	12205	CNT/PC/IC		CGAGATTTCGCTCGGG-1_CTRL1_C-0	4.41338	5.8942	CNT/PC/IC	Control
V4_C	2535	3798	PT/DCT		CGAGCACTTCAAGTTT-1_CTRL1_C-0	3.59084	-1.77796	CNT/PC/IC	Control
V4_C	2303	3238	PT		CGAGCGTTGATCAGCC-1_CTRL1_C-0	-1.93444	-1.72355	LOH	Control
V4_C	3779	7771	PT		CGAGCTGGGCTTTAGG-1_CTRL1_C-0	9.74834	1.15198	PT/DCT	Control
V4_C	4516	8341	CNT/PC/IC		CGAGGCCAGGCATTGG-1_CTRL1_C-0	4.12305	1.82937	PT	Control
V4_C	3811	6411	DCT/CNT		CGAGGCTAAATATGGC-1_CTRL1_C-0	4.13397	-1.50455	DCT/CNT	Control
V4_C	5342	11039	Normal glomerular		CGAGGGACTGCGGTCG-1_CTRL1_C-0	0.692102	-2.97293	CNT/PC/IC	Control
V4_C	3864	6475	PT/DCT		CGAGTACTAAAGAGGA-1_CTRL1_C-0	4.8417	-2.14219	CNT/PC	Control
V4_C	5124	10637	PT/DCT		CGAGTGAAGGTACCAG-1_CTRL1_C-0	6.36429	-0.500014	PT/LOH	Control
V4_C	3280	4960	Vasculature		CGAGTGCTATAGTTCG-1_CTRL1_C-0	9.33659	-1.87687	PT/DCT	Control
V4_C	4533	9833	PT/LOH		CGAGTTTATCGGACTG-1_CTRL1_C-0	5.57608	-0.676118	PT/LOH	Control
V4_C	4731	10365	PT		CGATAATACTCAGGTT-1_CTRL1_C-0	8.89659	-1.65143	PT/DCT	Control
V4_C	5003	11211	PT		CGATACCTCGCGGACA-1_CTRL1_C-0	-0.383947	1.45242	LOH	Control
V4_C	4038	7545	PT		CGATAGTCGTACTGCA-1_CTRL1_C-0	9.62102	-0.952501	PT/DCT	Control
V4_C	4469	8667	PT/DCT		CGATATTAGCCGCAGG-1_CTRL1_C-0	10.0585	3.42647	PT	Control
V4_C	5005	9952	PT/LOH		CGATCCTCGCAACATA-1_CTRL1_C-0	-1.93187	-2.6669	LOH	Control
V4_C	3389	6021	PT		CGATGGACCCTACGCC-1_CTRL1_C-0	-1.64561	-2.45865	LOH	Control
V4_C	3094	4947	PT		CGATTAAATATCTCCT-1_CTRL1_C-0	-1.4936	-2.63873	LOH	Control
V4_C	5684	13737	PT		CGCAAACACGAGTTAC-1_CTRL1_C-0	10.8851	1.99557	PT	Control
V4_C	3214	5037	PT/DCT		CGCAATTAGGGTAATA-1_CTRL1_C-0	10.4435	0.709888	PT	Control
V4_C	4840	9744	Vasculature		CGCAATTCTACAATAA-1_CTRL1_C-0	9.54646	2.12695	PT	Control
V4_C	3748	6070	CNT/PC/IC		CGCACATGTCCACTAC-1_CTRL1_C-0	-0.360611	-1.62899	Normal glomeruli	Control
V4_C	3806	6589	PT		CGCACGTCTGTTTATG-1_CTRL1_C-0	-1.72589	-1.54369	LOH	Control
V4_C	4317	8324	PT		CGCACGTGCGCTATCA-1_CTRL1_C-0	9.34453	0.0484935	PT/DCT	Control
V4_C	3919	6683	Normal glomerular		CGCAGAAACATTTGCG-1_CTRL1_C-0	2.51533	-1.31425	CNT/PC/IC	Control
V4_C	4407	8782	PT/DCT		CGCAGGCGATCCAAAC-1_CTRL1_C-0	4.03533	-1.00372	DCT/CNT	Control
V4_C	4815	9707	PT/LOH		CGCATCATGGCTTCAG-1_CTRL1_C-0	3.93039	9.08754	Normal glomeruli	Control
V4_C	2745	3917	PT		CGCATGCCGAATGCGT-1_CTRL1_C-0	4.05193	-1.06681	DCT/CNT	Control
V4_C	3215	5138	Normal glomerular		CGCATGGTGCGATGCT-1_CTRL1_C-0	3.33716	-1.11814	LOH	Control
V4_C	3269	5271	CNT/PC/IC		CGCATTAGCTAATAGG-1_CTRL1_C-0	8.6941	-1.44642	PT/DCT	Control
V4_C	4411	8255	Normal glomerular		CGCCACCCGCATTAAC-1_CTRL1_C-0	4.33057	9.15706	Normal glomeruli	Control
V4_C	5693	12722	CNT/PC/IC		CGCCATCCGATTATGA-1_CTRL1_C-0	-1.12606	-3.18275	PT/LOH	Control
V4_C	4057	7125	Vasculature		CGCCCAGCACGCCTAG-1_CTRL1_C-0	6.43929	-1.29586	PT/LOH	Control
V4_C	4140	7393	PT/DCT		CGCCCAGCGTTTCACG-1_CTRL1_C-0	11.0239	3.20881	PT	Control
V4_C	3834	7108	PT		CGCCCGCTTCCGTACA-1_CTRL1_C-0	7.91198	0.167559	PT/DCT	Control
V4_C	3207	5090	PT		CGCCGCCCATGCCTGT-1_CTRL1_C-0	8.84304	1.56382	PT/DCT	Control
V4_C	3482	5530	Vasculature		CGCCGTTCAGCATAGT-1_CTRL1_C-0	9.12787	1.44901	PT/DCT	Control
V4_C	3855	7562	DCT/CNT		CGCCTGGCCTACGTAA-1_CTRL1_C-0	4.78264	7.21453	Normal glomeruli	Control
V4_C	4480	8319	CNT/PC/IC		CGCCTTTAGCATGCTC-1_CTRL1_C-0	4.20283	8.76414	Normal glomeruli	Control
V4_C	3628	6537	PT		CGCGACCGCGACAGAT-1_CTRL1_C-0	6.09573	0.105004	PT/LOH	Control
V4_C	2112	2961	CNT/PC/IC		CGCGCAAGGAACTACA-1_CTRL1_C-0	9.86032	1.14968	PT	Control
V4_C	3655	6792	PT		CGCGCATGTTTGATTG-1_CTRL1_C-0	8.48849	-1.06943	PT/DCT	Control
V4_C	3505	5811	CNT/PC/IC		CGCGCCCGACTTAATA-1_CTRL1_C-0	10.9089	2.15674	PT	Control
V4_C	3382	6221	PT		CGCGGCTCAACTTGAA-1_CTRL1_C-0	1.9141	-2.8517	CNT/PC/IC	Control
V4_C	3718	6359	PT/DCT		CGCGGGAATTAGGCAG-1_CTRL1_C-0	5.03087	1.75708	PT	Control
V4_C	5076	10183	PT/DCT		CGCGGTACGGTATACA-1_CTRL1_C-0	4.32261	8.9657	Normal glomeruli	Control
V4_C	5389	11760	CNT/PC/IC		CGCGTCATATTAAACC-1_CTRL1_C-0	8.17854	-1.46601	PT/DCT	Control
V4_C	2389	3327	Normal glomerular		CGCGTGCTATCAACGA-1_CTRL1_C-0	9.69295	1.96579	PT	Control
V4_C	4024	7046	PT/DCT		CGCGTTCATGAAATAC-1_CTRL1_C-0	8.89805	2.66077	PT	Control
V4_C	3189	5355	PT		CGCTACCGCCCTATGA-1_CTRL1_C-0	12.1471	2.61653	PT	Control
V4_C	2050	3113	PT		CGCTACGGGACATTTA-1_CTRL1_C-0	2.80608	1.99034	PT	Control
V4_C	3098	5044	PT/DCT		CGCTAGAGACCGCTGC-1_CTRL1_C-0	7.5669	5.89088	Normal glomeruli	Control
V4_C	2804	4233	PT		CGCTATACCGCCCACT-1_CTRL1_C-0	-1.06342	-2.97003	LOH	Control
V4_C	5051	9473	PT/LOH		CGCTATTCAATGTATG-1_CTRL1_C-0	8.64968	0.41289	PT	Control
V4_C	2574	3882	Vasculature		CGCTATTCTTAGGCTC-1_CTRL1_C-0	4.30343	6.78779	Normal glomeruli	Control
V4_C	2993	4712	PT		CGCTCGACATAATGAT-1_CTRL1_C-0	9.08706	3.12634	PT	Control
V4_C	3528	5948	PT/DCT		CGCTCTCCGTAGATTA-1_CTRL1_C-0	3.85745	-0.438205	DCT/CNT	Control
V4_C	2429	3423	CNT/PC/IC		CGCTGAGGACGTCCAA-1_CTRL1_C-0	2.40278	0.0176562	CNT/PC/IC	Control
V4_C	4270	8765	PT		CGCTGTGACGCCGCAC-1_CTRL1_C-0	-0.568155	1.31737	LOH	Control
V4_C	2627	4049	PT/LOH		CGCTGTGTGGATGTTG-1_CTRL1_C-0	-0.0634016	-2.83374	LOH	Control
V4_C	3883	6575	CNT/PC		CGCTTCCACTGAAATC-1_CTRL1_C-0	5.78887	6.10054	Normal glomeruli	Control
V4_C	3293	5364	Normal glomerular		CGCTTCGGTCTAAGAC-1_CTRL1_C-0	2.90373	-2.69048	CNT/PC/IC	Control
V4_C	2624	3958	PT/DCT		CGCTTGGACGGATAGA-1_CTRL1_C-0	4.2705	7.39134	Normal glomeruli	Control
V4_C	6027	14321	CNT/PC/IC		CGCTTTCATACCGGTG-1_CTRL1_C-0	2.66762	-2.35236	CNT/PC/IC	Control
V4_C	4036	7954	PT		CGGAAAGAATCAAACG-1_CTRL1_C-0	6.60738	-1.28008	PT/LOH	Control
V4_C	4487	8391	CNT/PC/IC		CGGAACGTAAACATAG-1_CTRL1_C-0	2.41062	0.996691	CNT/PC/IC	Control
V4_C	4007	7541	PT/DCT		CGGAGCAATTTAATCG-1_CTRL1_C-0	5.26294	-1.44854	PT/LOH	Control
V4_C	6008	13690	Inflamed tubulointerstitial		CGGAGCTTATAACACC-1_CTRL1_C-0	2.67031	0.683892	Inflamed tubulointerstitium	Control
V4_C	3654	6669	PT		CGGAGTTTGAGAGACA-1_CTRL1_C-0	10.4215	1.81013	PT	Control
V4_C	4882	9749	PT/LOH		CGGCAATAAGATCGCC-1_CTRL1_C-0	9.13306	-1.08207	PT/DCT	Control
V4_C	3264	5082	PT/DCT		CGGCACCGTTAGCGCC-1_CTRL1_C-0	10.0884	0.374653	PT	Control
V4_C	5527	12981	PT/DCT		CGGCACTCAAGAAAGT-1_CTRL1_C-0	4.14748	-1.10671	DCT/CNT	Control
V4_C	1995	2513	Vasculature		CGGCAGGGTCGGGTTG-1_CTRL1_C-0	3.12925	-2.1915	DCT/CNT	Control
V4_C	4608	8633	Vasculature		CGGCCACGCACAAAGT-1_CTRL1_C-0	-0.749742	-2.41174	LOH	Control
V4_C	4507	9397	PT		CGGCCAGAGCGACCAT-1_CTRL1_C-0	-1.58138	-2.52017	LOH	Control
V4_C	4620	10690	PT		CGGCCCAGGTATATCC-1_CTRL1_C-0	11.5402	1.57905	PT	Control
V4_C	4617	9255	PT		CGGCGCCATCAATCCC-1_CTRL1_C-0	-0.347059	-1.62381	LOH	Control
V4_C	1792	2361	PT		CGGCTCTAAAGCTGCA-1_CTRL1_C-0	2.46268	-2.14434	CNT/PC/IC	Control
V4_C	4717	9916	CNT/PC/IC		CGGCTCTTCGTCGAAC-1_CTRL1_C-0	4.46517	4.82574	CNT/PC/IC	Control
V4_C	4727	9317	Normal glomerular		CGGCTGCAAGATTAAG-1_CTRL1_C-0	10.6261	3.03997	PT	Control
V4_C	5036	10796	PT/DCT		CGGCTTTGTATGATAA-1_CTRL1_C-0	4.4358	8.02778	Normal glomeruli	Control
V4_C	2324	3351	PT/DCT		CGGGAATATAGTATAC-1_CTRL1_C-0	7.77567	0.579168	CNT/PC	Control
V4_C	5163	10713	PT/DCT		CGGGATCAATGTAAGA-1_CTRL1_C-0	3.98676	-1.14303	DCT/CNT	Control
V4_C	3635	6051	PT		CGGGCAGCTAAACCGC-1_CTRL1_C-0	10.5858	1.62932	PT	Control
V4_C	3054	4752	PT		CGGGCCTTCTTTGTAA-1_CTRL1_C-0	2.23458	-2.79186	CNT/PC/IC	Control
V4_C	3210	5390	PT		CGGGCGATGGATCACG-1_CTRL1_C-0	8.56995	1.66523	PT	Control
V4_C	4572	9184	PT		CGGGTGTACCCATTTA-1_CTRL1_C-0	-0.784246	-2.34791	LOH	Control
V4_C	5618	13168	PT		CGGGTTGTAGCTTTGG-1_CTRL1_C-0	4.0258	-1.90078	CNT/PC/IC	Control
V4_C	4146	8361	PT		CGGTACTAGAATCAAA-1_CTRL1_C-0	11.4344	2.62484	PT	Control
V4_C	3523	5964	PT/DCT		CGGTAGAGGTGCAGGT-1_CTRL1_C-0	3.8688	-1.32558	DCT/CNT	Control
V4_C	2220	3019	Vasculature		CGGTCAAGTGGGAACC-1_CTRL1_C-0	-0.637032	-1.5853	LOH	Control
V4_C	2545	3654	PT		CGGTCTATCAACCCGT-1_CTRL1_C-0	8.6346	3.62336	PT	Control
V4_C	2861	4431	PT		CGGTGCGCGTTGGTCC-1_CTRL1_C-0	-0.966149	-3.51804	PT/LOH	Control
V4_C	2371	3529	PT		CGGTTATCCAACAGTG-1_CTRL1_C-0	4.44551	8.71918	Normal glomeruli	Control
V4_C	3620	7118	PT		CGGTTCAAGTAGGTGT-1_CTRL1_C-0	3.33589	-1.37554	DCT/CNT	Control
V4_C	2449	3507	PT		CGGTTCCGGCTTCTTG-1_CTRL1_C-0	8.85113	-0.565274	CNT/PC	Control
V4_C	2089	2851	PT		CGGTTGACCTGGCATA-1_CTRL1_C-0	6.25632	6.63227	Normal glomeruli	Control
V4_C	3805	6459	Vasculature		CGGTTGAGTATCCTTC-1_CTRL1_C-0	-0.157788	-2.91034	LOH	Control
V4_C	4836	9562	CNT/PC/IC		CGTAAACGCTTGAGTG-1_CTRL1_C-0	9.19743	-2.01086	PT/DCT	Control
V4_C	1730	2294	PT		CGTAAAGCAAGAAATC-1_CTRL1_C-0	0.3596	-3.18254	LOH	Control
V4_C	2584	3837	PT/DCT		CGTAACTTCGACACTT-1_CTRL1_C-0	5.06914	-0.391588	PT/LOH	Control
V4_C	3445	5675	PT		CGTACCTGATAGGCCT-1_CTRL1_C-0	2.16481	-0.92914	CNT/PC/IC	Control
V4_C	4269	8020	PT/DCT		CGTAGCGAATTGTCAG-1_CTRL1_C-0	8.7786	-0.733161	PT/DCT	Control
V4_C	3708	6264	PT/LOH		CGTAGCGCCGACGTTG-1_CTRL1_C-0	5.07385	7.78052	Normal glomeruli	Control
V4_C	2261	3194	PT		CGTATCTAGAACTAAG-1_CTRL1_C-0	4.13482	8.97252	Normal glomeruli	Control
V4_C	3582	6367	PT		CGTATTAAGAGATCTA-1_CTRL1_C-0	10.6152	0.135976	PT/DCT	Control
V4_C	4515	8298	CNT/PC/IC		CGTCAGTGCGCACAAG-1_CTRL1_C-0	4.35439	-1.16674	PT/DCT	Control
V4_C	2231	3205	PT		CGTCAGTTTATCGTCT-1_CTRL1_C-0	4.50781	-1.16949	DCT/CNT	Control
V4_C	4593	9410	PT/LOH		CGTCGCATGTGAGCCA-1_CTRL1_C-0	-2.72021	1.17577	Vasculature	Control
V4_C	4016	7125	PT/DCT		CGTCGGATAGTGTTGA-1_CTRL1_C-0	10.6194	1.02532	PT	Control
V4_C	2505	3785	PT		CGTCGTCCTTCGCGAA-1_CTRL1_C-0	2.14191	-3.19349	CNT/PC/IC	Control
V4_C	2198	3053	PT		CGTGAAGTTAATTCAC-1_CTRL1_C-0	10.5641	1.85545	PT	Control
V4_C	4326	8936	PT/LOH		CGTGACATTGGGTCGT-1_CTRL1_C-0	3.85735	8.71196	Normal glomeruli	Control
V4_C	2707	4106	PT		CGTGACCAGTCCTCTG-1_CTRL1_C-0	4.81539	-1.13792	PT/LOH	Control
V4_C	2568	3599	PT		CGTGCAGACTGGGACA-1_CTRL1_C-0	5.70507	-0.830813	PT/LOH	Control
V4_C	2948	4897	PT		CGTGCATTGTCGACGC-1_CTRL1_C-0	5.61274	7.08212	Normal glomeruli	Control
V4_C	3783	6504	PT/DCT		CGTGCCCGACATTTGT-1_CTRL1_C-0	4.21671	7.3378	Normal glomeruli	Control
V4_C	5708	12383	PT		CGTGCTGGCCTAGTCG-1_CTRL1_C-0	10.5361	1.13851	PT	Control
V4_C	3940	7627	PT		CGTGCTTCTACCTAAA-1_CTRL1_C-0	-1.51138	-3.41811	LOH	Control
V4_C	3249	5775	PT		CGTGGAAGCCTCGTAC-1_CTRL1_C-0	4.65831	7.0615	Normal glomeruli	Control
V4_C	3430	5558	PT		CGTGGCCGAATATCTA-1_CTRL1_C-0	3.93991	-0.517371	DCT/CNT	Control
V4_C	2794	4268	DCT/CNT		CGTGGTACCCAAAGGC-1_CTRL1_C-0	-1.2243	-3.47619	LOH	Control
V4_C	1753	2489	PT/DCT		CGTGTATGGGAGCTGA-1_CTRL1_C-0	10.6563	1.4181	PT	Control
V4_C	4459	7777	PT/LOH		CGTGTCTCGTTACGAC-1_CTRL1_C-0	0.540194	-2.52409	LOH	Control
V4_C	4607	8422	Normal glomerular		CGTTAAACTAGTTAGG-1_CTRL1_C-0	10.3283	3.05302	PT	Control
V4_C	5171	10228	CNT/PC/IC		CGTTAATGTCCCGACG-1_CTRL1_C-0	-1.19651	-1.84001	LOH	Control
V4_C	4227	8063	PT/LOH		CGTTAGCTCACAACTG-1_CTRL1_C-0	11.1461	1.55856	PT	Control
V4_C	3581	5745	PT		CGTTCAAGGAAACGGA-1_CTRL1_C-0	4.67218	-1.51536	LOH	Control
V4_C	3090	5329	PT		CGTTCAGACCCGCGAA-1_CTRL1_C-0	5.98308	-0.635815	PT/LOH	Control
V4_C	3529	5627	CNT/PC		CGTTGAATACCGCGCT-1_CTRL1_C-0	8.97904	0.81924	PT/LOH	Control
V4_C	2948	5060	PT		CGTTGCCCGCGTGGGA-1_CTRL1_C-0	0.0140705	-3.01648	LOH	Control
V4_C	3141	4766	PT		CGTTGTAAGATTGATT-1_CTRL1_C-0	7.02686	1.95147	PT/LOH	Control
V4_C	1939	2632	PT		CGTTGTCGGCAATTGA-1_CTRL1_C-0	-0.368011	-2.82657	LOH	Control
V4_C	2488	3713	PT/DCT		CGTTGTTTCAATTCCC-1_CTRL1_C-0	2.1263	1.27533	Tubulointerstitium	Control
V4_C	4018	6909	Vasculature		CGTTTAAGCGGAGCAC-1_CTRL1_C-0	4.79349	7.32311	Normal glomeruli	Control
V4_C	2960	4430	PT/LOH		CGTTTCACTTCGGGCG-1_CTRL1_C-0	3.87893	-1.08043	DCT/CNT	Control
V4_C	2825	4455	PT/LOH		CGTTTGGTGTTGTGGG-1_CTRL1_C-0	-1.81698	-2.55417	LOH	Control
V4_C	4111	7516	Normal glomerular		CGTTTGTGTAGAGGGT-1_CTRL1_C-0	1.73986	-3.20809	CNT/PC/IC	Control
V4_C	3707	6460	PT		CTAAACGGGTGTAATC-1_CTRL1_C-0	2.08039	-1.6099	CNT/PC/IC	Control
V4_C	4408	7807	CNT/PC/IC		CTAAAGAATGCCTACT-1_CTRL1_C-0	8.07624	1.45314	PT	Control
V4_C	4171	8052	Normal glomerular		CTAAAGGGAAATAGGA-1_CTRL1_C-0	-0.202141	0.879798	LOH	Control
V4_C	2981	4775	PT		CTAAAGTCCGAAGCTA-1_CTRL1_C-0	5.63873	6.16688	Normal glomeruli	Control
V4_C	2061	2811	Vasculature		CTAAATCCGGTGTACA-1_CTRL1_C-0	0.544039	-3.10951	CNT/PC/IC	Control
V4_C	2702	3906	PT/LOH		CTAAATCCTATTCCGG-1_CTRL1_C-0	8.71028	-1.63899	PT/DCT	Control
V4_C	4598	8719	PT/LOH		CTAACCGCGCGCCCGT-1_CTRL1_C-0	5.62107	-1.312	CNT/PC	Control
V4_C	4619	8879	PT/DCT		CTAACGAAACTTGCTG-1_CTRL1_C-0	1.61654	-1.1786	CNT/PC/IC	Control
V4_C	4183	7670	PT		CTAACTGATAATCGCC-1_CTRL1_C-0	2.67698	1.49547	PT	Control
V4_C	5019	10768	PT/DCT		CTAAGGGAATGATTGG-1_CTRL1_C-0	5.95736	2.04333	PT	Control
V4_C	5088	10932	PT/DCT		CTAATTCGCACGCGCT-1_CTRL1_C-0	5.00552	6.32687	Normal glomeruli	Control
V4_C	4331	8046	Vasculature		CTAATTCTCAGATATT-1_CTRL1_C-0	4.14879	8.90908	Normal glomeruli	Control
V4_C	4062	7351	PT/DCT		CTAATTTCAACAACAC-1_CTRL1_C-0	9.55185	-0.656801	PT/DCT	Control
V5_C	2668	3915	Normal glomerular		CTACAAGAAATAACCC-1_CTRL1_C-0	0.905578	-3.02718	CNT/PC/IC	Control
V5_C	2402	3408	CNT/PC		CTACACTAGCTTGTTC-1_CTRL1_C-0	9.27583	2.4276	PT	Control
V5_C	1890	2767	PT		CTACCCTAAGGTCATA-1_CTRL1_C-0	1.52982	-2.3148	CNT/PC/IC	Control
V5_C	1619	2126	PT		CTACGACTAGCTATAA-1_CTRL1_C-0	5.51711	-0.96203	PT/LOH	Control
V5_C	1902	2783	PT		CTACGCACGGAGTACC-1_CTRL1_C-0	2.67943	-2.1897	CNT/PC/IC	Control
V5_C	3055	4664	Inflamed tubulointerstitial		CTACGCCATTTCCGAT-1_CTRL1_C-0	4.61216	7.45369	Normal glomeruli	Control
V5_C	1667	2176	Inflamed tubulointerstitial		CTACGTGTTGCCACCA-1_CTRL1_C-0	11.4443	3.1502	PT	Control
V5_C	6865	15927	Inflamed tubulointerstitial		CTACTATCTTTCAGAG-1_CTRL1_C-0	9.21606	-1.57186	CNT/PC/IC	Control
V5_C	4149	7922	PT		CTACTCAAGGTATAGT-1_CTRL1_C-0	-0.895751	-3.10265	LOH	Control
V5_C	2596	3952	PT		CTACTGCCACCTGACC-1_CTRL1_C-0	2.39771	-3.12271	CNT/PC/IC	Control
V5_C	2237	3417	PT/LOH		CTAGATAAACTCCTCG-1_CTRL1_C-0	9.39142	-1.73854	PT/DCT	Control
V5_C	3560	6313	PT		CTAGATGTGAGTGTAA-1_CTRL1_C-0	8.82493	-1.43073	PT/DCT	Control
V5_C	1579	2023	Normal glomerular		CTAGCAACTAATTTAC-1_CTRL1_C-0	6.05937	-1.19025	PT/LOH	Control
V5_C	2621	4125	PT/LOH		CTAGCATAGTATAATG-1_CTRL1_C-0	2.6219	0.491459	DCT/CNT	Control
V5_C	1862	2409	CNT/PC/IC		CTAGCCACAGGCGAGC-1_CTRL1_C-0	-1.34421	-0.992933	LOH	Control
V5_C	3281	5396	PT/LOH		CTAGCTTAATGGTCCC-1_CTRL1_C-0	3.05269	-2.66561	CNT/PC/IC	Control
V5_C	2331	3329	Tubulointerstitial		CTAGGCGCCCTATCAG-1_CTRL1_C-0	-1.00142	-2.48473	LOH	Control
V5_C	1630	2176	CNT/PC/IC		CTAGGCGGCAGAGAAT-1_CTRL1_C-0	4.28906	8.98555	Normal glomeruli	Control
V5_C	1994	3113	PT		CTAGGTCTGAAGGAAT-1_CTRL1_C-0	12.0276	2.96553	PT	Control
V5_C	2328	3712	PT		CTAGTATTCGGAATTA-1_CTRL1_C-0	2.74369	-2.15964	CNT/PC/IC	Control
V5_C	2338	3294	Normal glomerular		CTAGTCACGTCTTAAG-1_CTRL1_C-0	0.269712	-2.91206	LOH	Control
V5_C	3337	5574	PT/LOH		CTAGTTACAACCCGGT-1_CTRL1_C-0	-1.21061	-3.24416	LOH	Control
V5_C	3141	5427	PT		CTAGTTGGGCCCGGTA-1_CTRL1_C-0	6.99705	6.23013	Normal glomeruli	Control
V5_C	2344	3416	Inflamed tubulointerstitial		CTATAGGCGTTGATGT-1_CTRL1_C-0	-1.46177	-3.5014	LOH	Control
V5_C	2937	4672	PT		CTATATCCAGCCTGGC-1_CTRL1_C-0	-1.7867	-2.34023	LOH	Control
V5_C	3503	6132	PT/LOH		CTATCGACGAAATACA-1_CTRL1_C-0	-1.10004	-3.05326	LOH	Control
V5_C	1996	2674	CNT/PC/IC		CTATCGCGTAGAGAAC-1_CTRL1_C-0	2.72042	1.03558	PT/LOH	Control
V5_C	2896	4494	PT/DCT		CTATCGGGTCTCAACA-1_CTRL1_C-0	0.0515806	-3.3148	DCT/CNT	Control
V5_C	2642	4024	PT/LOH		CTATGCCCGAATGCAA-1_CTRL1_C-0	-1.2332	-2.48478	LOH	Control
V5_C	1867	2791	PT		CTATGGGAAGCGGAAT-1_CTRL1_C-0	4.73483	7.58362	Normal glomeruli	Control
V5_C	3420	5903	PT		CTATGTCACTAGCCCA-1_CTRL1_C-0	7.79328	-0.943617	CNT/PC	Control
V5_C	3187	5152	PT/LOH		CTATGTCTATTGAAAC-1_CTRL1_C-0	8.63566	-0.303471	PT/DCT	Control
V5_C	3118	5144	PT		CTATTTGCTTGGAGGA-1_CTRL1_C-0	9.87366	1.62329	PT	Control
V5_C	1839	2448	CNT/PC/IC		CTATTTGGTTACGGAT-1_CTRL1_C-0	1.99251	-2.86464	CNT/PC/IC	Control
V5_C	2599	3641	Normal glomerular		CTCAAACCACTGCCCG-1_CTRL1_C-0	-1.21184	-2.26345	LOH	Control
V5_C	2801	4044	CNT/PC/IC		CTCACATTTACTAAAT-1_CTRL1_C-0	-1.0845	-1.51871	LOH	Control
V5_C	2626	4013	PT		CTCACTGTGATACTTA-1_CTRL1_C-0	0.672121	-2.81643	CNT/PC/IC	Control
V5_C	3618	5772	CNT/PC		CTCACTTGGCTGGTAA-1_CTRL1_C-0	4.22156	8.77124	Normal glomeruli	Control
V5_C	2131	2975	PT		CTCATGGCTCACAATC-1_CTRL1_C-0	7.60802	2.65356	PT	Control
V5_C	2202	3064	Normal glomerular		CTCATGGTAATTTGCG-1_CTRL1_C-0	-1.70215	-3.42351	LOH	Control
V5_C	1788	2323	PT/LOH		CTCATTGCTCTAACAA-1_CTRL1_C-0	-0.687833	-2.38851	LOH	Control
V5_C	2436	3441	PT/LOH		CTCATTTGATGGGCGG-1_CTRL1_C-0	9.78356	0.89062	PT/DCT	Control
V5_C	2070	2890	PT/LOH		CTCCCAATGAGTCGCG-1_CTRL1_C-0	5.02072	6.3945	Normal glomeruli	Control
V5_C	4557	8177	Inflamed tubulointerstitial		CTCCGCCCACATGAGG-1_CTRL1_C-0	-0.118594	-1.53525	LOH	Control
V5_C	2253	3136	Normal glomerular		CTCCGGCCTAATATGC-1_CTRL1_C-0	4.69739	7.53704	Normal glomeruli	Control
V5_C	1700	2348	PT		CTCCTAAGTTATGTCT-1_CTRL1_C-0	9.30788	-2.12627	PT/DCT	Control
V5_C	3891	6984	PT		CTCCTCCAGCTCACAC-1_CTRL1_C-0	-1.53214	-3.16839	LOH	Control
V5_C	2299	3270	PT/LOH		CTCCTGTTCAAGGCAG-1_CTRL1_C-0	10.3791	2.78706	PT	Control
V5_C	3046	4730	PT/LOH		CTCGAGGTCGAACAGT-1_CTRL1_C-0	-2.18692	0.923549	LOH	Control
V5_C	2997	4689	PT		CTCGATATTTGCGAGC-1_CTRL1_C-0	3.86372	-1.04787	DCT/CNT	Control
V5_C	1560	2256	PT		CTCGCACCTATATAGT-1_CTRL1_C-0	10.4622	0.368859	PT	Control
V5_C	2129	2989	CNT/PC/IC		CTCGCCGAATGTAGGG-1_CTRL1_C-0	-0.290475	-2.01912	LOH	Control
V5_C	6076	13355	Normal glomerular		CTCGGGCATCGTCGGG-1_CTRL1_C-0	10.3811	-1.04975	PT/DCT	Control
V5_C	1912	2790	PT		CTCGGGTTCTCTGGCC-1_CTRL1_C-0	-1.17126	-0.717792	LOH	Control
V5_C	2765	4113	PT/LOH		CTCGGTACCACTGCTC-1_CTRL1_C-0	10.4807	-1.2274	PT/DCT	Control
V5_C	2165	3050	Inflamed tubulointerstitial		CTCGGTCCGTAGCCTG-1_CTRL1_C-0	7.15793	-1.60924	CNT/PC	Control
V5_C	3387	5549	PT/LOH		CTCGTCTGTGCCTTCG-1_CTRL1_C-0	4.27557	8.56479	Normal glomeruli	Control
V5_C	2973	5016	PT		CTCGTTACGGCTACCA-1_CTRL1_C-0	-2.46415	1.86092	Vasculature	Control
V5_C	2149	2973	Vasculature		CTCGTTTCTAATGTTT-1_CTRL1_C-0	9.14616	0.976049	PT	Control
V5_C	2051	2865	PT		CTCTAGCCCTCGGAAA-1_CTRL1_C-0	11.0431	2.79064	PT	Control
V5_C	2841	4310	PT/LOH		CTCTATTTGGCTGCAG-1_CTRL1_C-0	9.06841	2.73769	PT	Control
V5_C	2264	3364	PT/LOH		CTCTCACAATCGATGA-1_CTRL1_C-0	1.73071	-2.59609	CNT/PC/IC	Control
V5_C	8068	24031	CNT/PC/IC		CTCTCGATGTGCGCCT-1_CTRL1_C-0	5.27056	7.36818	Normal glomeruli	Control
V5_C	2195	2993	Tubulointerstitial		CTCTGCGAAGCAAGCA-1_CTRL1_C-0	3.67941	-1.99872	CNT/PC/IC	Control
V5_C	1728	2590	PT		CTCTGGACGCCTGGTG-1_CTRL1_C-0	2.75968	-2.04308	CNT/PC/IC	Control
V5_C	3016	4648	PT/LOH		CTCTGTGCCTGCTATG-1_CTRL1_C-0	6.30042	6.78305	Normal glomeruli	Control
V5_C	6500	14663	LOH		CTCTGTTTGAGGATTC-1_CTRL1_C-0	3.75172	7.49651	Normal glomeruli	Control
V5_C	3506	5603	Inflamed glomerular		CTCTTCTATTGACTGG-1_CTRL1_C-0	3.51301	-1.15099	DCT/CNT	Control
V5_C	2142	2881	PT		CTCTTCTGGAAGTTAG-1_CTRL1_C-0	-1.06831	-1.48334	LOH	Control
V5_C	1895	2796	PT		CTCTTGTCCCGCTTGG-1_CTRL1_C-0	7.60309	-0.197177	PT/LOH	Control
V5_C	5033	10997	PT/LOH		CTGAAAGAGATCCGAC-1_CTRL1_C-0	3.41037	-1.88938	CNT/PC/IC	Control
V5_C	2033	2951	PT/LOH		CTGAATCCGAGACCTC-1_CTRL1_C-0	3.45706	-1.60248	CNT/PC/IC	Control
V5_C	2199	3262	PT/DCT		CTGACATAGAAATAGA-1_CTRL1_C-0	2.89242	-1.89064	CNT/PC/IC	Control
V5_C	1762	2244	CNT/PC/IC		CTGACTGCGCAGCTCG-1_CTRL1_C-0	9.00408	0.0221443	PT/DCT	Control
V5_C	2383	3618	PT/DCT		CTGAGAAAGTTCGGCG-1_CTRL1_C-0	4.27797	-1.96442	CNT/PC/IC	Control
V5_C	2804	4391	PT		CTGAGAGTAGAAATAC-1_CTRL1_C-0	2.87662	-2.26097	CNT/PC/IC	Control
V5_C	2269	3329	LOH		CTGAGCAAGTAACAAG-1_CTRL1_C-0	5.60872	-1.10571	PT/LOH	Control
V5_C	2496	3558	Inflamed tubulointerstitial		CTGATCCCTTTATGCA-1_CTRL1_C-0	-0.91856	-3.40851	LOH	Control
V5_C	5575	10708	Vasculature		CTGCAAATGGGCTCCA-1_CTRL1_C-0	4.86583	8.55507	Normal glomeruli	Control
V5_C	2148	2979	PT/LOH		CTGCAAGCACGTTCCG-1_CTRL1_C-0	2.90114	-2.49643	CNT/PC/IC	Control
V5_C	3410	5808	PT/LOH		CTGCACAACTACATAT-1_CTRL1_C-0	10.3578	1.90516	PT	Control
V5_C	2408	3661	PT/DCT		CTGCACCTGGAACCGC-1_CTRL1_C-0	1.75295	-2.3002	CNT/PC/IC	Control
V5_C	4951	8937	Normal glomerular		CTGCACTCCAGTACAG-1_CTRL1_C-0	-0.636179	-2.63557	LOH	Control
V5_C	2243	3365	PT		CTGCCAAGGTTGGAAG-1_CTRL1_C-0	9.69037	0.301481	PT/DCT	Control
V5_C	2372	3356	PT/LOH		CTGCCTAGCCACCAAG-1_CTRL1_C-0	3.10132	-2.05718	CNT/PC/IC	Control
V5_C	2915	4430	Normal glomerular		CTGCCTTTAATACCTT-1_CTRL1_C-0	-1.5314	-3.4726	LOH	Control
V5_C	2551	3922	PT/DCT		CTGCGTTACGATATAA-1_CTRL1_C-0	3.33034	-1.07682	CNT/PC/IC	Control
V5_C	2100	2849	PT/LOH		CTGCTGAGGCCACGAA-1_CTRL1_C-0	-0.789291	-3.29949	LOH	Control
V5_C	2481	3508	Inflamed tubulointerstitial		CTGCTGTCTAACGAGC-1_CTRL1_C-0	3.42111	-1.36874	CNT/PC/IC	Control
V5_C	2291	3237	PT/DCT		CTGCTTGGCGATAGCT-1_CTRL1_C-0	0.407373	1.50068	LOH	Control
V5_C	1815	2331	LOH		CTGGAAATGGATGCTT-1_CTRL1_C-0	9.87683	-1.68682	PT/DCT	Control
V5_C	4352	8615	Inflamed glomerular		CTGGAAGACACGGTGG-1_CTRL1_C-0	4.7466	5.36063	Normal glomeruli	Control
V5_C	2422	3589	PT		CTGGATTTACACTTGA-1_CTRL1_C-0	3.88224	-0.806399	DCT/CNT	Control
V5_C	2770	4239	Inflamed tubulointerstitial		CTGGCATCCGAATGAG-1_CTRL1_C-0	6.57509	-0.774808	PT/LOH	Control
V5_C	2423	3755	PT		CTGGCGACATAAGTCC-1_CTRL1_C-0	9.03266	4.59737	PT	Control
V5_C	8542	27822	Vasculature		CTGGCGCACAGGTCTG-1_CTRL1_C-0	6.68352	2.50268	PT/LOH	Control
V5_C	7221	19011	Tubulointerstitial		CTGGCTCCTGCGGGAT-1_CTRL1_C-0	0.570019	-2.94335	CNT/PC/IC	Control
V5_C	7716	21974	LOH		CTGGCTGATTCATCCT-1_CTRL1_C-0	8.39908	1.26531	PT	Control
V5_C	1832	2466	Inflamed glomerular		CTGGCTGCTAACGTAA-1_CTRL1_C-0	11.6099	3.61748	PT	Control
V5_C	8002	25082	LOH		CTGGCTGGTTGTCAGT-1_CTRL1_C-0	9.2642	-1.12499	PT/DCT	Control
V5_C	2384	3760	PT		CTGGGATACGCTACCC-1_CTRL1_C-0	9.88096	1.88802	PT	Control
V5_C	1726	2286	PT/LOH		CTGGGATCGCCCAGAT-1_CTRL1_C-0	3.20894	-1.32301	CNT/PC/IC	Control
V5_C	3436	5522	PT		CTGGGCGGCCAAATGT-1_CTRL1_C-0	10.0103	-0.477013	PT/DCT	Control
V5_C	4491	8714	PT		CTGGTAAAGTGTGGGC-1_CTRL1_C-0	3.12957	-1.39851	CNT/PC/IC	Control
V5_C	3558	5615	Normal glomerular		CTGGTAACACATAGAA-1_CTRL1_C-0	9.74851	-0.378379	PT/DCT	Control
V5_C	2374	3319	PT/LOH		CTGGTCCTAACTTGGC-1_CTRL1_C-0	9.51805	3.00431	PT	Control
V5_C	3432	5893	PT		CTGGTTCAACGCATCA-1_CTRL1_C-0	8.23796	-0.822393	CNT/PC	Control
V5_C	5874	11982	PT/LOH		CTGGTTTCGAGCAAGA-1_CTRL1_C-0	2.55047	-2.87916	CNT/PC/IC	Control
V5_C	1894	2660	PT		CTGTACTTCTTAGCAT-1_CTRL1_C-0	-1.57332	3.73234	Vasculature	Control
V5_C	2268	3270	PT/LOH		CTGTAGCCATCTCACT-1_CTRL1_C-0	5.14704	-1.12244	PT/LOH	Control
V5_C	1748	2317	PT		CTGTAGTGAGGATCGA-1_CTRL1_C-0	-2.30188	0.0519381	LOH	Control
V5_C	3057	4766	PT/LOH		CTGTATGGTGTAGAAA-1_CTRL1_C-0	1.66378	0.944227	LOH	Control
V5_C	1554	2043	PT		CTGTCAAATGGCTCGG-1_CTRL1_C-0	0.981823	0.215649	LOH	Control
V5_C	1860	2573	PT/LOH		CTGTGCAGGGTAGGTC-1_CTRL1_C-0	-0.405993	-2.64779	LOH	Control
V5_C	2570	3737	CNT/PC/IC		CTGTGGTCGGGAGATA-1_CTRL1_C-0	-0.173062	-2.31261	LOH	Control
V5_C	1833	2403	PT/LOH		CTGTTACCCAATCTAG-1_CTRL1_C-0	3.90501	-0.357989	DCT/CNT	Control
V5_C	8100	25337	LOH		CTGTTCACTGCCTGTG-1_CTRL1_C-0	5.9161	-1.97034	CNT/PC	Control
V5_C	2368	3330	CNT/PC/IC		CTGTTCATCTCACGGG-1_CTRL1_C-0	9.75123	1.76259	PT	Control
V5_C	5659	11085	PT		CTTAACTTCGAAGTAC-1_CTRL1_C-0	11.7453	2.63356	PT	Control
V5_C	1944	2831	PT		CTTACACGGTATTCCA-1_CTRL1_C-0	11.0649	1.0907	PT	Control
V5_C	2843	4328	Inflamed glomerular		CTTACACTGGGAAATA-1_CTRL1_C-0	11.3117	3.2491	PT	Control
V5_C	4082	7367	PT/LOH		CTTAGCCTTCCACATG-1_CTRL1_C-0	4.08642	-1.3156	CNT/PC/IC	Control
V5_C	1727	2724	PT		CTTAGTAGGCCTACAG-1_CTRL1_C-0	10.1631	1.16372	PT	Control
V5_C	5408	11363	CNT/PC		CTTAGTGTAGTAGCAT-1_CTRL1_C-0	-0.671466	-2.36694	LOH	Control
V5_C	3614	6660	PT		CTTAGTTGAGGAATCG-1_CTRL1_C-0	-1.31871	-2.86096	LOH	Control
V5_C	2727	4111	Inflamed glomerular		CTTATAGATGGCTGTT-1_CTRL1_C-0	2.69307	-0.919038	Vasculature	Control
V5_C	2226	3182	PT/LOH		CTTATGTTGACTACCA-1_CTRL1_C-0	4.56691	-1.08097	CNT/PC/IC	Control
V5_C	2245	3084	Tubulointerstitial		CTTCAACTCCACTTGG-1_CTRL1_C-0	-0.0438021	-1.51296	LOH	Control
V5_C	2610	3807	PT		CTTCATTGTCAGTGGA-1_CTRL1_C-0	0.205514	-2.62513	LOH	Control
V5_C	3442	5799	PT		CTTCGATTGCGCAAGC-1_CTRL1_C-0	-1.23222	-1.36314	LOH	Control
V5_C	1635	2077	PT		CTTCGGCCAATTGTTT-1_CTRL1_C-0	9.28535	0.22836	PT/DCT	Control
V5_C	6633	15931	Inflamed tubulointerstitial		CTTCGTAGATAGGTGA-1_CTRL1_C-0	1.03477	0.981943	LOH	Control
V5_C	7059	16776	LOH		CTTCTATGTTGAAGTA-1_CTRL1_C-0	6.34777	-0.889524	PT/LOH	Control
V5_C	2664	3947	LOH		CTTCTATTAATGCTAG-1_CTRL1_C-0	4.77731	6.85074	Normal glomeruli	Control
V5_C	2209	3022	Normal glomerular		CTTCTGGGCGTACCTA-1_CTRL1_C-0	0.813831	-2.74134	CNT/PC/IC	Control
V5_C	2562	3706	PT		CTTCTTACGTCGTATA-1_CTRL1_C-0	10.2009	3.27609	PT	Control
V5_C	3000	4651	PT/LOH		CTTGACCCGAAAGATA-1_CTRL1_C-0	-2.20481	5.02817	Vasculature	Control
V5_C	2198	3014	PT/LOH		CTTGAGGTTATCCCGA-1_CTRL1_C-0	10.2234	-1.15447	PT/DCT	Control
V5_C	2126	3131	PT/LOH		CTTGAGTTAGGGTAAT-1_CTRL1_C-0	11.0632	1.62717	PT	Control
V5_C	3565	5998	Inflamed tubulointerstitial		CTTGCAACCGCCTCCT-1_CTRL1_C-0	7.69855	0.594625	PT/LOH	Control
V5_C	2877	4427	PT/LOH		CTTGCCCAGGCTCTAC-1_CTRL1_C-0	7.39257	0.815718	PT/LOH	Control
V5_C	8616	28041	Vasculature		CTTGGCCAAGCTGGGA-1_CTRL1_C-0	-1.88817	-3.28238	LOH	Control
V5_C	2018	2784	PT/LOH		CTTGTACTTGTTGACT-1_CTRL1_C-0	3.9498	-1.96101	CNT/PC/IC	Control
V5_C	1697	2325	PT		CTTGTCGTACGTGTCA-1_CTRL1_C-0	4.27651	8.51021	Normal glomeruli	Control
V5_C	1605	2038	PT/LOH		CTTGTGAGTCTTTGAC-1_CTRL1_C-0	3.89904	0.512146	PT	Control
V5_C	2427	3386	PT/LOH		CTTGTGCTCACCGATT-1_CTRL1_C-0	3.08451	1.65823	PT	Control
V5_C	2618	3816	PT/LOH		CTTGTTGCTGAGTCAA-1_CTRL1_C-0	1.83919	-1.58873	CNT/PC/IC	Control
V5_C	4203	7076	PT/LOH		CTTTAACTTTCAAAGG-1_CTRL1_C-0	1.98505	-2.03737	CNT/PC/IC	Control
V5_C	6774	15904	LOH		CTTTACCGAATAGTAG-1_CTRL1_C-0	2.55073	-2.26565	CNT/PC/IC	Control
V5_C	2062	3062	PT		CTTTAGGAACACTGTT-1_CTRL1_C-0	6.50077	5.44096	Normal glomeruli	Control
V5_C	1808	2394	Inflamed tubulointerstitial		CTTTAGTGCTATTATT-1_CTRL1_C-0	0.169826	-2.27508	DCT/CNT	Control
V5_C	2322	3205	CNT/PC/IC		CTTTGCTGTCATGGAT-1_CTRL1_C-0	4.59231	8.61533	Normal glomeruli	Control
V5_C	2370	3509	PT		CTTTGGCTTTAGTAAA-1_CTRL1_C-0	10.5949	0.494468	PT	Control
V5_C	3338	5668	PT		CTTTGGGATTGTTGCA-1_CTRL1_C-0	-0.608865	-2.77071	LOH	Control
V5_C	2531	3608	LOH		GAAACAGATGACCACC-1_CTRL1_C-0	11.4104	2.45087	PT	Control
V5_C	2670	3885	PT/LOH		GAAACAGCCATGCAGT-1_CTRL1_C-0	6.14238	6.38825	Normal glomeruli	Control
V5_C	1758	2377	PT		GAAACCATGGTGCGCT-1_CTRL1_C-0	11.668	2.46974	PT	Control
V5_C	2324	3244	CNT/PC/IC		GAAACCGAATTACCTT-1_CTRL1_C-0	-0.134693	-0.254084	CNT/PC/IC	Control
V5_C	2900	4511	PT		GAAACTCGTGCGATGC-1_CTRL1_C-0	12.4249	2.86556	PT	Control
V5_C	2470	3665	PT/LOH		GAAACTCTAATGAAGG-1_CTRL1_C-0	2.73207	-1.65947	CNT/PC/IC	Control
V5_C	7336	18223	LOH		GAAAGAACAGCGTTAT-1_CTRL1_C-0	11.4399	1.81813	PT	Control
V5_C	2594	3970	PT		GAAAGCAGTGCACTTT-1_CTRL1_C-0	1.99154	0.728623	PT/LOH	Control
V5_C	3238	5538	PT		GAAATACCTGCTGGCT-1_CTRL1_C-0	2.16086	-1.11805	CNT/PC/IC	Control
V5_C	1695	2100	PT		GAAATACTAAACGTTT-1_CTRL1_C-0	8.67563	-2.06383	PT/DCT	Control
V5_C	1731	2334	PT		GAAATATCACCATCAG-1_CTRL1_C-0	0.892824	-3.01484	CNT/PC/IC	Control
V5_C	2406	3570	PT		GAAATCGCGCGCAACT-1_CTRL1_C-0	9.10499	-1.78612	PT/DCT	Control
V5_C	8376	26357	CNT/PC		GAAATGGCGGTGTTAG-1_CTRL1_C-0	3.66525	-1.04834	DCT/CNT	Control
V5_C	2210	2958	Normal glomerular		GAAATTAGCACGGATA-1_CTRL1_C-0	3.69789	-2.03332	CNT/PC/IC	Control
V5_C	2149	3177	PT/DCT		GAAATTCACATCGCTG-1_CTRL1_C-0	4.5054	-0.114038	DCT/CNT	Control
V5_C	2676	3891	Vasculature		GAAATTGTCTCTATAA-1_CTRL1_C-0	1.72149	-2.28118	CNT/PC/IC	Control
V5_C	2269	3293	PT		GAACACACATCAACCA-1_CTRL1_C-0	0.295573	-0.563778	LOH	Control
V5_C	3662	5850	Normal glomerular		GAACAGATTACTAAAT-1_CTRL1_C-0	7.18594	2.18174	PT	Control
V5_C	1570	2074	Inflamed tubulointerstitial		GAACCATCTGGGAGAC-1_CTRL1_C-0	9.98117	-0.191891	PT/DCT	Control
V5_C	2181	3210	PT/DCT		GAACCTTTAACGATCC-1_CTRL1_C-0	-0.735534	-1.68847	LOH	Control
V5_C	1790	2285	Normal glomerular		GAACGCGGGTCACACG-1_CTRL1_C-0	4.33928	8.90916	Normal glomeruli	Control
V5_C	1773	2426	CNT/PC/IC		GAACGTCTCATGGTCG-1_CTRL1_C-0	-0.679272	-2.36953	LOH	Control
V5_C	3079	4704	CNT/PC/IC		GAACTGTGGAGAGACA-1_CTRL1_C-0	3.86264	1.24911	PT	Control
V5_C	1748	2611	PT		GAAGAAACGATATTGT-1_CTRL1_C-0	7.6676	-0.0823763	PT/LOH	Control
V5_C	2490	3597	Inflamed tubulointerstitial		GAAGAACGGTGCAGGT-1_CTRL1_C-0	8.92798	-2.0936	DCT/CNT	Control
V5_C	3243	4969	CNT/PC/IC		GAAGACTTCAATGCCG-1_CTRL1_C-0	10.1955	-0.596494	PT/DCT	Control
V5_C	2737	4109	PT/LOH		GAAGCAAGGCAATGTT-1_CTRL1_C-0	12.0445	3.0751	PT	Control
V5_C	3579	5897	PT/LOH		GAAGCCACTGATTATG-1_CTRL1_C-0	6.02739	0.962022	PT/LOH	Control
V5_C	1797	2374	CNT/PC		GAAGCCTGCACATTCC-1_CTRL1_C-0	-1.85948	-3.30099	LOH	Control
V5_C	3317	5277	PT		GAAGCTTGCTGACCGC-1_CTRL1_C-0	10.8713	3.0066	PT	Control
V5_C	3038	4723	PT/DCT		GAAGGAGTCGAGTGCG-1_CTRL1_C-0	-1.70565	-2.88349	LOH	Control
V5_C	2763	4211	PT/LOH		GAAGTCAGTTGCACTA-1_CTRL1_C-0	10.2271	-0.211078	PT/DCT	Control
V5_C	1519	2040	PT/LOH		GAAGTCTCCCTAGCGA-1_CTRL1_C-0	4.57989	8.75359	Normal glomeruli	Control
V5_C	4839	10210	PT/LOH		GAAGTGCTGGATAGCT-1_CTRL1_C-0	4.35072	1.63583	PT/LOH	Control
V5_C	3585	6381	PT		GAAGTTTCCACTCAAT-1_CTRL1_C-0	9.88189	-1.52139	PT/DCT	Control
V5_C	1532	2009	PT		GAATAGACGCGACCCA-1_CTRL1_C-0	8.22329	1.42745	PT/DCT	Control
V5_C	6619	16125	Inflamed tubulointerstitial		GAATAGTGCTCGATTA-1_CTRL1_C-0	-0.413418	-3.24967	LOH	Control
V5_C	2728	4696	PT		GAATATTCGGAGTCCC-1_CTRL1_C-0	3.2891	-1.63668	CNT/PC/IC	Control
V5_C	2661	3912	Normal glomerular		GAATCGACATGGTCAC-1_CTRL1_C-0	1.0451	-0.71658	Normal glomeruli	Control
V5_C	2101	2911	PT		GAATCGCCGGACACGG-1_CTRL1_C-0	2.25485	1.20669	LOH	Control
V5_C	1908	2547	Inflamed tubulointerstitial		GAATCTATACTCGGAC-1_CTRL1_C-0	6.86115	-1.47538	PT/DCT	Control
V5_C	3440	5367	CNT/PC/IC		GAATCTGAACATTCTC-1_CTRL1_C-0	-0.633115	0.99317	LOH	Control
V5_C	2237	3123	CNT/PC		GAATGCGAATCGGTTC-1_CTRL1_C-0	7.01111	0.201263	PT/LOH	Control
V5_C	1698	2638	PT		GAATGTATGGCAGGTC-1_CTRL1_C-0	10.0639	0.279207	PT/DCT	Control
V5_C	6090	14317	PT/LOH		GAATGTGGTCCGGATT-1_CTRL1_C-0	6.26382	-0.710857	CNT/PC	Control
V5_C	2698	4480	PT		GAATGTTGGGTAATCT-1_CTRL1_C-0	4.391	-1.29032	CNT/PC/IC	Control
V5_C	3426	5313	PT/LOH		GAATTATAGTGAAAGG-1_CTRL1_C-0	3.5069	-1.10966	DCT/CNT	Control
V5_C	2846	4847	PT		GAATTCACCCGGGTGT-1_CTRL1_C-0	10.4193	-0.0323592	PT/DCT	Control
V5_C	3602	5864	CNT/PC/IC		GACAAACATATGCAGG-1_CTRL1_C-0	3.46218	0.652423	CNT/PC/IC	Control
V5_C	5092	10769	Normal glomerular		GACAACGACCATTGAA-1_CTRL1_C-0	0.0991308	0.889485	LOH	Control
V5_C	1635	2208	PT		GACAACGCAGCTTACG-1_CTRL1_C-0	4.92941	6.00675	Normal glomeruli	Control
V5_C	3139	5602	PT		GACAAGAGATGAGATT-1_CTRL1_C-0	6.7294	2.43093	PT	Control
V5_C	2017	3086	PT		GACACAAGGGAAGAAA-1_CTRL1_C-0	7.35544	-0.707217	CNT/PC	Control
V5_C	3629	6150	PT/LOH		GACACGAGTTAGAGGA-1_CTRL1_C-0	5.35728	-1.92177	CNT/PC	Control
V5_C	1734	2192	Vasculature		GACACTGAGTTCAGTG-1_CTRL1_C-0	8.17831	1.39814	PT/DCT	Control
V5_C	1515	2016	PT		GACACTGGAACCCGAT-1_CTRL1_C-0	11.4434	3.36356	PT	Control
V5_C	2648	3902	PT/LOH		GACAGCCAGACCTGAC-1_CTRL1_C-0	10.3766	2.67106	PT	Control
V5_C	2842	4650	PT		GACATCCGTCGAACTG-1_CTRL1_C-0	8.6411	2.1289	PT/DCT	Control
V5_C	2642	3841	Inflamed glomerular		GACATCGATTTATAAC-1_CTRL1_C-0	4.66143	7.84505	Normal glomeruli	Control
V5_C	1938	2672	PT/LOH		GACCAAACGTTGACTG-1_CTRL1_C-0	6.12053	2.05331	PT/LOH	Control
V5_C	2757	4099	PT		GACCACACTTCCCTTT-1_CTRL1_C-0	1.7514	-2.67146	CNT/PC/IC	Control
V5_C	2775	3995	CNT/PC/IC		GACCAGAGCCCTGTAG-1_CTRL1_C-0	7.53176	-0.240435	CNT/PC	Control
V5_C	4663	9176	PT/LOH		GACCAGGTCATTCATA-1_CTRL1_C-0	11.8761	2.02947	PT	Control
V5_C	3319	5947	PT		GACCCGTCGCCGGCTA-1_CTRL1_C-0	7.98044	-1.33587	PT/DCT	Control
V5_C	3715	6525	PT		GACCGACGTGAAAGCA-1_CTRL1_C-0	4.49845	7.01182	Normal glomeruli	Control
V5_C	2362	3834	PT		GACCGCGTCTGACGTG-1_CTRL1_C-0	9.62329	2.1188	PT	Control
V5_C	3408	5841	PT/DCT		GACCGTCAGGTCGTGA-1_CTRL1_C-0	3.82505	-0.76875	DCT/CNT	Control
V5_C	2698	4098	PT/LOH		GACCGTGCTGACGGTG-1_CTRL1_C-0	-2.15064	5.18815	Vasculature	Control
V5_C	4930	9276	Normal glomerular		GACGACGATCCGCGTT-1_CTRL1_C-0	1.01991	0.097523	LOH	Control
V5_C	2236	3117	Inflamed tubulointerstitial		GACGAGGCTAATAAAC-1_CTRL1_C-0	11.8866	3.10866	PT	Control
V5_C	4074	7006	PT		GACGCCGTAAAGGCTA-1_CTRL1_C-0	10.6231	1.49094	PT	Control
V5_C	2717	4505	PT		GACGCCTGTTGCAGGG-1_CTRL1_C-0	10.7463	0.441282	PT	Control
V5_C	1622	2034	PT/LOH		GACGCTTGCTTCTAAA-1_CTRL1_C-0	4.07836	8.2173	Normal glomeruli	Control
V5_C	1754	2344	PT/LOH		GACGGACCGCGTTCCT-1_CTRL1_C-0	2.80795	-1.53835	CNT/PC/IC	Control
V5_C	6850	16953	LOH		GACGGGATGTCTTATG-1_CTRL1_C-0	4.40845	7.77832	Normal glomeruli	Control
V5_C	3512	6350	PT		GACGGGTTGGCCCGTA-1_CTRL1_C-0	-0.656296	-1.67381	LOH	Control
V5_C	2667	4008	PT		GACGGTCAATAGAAGC-1_CTRL1_C-0	-2.09103	2.8152	Vasculature	Control
V5_C	2634	3848	Inflamed tubulointerstitial		GACGTGAGACTCCATG-1_CTRL1_C-0	10.1797	0.782474	PT	Control
V5_C	2754	4722	PT		GACGTGTAGGGATTAT-1_CTRL1_C-0	3.91559	8.20876	Inflamed glomeruli	Control
V5_C	4996	9172	Normal glomerular		GACTAAGATCATGCAC-1_CTRL1_C-0	2.61064	-2.90542	CNT/PC/IC	Control
V5_C	2906	4475	PT/LOH		GACTAAGTAGGCTCAC-1_CTRL1_C-0	2.78884	-2.28466	CNT/PC/IC	Control
V5_C	5965	12889	PT/LOH		GACTACAATTGCTCGT-1_CTRL1_C-0	3.56563	-2.37403	CNT/PC/IC	Control
V5_C	3520	5700	CNT/PC/IC		GACTAGGCCGTTAGGT-1_CTRL1_C-0	4.48994	-1.30765	DCT/CNT	Control
V5_C	2352	3651	PT		GACTCACCCACGTGAG-1_CTRL1_C-0	5.46797	7.35173	Normal glomeruli	Control
V5_C	2686	4045	PT/LOH		GACTGCAAATCGAGCT-1_CTRL1_C-0	3.43461	-2.5961	CNT/PC	Control
V5_C	2211	3022	CNT/PC/IC		GACTGCTGGTGAGAAA-1_CTRL1_C-0	-1.05581	-3.21195	LOH	Control
V5_C	2727	4394	PT		GAGAAACTGGATCCCA-1_CTRL1_C-0	4.14938	-1.24619	DCT/CNT	Control
V5_C	2235	3119	Inflamed glomerular		GAGAACGGTTCTGACT-1_CTRL1_C-0	3.07051	-1.92077	CNT/PC/IC	Control
V5_C	3741	6417	PT		GAGACTGATGGGTAGA-1_CTRL1_C-0	2.98719	-1.82852	CNT/PC/IC	Control
V5_C	1706	2268	PT/LOH		GAGACTTCGCGACCGA-1_CTRL1_C-0	10.9357	1.97769	PT	Control
V5_C	4749	9432	PT/LOH		GAGAGGCCTATGTGTA-1_CTRL1_C-0	2.74913	-2.74572	CNT/PC/IC	Control
V5_C	1976	2722	PT		GAGAGGTGCATTCTGG-1_CTRL1_C-0	7.84607	0.709382	PT/LOH	Control
V5_C	2220	2978	PT		GAGATCTGTCACTCCG-1_CTRL1_C-0	2.11564	-3.07514	CNT/PC/IC	Control
V5_C	2507	3608	PT/DCT		GAGATGGCTTTAATCA-1_CTRL1_C-0	-2.07953	4.29935	Vasculature	Control
V5_C	2800	4213	Inflamed tubulointerstitial		GAGCACCTGTGTCCAG-1_CTRL1_C-0	-1.38369	-3.39028	LOH	Control
V5_C	3685	6325	PT		GAGCACGGCGCCTCTT-1_CTRL1_C-0	3.04059	-2.54763	CNT/PC/IC	Control
V5_C	1681	2249	PT		GAGCATCAACAACTTG-1_CTRL1_C-0	0.249222	-3.14102	LOH	Control
V5_C	1978	2683	PT		GAGCATCATCCCTGGG-1_CTRL1_C-0	-0.783879	-3.4002	DCT/CNT	Control
V5_C	3042	4846	PT/DCT		GAGCCACGGTAGTAGG-1_CTRL1_C-0	3.01894	-1.74905	CNT/PC/IC	Control
V5_C	2248	3236	Tubulointerstitial		GAGCGAGGGAGTACCG-1_CTRL1_C-0	9.22867	1.14601	PT	Control
V5_C	2091	2807	CNT/PC/IC		GAGCGCAAATACTCCG-1_CTRL1_C-0	8.66638	-1.99149	PT/DCT	Control
V5_C	3015	4627	DCT/CNT		GAGCGCGCACGAGTAG-1_CTRL1_C-0	3.95535	-0.606031	DCT/CNT	Control
V5_C	2807	4278	PT		GAGCGGAATGCGGTGT-1_CTRL1_C-0	-0.526556	-2.40239	PT/LOH	Control
V5_C	1860	2440	Vasculature		GAGCTAAGGGCATATC-1_CTRL1_C-0	2.26084	1.51389	PT	Control
V5_C	2613	3929	PT		GAGCTCTCGGACCTAA-1_CTRL1_C-0	9.05434	1.8339	PT	Control
V5_C	2915	4452	PT		GAGGAATGGAGAGGTT-1_CTRL1_C-0	-1.10012	0.894359	LOH	Control
V5_C	3381	5897	PT		GAGGAGTAATTCCTAC-1_CTRL1_C-0	4.85236	7.86893	Normal glomeruli	Control
V5_C	3848	6714	PT/LOH		GAGGATAAACAGTGCT-1_CTRL1_C-0	10.5621	2.13064	PT	Control
V5_C	2003	3080	PT		GAGGCCTGTTGATACA-1_CTRL1_C-0	9.60174	-0.297166	PT/DCT	Control
V5_C	2734	3982	Normal glomerular		GAGGCTATCAAAGTCG-1_CTRL1_C-0	10.7155	2.91366	PT	Control
V5_C	2936	4481	PT/DCT		GAGGGAGTCAGATCGC-1_CTRL1_C-0	-1.47535	-3.36705	LOH	Control
V5_C	2737	4268	PT		GAGGGCATCGCGTATC-1_CTRL1_C-0	12.1764	2.53085	PT	Control
V5_C	3086	4971	PT/LOH		GAGGGCGCAGCTCTGC-1_CTRL1_C-0	-0.352841	-0.681136	LOH	Control
V5_C	1815	2423	Normal glomerular		GAGGGTAGTAACAAAG-1_CTRL1_C-0	0.550828	-2.0398	CNT/PC/IC	Control
V5_C	2674	3821	PT/DCT		GAGGTACATCCATCTT-1_CTRL1_C-0	11.0279	-0.104034	PT/DCT	Control
V5_C	3885	7091	Normal glomerular		GAGGTACGCGTGTCCC-1_CTRL1_C-0	10.0435	-0.131513	PT/DCT	Control
V5_C	2115	2865	PT/DCT		GAGGTCCCAAAGATCT-1_CTRL1_C-0	2.28466	-3.3636	CNT/PC/IC	Control
V5_C	2551	4133	PT/DCT		GAGTAAACCGGAAAGT-1_CTRL1_C-0	2.97644	-2.67061	CNT/PC/IC	Control
V5_C	2525	4398	PT		GAGTACGGGTATACAA-1_CTRL1_C-0	9.60081	1.45893	PT	Control
V5_C	5607	11556	Vasculature		GAGTATACCCTAATCA-1_CTRL1_C-0	-1.3576	-3.151	LOH	Control
V5_C	3324	5396	PT/DCT		GAGTATGCCCGCCTTG-1_CTRL1_C-0	5.51121	-0.49245	PT/LOH	Control
V5_C	4081	6974	CNT/PC		GAGTCAGACCAGAATC-1_CTRL1_C-0	-1.0695	-1.12013	LOH	Control
V5_C	2122	3069	PT/DCT		GAGTGTGCGGTACCCA-1_CTRL1_C-0	-1.46404	0.430037	LOH	Control
V5_C	2009	2647	LOH		GATAAATCGGTGGATG-1_CTRL1_C-0	5.22845	-1.90144	CNT/PC	Control
V5_C	2199	3095	DCT/CNT		GATAACTCGCACTGTG-1_CTRL1_C-0	8.39448	0.04805	PT/LOH	Control
V5_C	1811	2338	PT/LOH		GATAAGGCAGATGCAA-1_CTRL1_C-0	1.71949	-2.26489	CNT/PC/IC	Control
V5_C	2725	3894	LOH		GATACGATGGGAGTCA-1_CTRL1_C-0	0.155596	1.37912	PT	Control
V5_C	7994	23036	LOH		GATAGGTAACGTTGAC-1_CTRL1_C-0	-1.74664	0.107241	LOH	Control
V5_C	2287	3250	Normal glomerular		GATAGTGCGAGTAAGT-1_CTRL1_C-0	-0.498123	-2.88336	LOH	Control
V5_C	2594	3704	PT/DCT		GATATCTCATGCAATA-1_CTRL1_C-0	5.83846	6.70016	Normal glomeruli	Control
V5_C	1812	2604	PT		GATATGAGACACTAAC-1_CTRL1_C-0	3.88638	-0.75249	DCT/CNT	Control
V5_C	2001	2673	LOH		GATATTGAGATTGGCG-1_CTRL1_C-0	4.62416	8.72518	Normal glomeruli	Control
V5_C	2839	4882	PT		GATATTTCCTACATGG-1_CTRL1_C-0	3.38326	-1.08256	LOH	Control
V5_C	8601	28564	LOH		GATCAACATAAAGGGA-1_CTRL1_C-0	-1.514	-2.12831	LOH	Control
V5_C	1888	2477	PT/LOH		GATCATTCCAAACATT-1_CTRL1_C-0	4.23369	8.78116	Normal glomeruli	Control
V5_C	3146	5477	PT		GATCCCTTTATACTGC-1_CTRL1_C-0	3.26801	-2.07954	CNT/PC/IC	Control
V5_C	2217	3076	PT		GATCCGGGAATTAACA-1_CTRL1_C-0	2.10985	-2.68997	CNT/PC/IC	Control
V5_C	2005	2692	PT		GATCCTCGACACTGGC-1_CTRL1_C-0	-1.57564	-2.59782	LOH	Control
V5_C	2937	4609	PT		GATCCTCTTGCGCTTA-1_CTRL1_C-0	9.03628	-0.701779	PT/DCT	Control
V5_C	3021	4583	CNT/PC/IC		GATCGACACTATCTGA-1_CTRL1_C-0	10.265	3.03324	PT	Control
V5_C	2309	3306	PT/LOH		GATCGCGGGCTCTCCA-1_CTRL1_C-0	2.28867	-1.12173	CNT/PC/IC	Control
V5_C	5230	10497	Normal glomerular		GATCGCTACCCGATTT-1_CTRL1_C-0	-1.55427	-2.39468	LOH	Control
V5_C	1671	2194	Inflamed glomerular		GATCGGTGGCCATAAC-1_CTRL1_C-0	3.05618	-2.9106	CNT/PC/IC	Control
V5_C	1900	2705	PT		GATCGTGACTGATATC-1_CTRL1_C-0	9.48752	-2.02027	PT/DCT	Control
V5_C	3595	6624	PT		GATCTCGACGCTGTGG-1_CTRL1_C-0	3.70231	-1.78832	CNT/PC/IC	Control
V5_C	2732	3930	Normal glomerular		GATCTGCTATCTAAGG-1_CTRL1_C-0	7.02419	-0.2607	PT/LOH	Control
V5_C	2996	4515	CNT/PC/IC		GATCTTGGAGGGCATA-1_CTRL1_C-0	8.78233	3.18051	PT	Control
V5_C	1999	2699	LOH		GATCTTTGCAGGGTAT-1_CTRL1_C-0	4.02227	-1.07854	DCT/CNT	Control
V5_C	2473	3541	Normal glomerular		GATGACAAGTAGGGCA-1_CTRL1_C-0	-1.13075	-2.2159	LOH	Control
V5_C	2695	4066	PT		GATGCGTCCTGCATTC-1_CTRL1_C-0	-0.606551	-0.921186	LOH	Control
V5_C	1733	2510	PT		GATGCTACAAGCGCCT-1_CTRL1_C-0	2.153	-0.876174	CNT/PC/IC	Control
V5_C	4349	7724	CNT/PC/IC		GATGCTACCTTCGATG-1_CTRL1_C-0	8.22561	1.74392	PT	Control
V5_C	2457	3491	PT/DCT		GATGCTGTATTTCATC-1_CTRL1_C-0	-2.67462	2.95923	Vasculature	Control
V5_C	2371	3512	Inflamed glomerular		GATGGTGCCCTAGGCA-1_CTRL1_C-0	2.97099	-2.25467	CNT/PC/IC	Control
V5_C	1938	2834	PT		GATGTCCGGATCACAT-1_CTRL1_C-0	9.79776	2.55768	PT	Control
V5_C	1678	2197	PT		GATGTCGGTCAACTGC-1_CTRL1_C-0	5.23408	6.98621	Normal glomeruli	Control
V5_C	2520	3593	PT		GATGTGTTGTCACAAG-1_CTRL1_C-0	11.8842	0.825924	PT	Control
V5_C	2455	3525	Vasculature		GATGTTCAATCCACGA-1_CTRL1_C-0	6.72738	1.63709	PT/DCT	Control
V5_C	2605	4604	PT		GATGTTTGTGCGAGAT-1_CTRL1_C-0	9.62222	2.24474	PT	Control
V5_C	2440	3530	CNT/PC		GATTAACCGAAAGCCC-1_CTRL1_C-0	-0.598268	-1.97682	LOH	Control
V5_C	2981	4387	Inflamed tubulointerstitial		GATTAATCCTGGCTCA-1_CTRL1_C-0	2.62877	-2.70402	CNT/PC/IC	Control
V5_C	3670	6005	Normal glomerular		GATTACTGAATTTGGG-1_CTRL1_C-0	0.708806	-2.64788	LOH	Control
V5_C	1700	2195	CNT/PC/IC		GATTCCCTTGTCGCAG-1_CTRL1_C-0	9.04493	2.07294	PT	Control
V5_C	7633	21213	LOH		GATTCCGCGTTTCCGT-1_CTRL1_C-0	3.04627	-1.52289	CNT/PC/IC	Control
V5_C	2826	4182	CNT/PC/IC		GATTCCTATACGGCGC-1_CTRL1_C-0	4.10484	7.02534	Normal glomeruli	Control
V5_C	2743	4045	PT/LOH		GATTCGACGGTTCACG-1_CTRL1_C-0	10.8051	-0.177821	PT/DCT	Control
V5_C	3010	5469	PT		GATTGGGAAAGGTTGT-1_CTRL1_C-0	3.98724	-0.984472	DCT/CNT	Control
V5_C	2216	3105	PT/LOH		GCAAACCCTACATTAT-1_CTRL1_C-0	4.18654	-1.151	DCT/CNT	Control
V5_C	2871	4783	PT/DCT		GCAAACCTTGGCCATA-1_CTRL1_C-0	-1.58097	-2.5855	LOH	Control
V5_C	2091	2920	Inflamed tubulointerstitial		GCAAACGTCGCCAGGT-1_CTRL1_C-0	9.23724	-1.7506	PT/DCT	Control
V5_C	1656	2460	PT		GCAACAGCAGTATGCG-1_CTRL1_C-0	2.15051	-2.29167	CNT/PC/IC	Control
V5_C	2824	4248	PT/DCT		GCAACCACCAGACCGG-1_CTRL1_C-0	9.26029	-0.941858	PT/DCT	Control
V5_C	1599	2168	PT		GCAACCACGGCCGCGT-1_CTRL1_C-0	-0.168836	-2.78802	LOH	Control
V5_C	2470	3984	PT		GCAACGGCTAGTTATG-1_CTRL1_C-0	11.4198	3.48761	PT	Control
V5_C	6903	17470	Inflamed glomerular		GCAAGAATTCCTTGGC-1_CTRL1_C-0	6.13718	-0.89565	PT/LOH	Control
V5_C	4734	8941	Inflamed glomerular		GCAAGTGTAAAGCATG-1_CTRL1_C-0	-1.87743	-2.90103	LOH	Control
V5_C	3113	4779	PT/LOH		GCACAAACGAGGCGTG-1_CTRL1_C-0	8.55011	2.38933	Normal glomeruli	Control
V5_C	2299	3711	PT		GCACAAGTGTCGGAAG-1_CTRL1_C-0	9.90202	-0.532518	PT/DCT	Control
V5_C	2825	4245	Normal glomerular		GCACCTTCCCGAAGGT-1_CTRL1_C-0	3.21836	-2.05923	CNT/PC/IC	Control
V5_C	1751	2347	PT		GCACGCCTACTTAGAT-1_CTRL1_C-0	1.25147	-2.97271	CNT/PC/IC	Control
V5_C	3672	6410	PT/LOH		GCACGTGGTTTACTTA-1_CTRL1_C-0	3.86426	-2.05767	CNT/PC/IC	Control
V5_C	2181	2827	Normal glomerular		GCACTAGTCGCGCTAT-1_CTRL1_C-0	-1.82082	4.07482	Vasculature	Control
V5_C	1562	2008	CNT/PC/IC		GCACTCCCACAGTCCC-1_CTRL1_C-0	9.84513	3.12467	PT	Control
V5_C	2051	2713	Normal glomerular		GCACTGCCTACCTTTA-1_CTRL1_C-0	4.2747	-1.13227	DCT/CNT	Control
V5_C	2046	2805	PT/LOH		GCACTGTGCAAATGTA-1_CTRL1_C-0	4.41577	9.05036	Normal glomeruli	Control
V5_C	2733	4131	PT		GCAGAAGGTAATCTCC-1_CTRL1_C-0	3.69967	-2.18714	CNT/PC/IC	Control
V5_C	2660	4150	PT/DCT		GCAGACCCAGCACGTA-1_CTRL1_C-0	2.38013	1.22343	LOH	Control
V5_C	3933	6402	PT/LOH		GCAGATTAGGGATATC-1_CTRL1_C-0	7.51475	2.40949	CNT/PC	Control
V5_C	2166	3079	PT		GCAGCCTATATCACAT-1_CTRL1_C-0	4.17235	7.18816	Normal glomeruli	Control
V5_C	4282	7325	Inflamed tubulointerstitial		GCAGCGGTGGGCATTA-1_CTRL1_C-0	10.6873	1.04017	PT	Control
V5_C	1706	2247	PT		GCAGGACTATAGAATA-1_CTRL1_C-0	6.02031	1.57947	PT/LOH	Control
V5_C	3121	5188	PT/LOH		GCAGGTAGAGTATGGT-1_CTRL1_C-0	9.68677	-2.11753	PT/DCT	Control
V5_C	3007	4771	PT/LOH		GCAGTGTGGCTATAGG-1_CTRL1_C-0	-1.39169	-2.96213	LOH	Control
V5_C	2212	3139	PT		GCATAGAGCACTCAGG-1_CTRL1_C-0	2.98441	-2.8355	CNT/PC/IC	Control
V5_C	1612	2133	PT		GCATCCCTAACTTTGA-1_CTRL1_C-0	11.4416	1.73214	PT/DCT	Control
V5_C	3843	6537	Inflamed glomerular		GCATCGGCCGTGTAGG-1_CTRL1_C-0	3.8301	-1.40363	DCT/CNT	Control
V5_C	1920	2591	PT		GCATGCTAATAACGAT-1_CTRL1_C-0	4.32417	0.903327	CNT/PC	Control
V5_C	4528	8119	DCT/CNT		GCATTCAAGGCAACGC-1_CTRL1_C-0	4.10494	-1.59674	CNT/PC/IC	Control
V5_C	1981	2732	PT/LOH		GCATTTCCAAGGCTCC-1_CTRL1_C-0	4.19471	-1.27007	DCT/CNT	Control
V5_C	1696	2183	CNT/PC/IC		GCCAACCATTTCCGGA-1_CTRL1_C-0	4.88847	-1.54347	PT/LOH	Control
V5_C	2300	3569	PT		GCCAATAGGGCATCTC-1_CTRL1_C-0	3.55318	-1.13929	DCT/CNT	Control
V5_C	2627	3829	CNT/PC/IC		GCCACAATTTAAGGAC-1_CTRL1_C-0	-0.700053	-2.20484	LOH	Control
V5_C	3409	5833	PT		GCCAGGAGTAACCGAT-1_CTRL1_C-0	0.944189	1.56327	PT	Control
V5_C	2104	2799	PT/LOH		GCCAGGCGTTCGCATG-1_CTRL1_C-0	1.21151	1.21428	Inflamed tubulointerstitium	Control
V5_C	2516	3682	Tubulointerstitial		GCCATATTGCACACAG-1_CTRL1_C-0	-1.21082	-0.35911	LOH	Control
V5_C	3579	6353	PT		GCCATCGATGCTGCAT-1_CTRL1_C-0	4.3964	-0.90684	DCT/CNT	Control
V5_C	2373	3823	PT		GCCCACCAAGGCTGTC-1_CTRL1_C-0	1.50136	-2.3059	CNT/PC/IC	Control
V5_C	7848	22524	LOH		GCCCAGTTGGTATGCC-1_CTRL1_C-0	6.38691	1.63071	PT/DCT	Control
V5_C	3388	5361	CNT/PC/IC		GCCCGCGCGTAAACGG-1_CTRL1_C-0	-1.21967	-3.56562	LOH	Control
V5_C	2907	4235	PT/LOH		GCCCGTAATACCTTCT-1_CTRL1_C-0	-1.04716	-1.39051	LOH	Control
V5_C	2678	4003	PT		GCCCTGAGGATGGGCT-1_CTRL1_C-0	4.41111	8.26422	Normal glomeruli	Control
V5_C	5249	10049	PT		GCCGACCCACGACTGC-1_CTRL1_C-0	0.162613	-2.58865	LOH	Control
V5_C	2905	4210	CNT/PC/IC		GCCGCACTCCGTTTCA-1_CTRL1_C-0	2.97477	-2.81674	CNT/PC/IC	Control
V5_C	3614	6103	PT/LOH		GCCGGAAACACATCTT-1_CTRL1_C-0	10.2807	0.523547	PT	Control
V5_C	5464	10939	PT/LOH		GCCGGTTTGGGCGGAT-1_CTRL1_C-0	8.0282	1.66181	PT/DCT	Control
V5_C	1739	2318	PT		GCCGTGGAAGAAATGT-1_CTRL1_C-0	6.92485	-1.54296	CNT/PC	Control
V5_C	2939	4417	PT/LOH		GCCTAGCGATCTGACC-1_CTRL1_C-0	2.72232	-1.91883	CNT/PC/IC	Control
V5_C	2108	2826	PT/DCT		GCCTATCAGGTAAGAT-1_CTRL1_C-0	4.57024	1.6581	PT/LOH	Control
V5_C	6157	13357	Inflamed tubulointerstitial		GCCTATTTGCTACACA-1_CTRL1_C-0	4.82423	8.51354	Normal glomeruli	Control
V5_C	2366	3342	LOH		GCCTCATCTGGAAATA-1_CTRL1_C-0	8.89947	3.67919	PT	Control
V5_C	3126	5190	PT/LOH		GCCTCCGACAATTCAC-1_CTRL1_C-0	10.3837	2.32669	PT	Control
V5_C	2269	3084	Normal glomerular		GCCTCTATACATAGCA-1_CTRL1_C-0	8.25408	1.56039	PT	Control
V5_C	1650	2086	Normal glomerular		GCCTTCAGCCCTACCG-1_CTRL1_C-0	3.8398	0.667341	DCT/CNT	Control
V5_C	8399	26652	LOH		GCGAAACGATCGGGAG-1_CTRL1_C-0	5.36669	2.18481	PT	Control
V5_C	8248	25713	LOH		GCGAAACTTAACTGGA-1_CTRL1_C-0	9.55125	2.3778	PT	Control
V5_C	2100	2924	PT/DCT		GCGAAGAATCTGACGG-1_CTRL1_C-0	2.81794	-2.98274	CNT/PC/IC	Control
V5_C	2705	3918	PT/LOH		GCGAAGCCATACCCGT-1_CTRL1_C-0	4.47075	6.83555	Normal glomeruli	Control
V5_C	3060	4777	PT		GCGACATGTAAACATC-1_CTRL1_C-0	8.94439	3.27545	PT	Control
V5_C	7921	24746	PT/LOH		GCGACCCAACCATCTG-1_CTRL1_C-0	1.38842	-2.66383	LOH	Control
V5_C	7709	21951	LOH		GCGACGATAGTTGTAC-1_CTRL1_C-0	10.9585	0.891032	PT	Control
V5_C	2705	4279	PT/LOH		GCGAGAGTTGCGTCCA-1_CTRL1_C-0	7.25377	-0.824228	PT/LOH	Control
V5_C	2491	3535	PT/LOH		GCGAGCGCATGCTCCC-1_CTRL1_C-0	8.49189	1.10904	PT/LOH	Control
V5_C	3362	5536	PT/LOH		GCGAGGCCCGAGCAGA-1_CTRL1_C-0	3.85488	-1.0573	DCT/CNT	Control
V5_C	2930	4372	Tubulointerstitial		GCGAGTTCTGCAAAGA-1_CTRL1_C-0	3.70118	6.94029	Normal glomeruli	Control
V5_C	1995	2557	CNT/PC/IC		GCGATTCTGGAAGCAG-1_CTRL1_C-0	4.19473	8.77442	Normal glomeruli	Control
V5_C	2334	3267	Vasculature		GCGATTGTTAACGTTA-1_CTRL1_C-0	2.13963	-3.29066	CNT/PC/IC	Control
V5_C	4889	10032	PT/LOH		GCGCAAGAGCGCGCTG-1_CTRL1_C-0	5.05387	7.66335	Normal glomeruli	Control
V5_C	2048	2933	PT		GCGCCGTTCCACGATA-1_CTRL1_C-0	3.48427	-0.939487	DCT/CNT	Control
V5_C	2754	4203	PT		GCGCGATGGGTCAAGT-1_CTRL1_C-0	3.44361	-2.19618	CNT/PC/IC	Control
V5_C	2047	3074	PT		GCGCGGTCTAGTAACT-1_CTRL1_C-0	11.6994	1.90476	PT	Control
V5_C	2078	2856	CNT/PC		GCGCGTCATTGGTACA-1_CTRL1_C-0	-1.56732	-1.97707	LOH	Control
V5_C	2405	3451	PT/LOH		GCGCTAATTGAATAGA-1_CTRL1_C-0	1.3243	-3.22418	DCT/CNT	Control
V5_C	6073	12591	PT/LOH		GCGCTATGCCGAGGCA-1_CTRL1_C-0	9.42474	-1.816	PT/DCT	Control
V5_C	6415	13939	Inflamed tubulointerstitial		GCGCTGATCCAGACTC-1_CTRL1_C-0	4.45573	-1.72613	DCT/CNT	Control
V5_C	2575	3714	PT		GCGCTGCTTTGCATTT-1_CTRL1_C-0	0.227928	-0.716941	LOH	Control
V5_C	4736	9585	PT/LOH		GCGGACCGCGTTGTGG-1_CTRL1_C-0	-1.95843	-0.695063	LOH	Control
V5_C	6915	18420	Inflamed glomerular		GCGGAGAAACTTCGCA-1_CTRL1_C-0	-1.69418	-1.39127	LOH	Control
V5_C	1644	2291	PT/LOH		GCGGAGAGGGAGAACG-1_CTRL1_C-0	1.90733	0.814245	Tubulointerstitium	Control
V6_A	7921	25930	Inflamed tubulointerstitial		GCGGCAAAGTATTGCC-1_CTRL1_C-0	-1.17961	0.445283	LOH	Control
V6_A	5329	11062	CNT/PC/IC		GCGGCTCTGACGTACC-1_CTRL1_C-0	0.138299	0.945843	LOH	Control
V6_A	6020	14199	PT		GCGGCTTTAGCAAGTT-1_CTRL1_C-0	7.34131	0.65992	PT/LOH	Control
V6_A	4772	9159	PT		GCGGGAACCAGGCCCT-1_CTRL1_C-0	2.33493	-2.75735	CNT/PC/IC	Control
V6_A	5524	10894	Vasculature		GCGGTAACCCAAATGA-1_CTRL1_C-0	9.33137	2.5332	PT	Control
V6_A	4987	10241	PT		GCGGTCCCTAGACGCA-1_CTRL1_C-0	3.8047	8.38774	Normal glomeruli	Control
V6_A	6198	14878	CNT/PC/IC		GCGGTGAACTGCGCTC-1_CTRL1_C-0	4.24179	8.48193	Normal glomeruli	Control
V6_A	6639	18780	PT		GCGGTTCCCTATCATG-1_CTRL1_C-0	-2.28734	3.48706	Vasculature	Control
V6_A	2323	3404	PT		GCGTAAATGGCCATAA-1_CTRL1_C-0	4.62733	-0.615745	LOH	Control
V6_A	6868	19955	PT		GCGTCCAGCTCGTGGC-1_CTRL1_C-0	4.55356	5.80679	Normal glomeruli	Control
[truncated: 30,661 more rows]
[truncated: 11 more columns]

## Sheet: Supplemental Figure 2
Supplemental Figure 2a									Supplemental Figure 2b (dot color)
[truncated: 47 more rows]

[truncated: 4 more sheets: Supplemental Figure 3, Supplemental Figure 6, Supplemental Figure 7, Supplemental Figure 8]
